# Supplementary material for: The DND1–NANOS3 complex shapes the primordial germ cell transcriptome via a heptanucleotide sequence in mRNA 3′ UTRs
Source: bioRxiv. 2025 Sep 25:2025.09.25.678639. Preprint. [Version 1] doi: 10.1101/2025.09.25.678639 (PMC12485838; doi:10.1101/2025.09.25.678639)
Supplement: Supplement 6 [file media-6.xlsx]

## Sheet: Table_legend
Sheet 1	Table legend
Sheet 2-5	DESeq2 results: dox-induced vs. no-induction control (n = 4 per condition) for each cell line. Columns correspond to the default DESeq2 output.
Sheet 2	FH-DND1 + NANOS3-VH cell line
Sheet 3	FH-DND1 cell line
Sheet 4	NANOS3-VH cell line
Sheet 5	no-cassette cell line

## Sheet: DESeq2_DND1NANOS3
gene_name	baseMean	log2FoldChange	lfcSE	stat	pvalue	padj
WASH7P	117.092	0.406556	0.211225	1.92344	0.0544245	0.107139
LOC729737	6.78605	0.192744	0.384091	0.500398	0.616795	0.715282
LOC102725121	0.434815	-0.0587295	0.180045	-0.349224	0.726921	NA
TGIF1	324.93	-0.339501	0.149729	-2.26693	0.0233946	0.0526487
PRDX6	10094	-0.727189	0.12046	-6.03667	1.57324e-09	1.24572e-08
CIC	3479.97	0.505497	0.116989	4.32092	1.55379e-05	7.06541e-05
LOC100133331	48.462	-0.0337903	0.280313	-0.120788	0.903859	0.93236
LOC100288069	40.2749	0.300325	0.357594	0.843853	0.398751	0.517222
FAM87B	2.65938	-0.594918	0.356026	-1.64331	0.10032	0.176816
LINC00115	46.6731	-0.400185	0.254425	-1.57353	0.115595	0.197912
LINC01128	641.421	-0.137884	0.0970361	-1.42094	0.155335	0.249771
FAM41C	5.02548	0.298158	0.37862	0.809389	0.418291	0.536689
LINC02593	524.967	-1.10075	0.21147	-5.20376	1.95292e-07	1.1809e-06
PLEC	2072.19	0.694529	0.153458	4.52596	6.01224e-06	2.90453e-05
PLEKHN1	25.7012	-0.634719	0.333461	-1.90979	0.0561599	0.109946
MPP2	1958.97	0.449218	0.130063	3.45374	0.000552877	0.00188752
CFTR	8.58841	0.104731	0.381728	0.272751	0.785044	0.847415
ELN	9.96648	0.481707	0.372062	1.27932	0.200783	0.305867
SEPTIN12	14.3512	1.07158	0.364113	2.90954	0.00361962	0.0103557
RBM19	1999.23	0.00698043	0.112404	0.0621004	0.950483	0.965451
CCDC120	655.583	0.861101	0.118201	7.28415	3.2371e-13	3.74157e-12
INO80D	705.475	-0.377446	0.175061	-2.15629	0.0310611	0.0668543
CCDC34	1799.27	0.0893389	0.141417	0.631715	0.527573	0.638497
C12orf43	1248.91	-0.493686	0.150822	-3.273	0.00106412	0.00343537
LOC100288175	39.2258	0.00221993	0.279683	0.00792437	0.993677	0.996021
CCDC169	141.926	0.120711	0.22575	0.535111	0.592573	0.694213
CLRN1	1.84338	0.38008	0.303334	1.3039	0.192267	0.295435
RAD17	858.453	0.401679	0.117984	3.40452	0.000662799	0.00222666
SH2D3C	83.4736	0.198927	0.234358	0.849457	0.395627	0.514184
ZNF41	479.009	-0.148854	0.149338	-0.996842	0.318841	0.437587
VIL1	12.4951	1.16875	0.384016	3.01213	0.00259424	0.00769642
MDK	1705.16	-1.18033	0.163903	-7.2002	6.01258e-13	6.79378e-12
ALOX15B	15.5464	0.476295	0.378452	1.25627	0.209018	0.315401
SLC25A1	6776.42	-1.43354	0.181843	-7.88305	3.19482e-15	4.45834e-14
DUSP9	330.703	-0.0600443	0.210039	-0.285824	0.775013	0.840224
UQCC3	1391.03	-0.654298	0.188323	-3.47395	0.000512861	0.00176312
MORC4	2712.47	0.188103	0.10837	1.73576	0.0826056	0.150642
SCNN1D	445.789	1.42471	0.214349	6.64335	3.06626e-11	2.92998e-10
MRTFB	1966.44	0.389216	0.175735	2.21491	0.0267662	0.0590409
SNORD167	23.9634	0.719116	0.345593	2.07938	0.0375829	0.0785057
PUSL1	1551.31	-1.07531	0.173348	-6.20213	5.57039e-10	4.62004e-09
MSRB3	1538.69	-1.12694	0.107872	-10.4459	1.52922e-25	4.8311e-24
FGFR3	2283.46	0.559184	0.100974	5.53778	3.06331e-08	2.07398e-07
EWSR1	17594.4	-0.189548	0.0993453	-1.90796	0.0563958	0.110335
TMA7	6126.14	0.181207	0.161784	1.12004	0.262696	0.377055
MIR6727	3.40355	-0.641038	0.368809	-1.77457	0.0759694	0.140575
NUPR1	48.6151	-0.437505	0.350255	-1.2438	0.213572	0.320602
OSTF1	422.999	-1.35193	0.141206	-9.56775	1.09259e-21	2.63387e-20
ORC3	3591.11	-0.0426766	0.0819554	-0.520731	0.602554	0.703055
MXRA8	239.016	-1.54074	0.199209	-7.72717	1.09961e-14	1.47467e-13
SERPINC1	3.7117	-0.615376	0.354354	-1.77193	0.076407	0.141252
SPRED2	1392.69	0.0929435	0.110018	0.844834	0.398204	0.516697
AK8	59.6267	0.61891	0.310839	1.98399	0.0472565	0.0950833
GALNS	440.028	0.499313	0.133169	3.74913	0.00017745	0.000666845
FBXW8	908.459	0.236323	0.1621	1.45801	0.144837	0.236756
IKBKG	293.411	0.21682	0.140366	1.54469	0.122422	0.207142
PSME1	1587.44	-0.647371	0.141927	-4.56089	5.09374e-06	2.48798e-05
SETDB1	3530.85	0.330428	0.0763648	4.32696	1.51181e-05	6.89186e-05
MRPL20-AS1	1378.13	-0.271124	0.110923	-2.44417	0.0145187	0.0348952
PAQR3	2640.26	-0.407127	0.120494	-3.37887	0.000727835	0.00243045
LINC01770	4.63496	0.0948255	0.362718	0.259228	0.795459	0.855119
CARD8	1119.87	0.237913	0.144557	1.64594	0.099776	0.176044
PPIP5K2	2264.73	-0.151922	0.129352	-1.17452	0.240189	0.35105
ST18	6.17747	0.492717	0.363131	1.33167	0.18297	0.284334
LOC105378586	17.7966	-0.0259872	0.370443	-0.0703292	0.943932	0.961049
IFT81	2091.05	0.14305	0.127604	1.12108	0.262254	0.37652
ASAP3	334.063	0.161079	0.183349	0.878462	0.379693	0.497744
CRELD1	615.78	-0.151265	0.127297	-1.18829	0.234718	0.345126
NLRP2	2.81146	0.448419	0.349269	1.27293	0.203042	0.308406
ZNF232	446.382	0.00714868	0.132428	0.0539835	0.956948	0.97029
MMP23A	3.11499	0.63082	0.362537	1.77789	0.0754215	0.139802
CAST	5490.88	-0.672426	0.107999	-6.22618	4.77959e-10	3.99473e-09
SCN1A	14.3566	0.748756	0.384747	1.93236	0.0533145	0.105346
AASDH	782.563	0.64765	0.139265	4.65053	3.31084e-06	1.66402e-05
SUMO3	2668.11	-0.96863	0.129216	-7.49566	6.59639e-14	8.22537e-13
AFP	0.468543	-0.0447441	0.181952	-0.209057	0.834404	NA
AFM	4.62546	0.151786	0.306846	0.490463	0.623806	0.720867
CASP3	2047.43	-1.30487	0.101356	-12.8726	6.4187e-38	4.04378e-36
CALD1	6866.84	0.605872	0.103023	5.88093	4.0796e-09	3.08382e-08
IDE	3553.63	-1.03749	0.101378	-10.2335	1.40299e-24	4.14244e-23
DAXX	1275.2	0.190123	0.132913	1.43037	0.152612	0.246527
SGCE	1296.17	-0.992107	0.0879906	-11.274	1.76469e-29	6.96617e-28
HLA-C	4057.71	-0.735487	0.172382	-4.26642	1.98634e-05	8.86855e-05
CNTD1	67.2505	0.681123	0.251082	2.70988	0.00673068	0.017911
EBAG9	545.777	-1.15022	0.127318	-9.03059	1.70755e-19	3.43283e-18
ZNF208	5.90488	0.437967	0.373307	1.16052	0.245836	0.357658
IGF1	28.6233	0.68008	0.379241	1.79796	0.072184	0.134894
SLC11A2	1632.32	-0.784238	0.121203	-6.47024	9.78469e-11	8.86512e-10
CD4	23.3009	-0.627073	0.365929	-1.71654	0.0860628	0.155975
RMDN2	144.343	0.1609	0.181106	0.88818	0.374444	0.492412
CENPX	2910.76	-1.09599	0.16701	-6.56189	5.31296e-11	4.93327e-10
OGFOD3	635.861	-0.95427	0.145508	-6.5564	5.51227e-11	5.10958e-10
SLC25A39	4268.12	-1.21883	0.154013	-7.91331	2.50628e-15	3.52931e-14
ELP4	1070.82	0.761497	0.0972697	7.8285	4.93733e-15	6.81541e-14
C2	29.2296	-0.363102	0.285519	-1.27057	0.203882	0.309377
TSNARE1	295.045	0.475607	0.13637	3.48752	0.00048752	0.00168375
TDRP	772.878	-0.903404	0.117735	-7.67235	1.68873e-14	2.23569e-13
ZKSCAN7	16.9718	1.11438	0.367971	2.98494	0.00283635	0.00834048
RAB5C	5617.97	0.094393	0.169936	0.555453	0.578585	0.681584
LOC105378591	5.17074	0.632221	0.351882	1.82922	0.0673671	0.127676
RRAGB	363.792	-0.0149238	0.158545	-0.0941515	0.924989	0.948015
ELF3-AS1	11.8117	-0.105302	0.371586	-0.283952	0.776447	0.841322
RDH13	173.89	-0.979071	0.187071	-5.22853	1.70866e-07	1.04193e-06
ULK3	3910.75	-0.414647	0.0933158	-4.44345	8.85273e-06	4.17351e-05
GTF2IP20	626.073	0.711027	0.202499	3.51142	0.000445723	0.00155256
PRKCZ-AS1	87.3618	0.662501	0.240623	2.75172	0.00592832	0.0160238
MGST2	685.528	-0.818997	0.148897	-5.49905	3.81834e-08	2.55011e-07
YJEFN3	857.281	1.37694	0.246577	5.58379	2.35333e-08	1.61755e-07
FBXO11	1723.92	-0.169772	0.131166	-1.29437	0.195539	0.299528
FAAP20	1723.29	-0.213986	0.155903	-1.37246	0.169919	0.267798
ATG16L1	2030.14	0.689662	0.113575	6.07216	1.26202e-09	1.00887e-08
NFIC	2195.66	-0.593339	0.116457	-5.09493	3.48864e-07	2.03023e-06
PBRM1	3095.73	-0.805017	0.122577	-6.56742	5.11939e-11	4.76579e-10
LOC100129534	263.792	0.260772	0.178637	1.46012	0.144256	0.23602
PRDM15	954.493	0.305415	0.150751	2.02603	0.0427615	0.0874848
CPA4	12.4418	0.0756605	0.367137	0.20557	0.837127	0.885591
ADCY3	1936.42	-0.806228	0.131193	-6.14518	7.98726e-10	6.52222e-09
HROB	791.42	0.309054	0.101284	3.05122	0.00227913	0.00684578
PLCH2	2.54757	0.241375	0.305294	0.787842	0.430789	0.548599
TNFSF8	0.367446	-0.0323893	0.173774	-0.191337	0.848261	NA
CRCP	1592.06	-0.287309	0.0898664	-3.19706	0.00138837	0.00436511
SARS1	7524.23	-0.250115	0.116625	-2.14459	0.0319859	0.0685182
SORD	1599.88	-1.12674	0.14602	-7.71529	1.20712e-14	1.61386e-13
RMDN3	1863.39	-0.239076	0.122555	-1.95071	0.0510912	0.101592
RNF5	697.975	-0.430883	0.207354	-2.07748	0.037757	0.0787652
COPG2	3063.56	-0.15048	0.100177	-1.50214	0.13306	0.220837
EPN3	5.68158	-0.359358	0.385315	-0.932634	0.351009	0.469862
PRDM16-DT	90.1548	0.154919	0.252445	0.613757	0.539376	0.648652
BAG6	9224.38	0.59796	0.130318	4.58841	4.46626e-06	2.20133e-05
ZNF14	369.372	0.542213	0.135859	3.99026	6.59999e-05	0.000267655
ADCY6	1601.72	-0.534995	0.15998	-3.34422	0.000825129	0.00272262
PPP1CC	10330.2	-1.53428	0.0822393	-18.6557	1.13537e-77	3.41746e-75
ILF3	25773.1	-0.756517	0.0878437	-8.61206	7.17617e-18	1.25827e-16
C19orf44	638.1	0.0512132	0.107139	0.478005	0.632646	0.727899
KLF7	397.883	1.16878	0.174227	6.70791	1.97436e-11	1.93263e-10
CHRAC1	1213.77	-0.465359	0.127009	-3.66377	0.000248531	0.000907373
FOXD3	370.038	0.0343028	0.194081	0.17669	0.859752	0.901953
FKBP8	12749.1	-0.0119077	0.205234	-0.0580195	0.953733	0.967619
BZW1	4762.95	-0.261599	0.0823244	-3.17764	0.00148477	0.00463926
LRRC28	551.938	-0.306475	0.104048	-2.94541	0.00322526	0.00934338
MADD	2984.9	1.03599	0.109311	9.47728	2.60994e-21	6.11487e-20
C5orf63	167.39	-0.15386	0.204269	-0.75367	0.451047	0.567989
TEK	4.99723	0.501288	0.380366	1.34076	0.179998	0.280854
IRS2	2150.49	0.206254	0.102463	2.01298	0.0441172	0.089708
BOP1	5041.03	-0.74227	0.183905	-4.03603	5.43642e-05	0.000224586
EXOC6B	1554.82	0.399817	0.147109	2.71797	0.0065684	0.0175265
C19orf18	48.8593	1.29666	0.306471	4.23089	2.32766e-05	0.000102781
CDHR5	3.42744	-0.124756	0.367848	-0.339683	0.734095	0.809305
INPP5B	1082.6	0.370683	0.102875	3.60333	0.00031417	0.00112559
GLT1D1	6.74792	-0.334615	0.375553	-0.912752	0.361373	0.480088
LINC01134	36.0225	0.790598	0.284259	2.77533	0.00551452	0.0150271
LINC01346	1.31389	0.0313257	0.277348	0.108304	0.913754	NA
LINC01345	1.10465	0.0829439	0.218057	0.363146	0.716496	NA
LINC01777	0.428393	0.102701	0.162072	0.676087	0.498986	NA
LINC01646	4.84166	0.0909318	0.357951	0.25479	0.798885	0.857598
TACC2	713.498	0.0940206	0.152905	0.614959	0.538582	0.648063
SHOX2	590.587	1.11117	0.171855	6.46517	1.01187e-10	9.15245e-10
NANOGNB	2.61357	0.454059	0.306125	1.51991	0.128532	0.214869
EXOG	835.332	0.602329	0.118329	5.09004	3.5799e-07	2.08054e-06
ZNF195	1282.31	-0.00732235	0.0859245	-0.0852176	0.932088	0.952904
ERICH4	9.61583	1.60406	0.38528	4.05534	5.00605e-05	0.000208196
NDRG4	769.192	0.142709	0.116813	1.22171	0.221818	0.329919
VRK2	443.442	-0.256334	0.123734	-2.07155	0.0383078	0.0797279
CELF2	2850.99	-0.209455	0.119153	-1.75788	0.0787675	0.144677
SEC11C	1627.55	-1.66215	0.147011	-11.3027	1.27278e-29	5.06122e-28
ARID3B	1181.59	-0.16324	0.101848	-1.60277	0.108985	0.188864
POF1B	8.14816	-0.373777	0.384056	-0.978312	0.32792	0.446905
LCMT2	1094.93	-0.244746	0.10438	-2.34467	0.0190437	0.0440982
JAKMIP2	604.949	-1.42399	0.133242	-10.6822	1.23272e-26	4.14836e-25
TRIM14	1374.58	-0.150398	0.122631	-1.22647	0.220023	0.328059
ARHGEF17	474.424	-0.0461194	0.19801	-0.232953	0.815798	0.870292
ARHGEF11	2586.39	0.784969	0.142555	5.50653	3.65985e-08	2.45409e-07
LOC102724450	9.76209	0.576942	0.372537	1.55456	0.120052	0.203804
AIFM3	8.17194	0.749053	0.384569	1.94196	0.0521424	0.103331
IL24	3.46823	-0.154013	0.337321	-0.460896	0.644873	0.73807
SGCZ	7.79137	0.562463	0.385209	1.4459	0.148206	0.240901
DMTN	1039.75	-0.133299	0.172144	-0.774281	0.438764	0.556076
CYTL1	2.19504	0.396278	0.269896	1.63971	0.101066	0.17778
KCNJ16	12.3154	1.34724	0.384089	3.50944	0.000449052	0.0015626
LENEP	3.02284	0.256184	0.361278	0.705456	0.480527	0.595867
ZNF398	1822.32	-0.0952997	0.0843787	-1.12943	0.258716	0.372675
PNISR	9412.9	-0.0078139	0.175181	-0.0446052	0.964422	0.975885
ALPK3	33.3895	0.827781	0.300464	2.75022	0.0059555	0.0160836
ALKBH6	1500.59	0.577068	0.160009	3.60605	0.000310898	0.00111444
CTNND1	118.522	-0.371288	0.211646	-1.75424	0.0793901	0.145636
BCL2L13	2117.56	-0.293911	0.0785193	-3.74314	0.000181732	0.000681519
DMD	749.546	0.3293	0.150764	2.18444	0.0289296	0.0631064
MUC4	0.698372	0.0202096	0.199097	0.113402	0.909712	NA
FSCN2	41.6054	0.514721	0.289788	1.7727	0.0762784	0.14105
EIF4G1	26289.4	-1.67287	0.0970865	-17.2304	1.57103e-66	3.40473e-64
PPP2R5E	1578.79	-0.475615	0.119202	-3.99008	6.60503e-05	0.00026781
NAA16	1834.76	-0.668806	0.153429	-4.3591	1.30597e-05	5.99386e-05
GPS2	2374.69	0.0271562	0.138017	0.196753	0.844021	0.89021
THAP3	931.071	0.129016	0.15918	0.810419	0.417699	0.536106
DLC1	1879.89	0.0369028	0.118004	0.312736	0.754481	0.824149
CAMTA1-DT	56.1403	0.143185	0.255879	0.559562	0.575778	0.679348
SORBS1	569.747	-0.512136	0.190534	-2.68824	0.00718291	0.0189492
STK31	12.8882	0.732915	0.379809	1.95837	0.0501866	0.100069
CD160	18.8243	0.104334	0.337339	0.308488	0.757711	0.826635
ZNRD1	469.194	-0.329682	0.172772	-1.90777	0.0564209	0.110357
RHEBL1	82.7592	0.16728	0.220899	0.7575	0.44875	0.565656
RPL10	39755.9	-0.346722	0.163026	-2.12679	0.0334373	0.0711351
ANK2	943.551	-1.29017	0.181053	-7.12516	1.03963e-12	1.14312e-11
ROBO4	3.37195	0.223317	0.36238	0.622221	0.533796	0.644058
TSEN2	1063.93	-0.26116	0.0928581	-2.81244	0.00491665	0.0135703
USP30	892.877	-0.10448	0.143801	-0.726573	0.467488	0.583807
KDM6A	2207.35	0.521488	0.133278	3.91285	9.12116e-05	0.000360061
USHBP1	18.6446	0.431176	0.372594	1.14973	0.250256	0.362677
PRH1	0.42938	-0.114165	0.162658	-0.648295	0.516794	NA
EVX1	14.4592	1.91461	0.373768	5.04303	4.58225e-07	2.6154e-06
SLC8A1	12.5154	0.176498	0.37576	0.466015	0.641205	0.734937
RCC1	8752.18	-0.470205	0.116711	-4.02877	5.60688e-05	0.000230705
GMPR2	2492.82	0.401443	0.117386	3.41973	0.000626827	0.00211499
MMS22L	2341.74	-0.612394	0.159663	-3.83563	0.000125241	0.000483217
SNX14	2448.31	-0.184432	0.10406	-1.7724	0.0763284	0.14113
STXBP6	142.114	-0.174197	0.176233	-0.988367	0.322973	0.441858
TMCC1	559.717	0.293965	0.132017	2.22692	0.0259527	0.0574922
TMEM94	2373.08	0.33875	0.0991931	3.41507	0.000637657	0.00214752
LINC01714	4.25074	0.0997564	0.32247	0.304546	0.760712	0.828908
HNRNPUL2	1830.96	0.377923	0.0852384	4.43368	9.26396e-06	4.35224e-05
OR52B6	0	NA	NA	NA	NA	NA
MCC	1899.75	-0.222299	0.175415	-1.26735	0.205031	0.31075
IYD	2.03588	0.144594	0.311149	0.470783	0.637796	0.732157
GNB1	14980.5	-0.667593	0.0912926	-7.31264	2.61949e-13	3.05377e-12
SLC25A36	3965.75	-0.121783	0.150228	-0.810674	0.417553	0.535963
RERE-AS1	3.63771	-0.150304	0.348996	-0.438818	0.660794	0.751636
SNORD128	3.92	0.235362	0.318443	0.74632	0.455474	0.572035
ANGEL2	2234.29	-0.444975	0.124872	-3.56352	0.000365916	0.00129641
MIR6728	0.714888	0.165563	0.184131	1.01399	0.310589	NA
ENO1-AS1	49.7598	0.192788	0.277807	0.693674	0.487887	0.602546
TMEM51	505.019	-0.0282736	0.124966	-0.226242	0.821013	0.874391
CD300LD	3.50131	0.378625	0.298377	1.49962	0.133712	0.221707
GRAMD1A	4183.5	-0.66188	0.130496	-5.07194	3.93776e-07	2.27268e-06
HSPB11	1463.58	-0.435132	0.146387	-2.97229	0.00295591	0.0086498
RHD	0.199569	0.066797	0.1612	0.443622	0.657316	NA
IER5	3327.01	-0.152509	0.152129	-1.00247	0.316116	0.434645
DNAJC27	229.524	-0.224329	0.186866	-1.20088	0.229798	0.339226
STK26	6651.56	-0.121017	0.0943203	-1.28305	0.199476	0.304418
GNG13	86.1075	0.0693189	0.279502	0.247911	0.804203	0.861314
SIRT6	1559.35	0.525508	0.1747	3.00776	0.00263178	0.00779391
GPR83	32.2591	1.11737	0.314855	3.53072	0.000414438	0.00145429
MIR34AHG	467.964	1.33689	0.206129	6.48471	8.89008e-11	8.08501e-10
UBE3D	724.641	-1.04912	0.104789	-10.0091	1.39056e-23	3.84389e-22
LINC02606	22.1682	-0.482708	0.31786	-1.51168	0.130616	0.217596
PIK3CD-AS1	1.10623	0.338502	0.241858	1.65074	0.098791	NA
PIK3CD-AS2	183.185	0.26499	0.222053	1.19254	0.233051	0.343141
TEX264	1101.48	-0.83343	0.200073	-4.16481	3.11611e-05	0.000134339
LETMD1	2710.34	0.577815	0.0993772	5.81426	6.09009e-09	4.50152e-08
GLRX	527.286	-1.3066	0.145683	-8.96353	3.14449e-19	6.17278e-18
CD2BP2	7816.52	0.544013	0.113779	4.78124	1.74219e-06	9.12881e-06
CFL2	4169.95	-0.0998724	0.0790717	-1.26306	0.206568	0.312493
IL15RA	139.478	-0.426818	0.195523	-2.18328	0.0290153	0.0632807
CEP295NL	2.74093	0.120235	0.356662	0.332566	0.739462	0.813029
DPYS	3.00276	0.117462	0.337244	0.337449	0.735779	0.810478
PCM1	10713.5	0.0740887	0.124462	0.595275	0.55166	0.659036
RNF39	0.121803	0.0384866	0.16084	0.271557	0.785962	NA
TMEM274P	10.1988	0.0563097	0.384909	0.146495	0.883531	0.917703
MIR5697	2.65527	0.330024	0.313218	1.10704	0.268276	0.383363
ZCCHC8	2058.53	0.399881	0.115294	3.46844	0.000523491	0.00179596
HLA-F	241.112	-0.299464	0.190865	-1.56833	0.116805	0.199511
INTS11	4467.56	0.263781	0.156871	1.68148	0.0926703	0.16561
POU4F3	7.5317	0.519498	0.382093	1.3427	0.179368	0.280062
GRIP1	655.766	-0.552171	0.185285	-2.98047	0.00287806	0.00844825
JAKMIP3	23.6647	0.110453	0.341796	0.32366	0.746195	0.817447
SPRYD3	654.013	-1.20694	0.155288	-7.76911	7.90404e-15	1.07127e-13
SRP19	2528.1	-1.07939	0.108371	-9.95942	2.29389e-23	6.24538e-22
FAM104A	1443.25	0.385944	0.0960307	4.01886	5.8481e-05	0.000239811
OAS1	32.6449	0.656752	0.365182	1.81067	0.0701923	0.131958
WDR4	1287.27	-1.766	0.106163	-16.6278	4.38346e-62	8.48199e-60
MESP1	117.119	-0.529554	0.201314	-2.62944	0.00855247	0.0220601
DUSP26	66.3506	0.153726	0.28185	0.54427	0.586256	0.688338
PLK5	20.7801	0.509425	0.369318	1.38916	0.164784	0.261632
CORO2B	198.55	-0.512313	0.165052	-3.10327	0.00191394	0.00583633
SH3BP5L	894.181	1.25321	0.131232	9.54676	1.33813e-21	3.20796e-20
MAPKAPK5	3311.14	0.465019	0.0913354	5.09134	3.55537e-07	2.06685e-06
RCHY1	1185.82	-0.187339	0.0931374	-2.01146	0.0442774	0.09
PIGQ	1666.05	-1.3463	0.131124	-10.2653	1.01e-24	2.99846e-23
ESCO1	980.652	-0.486784	0.140196	-3.47196	0.000516675	0.00177454
CBLB	474.018	0.302817	0.15272	1.98311	0.0473553	0.0952468
SPINK4	1.65423	-0.240173	0.293514	-0.818936	0.412823	0.53115
GPR63	649.241	-0.096083	0.160616	-0.598293	0.549644	0.657607
CLPTM1L	3456.22	-0.660714	0.120603	-5.47822	4.29618e-08	2.8473e-07
EXOSC10-AS1	101.703	-0.316483	0.264197	-1.19673	0.23141	0.341291
IQCE	1678.52	0.770982	0.103853	7.42364	1.13942e-13	1.38417e-12
FAM83A	20.1798	1.23401	0.38218	3.22758	0.00124841	0.00396303
SCN1B	137.522	-0.157316	0.219481	-0.716676	0.473574	0.589269
MTOR-AS1	1.40827	-0.118248	0.260733	-0.440852	0.65932	0.750668
LBP	5.89614	0.558057	0.385305	1.42859	0.153123	0.247132
UBE3A	4807.62	-0.440409	0.0850548	-5.17794	2.24354e-07	1.3413e-06
LINC01647	7.21644	0.150817	0.384536	0.385774	0.699664	0.782546
ALDH3A2	3041.51	-0.300048	0.0866947	-3.46094	0.000538292	0.00184237
SMPD3	159.988	0.900023	0.238863	3.76693	0.000165266	0.00062398
USP15	3159.45	0.352453	0.0970829	3.63045	0.000282925	0.00102397
ZNF587	1812.13	-0.326872	0.153668	-2.12721	0.0334024	0.0710748
ADD3	4641.46	-0.34665	0.146699	-2.36304	0.0181258	0.0422162
FBXO44	744.144	-0.45748	0.146911	-3.11368	0.00184768	0.00565419
CAD	8935.33	0.160656	0.120465	1.33364	0.182322	0.28351
DGAT1	1185.33	0.032671	0.119981	0.27229	0.785399	0.847752
PUDP	1251.32	0.845402	0.111612	7.57381	3.62433e-14	4.63128e-13
ATP1B4	3.11703	0.56024	0.325387	1.96088	0.0498931	0.0995748
HOXA5	3460.04	0.28641	0.151015	1.89655	0.0578874	0.112686
APOM	69.4133	0.894989	0.254899	3.50039	0.000464581	0.0016113
METTL6	1210.66	0.0542348	0.106296	0.510217	0.609899	0.709245
KYAT1	759.19	-0.895915	0.112729	-7.94624	1.92264e-15	2.73588e-14
PRSS21	1.02033	0.299194	0.231141	1.51891	0.128784	NA
SYNPR	0	NA	NA	NA	NA	NA
POMZP3	174.395	0.26037	0.216255	1.20337	0.228832	0.338192
CYFIP2	5733.83	-0.404373	0.139099	-2.90708	0.00364818	0.0104305
CLCN6	629.282	0.450674	0.14936	3.01748	0.00254886	0.0075711
NPPA-AS1	15.0573	0.587572	0.3811	1.531	0.12577	0.211473
PPIP5K1	1403.44	1.05842	0.123311	8.58284	9.2563e-18	1.60739e-16
RNU5E-1	0.461514	-0.0542049	0.185003	-0.315879	0.752094	NA
TAF1B	1636.04	0.0806571	0.0869464	0.927668	0.35358	0.472282
GLIS2	74.9348	0.679707	0.260815	2.60713	0.0091304	0.0233728
CTNS	703.777	0.206893	0.10916	1.89525	0.0580593	0.113001
CTH	622.828	0.11328	0.151546	0.747547	0.454734	0.571211
FCER2	89.7998	0.49164	0.316341	1.5589	0.119021	0.202339
VPS8	1598.43	0.742758	0.157926	4.70321	2.56108e-06	1.30998e-05
MIR6729	1.16837	-0.0428735	0.277446	-0.151995	0.879191	NA
GUCY1A1	760.928	0.0324479	0.138502	0.234299	0.814753	0.869348
SIPA1L1	1474.58	0.156633	0.13241	1.18299	0.236811	0.347262
ESRP2	910.677	-1.50507	0.168094	-8.95115	3.51791e-19	6.8623e-18
CFAP70	135.565	1.1869	0.203155	5.83949	5.23596e-09	3.90346e-08
CPEB1	271.533	1.23537	0.164768	7.49194	6.78623e-14	8.44267e-13
SPHK2	976.619	-0.435708	0.124054	-3.51195	0.000444834	0.00154991
MIR6730	0.847958	0.163126	0.208048	0.787659	0.430896	NA
IRF3	2090.83	-0.00498005	0.151051	-0.0329696	0.973699	0.981899
BRWD1	4202.69	-0.0978461	0.170602	-0.573547	0.566274	0.671608
THAP8	181.236	0.563674	0.170926	3.29723	0.000976439	0.00317595
TMEM91	191.022	1.23822	0.193598	6.38988	1.66012e-10	1.4679e-09
PRAMEF1	0	NA	NA	NA	NA	NA
MFSD11	727.782	-0.525805	0.120939	-4.34739	1.3777e-05	6.30838e-05
AFF2	520.38	0.167851	0.183679	0.914014	0.36071	0.479383
SS18L1	838.494	-0.0904906	0.162416	-0.557175	0.577408	0.680698
NFKB2	1059.31	0.453529	0.121584	3.72993	0.000191529	0.000716005
MAGEA4	0.595325	-0.0346756	0.170444	-0.165301	0.868707	NA
POLD2	10284.3	-0.0133253	0.172456	-0.0772665	0.938412	0.957318
ZNF562	1543.11	-0.0766356	0.12124	-0.63212	0.527308	0.638284
MTHFD1L	3071.36	-1.59135	0.110514	-14.3977	5.34849e-47	4.99623e-45
GLMN	2117.75	0.264525	0.116002	2.28031	0.0225894	0.0510808
C15orf40	1464.76	0.382113	0.104529	3.65562	0.000256565	0.0009345
CYB5D1	1119.21	-0.634888	0.104535	-6.07325	1.25347e-09	1.00278e-08
DENND3	539.694	0.159579	0.132816	1.2016	0.22952	0.338909
KAZN-AS1	0.611427	0.109835	0.201407	0.615799	0.538027	NA
ZNF628	531.232	0.517776	0.17554	2.94961	0.0031817	0.00923819
RRP36	2715.39	-0.500361	0.129435	-3.86559	0.000110821	0.000431496
OR52R1	0.349478	0.0680894	0.161231	0.575928	0.564664	NA
PTPRR	7.91814	0.365313	0.38089	0.960277	0.336916	0.456267
TMEM51-AS1	23.9861	-0.0312746	0.309404	-0.101107	0.919465	0.944302
MTMR9	1055.36	-0.179438	0.142195	-1.26199	0.206954	0.312944
FXYD6	300.275	0.609708	0.174244	3.49773	0.000469244	0.00162532
C1orf195	1.64981	-0.180535	0.303122	-0.601806	0.547303	0.655783
SLC5A11	51.1267	0.774407	0.316841	2.43706	0.0148074	0.0355062
PRMT7	1500.99	-0.229433	0.144397	-1.58881	0.112103	0.193124
HSPA12A	1215.11	-0.534223	0.163304	-3.27147	0.0010699	0.00345198
RIMS2	216.767	-0.346643	0.185676	-1.86724	0.0618679	0.118918
DNAJC16	1039.16	0.483398	0.152258	3.17496	0.00149855	0.0046749
CBFB	1852.83	-1.7223	0.137848	-12.4918	8.27155e-36	4.60825e-34
SLC25A34-AS1	0.29759	-0.0466204	0.161979	-0.233572	0.815318	NA
ZNF532	8.42076	0.470247	0.385132	1.22769	0.219563	0.327531
ZNF333	315.602	0.32074	0.187552	1.71051	0.0871712	0.157668
CNTN6	3.16613	-0.107009	0.332969	-0.315524	0.752364	0.822642
FLJ37453	1757.54	0.540024	0.10321	5.23212	1.67578e-07	1.02332e-06
ZEB1	2436.27	-0.0258136	0.157522	-0.163877	0.869828	0.908477
KLRD1	32.9717	0.887869	0.361727	2.45451	0.0141077	0.0340546
KLRC3	11.9291	1.47817	0.37075	3.9034	9.48493e-05	0.000373408
DTNA	1415.74	-0.474917	0.111354	-4.26501	1.99896e-05	8.92122e-05
ABLIM1	3855.59	-0.634999	0.136919	-4.6378	3.52135e-06	1.76369e-05
PAN3	1437.24	-0.50979	0.166301	-3.06558	0.00217249	0.00655298
IP6K2	3122.7	0.859234	0.097292	8.83122	1.03538e-18	1.94443e-17
ZNF200	1854.71	0.42218	0.0928237	4.54818	5.41131e-06	2.62946e-05
FCMR	73.2969	0.391851	0.295089	1.32679	0.184577	0.286175
MYO19	1090.56	-0.552488	0.142434	-3.87884	0.000104955	0.000410129
ATP6V0A1	3782.2	0.274057	0.0809849	3.38403	0.000714312	0.00238714
PACC1	816.551	-0.992795	0.122252	-8.119	4.70039e-16	7.00598e-15
TPTE2	7.62954	0.81851	0.385196	2.10455	0.0353309	0.0745851
RCN2	4938.56	-2.11511	0.119032	-17.7667	1.27991e-70	3.08202e-68
SOX6	217.213	0.854921	0.169134	5.05344	4.33931e-07	2.4859e-06
SMDT1	431.408	-0.588447	0.220804	-2.66384	0.00772549	0.0202011
CHURC1	1540.33	1.04777	0.106188	9.86652	5.81495e-23	1.54249e-21
C22orf23	750.476	0.41938	0.112508	3.72773	0.000193209	0.000721439
ASH1L	3219.74	0.0228096	0.173039	0.131822	0.895125	0.925841
ZNF561	1018.71	-0.296145	0.115672	-2.5603	0.0104581	0.0262506
C1orf158	6.6447	0.553514	0.363832	1.5448	0.122394	0.207116
PKIB	315.595	-2.07061	0.162449	-12.7133	4.9889e-37	2.94603e-35
SREK1	8543.23	0.193901	0.175798	1.10299	0.270031	0.385286
PET100	924.406	-1.31001	0.179349	-7.30176	2.84035e-13	3.30236e-12
SPATA21	17.59	0.668559	0.383936	1.72498	0.0845303	0.153586
TAFA4	13.9274	0.595517	0.383319	1.59376	0.11099	0.191538
ZSWIM2	2.47178	0.152887	0.286287	0.53413	0.593251	0.694782
ZNF454	23.1606	1.21829	0.380481	3.19074	0.00141908	0.00445198
NECAP2	2115.21	0.250505	0.138343	1.81067	0.0701927	0.131958
LINC01772	62.1508	0.68969	0.271278	2.54387	0.0109633	0.0273603
CROCCP3	246.782	-0.0398024	0.196396	-0.202738	0.83934	0.887109
LINC01783	21.1945	1.45011	0.335156	4.28931	1.79226e-05	8.06685e-05
ADAMTS4	70.888	1.30455	0.2588	5.02527	5.02723e-07	2.8506e-06
IMPA1	1747.9	-0.142157	0.11421	-1.24471	0.213239	0.320279
IFI27	20.2429	0.923111	0.367205	2.49828	0.0124799	0.0306232
CROCCP2	1732.75	0.184183	0.142273	1.29459	0.195461	0.29943
MST1P2	52.0597	0.331718	0.324118	1.02589	0.304943	0.422769
ESPNP	5.41638	0.529428	0.330159	1.65907	0.0971025	0.172125
LOC105376805	81.7856	0.199069	0.202684	0.982102	0.326049	0.444887
DOCK5	1487.5	-0.151618	0.19108	-0.793548	0.427459	0.545695
STX7	2458.36	-0.890214	0.085449	-10.4177	2.05833e-25	6.42768e-24
ZDHHC21	1074.15	-0.973171	0.177258	-5.49018	4.01535e-08	2.67345e-07
TJP1	1315.32	0.0589454	0.146974	0.401087	0.688356	0.773991
SNORD73B	2.42059	-0.212899	0.343033	-0.601458	0.547535	0.655952
GOLGA8T	5.50374	0.056433	0.348398	0.16493	0.868999	0.907879
RPS18	55162.6	0.29653	0.178628	1.66004	0.096906	0.171876
CDKN2A	10119.4	-0.0602254	0.185028	-0.32549	0.744811	0.816592
KCNJ12	221.785	-0.187969	0.186727	-1.00649	0.314181	0.432816
PRPF31	2327.68	-0.130813	0.130724	-1.00065	0.316995	0.435632
CYP20A1	1050.63	-0.122249	0.146647	-0.833627	0.404491	0.522821
MS4A14	0.39085	-0.0325642	0.162047	-0.255895	0.798032	NA
ABCF1	5437.85	0.419906	0.125313	3.3508	0.000805775	0.00266241
CLTB	2329.17	-0.727384	0.20315	-3.58021	0.000343321	0.00122255
KDM4B	2027.35	-0.891047	0.0907054	-9.82293	8.9702e-23	2.35354e-21
ASB13	1698.88	-0.0115239	0.137716	-0.0836758	0.933314	0.953637
CALHM2	168.964	0.595207	0.163497	3.6397	0.000272954	0.000989703
ARHGEF10L	567.817	1.03548	0.16149	6.41035	1.45184e-10	1.28952e-09
LINC01654	2.82814	0.142213	0.297141	0.470778	0.6378	0.732157
FAM168B	5184.08	-0.462047	0.0897733	-5.14683	2.64929e-07	1.56787e-06
ODR4	1283.7	-0.142516	0.134167	-1.06224	0.288125	0.404499
SLC48A1	656.274	0.334442	0.110388	3.02973	0.00244775	0.00730987
SPDEF	4.57937	0.106045	0.354736	0.290045	0.771782	0.837727
PLA2G2D	9.92011	0.662679	0.370358	1.81498	0.0695273	0.130993
PRXL2B	142.325	-1.3303	0.220017	-6.03205	1.61894e-09	1.2791e-08
FUZ	1613.04	-0.168622	0.174114	-0.968384	0.332853	0.452092
ZNF536	1439.03	0.115326	0.122054	0.944906	0.344707	0.464017
LARP4	5672.41	-0.510754	0.116177	-4.39637	1.10078e-05	5.11495e-05
USP19	4140.63	0.658469	0.0824269	7.9884	1.367e-15	1.97767e-14
EMC1-AS1	33.8521	-0.631365	0.303332	-2.07754	0.0377518	0.0787652
CRP	5.01778	0.0755479	0.362649	0.210528	0.833255	0.882658
CD79B	10.0766	1.11136	0.384678	2.89495	0.00379221	0.0108024
TGFBRAP1	1582.68	0.305236	0.103497	2.94929	0.00318504	0.0092454
SNRPE	7053.12	0.0418092	0.142388	0.293626	0.769044	0.835236
TNR	16.3772	0.20778	0.37555	0.55314	0.580167	0.68315
SYT17	138.027	0.909137	0.171911	5.28548	1.25372e-07	7.80319e-07
HMBOX1	382.051	0.296229	0.224068	1.3224	0.186034	0.28796
AKR7L	67.4977	0.293368	0.232638	1.26056	0.207467	0.313631
GPM6A	395.02	-0.541489	0.149668	-3.61775	0.00029717	0.0010691
PEX5L	25.7064	-0.198701	0.345245	-0.576461	0.564303	0.670041
LOC100506730	319.063	0.03223	0.146086	0.220649	0.825365	0.877205
HERC4	1124.85	-0.746389	0.158044	-4.72268	2.32762e-06	1.19934e-05
GOLGA8R	7.38098	1.04271	0.385266	2.75296	0.00590588	0.0159671
ACBD5	1526.93	-0.704889	0.0914934	-7.70405	1.31818e-14	1.76017e-13
GPANK1	128.091	-0.206684	0.241259	-0.85578	0.392119	0.510544
DMAC2	2670.48	-0.352161	0.147899	-2.38101	0.0172655	0.0404778
LOC105378614	0.905366	0.23013	0.238505	0.969647	0.332222	NA
MICOS10	3860.93	-0.588001	0.171052	-3.43742	0.000587289	0.00199369
LINC00339	411.333	-0.52792	0.110035	-4.79727	1.60844e-06	8.49371e-06
TCHHL1	0	NA	NA	NA	NA	NA
NOL11	7434.55	0.165842	0.0928501	1.78613	0.0740782	0.137816
RPS14P3	253.793	0.348251	0.18965	1.83589	0.0663743	0.126115
ZNF33A	2742.14	-0.276368	0.118108	-2.33998	0.0192848	0.0445756
RPL28	27332.9	0.301007	0.17627	1.70764	0.0877034	0.158379
TIMM10	1305.71	-0.207023	0.189536	-1.09216	0.274762	0.390201
CD36	9.92636	0.214961	0.380141	0.562079	0.574062	0.678201
MARCHF1	116.633	-0.701794	0.24281	-2.89145	0.00383471	0.0109049
NPLOC4	6662.15	0.139799	0.0997049	1.40212	0.16088	0.256839
PHACTR4	2465.34	-0.250042	0.111818	-2.2362	0.0253387	0.0563742
TMCO4	243.854	-0.318068	0.186049	-1.70959	0.0873416	0.157871
TBXT	21.3742	0.284079	0.333408	0.848854	0.395963	0.514559
RPL3	76940.8	0.101953	0.173597	0.587298	0.557003	0.663554
ZNF414	546.485	0.115365	0.147298	0.783133	0.433549	0.551142
PAAF1	963.155	0.539295	0.109469	4.92621	8.38407e-07	4.60232e-06
ZC3H14	3408.62	0.0783523	0.0916913	0.854532	0.39281	0.511201
ZBTB8OS	962.172	-0.306023	0.130611	-2.34283	0.0191383	0.0442842
GRB7	43.0583	1.60184	0.260435	6.11048	9.93349e-10	8.0238e-09
LINC01141	10.4073	0.556439	0.385305	1.42561	0.15398	0.248126
PINK1-AS	300.298	-0.618911	0.145178	-4.26284	2.01842e-05	9.00064e-05
PHB	13203.2	-0.244863	0.182239	-1.34362	0.17907	0.279617
PGM1	2750.83	-0.604137	0.128321	-4.7078	2.50399e-06	1.28381e-05
TMEM259	10417.1	0.12006	0.126886	0.946194	0.34405	0.46338
RHNO1	1869.77	-0.367731	0.100091	-3.67388	0.000238899	0.000876044
GTF2H2	50.0199	-1.03944	0.263403	-3.93679	8.25795e-05	0.000328017
HLA-DOB	5.70301	0.307605	0.383751	0.814208	0.415526	0.533773
C1orf43	8246.9	-1.3123	0.123653	-10.6123	2.61172e-26	8.64141e-25
ATP7B	1499.61	-0.125564	0.139594	-0.899528	0.368371	0.4867
CERS3	8.77028	0.913	0.366224	2.59219	0.00953667	0.0242591
OR10Q1	1.8765	0.481808	0.280341	1.98068	0.0476276	0.0957056
ZMAT5	778.853	0.484817	0.20464	2.3687	0.0178507	0.041656
NIFK-AS1	289.632	-0.00772487	0.146198	-0.0528338	0.957864	0.970856
ABHD16A	665.247	-0.184426	0.14163	-1.30212	0.192877	0.296288
SLC14A2	9.07159	0.442702	0.3805	1.14432	0.252491	0.365213
ASCC1	1655.62	0.0788311	0.100377	0.785335	0.432257	0.549855
ANXA8	0.944789	0.313388	0.249686	1.31068	0.189964	NA
ODF2L	1338.09	0.0297852	0.134145	0.222048	0.824277	0.876618
SULT1C3	1.20101	0.18697	0.203697	1.03363	0.301307	NA
OSBPL2	1975.11	0.330064	0.0769395	4.28988	1.78769e-05	8.05344e-05
CHODL	2.05269	0.231038	0.306066	0.746055	0.455634	0.572203
KCTD10	2421.15	0.341065	0.0902825	3.77772	0.000158268	0.000599439
POGLUT1	838.296	-0.15358	0.0910709	-1.68639	0.0917208	0.164157
ORC6	3061.57	-0.122131	0.123232	-0.991059	0.321657	0.440474
GNMT	5.33001	0.162281	0.376063	0.428349	0.668397	0.757927
BBS9	559.551	0.788861	0.124368	6.34281	2.25618e-10	1.96133e-09
PRRT3	317.511	0.072708	0.139868	0.519857	0.603163	0.703653
FBXO21	3176	-0.538692	0.085554	-6.29649	3.04453e-10	2.60898e-09
COBLL1	911.121	0.129096	0.146243	0.882808	0.37734	0.495378
FILIP1L	128.568	0.849824	0.192579	4.40995	1.03392e-05	4.82007e-05
ENTPD1	2391.27	-0.29973	0.148369	-2.02022	0.043361	0.0884775
DDR1	733.246	1.11236	0.139777	7.95695	1.76331e-15	2.51908e-14
ANKRD30B	6.64088	0.10183	0.376068	0.271484	0.786019	0.848126
SUCLG2	1704.5	-0.115041	0.137018	-0.839591	0.401138	0.519571
ACHE	109.527	1.04202	0.206593	5.03461	4.7882e-07	2.72076e-06
DDO	8.71805	0.626132	0.360391	1.7597	0.0784589	0.144233
IRF7	16.2688	0.400622	0.382707	1.06689	0.286023	0.402617
ZNF90	4.05435	0.744148	0.378727	1.97784	0.0479463	0.0962569
FCGR2A	9.47284	0.156299	0.384779	0.40527	0.685279	0.7717
TAF15	6372.54	-0.324806	0.094935	-3.42134	0.000623133	0.00210351
ZNF174	678.371	-0.197898	0.119719	-1.6529	0.0983507	0.173968
NHEJ1	605.469	0.293199	0.129577	2.2625	0.0236668	0.0531785
PIP4K2C	1096.51	-0.65291	0.0914116	-7.14196	9.20089e-13	1.01839e-11
PEAK1	1713.7	0.295179	0.183656	1.60739	0.107969	0.187417
EPS8L1	48.5462	-0.288551	0.251962	-1.14396	0.252641	0.365352
EFCC1	4.29397	1.12755	0.363559	3.28658	0.00101414	0.00328722
ZNF552	292.694	-0.122729	0.135882	-0.9033	0.366367	0.484898
AGMAT	23.0557	0.730973	0.372667	1.96987	0.0488529	0.0978232
EHMT1	2795.99	-0.616835	0.0992483	-6.21503	5.13147e-10	4.27822e-09
MMRN2	38.0408	2.31321	0.356087	6.39297	1.62697e-10	1.43918e-09
VASH2	423.596	0.190706	0.183985	1.03681	0.299826	0.41726
LINC01635	18.6938	0.324859	0.335667	0.966269	0.33391	0.453357
BCAP29	35.1645	0.384033	0.272411	1.40817	0.159082	0.254588
SENP1	1816.89	-0.573991	0.105421	-5.44467	5.19009e-08	3.41261e-07
SUN1	5337.17	-0.298534	0.125325	-2.3821	0.0172143	0.0403884
ADAL	1177.51	0.820413	0.0912492	8.9904	2.46323e-19	4.87073e-18
KMT5A	3764.36	-0.813675	0.106512	-7.63901	2.18896e-14	2.87336e-13
ZBTB40	3006.37	0.576971	0.138124	4.17723	2.95083e-05	0.000127748
IGSF11	34.1448	-0.0400023	0.316045	-0.1266	0.899257	0.928613
MIR6127	0	NA	NA	NA	NA	NA
TUBB	6692.19	-0.669	0.179612	-3.72464	0.000195591	0.000729702
CALCOCO1	1412.22	0.936305	0.127006	7.37176	1.6839e-13	2.00293e-12
FLRT3	150.624	-0.337728	0.201948	-1.67193	0.0945389	0.168408
HCN3	66.1737	0.159258	0.264347	0.603048	0.546477	0.655119
MARCHF6	6934.88	-0.219445	0.13681	-1.60403	0.108708	0.188458
BASP1	2536.98	-0.709849	0.140563	-5.0498	4.42267e-07	2.52964e-06
PCGF3	1835.65	-0.566335	0.125695	-4.50569	6.61589e-06	3.16931e-05
CNKSR1	261.334	1.32949	0.230091	5.77325	7.7757e-09	5.68923e-08
GCK	2.80009	0.279644	0.335631	0.802757	0.422115	0.540453
LPGAT1	3072.59	-0.92436	0.139144	-6.64316	3.0702e-11	2.93246e-10
RNF10	9122.41	0.471589	0.100142	4.70918	2.4872e-06	1.2758e-05
KBTBD11	4.73163	-0.281877	0.371882	-0.753941	0.450885	0.56785
SEC16A	5643.03	-0.290629	0.115734	-2.51121	0.0120318	0.0296815
IKBKB	2602.22	0.164718	0.140912	1.16897	0.242416	0.353637
MIR5196	3.146	0.269016	0.321136	0.817091	0.413876	0.532158
PSME3	8911.81	-0.428745	0.124413	-3.44611	0.000568724	0.00193734
FIGNL1	2643.11	-0.26385	0.113968	-2.31515	0.0206047	0.0472095
CIB2	274.138	0.767681	0.241417	3.17775	0.0014842	0.00463854
AAGAB	5245.38	0.143467	0.100553	1.42677	0.153646	0.247753
ASAP1	2020.2	0.13507	0.137073	0.985411	0.324422	0.44327
WDR83OS	3261.47	0.189116	0.150895	1.25325	0.210115	0.316464
ZNF436-AS1	93.0259	-0.58855	0.250003	-2.35424	0.0185605	0.0430852
GPSM1	1772.7	-0.595846	0.15493	-3.8458	0.00012016	0.000465102
PACSIN2	3265.51	0.0182093	0.0794365	0.22923	0.81869	0.872475
NCLN	5767.97	-0.73135	0.153947	-4.75052	2.02899e-06	1.05424e-05
LOC101928163	5.04357	-0.497767	0.370229	-1.40793	0.159153	0.254682
COA7	3161.69	0.00400756	0.0900807	0.044488	0.964515	0.975908
ACSL4	3270.4	-1.12339	0.134916	-8.3264	8.33378e-17	1.3164e-15
TRPC7	2.71668	0.0595953	0.350772	0.168837	0.865925	0.906389
ELOA-AS1	62.578	0.951572	0.258866	3.66544	0.000246915	0.000902402
GSN	563.657	1.10257	0.181024	6.08784	1.14446e-09	9.18618e-09
SRRM1	6099.2	-0.661957	0.122747	-5.39285	6.93472e-08	4.47556e-07
RAPGEF2	1439.46	-0.514187	0.186624	-2.75541	0.00586179	0.0158657
SGCD	11.3048	0.541305	0.383961	1.39499	0.163018	0.259546
MIR378F	0.74959	0.0500921	0.208186	0.22083	0.825225	NA
ST7	1879.44	0.406383	0.0987185	4.11649	3.84687e-05	0.000163181
SEPTIN9	2985.44	-1.59989	0.109838	-14.5641	4.7537e-48	4.81412e-46
TRIM64B	1.02736	0.218431	0.201318	1.30235	0.192796	NA
RRAS2	1171	-0.651368	0.103481	-6.29421	3.08969e-10	2.64663e-09
GAMT	1061.11	-1.07402	0.220748	-4.86403	1.15017e-06	6.18215e-06
C8orf76	249.316	0.0732257	0.170353	0.429781	0.667355	0.756943
RTL9	11.3169	0.0909706	0.375374	0.241537	0.809139	0.86472
PPP1R15B	3056.26	-0.352467	0.106013	-3.32478	0.000884891	0.00290434
FAM222A	541.534	0.618977	0.191966	3.22364	0.00126571	0.00401208
A2ML1	30.999	1.25144	0.364658	3.41367	0.000640946	0.00215759
ZNF747	821.99	-0.680252	0.134002	-5.07575	3.85963e-07	2.23115e-06
LOXHD1	5.71809	0.643865	0.370568	1.81481	0.0695533	0.131006
SULT1C2	74.442	0.167062	0.206554	0.808744	0.418662	0.537006
DGKB	11.0259	0.529292	0.363859	1.46169	0.143826	0.235501
ATXN2L	7750.3	-0.141418	0.11888	-1.18959	0.234207	0.344562
SIN3A	3648.54	-0.376794	0.122096	-3.08608	0.00202813	0.00614995
SIRT3	502.926	-0.35758	0.110476	-3.2366	0.00120962	0.00384723
KDM4C	579.611	-0.853525	0.139347	-6.12482	9.07874e-10	7.36632e-09
STPG1	670.536	0.349956	0.138289	2.53052	0.0113893	0.0282867
COX18	511.994	-0.815321	0.143211	-5.69163	1.25835e-08	9.00926e-08
CCL20	0.733084	0.108245	0.232406	0.444479	0.656697	NA
NIPAL3	2558.89	-0.130821	0.0908043	-1.4407	0.14967	0.242806
CRACR2A	79.6212	-0.422381	0.236192	-1.78961	0.0735162	0.137006
ABCC6	45.0766	1.40017	0.261094	5.34224	9.18053e-08	5.81586e-07
RCAN3AS	5.19123	0.199033	0.372286	0.539606	0.589469	0.691436
CCDC168	47.5216	0.0257495	0.302207	0.0851952	0.932106	0.952904
WDSUB1	553.24	0.660509	0.150758	4.38173	1.17742e-05	5.45119e-05
SPDYE6	67.7763	0.372608	0.242053	1.53917	0.123762	0.208875
LHCGR	2.96701	0.233538	0.311817	0.749736	0.453414	0.570075
NUDT1	1384.48	0.322566	0.193166	1.6697	0.094979	0.168969
NKAIN3	1.2573	0.312785	0.285707	1.0934	0.274216	NA
ATRIP	46.939	0.852588	0.277488	3.06795	0.00215534	0.00650655
ACTN1	3201.78	-0.258022	0.148503	-1.73749	0.0823012	0.150137
POGLUT2	1008.37	-0.863402	0.110834	-7.78914	6.74687e-15	9.19033e-14
COX4I1	9940.86	-0.000505547	0.187477	-0.00269654	0.997848	0.998698
TLR2	0.463181	-0.104664	0.187149	-0.478517	0.632282	NA
ST3GAL3	567.072	0.791117	0.15142	5.22412	1.7499e-07	1.06587e-06
LIMCH1	790.369	0.177442	0.149276	1.18883	0.234509	0.344911
KHDRBS2	11.6986	1.18626	0.377509	3.24893	0.00115839	0.00370361
SEPTIN10	2014.16	-0.554742	0.11585	-4.78848	1.68053e-06	8.83349e-06
ACYP1	686.052	0.531323	0.124737	4.25915	2.05205e-05	9.13746e-05
RDX	8862.27	0.0984342	0.0980579	1.00384	0.315455	0.433956
CEP57L1	1254.36	-0.345651	0.132509	-2.60859	0.00909163	0.0232928
ENTPD6	3323.68	-0.420608	0.144438	-2.91193	0.00359209	0.0102891
CAMK2D	1268.53	-1.31253	0.148814	-8.81902	1.15469e-18	2.15728e-17
TMTC1	1878.44	-1.07736	0.155964	-6.90761	4.92877e-12	5.08407e-11
TXNDC15	1855.99	-0.133212	0.083876	-1.58821	0.112238	0.193325
ADGRL2	3548.17	-0.968606	0.145183	-6.67161	2.53012e-11	2.44461e-10
DDX31	1424.79	-0.433878	0.109219	-3.97241	7.11488e-05	0.000286446
NHLRC4	35.1554	0.444612	0.279809	1.58653	0.112619	0.193874
ZBTB44	2793.23	0.153944	0.133745	1.15106	0.249708	0.362058
PUF60	2336.45	0.0374523	0.181098	0.206795	0.83617	0.884845
SRPK2	4131.3	0.122481	0.0986525	1.24155	0.214401	0.321601
AGER	77.1103	0.38656	0.290241	1.33203	0.18285	0.284168
SMIM32	34.5583	2.3926	0.322177	7.20066	5.9922e-13	6.77429e-12
SFXN2	1193.26	-2.47153	0.09312	-26.5123	6.99795e-155	3.03319e-151
MTRR	2208.55	-0.987593	0.0966062	-10.2224	1.57435e-24	4.62321e-23
TCP11	7.3042	0.626189	0.385122	1.62759	0.103611	0.181232
COMMD4P1	5.14424	-0.373072	0.370341	-1.04641	0.29537	0.412426
TBILA	90.19	0.42478	0.286376	1.48644	0.137163	0.22642
UBXN2B	1150.52	-0.906743	0.146993	-6.16846	6.8958e-10	5.67372e-09
FAM92A	1616.22	-0.285786	0.100069	-2.8558	0.00429289	0.0120294
LCORL	766.183	-0.64268	0.143592	-4.4757	7.61618e-06	3.62446e-05
FANCL	1624.86	-0.197962	0.14106	-1.40345	0.160483	0.256338
MIR6731	0.520722	0.0558081	0.164665	0.288706	0.772806	NA
RSRP1	2122.93	-0.487308	0.164207	-2.96765	0.00300086	0.00876949
FPR1	6.17219	0.441234	0.364265	1.21932	0.222723	0.33106
ZNF25	504.756	0.0438838	0.15809	0.277616	0.781307	0.844555
UNC13B	2045.58	0.518346	0.106934	4.8474	1.25092e-06	6.69714e-06
RABL2B	416.859	-0.489003	0.14777	-3.30909	0.000936002	0.00306004
CMC2	1407.55	0.0232145	0.16097	0.144211	0.885334	0.918916
EPB41L2	5916.91	-0.57628	0.108381	-5.31721	1.05372e-07	6.62497e-07
FLCN	1609.09	1.15465	0.111334	10.3698	3.40283e-25	1.04161e-23
NAT1	493.986	1.11114	0.119035	9.33186	1.04025e-20	2.30514e-19
INPP4A	1234.96	-0.526176	0.161702	-3.25413	0.00113739	0.00364367
CEP63	652.24	0.143411	0.116324	1.23295	0.217595	0.325289
MYCN	6.7448	0.716176	0.385296	1.82229	0.0684108	0.129304
MTFR1L	1284.74	-0.581583	0.13043	-4.45868	8.24655e-06	3.90814e-05
LOC646471	73.2375	-0.362981	0.246882	-1.4704	0.141454	0.232245
FLOT2	5665.98	-0.292498	0.172548	-1.69514	0.0900482	0.161738
GRAP2	9.17907	0.884404	0.377486	2.35342	0.0186014	0.0431709
MIR3917	0.165768	0.0144722	0.161054	0.0921801	0.926555	NA
GSS	2639.79	0.239963	0.132091	1.81659	0.0692794	0.130649
HPS1	2128.32	0.622929	0.124252	5.01318	5.35383e-07	3.02551e-06
TASP1	467.161	-0.441061	0.135156	-3.2629	0.00110279	0.00354383
PSG1	1.0047	0.0329821	0.19352	0.154539	0.877185	NA
FAM126B	1419.19	0.657063	0.147787	4.44596	8.74985e-06	4.1295e-05
ATL3	173.032	0.76684	0.182444	4.2018	2.64796e-05	0.000115699
FXYD3	15.7619	0.741586	0.380495	1.96075	0.0499081	0.0995951
C1orf232	3.18642	0.262503	0.352079	0.72701	0.46722	0.583574
RPL24	30616.4	0.163588	0.158815	1.03005	0.302987	0.420622
RPL17	4174.1	0.037492	0.153506	0.244231	0.807052	0.863085
RPL23A	27032.5	-0.14075	0.144728	-0.972515	0.330794	0.450058
APP	21274.2	-0.486237	0.0922814	-5.26906	1.37127e-07	8.47878e-07
SEZ6L	37.577	0.160206	0.267785	0.598622	0.549425	0.657454
SLC8A3	19.5998	-0.0465492	0.325153	-0.142806	0.886443	0.919451
ZNF148	1804.95	0.0741491	0.117611	0.63048	0.528381	0.639189
SLC6A9	350.221	-2.46575	0.208616	-11.7784	5.04471e-32	2.37156e-30
DUS4L	312.575	0.412922	0.164964	2.50291	0.0123177	0.0302801
IFNA7	1.41047	-0.077583	0.208396	-0.370707	0.710856	0.791658
PCDHB16	8.93645	0.526631	0.384973	1.40116	0.161167	0.257178
PPP4R4	77.1417	-1.92966	0.251777	-7.60767	2.79079e-14	3.62385e-13
PCDH15	16.8694	0.702639	0.370369	1.87991	0.0601202	0.116229
MTAP	2058.3	-1.02752	0.0902941	-11.379	5.3176e-30	2.16216e-28
MSX1	1103.01	-0.199368	0.170253	-1.17091	0.241636	0.352785
HAS2	20.5781	0.666491	0.327373	2.03387	0.0419643	0.0861139
FAM24B	237.981	0.289739	0.186249	1.55572	0.119774	0.203396
CDC25B	4057.11	-0.720487	0.0793176	-9.08337	1.05262e-19	2.14402e-18
IL1R1	6.73307	0.0514868	0.384087	0.136477	0.891445	0.922975
FAM126A	1997.75	-0.863291	0.134015	-6.44164	1.1819e-10	1.05887e-09
ICA1L	498.971	0.30373	0.134026	2.26622	0.0234378	0.0527241
LOC101928728	48.554	-0.102738	0.307099	-0.334306	0.738149	0.811998
RHOH	22.0803	0.460118	0.346032	1.3343	0.182106	0.283317
OAZ2	2634.64	-0.519766	0.133627	-3.88958	0.000100419	0.000393755
TPM1	3114.23	-0.104318	0.0828443	-1.2592	0.207957	0.314198
BRD2	6253.96	0.0263116	0.0794816	0.33104	0.740614	0.813718
ADAMTSL3	105.666	0.74097	0.225279	3.28814	0.00100851	0.00327192
DDX24	3029.72	0.0547709	0.0929706	0.589117	0.555783	0.66261
ARHGAP12	1270.88	-0.346498	0.142829	-2.42609	0.0152625	0.0364438
PITRM1	5849.61	0.300087	0.0975353	3.07669	0.00209312	0.00633108
BNIP2	2268.35	-1.33917	0.119106	-11.2425	2.5207e-29	9.84299e-28
RAPGEF1	4345.49	0.273592	0.127787	2.14101	0.0322731	0.0690175
TMEM121B	232.591	1.30009	0.136945	9.48495	2.42508e-21	5.71264e-20
SAMD1	1701.1	-0.266593	0.107941	-2.46973	0.0135213	0.0327889
KLC4	1218.12	-0.0589659	0.104761	-0.562845	0.573541	0.677879
ACTG1P20	95.6852	0.168132	0.211653	0.795051	0.426584	0.544877
RAB7A	5920.72	-0.336274	0.0979369	-3.43356	0.000595719	0.00201883
SEMA3B	92.3744	1.18744	0.239227	4.96003	7.04808e-07	3.91356e-06
MAPKAPK3	1470.32	-0.449977	0.165682	-2.71567	0.00661409	0.0176345
DAP3	4848.47	-0.0152328	0.105065	-0.144983	0.884724	0.918502
LRP8	1479.11	-2.06194	0.184949	-11.1452	7.55836e-29	2.88389e-27
CABP1	286.156	1.56195	0.212031	7.35222	1.94944e-13	2.30361e-12
ZNF320	437.551	-0.361537	0.169529	-2.13275	0.0329455	0.0702473
DST	6272.71	-0.847556	0.197667	-4.2879	1.80371e-05	8.10996e-05
DISC1	28.4742	0.315505	0.334703	0.944622	0.344852	0.464143
LINC02574	1.21841	0.180924	0.278268	0.627553	0.530297	NA
B3GALNT1	446.508	-0.272077	0.129493	-2.10082	0.035657	0.0751418
VPS37A	1162.85	-0.59055	0.099199	-5.95299	2.63283e-09	2.03201e-08
MXD3	426.231	-0.0778386	0.143776	-0.541322	0.588286	0.690226
MED16	1202.02	-0.68112	0.172266	-3.9533	7.70794e-05	0.000307466
IKBKE	131.674	-0.67737	0.207485	-3.26241	0.00110471	0.00354842
ALG13	2659.6	-0.158578	0.114417	-1.38599	0.165749	0.262657
SCARNA1	1.23307	-0.083616	0.274593	-0.302459	0.762302	NA
ANKRD11	6155.71	-0.0382246	0.102323	-0.373571	0.708724	0.789933
CYTOR	206.467	0.232434	0.202354	1.14806	0.250942	0.363458
HDAC2	12099	0.153276	0.0844992	1.81393	0.0696883	0.131204
NEK4	1558.86	-0.839544	0.110231	-7.61599	2.6168e-14	3.41017e-13
PTK2	2456.13	-0.244799	0.13214	-1.8526	0.0639392	0.122303
CADPS2	1671.74	-0.0852853	0.141889	-0.60109	0.54778	0.656174
TIMM23B	108.991	-0.645253	0.199457	-3.23293	0.00122528	0.00389417
SMUG1	1231.79	-0.0300228	0.100974	-0.297328	0.766216	0.83302
TRPM3	20.92	0.572399	0.370896	1.54466	0.122429	0.207142
CDKN2B-AS1	180.147	0.573262	0.187594	3.05609	0.00224242	0.00674407
DNAJC8	8998.45	0.0378687	0.123996	0.305401	0.760061	0.828365
OAZ3	176.392	1.09269	0.175298	6.231	4.6346e-10	3.87953e-09
SDF4	5602.5	-0.269149	0.159429	-1.68817	0.0913787	0.163685
HEMK1	669.781	-0.841349	0.126185	-6.66662	2.61762e-11	2.52129e-10
UBAC1	2627.55	-0.205479	0.140579	-1.46161	0.143847	0.235501
NSA2	6474.76	0.337157	0.12352	2.72954	0.00634221	0.0169857
CAMTA1	2482.72	-0.578869	0.130417	-4.43838	9.06372e-06	4.26463e-05
DOK7	3.23016	0.125782	0.363138	0.342182	0.732214	0.807863
ADORA1	229.74	0.792419	0.200062	3.95871	7.53569e-05	0.000301539
ATP23	139.776	0.157018	0.195262	0.803854	0.421481	0.539886
RAB27A	467.953	0.610042	0.116269	5.24684	1.54729e-07	9.50479e-07
IKZF3	723.313	-0.0845696	0.150258	-0.562906	0.573499	0.677879
UBE2W	908.063	-0.759256	0.124773	-6.08474	1.16683e-09	9.35188e-09
SNORA73A	41.0255	-1.39782	0.261047	-5.31399	1.07252e-07	6.73145e-07
SNORA73B	12.6163	-0.769597	0.382854	-2.01943	0.043442	0.0886012
STAT6	71.9986	-0.157058	0.277319	-0.567032	0.570692	0.675589
PARP4	3428.32	-0.00854826	0.133255	-0.0641509	0.94885	0.96438
GOLGA8N	1.34407	0.426854	0.286178	1.53982	0.123605	NA
TRNAU1AP	768.323	-0.359586	0.137948	-2.60645	0.00914851	0.0234081
TIMM9	992.636	-0.124031	0.0997382	-1.24351	0.213679	0.32074
PTGR2	488.013	-0.937511	0.12143	-7.71894	1.17298e-14	1.57113e-13
FBXL2	314.884	-0.356539	0.143807	-2.47923	0.0131665	0.0320288
SNORA44	7.22562	-0.0598715	0.384808	-0.156988	0.875254	0.912254
SNORA16A	28.1078	-0.12428	0.318672	-0.391115	0.695712	0.779439
ZNF670	134.386	-0.404313	0.178705	-2.26199	0.023698	0.0532265
C19orf84	1.66991	0.576213	0.310793	1.92474	0.054262	0.106886
ACRV1	24.0661	0.575877	0.322204	1.78827	0.073733	0.137298
LINC01715	20.7419	0.278519	0.343069	0.80913	0.41844	0.536848
STAU1	8613.16	-0.955907	0.067607	-14.139	2.18459e-45	1.92457e-43
TIAM1	2640.34	-0.334336	0.10699	-3.12498	0.00177818	0.00546388
NARF	2613.66	0.549699	0.139729	3.93385	8.35972e-05	0.000331756
PLEKHM1	105.235	0.586862	0.211117	2.77845	0.00546185	0.0148911
VWA7	24.6689	1.83265	0.35974	5.10677	3.27705e-07	1.91429e-06
DMAC1	1700.63	-0.359379	0.136369	-2.63519	0.00840909	0.0217395
CNTLN	1149.81	-0.171382	0.0965718	-1.77467	0.0759522	0.140572
HACD4	146.389	0.428384	0.181714	2.35744	0.0184014	0.0427663
FAM219A	1266.69	-0.479536	0.103927	-4.61413	3.94747e-06	1.96035e-05
C4orf33	448.282	0.303913	0.142683	2.13022	0.0331539	0.0706014
FBXO9	3498.64	-0.953881	0.10149	-9.3985	5.53462e-21	1.2573e-19
UBE2C	3018.81	-1.09904	0.116048	-9.46988	2.80164e-21	6.54985e-20
STIM1	1544.71	-0.141201	0.115846	-1.21887	0.222894	0.331246
GAPVD1	4340.51	0.238091	0.113847	2.09136	0.0364961	0.0765972
ADCYAP1R1	102.651	0.294711	0.233967	1.25907	0.208006	0.314249
TPM3	15552.4	-0.172017	0.124635	-1.38016	0.167536	0.264909
SLC26A5	12.568	0.637345	0.38288	1.64288	0.100408	0.176943
JOSD1	2553.16	0.0119993	0.126764	0.0946606	0.924584	0.947893
ENDOU	17.3652	0.726213	0.38127	1.88668	0.0592038	0.114805
BFSP1	458.116	0.86059	0.162716	5.28705	1.24305e-07	7.74565e-07
OTOA	19.5986	0.432921	0.384062	1.12244	0.261676	0.37594
CHN1	1922.34	0.31851	0.089718	3.55006	0.00038514	0.00136118
ASPM	10069.9	0.361077	0.176125	2.05014	0.0403505	0.0833548
LINC01756	0.622125	0.126145	0.163931	0.849548	0.395577	NA
LINC01648	2.33342	0.202461	0.280358	0.724958	0.468478	0.584472
ZNF226	2102.4	-0.142122	0.118929	-1.19505	0.232069	0.342019
MATN1-AS1	17.3064	-0.132348	0.352033	-0.378415	0.705123	0.78681
AMFR	4841.34	-0.242577	0.0889266	-2.72782	0.00637537	0.0170619
LINC01778	3.52229	0.0543356	0.363314	0.146681	0.883384	0.917639
VPS52	1114.38	-0.495485	0.101724	-4.87059	1.11264e-06	5.99679e-06
ZNF717	112.265	-0.123422	0.240927	-0.51283	0.60807	0.707663
DCP1A	2106.05	-0.214439	0.105879	-2.02534	0.042832	0.0875833
SNORD103C	0.926242	-0.225777	0.222122	-0.983281	0.325469	NA
N4BP2L1	178.276	0.987475	0.185884	5.31042	1.0937e-07	6.85842e-07
LCP1	4239.47	-0.777577	0.116599	-6.66864	2.58181e-11	2.49012e-10
WDR25	660.26	1.27783	0.166042	7.69228	1.44532e-14	1.92639e-13
STING1	1143.35	0.312257	0.133443	2.33989	0.0192893	0.0445811
HLTF	3990.88	0.812687	0.159478	5.09597	3.46967e-07	2.01974e-06
LINC01226	0.351719	-0.105479	0.162277	-0.589494	0.55553	NA
ABHD18	553.804	-0.488919	0.135409	-3.61072	0.000305347	0.00109652
ATP8A1	718.647	-1.60175	0.223413	-7.16873	7.56985e-13	8.45827e-12
TMEM39A	1636.41	0.466049	0.0906786	5.13959	2.75336e-07	1.62436e-06
TMEM170B	1565.64	-1.24377	0.156264	-7.95905	1.73365e-15	2.47835e-14
DEFB131B	5.72177	-0.00724078	0.35328	-0.0207365	0.983456	0.988656
OR6M1	6.11098	0.134835	0.356053	0.381007	0.703198	0.785309
OR10V1	0.787505	0.113374	0.206539	0.580463	0.561602	NA
GOSR1	2784.56	0.192749	0.0924641	2.0846	0.0371057	0.0777187
BEST1	74.5989	-0.215475	0.273689	-0.787723	0.430859	0.548624
ASNS	188.833	-0.18257	0.17302	-1.05491	0.291468	0.408108
CNTROB	1461.44	-0.0937002	0.0988216	-0.948161	0.343048	0.462375
MIR4254	0.434158	0.0509024	0.161605	0.396123	0.692014	NA
SLC39A8	2387.69	-0.245147	0.102386	-2.39428	0.016653	0.0393227
SPOCD1	86.1929	3.42348	0.25403	12.9462	2.46734e-38	1.57271e-36
SLC39A7	1699.6	0.404431	0.110932	3.64557	0.000266802	0.000969019
CCN6	34.257	-0.455287	0.301906	-1.5082	0.131503	0.218805
CLIP1	2291.47	-0.605628	0.135135	-4.48173	7.40406e-06	3.52971e-05
TACC1	2544.56	-0.346576	0.117584	-2.94753	0.00320319	0.00928779
FBXL16	1566.92	0.158608	0.128427	1.23502	0.216822	0.324314
TMEM150A	215.207	0.717055	0.175124	4.09198	4.27713e-05	0.000179953
IFNL2	0.617696	0.096607	0.197557	0.450832	0.652111	NA
SLC9C1	20.0988	-0.160788	0.341491	-0.471673	0.63716	0.731848
TMEM39B	943.269	0.498435	0.156736	3.17964	0.00147457	0.00461137
C11orf54	706.993	0.470405	0.118675	3.96374	7.37857e-05	0.000296072
TNPO1	12107.6	-0.158548	0.12373	-1.28142	0.200047	0.305075
MIR5585	0.658413	-0.158212	0.177075	-0.873272	0.382515	NA
QRICH1	3239.64	-0.285301	0.0790732	-3.60805	0.000308501	0.00110669
SRPX	370.258	0.277353	0.190076	1.4592	0.144511	0.236311
SMC1A	20988.6	-1.47669	0.116079	-12.7213	4.50449e-37	2.67456e-35
JUP	4092	0.8915	0.145788	6.11488	9.6631e-10	7.81997e-09
GPN3	2299.1	-0.0881285	0.11893	-0.740992	0.458698	0.575218
SLC25A24	1645.3	-1.18925	0.130405	-9.11905	7.57836e-20	1.56417e-18
CASP12	2.86081	0.115577	0.312991	0.366132	0.714267	0.79411
MTMR9LP	28.5443	0.565014	0.334197	1.69531	0.0900174	0.161722
RWDD2A	602.245	0.284245	0.12188	2.33223	0.0196885	0.0453442
TBC1D14	1460.39	0.702377	0.155348	4.52128	6.14671e-06	2.96157e-05
DGUOK	2085.66	0.410014	0.117509	3.48909	0.000484663	0.00167522
GPR108	1312.36	0.129667	0.186232	0.696207	0.486299	0.601192
CALU	7811.67	-1.26469	0.0721451	-17.5293	8.55698e-69	1.95207e-66
FAM89B	1132.52	-0.584614	0.175766	-3.32568	0.00088203	0.00289627
RPP14	593.468	-0.401831	0.12052	-3.33416	0.000855579	0.00281795
SLC39A4	153.89	-1.73271	0.232064	-7.43797	1.02247e-13	1.24629e-12
FDFT1	4704.09	-1.20758	0.11757	-10.2705	9.56677e-25	2.84405e-23
LRTOMT	220.003	0.355749	0.136001	2.61594	0.00889812	0.0228457
KY	1.66304	-0.0286323	0.314119	-0.091455	0.927131	0.949385
IAH1	905.092	-0.81007	0.127405	-6.35733	2.0529e-10	1.79325e-09
INKA1	12.4885	0.135219	0.384398	0.351299	0.725364	0.802865
GOLGA8Q	0.506159	0.11909	0.166195	0.76844	0.442226	NA
CPNE6	1.93539	0.329354	0.274467	1.32345	0.185685	0.287563
COX7A2	5909.15	0.374918	0.178122	2.10479	0.0353094	0.074547
TRIM60	4.05963	0.303076	0.338653	0.877856	0.380022	0.498054
SPOCK3	0.886479	-0.106169	0.210574	-0.46355	0.64297	NA
CABYR	439.685	0.698634	0.124048	5.63145	1.78697e-08	1.2525e-07
BCL2L12	2239.86	-0.386528	0.14991	-2.57828	0.0099294	0.0251155
S100PBP	1931.21	0.712898	0.130466	5.46412	4.65209e-08	3.07004e-07
KIDINS220	2639.78	-0.533477	0.139673	-3.81953	0.000133705	0.00051367
FAM133B	757.013	-0.624126	0.145603	-4.28614	1.81803e-05	8.16249e-05
ZNF154	82.96	0.363624	0.268053	1.35505	0.175402	0.27476
DTD1-AS1	0.646047	0.0117825	0.200181	0.0515483	0.958889	NA
TTC23	960.472	0.673158	0.120706	5.57683	2.4494e-08	1.67985e-07
DHFR	6202.71	-0.955834	0.0685875	-13.9357	3.84573e-44	3.21794e-42
MTRF1L	1269.23	-0.427895	0.104985	-4.07563	4.5889e-05	0.000192138
SLC22A8	1.82659	0.510042	0.294425	1.86347	0.0623962	0.119859
SSTR3	3.42162	0.0409071	0.365177	0.115882	0.907746	0.935369
FXN	1161.19	-0.183732	0.131815	-1.39379	0.163382	0.259953
SLC4A10	4.66457	0.741381	0.372264	2.03238	0.0421156	0.0863836
ADTRP	2.35079	0.681198	0.327439	2.16165	0.0306454	0.0660974
PLEKHH1	769.73	-0.182344	0.165344	-1.10291	0.270067	0.385301
USP39	3779.8	-0.371854	0.0995781	-3.73423	0.000188294	0.000704541
ASZ1	1.53644	0.428206	0.278405	1.6259	0.103972	0.181789
APBB2	812.345	-0.731536	0.172734	-4.23518	2.2837e-05	0.000101025
TSACC	157.207	0.350068	0.175995	1.98859	0.0467469	0.0942067
YPEL1	219.32	1.31859	0.184125	7.15469	8.38643e-13	9.3397e-12
PHACTR1	487.58	-0.409669	0.154873	-2.64527	0.00816262	0.0211806
MORF4L2	13379.2	-0.428567	0.0698632	-6.13436	8.55043e-10	6.96112e-09
MIR31HG	19.5082	-1.36385	0.368393	-3.68857	0.000225516	0.000830624
CASC2	94.8773	-1.20733	0.23259	-5.18318	2.1813e-07	1.30805e-06
MAP7	2084	-0.613649	0.10489	-5.85042	4.90324e-09	3.67057e-08
EPHB6	3.06281	0.320178	0.345367	0.921511	0.356784	0.475486
PMS1	1773.36	0.453591	0.139074	3.26157	0.00110796	0.00355783
MUC6	0.131894	-0.0577128	0.16113	-0.304018	0.761114	NA
TRIM62	184.879	-1.29286	0.186832	-6.91133	4.80139e-12	4.9574e-11
SNAPC2	523.343	0.193081	0.183927	1.04955	0.293927	0.410887
SLC28A1	14.076	1.18816	0.384291	3.05981	0.00221479	0.00666931
MIR3605	1.51868	-0.0606673	0.297382	-0.199891	0.841566	0.888249
CIB1	2410.32	0.166314	0.185717	0.895466	0.370538	0.48861
ZSCAN31	186.427	0.875822	0.210489	4.16126	3.16498e-05	0.000136283
NRG4	82.7992	0.513796	0.221806	2.31618	0.0205485	0.0471086
SLC10A7	275.51	-0.503564	0.182179	-2.76463	0.00569873	0.0154863
TMEM222	2092.03	-0.126094	0.196093	-0.642986	0.520233	0.631695
KIRREL2	18.3359	0.833106	0.365848	2.26227	0.0236809	0.0531992
PWWP2B	496.601	0.216929	0.204968	1.05823	0.28995	0.406508
ZNF655	2305.25	0.00723325	0.0991178	0.0729773	0.941824	0.959805
CCDC167	782.922	-0.693849	0.186907	-3.71142	0.000206097	0.000766785
TAS2R4	20.8376	0.638552	0.353253	1.81576	0.0694071	0.130856
TAS2R3	3.77742	0.758341	0.377342	2.00503	0.0449597	0.0912071
CHADL	14.0415	0.515124	0.371733	1.39912	0.161778	0.257992
NEUROD4	1.33915	0.144783	0.270242	0.508257	0.611273	NA
PSMD5	34.5702	0.532625	0.342713	1.56094	0.118538	0.201692
IFITM1	244.971	0.41931	0.223995	1.87154	0.0612697	0.117967
HEATR3	2269.04	-1.21052	0.138372	-8.74779	2.17576e-18	3.98252e-17
ZNF687	2999.44	0.677726	0.117908	5.74788	9.03709e-09	6.57001e-08
ST3GAL4	373.702	0.344192	0.181421	1.89656	0.0578855	0.112686
SMIM12	2163.64	0.280796	0.151989	1.84738	0.0646916	0.123426
LOC653160	47.3567	0.0363327	0.301518	0.120762	0.90388	0.93236
LPIN1	1195.17	0.0643192	0.1479	0.434906	0.66363	0.753824
ZMYM1	1630.68	0.60448	0.163223	3.70349	0.000212656	0.000788347
HAGLROS	52.3287	0.0994872	0.240183	0.413956	0.678906	0.76674
HAGLR	920.896	0.0680126	0.131017	0.519147	0.603658	0.704003
RGS20	101.747	-0.0977291	0.195497	-0.499883	0.617157	0.715375
SNTG1	9.59911	0.184123	0.369294	0.493816	0.621436	0.719078
PRKACB	901.149	-1.40395	0.140115	-10.0178	1.27318e-23	3.52844e-22
CD163L1	4.43777	0.0253315	0.382478	0.065028	0.948152	0.963851
ZMYM4-AS1	2.37837	-0.289096	0.333323	-0.886826	0.375173	0.493101
NFATC4	466.523	0.378177	0.148011	2.555	0.0106186	0.0266012
ARHGAP44	822.735	-0.14636	0.12134	-1.20622	0.227733	0.33682
NELFCD	5609.78	-0.0290549	0.120194	-0.241731	0.808988	0.864602
HINFP	1083.04	1.0047	0.102446	9.80568	1.06423e-22	2.77546e-21
PLEKHH3	501.531	-0.271081	0.142579	-1.90101	0.0573003	0.111714
C1orf216	1059.59	0.153069	0.121183	1.26311	0.206551	0.312493
DCTN2	5256.56	-0.105311	0.117487	-0.896353	0.370064	0.488144
STMN4	115.918	0.80763	0.272445	2.95801	0.00309629	0.00901313
PRMT5	6295.65	-0.268071	0.125337	-2.13877	0.032454	0.0693427
PRKAA1	2290.23	-0.829043	0.141598	-5.85492	4.7724e-09	3.57633e-08
VMO1	32.4462	0.325447	0.298757	1.09054	0.275477	0.39092
HK3	4.22005	0.168828	0.371019	0.450197	0.652568	0.745046
PAX6	837.828	0.0172262	0.127768	0.134826	0.892749	0.92409
HDLBP	35889.6	0.347133	0.116852	2.97071	0.00297117	0.00868858
RECQL5	1514.47	-0.00597189	0.120674	-0.0494878	0.960531	0.972897
SUPT5H	20889.4	0.888819	0.120465	7.37818	1.60468e-13	1.92029e-12
CREM	1885.55	0.215957	0.0901723	2.39492	0.0166239	0.0392668
CNTNAP5	11.8799	0.321186	0.383199	0.846011	0.397546	0.516122
ATG13	3359.16	0.485039	0.0899469	5.39243	6.95113e-08	4.48481e-07
CNEP1R1	741.615	0.744189	0.129643	5.73958	9.49125e-09	6.87941e-08
ZNF560	7.60679	1.62025	0.384878	4.09891	4.15103e-05	0.00017492
TSPAN15	843.431	0.902903	0.182226	4.95329	7.29687e-07	4.04755e-06
SH3D21	174.05	0.227844	0.189107	1.20529	0.228093	0.337283
EPB41L3	4357.87	-0.43919	0.0800786	-5.48447	4.14711e-08	2.75778e-07
MAPT	160.61	-0.221468	0.214016	-1.03425	0.301019	0.418399
SNORA63C	3.75221	-0.213654	0.285579	-0.779835	0.435488	0.552973
CCDC186	1288.37	-0.277898	0.154024	-1.80435	0.0711764	0.133414
OSBPL9	4659.97	-0.220365	0.0918402	-2.39945	0.0164198	0.0388482
ARRB1	529.556	0.622779	0.168647	3.69226	0.000222274	0.000820354
ZNF774	110.327	-0.0973009	0.217225	-0.447929	0.654205	0.746482
MYOM2	243.46	-1.44765	0.236015	-6.12855	8.8682e-10	7.20899e-09
TECPR2	1288.04	0.957072	0.101652	9.41448	4.75442e-21	1.08919e-19
LINC01137	25.4021	0.798443	0.31717	2.51828	0.0117931	0.0291858
MIER3	1781.29	0.272603	0.136529	1.99674	0.0458536	0.0927081
TNXB	80.319	1.67265	0.252108	6.62137	3.55876e-11	3.38121e-10
MIR6732	0.652992	-0.11073	0.174628	-0.826257	0.408659	NA
BCL6	334.495	0.716504	0.12833	5.58259	2.36969e-08	1.62725e-07
LDB2	2.71609	-0.199979	0.310429	-0.647053	0.517598	0.629094
CNN3	5507.34	-0.361266	0.0703826	-5.13286	2.8537e-07	1.68013e-06
MIR5581	14.0021	0.0531913	0.366596	0.145754	0.884115	0.918091
SCAMP2	4086.64	-0.127067	0.141998	-0.894825	0.37088	0.489031
GNL2	7912.21	0.441227	0.101518	4.34624	1.38494e-05	6.34017e-05
TIPARP	2266.73	0.688286	0.10728	6.41564	1.40228e-10	1.24885e-09
EGFL6	3.88642	0.410377	0.335563	1.22674	0.219919	0.327949
B4GALNT2	6.79263	0.540295	0.376343	1.43012	0.152683	0.246602
CHIA	0.12173	0.0144722	0.161054	0.0842613	0.932849	NA
MR1	500.592	0.340731	0.162593	2.09589	0.0360922	0.0758745
BAG4	2079.12	-0.401611	0.0808644	-4.96641	6.82033e-07	3.79098e-06
BACH2	797.716	-0.697978	0.16283	-4.28673	1.81322e-05	8.14765e-05
DNAJB2	617.924	-0.400699	0.135815	-2.94995	0.00317824	0.00922937
TNFRSF11A	827.616	-0.261433	0.104013	-2.51355	0.0119524	0.029526
C19orf48	5687.63	-1.41414	0.160884	-8.7892	1.50625e-18	2.79243e-17
GPR135	77.1658	-1.10267	0.266591	-4.13541	3.54323e-05	0.000151278
CLEC7A	25.4612	0.728537	0.384076	1.90071	0.0573395	0.11175
NDST4	37.5356	-0.767486	0.356299	-2.1602	0.0307572	0.0662883
GPRASP2	1.6838	0.296913	0.303594	0.9968	0.318862	0.437587
SLC12A1	8.73378	1.1429	0.373965	3.16104	0.00157206	0.00488525
ZNF124	139.476	-0.461646	0.173174	-2.665	0.00769883	0.0201387
AKR1C1	7.41673	0.593673	0.377304	1.67296	0.0943355	0.168114
DBP	230.13	-0.238171	0.18996	-1.25345	0.210044	0.316423
DAZL	5.78516	0.490752	0.368777	1.31325	0.189099	0.291569
CDKL1	347.194	0.0910535	0.171546	0.530929	0.595468	0.696691
TNFRSF18	2.47628	0.607678	0.315411	2.12966	0.0331994	0.0706845
EPHA10	256.909	0.741631	0.167176	4.43455	9.22637e-06	4.33551e-05
MANEAL	2432.29	-1.25126	0.130463	-9.58969	8.83469e-22	2.1513e-20
P2RX5	320.499	-0.755011	0.178739	-4.22178	2.42379e-05	0.000106678
C9orf72	697.029	0.498809	0.139015	3.58807	0.000333138	0.00118766
GART	12802.9	0.0168394	0.0921451	0.182749	0.854995	0.898295
USP28	2194.51	-0.415371	0.14367	-2.89123	0.00383734	0.0109081
PSD3	2456.17	-0.175356	0.194581	-0.901253	0.367454	0.485873
PIAS1	2569.59	0.275568	0.107008	2.57524	0.010017	0.0253076
GNAS	26403.4	-2.15272	0.0827511	-26.0136	3.47712e-149	9.41951e-146
AGAP6	36.4073	-0.0257745	0.331929	-0.0777925	0.937993	0.957099
ITGAX	21.8687	0.893296	0.335271	2.65203	0.00800084	0.0208231
SLMAP	2228.84	-0.278501	0.121986	-2.28311	0.0224237	0.0507644
TCL1B	2.15742	0.367224	0.316137	1.21632	0.223864	0.33239
C1QTNF6	199.605	0.642638	0.184941	3.47483	0.000511171	0.00175759
PPP4R3B	2156.57	-0.262285	0.106455	-2.46385	0.0137453	0.0332614
L3MBTL4	243.565	-0.240066	0.191418	-1.25429	0.209735	0.316135
RNF144A	602.037	0.137684	0.163722	0.841055	0.400317	0.518818
SLC37A3	1889.64	-0.74861	0.108669	-6.88879	5.6269e-12	5.7767e-11
ALKBH5	6125.05	0.255864	0.104608	2.44592	0.0144482	0.0347679
NSUN2	10193.6	-0.447694	0.0786126	-5.69492	1.23431e-08	8.843e-08
LINC01343	0.131894	-0.0577128	0.16113	-0.304018	0.761114	NA
DLG4	337.818	0.731466	0.164149	4.45652	8.33019e-06	3.94433e-05
GJA9-MYCBP	5.23942	0.520271	0.351058	1.50362	0.132679	0.220372
SMAD2	2617.46	-0.0531353	0.100915	-0.526544	0.59851	0.699354
LOC105378663	1.19507	0.0927218	0.278228	0.316164	0.751878	NA
FGD1	998.358	0.480843	0.165012	2.91422	0.00356574	0.0102204
SMAD1	1071.17	0.00655278	0.103871	0.0630858	0.949698	0.965061
CAMK2G	1408.76	-0.555207	0.0938021	-5.9188	3.24292e-09	2.47641e-08
RASL10A	72.1857	1.61509	0.248471	6.4831	8.98592e-11	8.16532e-10
MMS19	4933.51	0.211768	0.0870535	2.43261	0.0149905	0.0358838
XRCC6	39677.2	0.0448834	0.126176	0.355721	0.72205	0.800177
OXCT2P1	7.48691	1.48464	0.383992	3.73959	0.000184322	0.000690513
PPIEL	398.493	0.640029	0.232046	2.75804	0.00581497	0.0157528
EML1	1619.15	-1.24668	0.111352	-11.1945	4.33636e-29	1.6722e-27
WDR60	1264.2	-0.252548	0.09698	-2.6041	0.00921163	0.0235445
ZDHHC18	2420.66	0.487974	0.127397	3.8302	0.000128041	0.000493666
PABPC4-AS1	15.1182	-0.127383	0.383481	-0.335334	0.737373	0.811473
SNORA55	15.1803	-0.697113	0.36379	-1.91288	0.0557635	0.109367
LIMD2	569.141	-1.48097	0.174563	-8.47726	2.30566e-17	3.87651e-16
CXCL11	3.25122	0.139876	0.338632	0.410919	0.681132	0.768457
NCK1	940.636	0.32791	0.103236	3.17641	0.00149111	0.00465503
PPIE	3849.09	0.42567	0.106919	3.98116	6.8581e-05	0.000277189
NPL	239.279	-0.128913	0.17387	-0.741673	0.458285	0.574866
ECEL1	246.143	-0.710879	0.172062	-4.12907	3.64239e-05	0.000155206
LOC101929536	32.2517	-0.818349	0.314039	-2.60241	0.00925713	0.0236358
RXFP1	8.97897	0.50501	0.377524	1.33976	0.180325	0.281151
TRIT1	1682.7	0.410499	0.112879	3.63657	0.000276289	0.00100113
ZNF627	639.883	0.480092	0.140244	3.42337	0.000618496	0.00208818
TSPOAP1	10.9646	0.939432	0.383377	2.51245	0.0119896	0.029601
ATF6B	1401.58	0.20212	0.125206	1.6143	0.106461	0.18529
OGDHL	303.239	1.32079	0.144233	9.15078	5.65217e-20	1.17783e-18
RAET1G	32.4343	0.13723	0.338665	0.405556	0.685069	0.771544
CCDC84	342.421	0.45311	0.123686	3.66316	0.000249118	0.000909211
ZCCHC2	953.7	-0.253819	0.115077	-2.20569	0.0274054	0.060224
ZMYM2	3609.15	-0.341515	0.151847	-2.24912	0.024505	0.0547724
TRAF3	3343.08	-0.03336	0.105003	-0.317709	0.750706	0.821433
USH1G	29.8029	-0.0433744	0.336783	-0.128543	0.897719	0.927551
ANAPC16	3486.8	-0.0274685	0.117657	-0.233458	0.815406	0.869934
UBE2Q2	1376.5	-0.518771	0.111377	-4.65781	3.19596e-06	1.61039e-05
MOB1B	1161.13	-0.0194856	0.153178	-0.127218	0.898768	0.928324
MCAT	2000.93	-0.540034	0.177614	-3.04026	0.00236375	0.00707557
PDE8A	1020.48	-0.799839	0.141845	-5.63865	1.71389e-08	1.20361e-07
HTATIP2	1492.77	-0.847683	0.104013	-8.14898	3.67018e-16	5.51978e-15
WIPF3	384.868	0.422567	0.189243	2.23329	0.0255296	0.0567347
FAM49B	2951.7	-0.566147	0.0939976	-6.02293	1.71287e-09	1.34888e-08
NLGN1	293.438	-1.28053	0.161698	-7.91427	2.4871e-15	3.50685e-14
NCOA5	2537.34	-0.578906	0.0745856	-7.76146	8.39566e-15	1.13648e-13
PSMD12	8500.35	0.0682244	0.086521	0.78853	0.430387	0.548248
NCS1	2037	-0.893548	0.11999	-7.44639	9.59317e-14	1.17459e-12
SMAP2	2592.01	0.0384524	0.126874	0.303074	0.761834	0.829671
NTM	37.5365	0.0155553	0.307579	0.0504234	0.959785	0.972302
CLEC10A	5.47746	0.119888	0.362548	0.330208	0.741243	0.814079
ITGB6	2.67666	0.882658	0.344802	2.69127	0.00711802	0.0188101
SLC26A7	43.9376	1.31486	0.281353	4.66421	3.09801e-06	1.5654e-05
WDR46	2421.22	0.195827	0.161195	1.21479	0.224445	0.33298
SORCS2	14.3809	-0.0632596	0.373127	-0.168607	0.866106	0.906425
NFYC-AS1	280.362	-0.444351	0.18175	-2.44561	0.0144608	0.0347908
PXK	949.825	0.135436	0.115684	1.17077	0.241693	0.352844
ANKRD28	2613.18	-0.2737	0.137351	-1.99276	0.0462872	0.0934629
GAB3	54.3617	0.983729	0.262941	3.73555	0.000187304	0.000701079
ITIH6	7.52227	0.463389	0.384194	1.19622	0.231609	0.341485
WDR83	1164.81	0.219662	0.142974	1.53627	0.124473	0.20983
RAB13	2708.72	0.0987009	0.160466	0.615063	0.538513	0.648063
PGA3	1.64787	0.121304	0.301137	0.388459	0.697676	0.780953
SLFNL1-AS1	150.526	-0.596872	0.232622	-2.56531	0.0103083	0.0259371
C1orf127	21.7	1.0814	0.383876	2.81527	0.00487363	0.0134687
STYXL1	650.095	0.0235444	0.152258	0.154614	0.877125	0.913528
UGT8	1010	-0.750434	0.116053	-6.46609	1.00574e-10	9.10457e-10
SCMH1	2094.44	-0.30048	0.143173	-2.09873	0.035841	0.0754636
JRK	2430.38	0.488722	0.0915533	5.33812	9.39136e-08	5.94074e-07
MID1	3484.2	-0.0906315	0.123636	-0.733067	0.463518	0.579873
COLQ	164.335	0.085834	0.210388	0.408149	0.683164	0.770038
DGKI	9.21795	0.623787	0.384012	1.60765	0.107912	0.187378
P2RX7	71.3433	2.1093	0.244558	8.54434	1.29276e-17	2.22001e-16
TRPM8	11.6151	0.852474	0.382981	2.18937	0.0285698	0.0624599
DPP10	3.09695	0.0156875	0.307474	0.0507143	0.959553	0.972113
GPR171	4.01687	0.504951	0.346452	1.46004	0.144279	0.236021
FOXJ3	2558.19	-0.151983	0.111388	-1.36447	0.17242	0.27103
SMG1	7711.68	0.043442	0.205772	0.211121	0.832793	0.882385
ZMYND12	14.9891	1.66777	0.37696	4.36608	1.26498e-05	5.81929e-05
DOCK9	1110.22	-0.600917	0.181646	-3.30836	0.000938447	0.00306584
DLG1	2377.71	-0.0209588	0.126824	-0.165263	0.868737	0.907879
C3	38.248	1.36999	0.334189	4.10459	4.05038e-05	0.000171178
USP21	1765.69	0.0240877	0.0906511	0.265718	0.790457	0.851611
RPS6KB1	2469.84	-0.750811	0.0972739	-7.71838	1.17813e-14	1.57608e-13
ADAMTS13	300.269	-0.418108	0.206468	-2.02531	0.0428355	0.0875833
SLC28A3	11.738	0.665849	0.376551	1.79603	0.0724899	0.135349
COL13A1	247.73	0.744319	0.153999	4.83255	1.34798e-06	7.18834e-06
ZNF326	2968.53	-1.19292	0.131701	-9.05748	1.33502e-19	2.70145e-18
NLRP9	13.3827	1.34376	0.371785	3.5757	0.000349297	0.00124139
GATC	3781.49	-0.569596	0.0945919	-6.02151	1.72796e-09	1.35978e-08
GIPC1	3743.16	-0.777977	0.185313	-4.19797	2.69316e-05	0.000117437
PPT2	152.226	-1.15335	0.242247	-4.75206	2.01357e-06	1.04698e-05
SNAP91	926.932	2.04583	0.14422	14.1777	1.25923e-45	1.11388e-43
POLI	898.344	0.575478	0.175898	3.27195	0.0010681	0.00344666
TIMM8B	1558.58	-1.66892	0.167254	-9.97501	1.96085e-23	5.386e-22
IFT57	2076.96	-0.304215	0.106851	-2.84704	0.00441276	0.0123207
ZNF107	1620.2	0.343295	0.167423	2.0506	0.0403056	0.0832859
ZNF691	800.555	-0.176991	0.0974128	-1.81684	0.069242	0.130602
LOC339539	4.27735	0.903504	0.362684	2.50168	0.0123605	0.0303646
TPRA1	1260.64	0.065731	0.130093	0.505231	0.613396	0.712331
SLC2A1-AS1	37.4945	0.579039	0.329595	1.75371	0.0794796	0.145771
IL17RE	90.8418	1.66026	0.220059	7.51953	5.49739e-14	6.89863e-13
YPEL4	26.8088	-0.0254188	0.336417	-0.075844	0.939543	0.958292
MIR6733	2.07993	-0.441261	0.338759	-1.31464	0.188632	0.291182
ANO6	2759.47	0.0239804	0.145452	0.164873	0.869044	0.907879
COL11A1	11.9084	0.552312	0.381899	1.4467	0.14798	0.240587
PPP1R32	42.6988	0.0753366	0.306432	0.246004	0.805679	0.862128
VCL	8105.97	-0.0649286	0.126541	-0.513105	0.607878	0.707553
CYP26B1	106.312	-1.17696	0.228706	-5.1408	2.73568e-07	1.61547e-06
GAD1	678.109	0.106244	0.185656	0.572268	0.567141	0.672373
UBQLN2	3338.08	-0.797344	0.0769103	-10.367	3.50397e-25	1.06804e-23
STOML2	7093.09	-0.314592	0.164366	-1.91394	0.0556283	0.109141
UBQLN1	6210.75	-0.78414	0.0835962	-9.37996	6.59979e-21	1.48835e-19
RAX	2.53873	0.0487747	0.282977	0.164848	0.869063	0.907879
KCNIP3	149.209	0.0195692	0.247056	0.0791743	0.936894	0.9564
ZNF708	490.567	0.0638272	0.167433	0.381285	0.702992	0.78516
MIR6734	0.464143	-0.0325642	0.162047	-0.255895	0.798032	NA
GRAMD1B	443.603	-0.314889	0.155397	-2.02661	0.0427018	0.0874123
HHAT	713.37	0.781036	0.136943	5.70317	1.17596e-08	8.45289e-08
OTX2	6.28017	0.93201	0.377871	2.45265	0.0141809	0.0341932
FGR	11.3633	0.0711094	0.385237	0.186525	0.852033	0.896285
SH2D2A	13.8493	1.5523	0.365107	4.20701	2.58772e-05	0.000113272
KCND3	18.5144	0.214262	0.368729	0.580777	0.561391	0.667497
TENT2	2685.07	0.0971826	0.129269	0.751797	0.452173	0.569076
SZT2-AS1	0.178488	-0.0509254	0.161077	-0.318251	0.750295	NA
PLLP	106.504	0.516051	0.208651	2.47377	0.0133697	0.032456
SLITRK4	20.064	1.11474	0.382447	2.91386	0.00356994	0.0102298
DAD1	3192.78	0.243023	0.160407	1.51498	0.129778	0.216389
STX4	944.067	-0.576157	0.143964	-4.00165	6.29027e-05	0.000256439
SFSWAP	3055.3	-0.395052	0.0871342	-4.53378	5.79384e-06	2.80214e-05
SMS	8246.18	0.151483	0.11841	1.2793	0.200792	0.305867
SLC4A9	24.772	0.864204	0.338405	2.54528	0.0109191	0.0272783
SIGLEC7	0.774566	0.114566	0.212647	0.507491	0.61181	NA
KCNE3	6.8627	0.526787	0.380149	1.38931	0.164738	0.261592
PIBF1	1789.85	0.0964881	0.145849	0.66159	0.508234	0.621092
TRIM37	2019.24	-0.392416	0.0978224	-4.0115	6.03343e-05	0.00024685
KDM4A-AS1	72.8655	0.115521	0.205349	0.562631	0.573686	0.677967
F11R	1187.95	-1.1204	0.0995186	-11.2565	2.15155e-29	8.44716e-28
PRTN3	1.65629	0.0780991	0.296798	0.280764	0.778892	0.842869
HTRA1	139.587	0.133376	0.210708	0.632464	0.527084	0.638119
KLK6	2.06208	0.222662	0.301937	0.790418	0.429284	0.547422
GGCT	3143.44	-0.0369822	0.110657	-0.3342	0.738229	0.812044
EIF2B3	3206.26	-0.0883195	0.114472	-0.771524	0.440396	0.557753
AANAT	18.0723	0.322417	0.349276	0.922674	0.356177	0.474963
PLEKHA8	1708.45	0.264579	0.147187	1.79764	0.0722344	0.134977
STRN3	1376.65	-0.839632	0.129922	-6.46243	1.03033e-10	9.30772e-10
KCNMA1	539.12	1.07343	0.113214	9.47874	2.57367e-21	6.04296e-20
ZNF23	727.038	0.620076	0.123967	5.00203	5.67299e-07	3.19338e-06
TSEN34	600.503	-0.366402	0.186398	-1.96528	0.049382	0.0987003
PTER	1720.57	-0.15376	0.116837	-1.31606	0.188154	0.290578
ATXN3	1122.36	0.467731	0.132073	3.5415	0.000397863	0.00140066
LNPK	2409.19	0.144614	0.121731	1.18801	0.234828	0.34517
STXBP5	1134.14	-0.44561	0.152013	-2.93158	0.00337243	0.00972034
ATL1	450.67	0.133316	0.141478	0.942342	0.346018	0.465163
ABCC3	30.9041	0.829813	0.369624	2.22976	0.0257633	0.0571486
CACNA1C	302.744	0.612586	0.209672	2.92187	0.00347939	0.00999142
SERPINA1	0.326496	-0.0509254	0.161077	-0.318251	0.750295	NA
LOC101929592	13.5642	0.234116	0.385114	0.61147	0.540888	0.650154
PLXNA4	366.604	0.730485	0.229963	3.17685	0.00148884	0.00465065
GPR55	5.60709	0.00896545	0.37852	0.0234696	0.981276	0.987197
LINC01297-DUXAP10-NBEAP6	2.43326	0.230583	0.362952	0.641372	0.521281	0.63272
RELCH	2050.1	-0.183757	0.135214	-1.35906	0.174127	0.273177
NEUROG2	43.2218	-0.0856797	0.267827	-0.319928	0.749023	0.819923
SRPK3	104.34	-0.626762	0.315449	-1.9879	0.0468223	0.0943148
RNFT1	977.6	0.594172	0.12251	4.84989	1.23532e-06	6.62178e-06
CCDC24	114.854	-0.161492	0.217495	-0.742604	0.457721	0.574325
DNAJC17	354.924	-0.628358	0.144564	-4.34511	1.39208e-05	6.37018e-05
ZNF197	22.3183	-0.132549	0.33296	-0.399552	0.689487	0.774587
TTC26	1220.28	0.363024	0.102827	3.53047	0.000414826	0.00145495
USP17L7	1.9853	0.101006	0.322056	0.300117	0.764088	0.831534
SFXN5	482.702	-0.371217	0.11589	-3.20313	0.00135944	0.00428225
SPRY2	1262.84	-0.163671	0.11253	-1.45443	0.145828	0.237909
SRRD	1286.5	0.182645	0.0986164	1.85202	0.0640231	0.122439
CMIP	901.632	-0.383832	0.114244	-3.35977	0.00078006	0.00258612
ANAPC15	869.833	0.699004	0.172102	4.06084	4.88969e-05	0.00020367
EPB41L5	1551.63	0.720022	0.146068	4.92951	8.24373e-07	4.52987e-06
FGFR2	2172.04	0.0524045	0.123051	0.425884	0.670192	0.759486
MECP2	4840.07	0.734735	0.0982415	7.47886	7.49715e-14	9.28447e-13
C8orf82	506.898	-1.40333	0.195879	-7.15862	8.14954e-13	9.08055e-12
DNAI2	15.9833	1.20964	0.384699	3.11144	0.0018618	0.00569098
PKP4	2299.34	-1.12121	0.107496	-10.4298	1.81323e-25	5.68687e-24
PRELID3A	252.163	-0.833858	0.13499	-6.17516	6.60947e-10	5.45262e-09
FAM210A	965.588	-0.31482	0.0932346	-3.37651	0.000734106	0.00244913
ERI3	4513.36	-0.0650385	0.164993	-0.394179	0.693449	0.777829
IGDCC4	381.845	-0.104035	0.21233	-0.490137	0.624037	0.721029
ERI3-IT1	35.4476	0.363684	0.303259	1.2003	0.230022	0.339511
INSIG2	549.833	-0.69289	0.108145	-6.40632	1.49078e-10	1.32194e-09
TMEM53	114.477	-0.97597	0.268041	-3.63281	0.000280356	0.00101519
SNORD145	0.134523	-0.027369	0.160871	-0.194548	0.845746	NA
ZNF735	1.42058	0.112203	0.262145	0.416091	0.677343	0.765588
ZNF727	15.1812	-0.144094	0.384564	-0.372839	0.709268	0.790367
RNU5F-1	1.57351	-0.0922146	0.300316	-0.307543	0.75843	0.82717
RNU5D-1	0.774785	0.143866	0.182617	0.81431	0.415467	NA
TMTC4	1268.78	-0.777947	0.125791	-6.18431	6.23753e-10	5.15167e-09
UBL7	3804.38	-0.121247	0.176362	-0.687464	0.491791	0.606296
C2CD6	14.8757	-0.0319873	0.346535	-0.0923581	0.926414	0.948861
SNORD160	4.45663	0.202564	0.370953	0.565692	0.571603	0.676266
SNORD55	168.552	0.449581	0.205652	2.18496	0.0288921	0.0630372
SNORD46	22.9273	-0.713442	0.327991	-2.17527	0.0296096	0.0643501
SNORD38A	12.7083	-0.795137	0.367807	-2.16061	0.0307252	0.0662432
SNORD38B	34.4667	-0.301024	0.267625	-1.12365	0.26116	0.375398
PUS1	2855.78	-0.811293	0.12498	-6.49108	8.52209e-11	7.77645e-10
IZUMO2	3.56649	0.45211	0.365917	1.22857	0.219232	0.327083
SLC2A11	75.1367	1.01402	0.218178	4.63915	3.49841e-06	1.7526e-05
CALCRL	42.5103	-0.450813	0.326107	-1.38474	0.166131	0.263176
FAM228B	187.221	1.14426	0.189805	6.02553	1.68554e-09	1.32978e-08
ATL2	3261.14	-0.155164	0.103276	-1.50243	0.132985	0.22075
FAU	13720.7	-0.080087	0.170297	-0.470275	0.638159	0.732453
ENO3	185.984	0.21998	0.222777	0.987429	0.323432	0.442347
RALBP1	2777.41	-0.429108	0.0907865	-4.72647	2.28455e-06	1.17799e-05
LINC01144	39.3674	-0.586613	0.267428	-2.1925	0.0283436	0.0620153
TAP1	307.54	-0.0259136	0.188606	-0.137376	0.890734	0.922532
NKIRAS2	2368.06	-0.358586	0.149581	-2.39718	0.0165219	0.0390531
HDHD5	3595.67	0.352923	0.145467	2.42606	0.0152639	0.0364438
MATR3	36732.3	-0.218853	0.111514	-1.96256	0.0496977	0.0992489
C16orf92	1.65464	0.461534	0.306136	1.9231	0.0544678	0.107192
ZNF79	350.66	0.747991	0.129105	5.79217	6.94831e-09	5.10627e-08
MMP24-AS1-EDEM2	12.8166	-0.0636031	0.382919	-0.165049	0.868905	0.907879
ERGIC3	11749.5	0.271328	0.188981	1.43572	0.151081	0.244528
RELA	2445.72	0.0562711	0.118197	0.476071	0.634024	0.729175
STK36	1604.69	0.730512	0.148078	4.93317	8.09041e-07	4.45466e-06
CANX	35050.3	-1.05876	0.0906535	-11.6792	1.62879e-31	7.40022e-30
FAM168A	2221.23	0.0191383	0.103823	0.18434	0.853747	0.897521
SHC1	1168.39	-0.674172	0.121556	-5.54565	2.92867e-08	1.98779e-07
CASC11	7.57125	1.07313	0.384338	2.75827	0.0058108	0.0157434
GCDH	896.682	-1.45005	0.13134	-11.036	2.5631e-28	9.39891e-27
SYTL4	193.86	0.844132	0.186972	4.51519	6.32587e-06	3.03987e-05
ZNF512	3034.59	0.0576709	0.097824	0.589544	0.555497	0.662415
YIPF5	2819.15	0.522356	0.0820732	6.36442	1.96025e-10	1.71577e-09
ENAH	10224.3	-0.973011	0.109388	-8.89496	5.84405e-19	1.11588e-17
TK1	3172.45	-1.95535	0.18531	-10.5495	5.1056e-26	1.67143e-24
TLE4	2600.88	0.566193	0.107414	5.27116	1.35562e-07	8.38442e-07
CSDE1	41306.8	0.0543267	0.0900377	0.603377	0.546258	0.654965
SMARCA1	3041.97	-0.0474926	0.136286	-0.348485	0.727476	0.804586
PRR36	549.417	1.30949	0.192195	6.81357	9.52091e-12	9.57926e-11
AVPR2	14.166	1.64989	0.381128	4.30081	1.70175e-05	7.68658e-05
MIER1	2213.79	-0.581019	0.10456	-5.55681	2.74752e-08	1.87482e-07
FAH	652.704	-0.385408	0.173367	-2.22272	0.0262344	0.0580332
RPS15AP10	38.8408	0.443873	0.321994	1.37785	0.16825	0.265688
ZNF133	999.536	0.188538	0.106436	1.77142	0.076491	0.141383
NDRG2	349.629	0.952375	0.171316	5.55609	2.75891e-08	1.88141e-07
RPS15	32836.6	0.123454	0.190396	0.648404	0.516724	0.628349
LRRCC1	524.251	-0.682967	0.137141	-4.97991	6.36124e-07	3.55403e-06
BEAN1	25.4958	1.00784	0.334042	3.01666	0.00255575	0.00758534
PSD	86.1555	1.42167	0.220191	6.43992	1.19533e-10	1.07002e-09
TMEM183A	2932.71	-0.344339	0.116423	-2.95757	0.00310075	0.00902492
ATG101	1881.56	0.459401	0.190938	2.40579	0.0161375	0.0382388
CLK4	1133.78	0.31519	0.142996	2.20406	0.0275198	0.0604632
PGM3	5529.11	0.681857	0.101891	6.69203	2.201e-11	2.14094e-10
LOC101929626	14.6829	1.26962	0.377103	3.34877	0.000811716	0.00268081
ARHGEF28	559.162	0.267813	0.169008	1.58491	0.112986	0.194445
BID	1859.95	-0.584735	0.143001	-4.08874	4.33722e-05	0.000182375
ARG1	8.08362	1.14394	0.385309	2.96647	0.00301235	0.00879954
CNTF	1.6196	-0.139769	0.299123	-0.471715	0.63713	0.731848
TAFA5	352.545	-0.607517	0.179951	-3.37477	0.000738764	0.00246315
TRIM49B	1.81417	0.406117	0.278857	1.54502	0.122341	0.207073
NRM	82.2331	-1.28428	0.241637	-5.29578	1.18509e-07	7.41221e-07
B3GALT6	2987.73	-1.12551	0.182439	-6.16868	6.88603e-10	5.66784e-09
CEP164	1159.57	0.115744	0.121839	0.950022	0.342101	0.461598
IFT22	1585.89	0.158365	0.151604	1.04454	0.296237	0.413343
EXO5	612.052	-0.263295	0.113515	-2.31937	0.0203749	0.046771
LMF1	265.474	-0.659831	0.191975	-3.43515	0.000592216	0.00200759
EPS8L2	154.078	3.57844	0.242451	14.4115	4.38002e-47	4.12712e-45
CRTC3	1473.28	0.13118	0.150831	0.869741	0.384442	0.502693
TMEM205	1362.78	-0.0624787	0.198581	-0.314589	0.753074	0.823193
NSUN4	1409	0.00400581	0.0906954	0.0441676	0.964771	0.976109
TLE1	3474.55	-0.00342911	0.0955277	-0.0358964	0.971365	0.980458
LINC01398	2.06452	-0.0305679	0.289799	-0.105843	0.915707	0.941334
MKNK1-AS1	18.3822	0.372287	0.333436	1.12009	0.262676	0.377052
KNCN	2.43567	0.187516	0.331415	0.566775	0.570867	0.675662
KLHDC7A	10.6843	0.874059	0.383649	2.27046	0.0231795	0.0522245
NLGN4X	1.61245	0.247728	0.269385	0.897702	0.369345	0.48757
ENSA	6922.03	-1.60766	0.139534	-11.521	1.0342e-30	4.44706e-29
TMED8	1518.45	-0.585699	0.15589	-3.75724	0.000171795	0.000646714
MMP11	18.0961	1.99503	0.368391	5.35573	8.52116e-08	5.42033e-07
MOB3C	129.347	0.433681	0.203097	2.13436	0.0328137	0.0700077
SH2B1	2944.13	0.230917	0.105951	2.17942	0.0293002	0.0637801
RDM1	141.171	-0.733675	0.180586	-4.06055	4.89572e-05	0.000203882
RETN	1.28671	0.338329	0.259581	1.35223	0.176303	NA
DIDO1	6095.58	0.329831	0.106566	3.09509	0.00196755	0.00598383
PRRC2A	11475.8	0.507745	0.121543	4.17749	2.94744e-05	0.000127677
CFAP45	27.7303	-0.634555	0.339494	-1.86129	0.0627036	0.120343
ADAT1	880.042	0.0388051	0.126527	0.306715	0.759061	0.827691
EFCAB14-AS1	8.72212	0.371207	0.382998	0.977209	0.328466	0.447484
TMEM234	259.383	-1.20595	0.16576	-7.26918	3.6167e-13	4.16036e-12
CYP4Z2P	0.355027	0.076377	0.162172	0.395886	0.692189	NA
FAM120B	408.535	0.0891269	0.132411	0.673166	0.500842	0.614546
DEDD2	1619.51	0.00220206	0.181744	0.0121154	0.990334	0.993589
PRUNE1	1677.26	0.185086	0.0852557	2.17094	0.0299355	0.0649218
ZNF511	1141.02	-2.2591	0.184846	-12.2104	2.73476e-34	1.41114e-32
TSC22D4	1710.83	0.419995	0.133769	3.13959	0.00169187	0.00522459
NDUFB3	2645.78	-0.102245	0.145959	-0.700493	0.48362	0.598744
MLEC	8803.22	-0.325475	0.0794216	-4.09807	4.16607e-05	0.000175485
PLEKHA7	996.661	-0.272184	0.159631	-1.70524	0.0881502	0.159014
IFT52	1965.61	0.277623	0.133045	2.0866	0.0369242	0.0773908
LINC00853	18.3153	0.317297	0.367005	0.861504	0.388961	0.50756
ETNPPL	130.964	-0.358685	0.217284	-1.65183	0.0985682	0.17431
SPECC1L	1824.19	0.192087	0.0953803	2.01391	0.0440189	0.0895449
EDF1	6169.68	-0.651796	0.201221	-3.23912	0.00119899	0.00381902
POPDC2	15.2445	0.901339	0.361389	2.48361	0.0130059	0.0317093
USP33	3536.39	-0.544626	0.131319	-4.1474	3.36272e-05	0.000144139
CCDC148	29.5351	0.819745	0.312018	2.6131	0.00897238	0.0230228
EVI5	921.135	-0.781129	0.178302	-4.38104	1.18114e-05	5.46724e-05
LINC02265	6.40802	0.379807	0.375218	0.996427	0.319043	0.437669
LINC01389	33.099	0.605377	0.277335	2.18004	0.0292547	0.0637076
SKINT1L	8.27813	0.523623	0.377512	1.37262	0.169871	0.267741
WDR78	120.89	0.661729	0.238129	2.77933	0.00544705	0.0148545
SIGIRR	374.134	0.13811	0.220725	0.625449	0.531677	0.642244
C16orf70	890.346	0.67149	0.0966244	6.94894	3.6803e-12	3.84013e-11
BBS12	218.129	0.659479	0.17009	3.87651	0.000105968	0.000413715
SPATA6	266.682	-0.789537	0.162109	-4.87012	1.11532e-06	6.00826e-06
GFOD2	996.604	0.685999	0.126187	5.4358	5.45524e-08	3.57718e-07
DDX28	629.249	-1.39042	0.155599	-8.93058	4.23772e-19	8.18536e-18
LRIF1	1412.79	-0.181197	0.125636	-1.44225	0.149232	0.242296
DRAM1	276.063	0.990293	0.132176	7.48857	6.96275e-14	8.64738e-13
BLOC1S4	445.424	-1.29697	0.171728	-7.54687	4.45845e-14	5.6538e-13
LIN7C	1504.77	-1.00713	0.136526	-7.37641	1.62618e-13	1.94046e-12
UFSP2	786.136	0.189043	0.106253	1.77922	0.0752035	0.139458
SIDT1	38.2986	0.00464763	0.349891	0.013308	0.989382	0.993002
RIMS1	27.3851	0.373034	0.296031	1.25666	0.208876	0.315256
KPNA4	4097.37	0.0806239	0.0855641	0.942267	0.346056	0.465186
KPNA3	4697	-0.338162	0.0912017	-3.70786	0.000209018	0.000776321
IQCA1	13.6771	0.0255565	0.384909	0.066129	0.947275	0.963367
AGBL4-IT1	5.83436	0.10923	0.362239	0.309165	0.757196	0.826198
TDRD1	10.2934	0.360011	0.383281	0.940113	0.34716	0.466315
PAF1	11885.2	0.067358	0.138486	0.486384	0.626695	0.723087
PSPH	975.001	-0.885747	0.0910264	-9.72953	2.25642e-22	5.67957e-21
FAM110D	9.23848	0.248858	0.381238	0.647655	0.517208	0.628762
SPEF2	285.862	1.00663	0.179755	5.59951	2.14956e-08	1.48882e-07
LINC01562	26.7839	0.198734	0.363045	0.550136	0.582226	0.684744
FHL1	10078.2	-0.0731577	0.0767733	-0.952904	0.340639	0.46013
MTUS2	44.964	0.776754	0.287638	2.69823	0.00697097	0.0184643
SATB2	2261.88	-0.152766	0.118246	-1.29197	0.196369	0.300651
TCP10L2	1.71062	0.14473	0.239991	0.592707	0.553377	0.660723
ACIN1	10861.1	-0.0917555	0.0895513	-1.02461	0.305547	0.423443
LOC100505841	2.48175	0.405567	0.290018	1.4663	0.142567	0.233891
DPY19L1	1854.12	-1.67093	0.111597	-14.9699	1.15561e-50	1.31122e-48
TTC39A-AS1	3.27669	-0.506521	0.364098	-1.37172	0.170152	0.268054
TRIM55	8.93727	1.03657	0.385222	2.65411	0.0079517	0.0207053
AIF1	3.98248	0.438494	0.357824	1.25507	0.209453	0.315813
NAP1L1	34677.8	-0.697151	0.110023	-6.33638	2.35222e-10	2.0399e-09
SLC52A2	1813.23	-0.287933	0.198506	-1.45038	0.146953	0.239278
PNOC	5.41608	0.442289	0.383493	1.17109	0.241561	0.352723
CFAP298	2458.63	0.106536	0.124109	0.858384	0.390681	0.509245
SLC49A4	410.123	-0.216731	0.109963	-1.97089	0.0487365	0.0976352
LRP11	3216.37	-0.601391	0.106278	-5.65867	1.52548e-08	1.07829e-07
UTP4	2563.04	0.0430206	0.116587	0.368993	0.712133	0.792429
BBS1	541.16	-1.05401	0.113377	-9.29381	1.48864e-20	3.23913e-19
SMU1	4800.15	0.333977	0.0826603	4.04037	5.33672e-05	0.000220678
PARVA	994.643	-1.31385	0.0960169	-13.6797	1.34156e-42	1.05342e-40
SLC45A2	4.82984	-0.121503	0.355169	-0.34729	0.728373	0.805167
RNF19A	1008.87	0.629949	0.13719	4.59184	4.39345e-06	2.16989e-05
MYO3A	368.769	-0.516703	0.153476	-3.3666	0.000761013	0.00252994
KANK1	810.869	-0.435108	0.144839	-3.00411	0.00266358	0.00788056
TMEM269-DT	9.66933	0.578662	0.377866	1.53496	0.124793	0.210207
MEGF10	61.8065	0.561982	0.248403	2.26371	0.0235922	0.0530494
NFYC	1576.28	-1.32019	0.114385	-11.5394	8.34678e-31	3.60341e-29
FRMD4A	689.241	0.613203	0.148684	4.12453	3.71487e-05	0.000158015
UCMA	10.3218	0.831064	0.385315	2.15261	0.0313494	0.067338
FGFR1	3894.06	0.281091	0.103782	2.70845	0.00675982	0.0179709
RAD21L1	19.4889	1.86254	0.365388	4.98352	6.24391e-07	3.49208e-06
C1orf109	2189.78	0.114344	0.0837228	1.36576	0.172016	0.270492
NALCN	12.7593	0.643852	0.381785	1.67013	0.0948935	0.1689
TXNDC12-AS1	3.22561	0.301157	0.344195	0.89143	0.372699	0.490802
BTF3L4	3554.29	-0.568293	0.0694574	-8.18177	2.79695e-16	4.2627e-15
SLC22A4	28.4962	0.420119	0.326948	1.28212	0.1998	0.304805
TMEM70	1942.02	-0.0962821	0.13524	-0.711907	0.476522	0.592054
FOXL2NB	48.6604	1.68378	0.274505	6.09564	1.09e-09	8.77509e-09
HLA-DPA1	221.059	0.719028	0.213272	3.37085	0.000749379	0.00249586
CAB39L	244.072	0.186655	0.146373	1.27517	0.202247	0.307457
UST	1169.7	-0.29242	0.138558	-2.11054	0.0348121	0.073655
DYNC2LI1	1001.52	0.592349	0.108109	5.47919	4.27281e-08	2.83442e-07
MTMR2	3173.16	-0.0274349	0.0777168	-0.353011	0.72408	0.802017
DHDDS	1142.41	-0.226297	0.0991046	-2.28342	0.0224055	0.0507336
TSC22D3	6881.43	-0.225824	0.19083	-1.18338	0.236659	0.347132
UTY	3.57597	0.504367	0.374695	1.37086	0.170418	0.268439
NRTN	159.207	0.15835	0.225538	0.701595	0.482932	0.598131
NOTCH4	0.921392	0.07248	0.283634	0.242449	0.808432	NA
ROR2	912.943	0.213297	0.156461	1.36335	0.172771	0.271483
OVOL1	8.10833	0.810027	0.384669	2.16515	0.0303765	0.0656613
YBX1	57605.4	-0.261236	0.158848	-1.64457	0.100059	0.176443
CAPZA2	3866.32	-1.34131	0.0855379	-15.6798	2.07969e-55	2.83465e-53
MIR181D	3.64852	0.314289	0.34708	0.893527	0.371575	0.489738
CCDC90B	1485.35	0.351306	0.0957072	3.67058	0.000242002	0.000886673
LGALS3BP	9911.59	-0.962014	0.150088	-6.40955	1.45951e-10	1.29527e-09
LDHA	23034	-0.888384	0.146832	-6.05032	1.44557e-09	1.14924e-08
RESP18	1.32411	-0.0472323	0.25651	-0.180913	0.856436	NA
ECHDC2	150.936	-0.146643	0.207177	-0.708319	0.478747	0.594103
FLOT1	1871.39	-0.851321	0.127823	-6.65955	2.74665e-11	2.64088e-10
ANAPC13	1795.06	0.431626	0.142994	3.0183	0.002542	0.00755387
HDHD3	575.251	-0.281616	0.145841	-1.93069	0.0535219	0.105659
TTC21B	1087.69	-0.386394	0.153459	-2.51808	0.0117998	0.0291966
ARMC5	1111.2	-0.360336	0.172691	-2.08641	0.0369414	0.0774195
WNT5B	708.112	-0.10891	0.168586	-0.645937	0.51832	0.629795
PCDHGA5	5.82914	0.317654	0.381902	0.848755	0.396017	0.5146
SURF4	10414.5	-0.159616	0.116319	-1.37221	0.169997	0.267902
PTPN7	21.0406	0.967776	0.369117	2.60612	0.0091574	0.0234253
BPIFA2	4.68561	0.886214	0.364218	2.48401	0.0129913	0.0316843
ADAD2	0.669757	0.134619	0.202539	0.699281	0.484377	NA
TBXA2R	80.9166	1.1194	0.230869	4.83615	1.32376e-06	7.06439e-06
PTGFR	2.29289	0.35756	0.311892	1.17374	0.240499	0.351338
DGCR2	4259.23	0.489279	0.11652	4.19904	2.6805e-05	0.000116955
LOC100507564	21.8712	0.673883	0.332378	2.02623	0.0427412	0.0874599
USP45	1145.79	-0.189311	0.187239	-1.01115	0.311945	0.430357
CCDC138	1182.1	-0.725247	0.0998271	-7.26465	3.74014e-13	4.29779e-12
LINC01771	2.8891	0.135565	0.356737	0.391701	0.695279	0.779134
XPOT	9303.38	-1.13049	0.125317	-9.02095	1.86463e-19	3.73823e-18
FEM1A	3841.89	-0.118417	0.111286	-1.06407	0.287299	0.403679
ERBIN	3827.26	-0.58153	0.154469	-3.76477	0.000166703	0.000628968
TRAPPC3	4207.93	0.51743	0.137181	3.77177	0.00016209	0.000612737
ITGA2	428.226	-1.16676	0.20612	-5.66043	1.5099e-08	1.06797e-07
AUH	479.612	-0.996751	0.112617	-8.84795	8.91414e-19	1.67989e-17
DGAT2	66.7971	1.26986	0.268592	4.71258	2.44601e-06	1.25645e-05
SAMD12-AS1	1.389	0.0852854	0.276507	0.311144	0.755691	0.825221
TFDP1	13057	-0.575554	0.0723467	-7.95547	1.78451e-15	2.54768e-14
ATAT1	449.915	0.745888	0.165992	4.49369	6.99998e-06	3.34591e-05
PANK2	1805.52	-0.249804	0.104203	-2.39725	0.0165187	0.0390524
ADGRG1	25.3069	1.49362	0.337179	4.37969	1.18846e-05	5.49645e-05
C17orf80	2513.29	0.678986	0.0821929	8.26074	1.44768e-16	2.24421e-15
CASC1	32.6008	1.01382	0.323875	3.11808	0.00182033	0.00557757
PTPN5	4.7858	-0.17289	0.383002	-0.442325	0.658254	0.749878
CYB5RL	1463.81	1.05149	0.104019	10.1081	5.08554e-24	1.45401e-22
C10orf95	73.5598	-0.643893	0.241785	-2.66047	0.00780309	0.0203794
MEA1	3436.67	-0.200385	0.177546	-1.12859	0.259071	0.373112
CDR2	2642.29	0.626827	0.0862018	7.27139	3.55795e-13	4.09712e-12
CDO1	543.101	0.644179	0.12721	5.06327	4.12115e-07	2.37095e-06
CDC42	8319.3	-0.850679	0.0869147	-9.78737	1.2757e-22	3.29917e-21
YWHAH	3262.39	-2.27094	0.121654	-18.6614	1.01943e-77	3.11169e-75
SSBP3-AS1	52.5479	1.06133	0.234945	4.50992	6.48534e-06	3.11089e-05
MCM9	839.776	-0.685482	0.126855	-5.40359	6.53197e-08	4.23962e-07
WDR55	749.093	-0.811325	0.119287	-6.80059	1.04192e-11	1.04443e-10
FCAR	0.209556	-0.0641948	0.161206	-0.39827	0.690431	NA
MROH7-TTC4	3.73652	0.405233	0.330889	1.24095	0.214622	0.321822
CDK5RAP2	3583.41	0.334876	0.11064	3.02676	0.00247189	0.00737281
ARL4A	428.61	-0.424061	0.11363	-3.73172	0.00019018	0.000711229
NBPF8	402.017	0.0648527	0.20021	0.324023	0.745921	0.817292
KCNA6	151.284	0.560672	0.181128	3.0946	0.00197075	0.00599105
IL5RA	32.7643	1.44437	0.347107	4.12421	3.7201e-05	0.000158176
CALN1	2.3784	0.238514	0.30233	0.844475	0.398404	0.516881
BAIAP2L2	116.591	0.574183	0.259137	2.21735	0.0265994	0.0587148
DDX51	2251.51	-0.326375	0.107343	-3.0404	0.00236265	0.00707326
COA8	1340.28	0.626279	0.156223	4.00851	6.11023e-05	0.000249568
KBTBD12	4.30768	0.508393	0.369997	1.37883	0.167947	0.265345
TCF12	1917.87	-0.511287	0.159764	-3.20036	0.00137255	0.00432038
MS4A7	2.24464	0.565112	0.324642	2.06797	0.0386428	0.0803326
LOC100507634	55.9355	-0.209497	0.266578	-0.785725	0.432029	0.549706
LINC01767	4.43619	0.129291	0.331449	0.411635	0.680607	0.767955
PFKFB4	140.322	0.649563	0.168074	3.86435	0.000111387	0.000433235
LOC101929935	1.55895	0.108299	0.319936	0.336051	0.736833	0.811129
ATXN1	1321.19	-0.100194	0.15295	-0.655128	0.512385	0.624335
RPE65	4.47881	0.795387	0.364992	2.31949	0.0203682	0.0467655
EXD2	1358.41	-0.0132566	0.105343	-0.125844	0.899856	0.929005
VPS35	8485.55	-0.287261	0.0717744	-4.00228	6.27355e-05	0.000255853
CSGALNACT1	111.602	-0.704076	0.215965	-3.26064	0.00111163	0.00356801
AURKB	4266.36	-1.07609	0.139383	-7.72	1.16332e-14	1.55916e-13
SPX	114.456	0.0769251	0.22323	0.344733	0.730295	0.80654
STRADB	1282.21	-0.541426	0.131643	-4.11275	3.90976e-05	0.000165719
CMC1	753.93	-0.0814928	0.120287	-0.677464	0.498111	0.611931
SYN1	68.4115	2.63542	0.273177	9.44593	3.52246e-21	8.17332e-20
WNK4	639.307	1.08052	0.195973	5.51258	3.53606e-08	2.37403e-07
SLC22A17	265.237	0.729237	0.20134	3.61922	0.000295492	0.00106412
LINC01135	2.00805	-0.20589	0.333487	-0.619322	0.535704	0.645808
LINC01358	0.846782	0.148288	0.212943	0.680656	0.496089	NA
HSD52	7.5478	0.405143	0.382406	1.08244	0.279056	0.395172
GBP5	1.70874	-0.0850281	0.29444	-0.292229	0.770112	0.836207
NUP93	6418.67	-0.053902	0.0951764	-0.566335	0.571166	0.675968
ZFP42	3.16871	0.395265	0.300833	1.36647	0.171791	0.270168
ATP2A3	199.598	0.70321	0.190238	3.69568	0.0002193	0.00081051
CCDC13	24.8149	0.366744	0.343498	1.07025	0.284508	0.401099
SERPINB4	0.974427	0.151266	0.171424	1.06761	0.285697	NA
TAMM41	565.673	0.167227	0.13692	1.22138	0.221944	0.33006
MIR324	4.50067	-0.0260942	0.360193	-0.0712205	0.943222	0.960643
MIR331	3.49116	-0.118309	0.344989	-0.343836	0.73097	0.806775
CDK5RAP1	2478.9	0.314253	0.112998	2.78094	0.0054201	0.014794
C6orf136	262.469	0.371057	0.133331	2.78257	0.00539309	0.0147351
GABBR1	257.559	-0.886189	0.256296	-3.45851	0.000543167	0.00185708
MIR4711	1.12285	0.381102	0.26498	1.53075	0.125832	NA
LOC101926944	1.18646	-0.2157	0.229969	-0.935779	0.349387	NA
SF3A3	11518.5	-0.219496	0.0985599	-2.22702	0.0259456	0.0574825
AP3B2	457.642	0.342593	0.153775	2.22783	0.0258919	0.0573753
WDR54	980.19	-0.107925	0.183116	-0.589315	0.55565	0.662488
LINC01748	4.29445	0.147886	0.184023	1.00788	0.313513	0.432162
LOC101926964	12.1381	1.1518	0.380738	2.99182	0.00277317	0.00817245
NFIA-AS2	1.50043	0.238393	0.284673	0.839646	0.401107	0.519562
DMXL1	2527.64	-0.543538	0.179541	-3.0275	0.00246583	0.00735574
NEK11	151.596	1.21022	0.190957	6.33002	2.45127e-10	2.12156e-09
NFIA-AS1	0.447535	-0.112809	0.162554	-0.64841	0.51672	NA
MGC34796	11.1127	0.994696	0.375965	2.73782	0.00618488	0.0166375
TM2D1	860.1	-0.508514	0.134586	-3.77819	0.000157972	0.000598632
CFD	50.0692	-0.0216344	0.265549	-0.0813488	0.935165	0.955084
CTSE	1.07185	0.104604	0.223347	0.45257	0.650859	NA
CTSB	2539.05	-0.677482	0.13509	-5.0148	5.30886e-07	3.00166e-06
TXNIP	1125.63	1.38781	0.121237	11.445	2.49146e-30	1.04237e-28
ESYT1	4426.83	-0.843577	0.101067	-8.34645	7.03462e-17	1.11934e-15
FGF9	962.614	-0.13251	0.117439	-1.12836	0.259168	0.373227
GDPD3	88.079	0.0411154	0.223094	0.184405	0.853696	0.897521
LRP2BP	143.602	-0.359883	0.185365	-1.94144	0.0522051	0.103437
LAPTM4B	11582.7	-0.366619	0.0946993	-3.87139	0.000108219	0.000422047
SCN3B	161.287	1.5129	0.186331	8.10584	5.23821e-16	7.79153e-15
ZNF442	10.3613	0.36052	0.377903	0.943376	0.345489	0.464798
PLA2G12A	1722.65	-1.02483	0.0991236	-10.3382	4.73442e-25	1.43102e-23
MOG	2.809	-0.113181	0.288192	-0.396534	0.691711	0.776466
RIOX2	1449.24	-0.0989276	0.0918145	-1.07748	0.281266	0.397755
SHFL	11.2314	0.173415	0.378097	0.461891	0.644159	0.737504
ANKRD13C	2143.93	-0.503349	0.101891	-4.94006	7.80972e-07	4.3053e-06
SLIT3	118.287	0.574843	0.221053	2.5999	0.00932502	0.0237867
IL34	14.6651	1.87643	0.370468	4.92393	8.48252e-07	4.65283e-06
EEF1D	4699.18	-0.390561	0.184975	-2.11135	0.0347419	0.0735351
EPM2AIP1	1508.39	-0.376679	0.129385	-2.91133	0.00359894	0.0103047
UBE2F	1119.44	-0.0426673	0.128989	-0.330762	0.740824	0.813825
THADA	2809.28	0.490837	0.124716	3.93568	8.29612e-05	0.000329292
AQP7	6.00322	0.388539	0.378802	1.01509	0.310062	0.428414
STAMBP	2267.83	-0.000471498	0.0781568	-0.0060327	0.995187	0.996889
CAVIN2	3.751	0.454247	0.371328	1.2575	0.208574	0.314953
EREG	10.3801	0.600456	0.383514	1.59416	0.1109	0.191475
EP300	4644.82	-0.032637	0.151763	-0.215057	0.829723	0.88025
ERN1	505.529	0.785609	0.197923	3.96958	7.19993e-05	0.000289677
FBL	43980.5	0.242184	0.186995	1.29514	0.195274	0.299209
HLA-DOA	12.1232	0.0637944	0.367886	0.172903	0.862728	0.904156
GPR17	2.50127	0.47383	0.340329	1.40264	0.160725	0.25663
LINC00324	15.9314	0.0560275	0.352816	0.159185	0.873523	0.911456
MBNL1-AS1	287.433	0.175367	0.130289	1.34613	0.17826	0.278546
NEDD9	79.5739	-0.368325	0.229942	-1.60073	0.109437	0.18945
ITGB3BP	2376.35	0.043072	0.0865465	0.497671	0.618716	0.716781
DLEU2L	19.3666	-0.062001	0.354272	-0.174672	0.861338	0.903223
SLC25A37	2366.51	0.285337	0.113561	2.51266	0.0119826	0.0295871
KLHL24	1175.25	1.05081	0.160098	6.56352	5.25535e-11	4.88187e-10
TRAK1	1642.69	-0.38869	0.112639	-3.45083	0.000558863	0.00190645
FAM83H-AS1	2.99655	0.00368131	0.360303	0.0103253	0.991762	0.994607
ANKRD45	7.52936	0.925098	0.382021	2.41895	0.0155652	0.0370692
CCNH	1767.5	0.0508445	0.0848684	0.599093	0.549111	0.657249
UBE2U	0.617696	0.096607	0.197557	0.450832	0.652111	NA
RPL36AL	4659.18	-0.262744	0.129978	-2.02142	0.0432366	0.088276
KCNJ5	20.3877	0.666275	0.367417	1.80101	0.0717013	0.13418
VWF	36.3038	1.94	0.340283	5.60707	2.05778e-08	1.43028e-07
CEP57	2291.06	-0.279567	0.0831217	-3.36332	0.00077011	0.00255822
NAGK	671.509	-0.0376298	0.10991	-0.342357	0.732082	0.807784
PSG4	15.6278	0.592827	0.362725	1.62082	0.105055	0.183418
ADAMTS12	8.41049	0.713966	0.377455	1.88133	0.0599272	0.115916
RALGPS1	487.523	0.14424	0.195599	0.737645	0.46073	0.577098
RPGR	1104.66	0.291289	0.0899712	3.2376	0.00120539	0.00383543
DUS3L	1920.52	-1.51129	0.136992	-11.0296	2.75158e-28	1.0073e-26
DGKA	110.041	0.281322	0.198298	1.41887	0.155935	0.250384
LRMP	27.9908	0.0388588	0.357609	0.108777	0.913379	0.93952
LINC01359	15.096	-0.000740751	0.38455	-0.00192686	0.998463	0.99897
MIR3671	8.48712	-0.379479	0.385071	-0.99644	0.319036	0.437669
OSMR	205.574	0.106745	0.195493	0.54606	0.585025	0.687227
MEGF11	337.693	-0.851618	0.150313	-5.66402	1.47869e-08	1.04795e-07
FAM71F2	60.0298	1.07752	0.283678	3.78738	0.000152247	0.000578555
KCNMB3	55.8519	0.0158591	0.225873	0.0702506	0.943994	0.961067
CRYZ	1407.25	-0.185351	0.119049	-1.5569	0.119495	0.202985
CFAP99	22.7009	1.39087	0.364813	3.84903	0.000118586	0.000459584
GRM7	5.03014	0.585644	0.322622	1.9372	0.0527206	0.104353
UBE2D3	9217.37	-0.516157	0.0776663	-6.64579	3.01587e-11	2.88565e-10
RGS12	537.978	0.483695	0.147042	3.28983	0.00100247	0.00325379
SNRPB	23345.3	-0.170461	0.196682	-0.866676	0.38612	0.50446
ENHO	301.202	0.840416	0.198968	4.22126	2.42944e-05	0.000106894
OASL	8.16697	0.978327	0.384607	2.49103	0.0127375	0.031153
CAV2	1185.4	-2.03282	0.124333	-16.3402	5.1076e-60	8.99935e-58
TEX45	34.168	1.30258	0.282745	4.57411	4.78238e-06	2.34435e-05
FSTL5	9.29012	0.75225	0.383459	1.96915	0.0489358	0.0979614
ING5	2354.62	-0.519851	0.110313	-4.71247	2.44736e-06	1.25685e-05
CPT1C	348.205	1.36907	0.167244	8.17819	2.88133e-16	4.38205e-15
MFSD2A	619.808	-0.517748	0.107313	-4.82423	1.40542e-06	7.48175e-06
ADAM28	5.88296	0.993668	0.369197	2.75424	0.00588281	0.0159127
RRN3	1008.77	-0.111058	0.130097	-0.853684	0.39328	0.511656
TMEM144	236.047	-0.406538	0.148391	-2.73932	0.00615671	0.0165687
RFWD3	6065.49	0.460379	0.0935629	4.92053	8.63087e-07	4.73061e-06
FAM186B	72.9824	0.456278	0.244572	1.86732	0.0618564	0.118907
ITPRIP	671.805	-0.712148	0.17966	-3.96351	7.38544e-05	0.000296241
TMEM120A	447.564	-0.239908	0.191207	-1.25435	0.209716	0.316128
RAB40C	1295.89	0.0581636	0.117438	0.495248	0.620425	0.718052
SERPINE3	8.36544	0.15662	0.383541	0.407219	0.683847	0.770488
TMEM176B	49.0978	1.56385	0.259196	5.99989	1.9745e-09	1.54314e-08
CHPF2	1465.74	-0.130853	0.117252	-1.11596	0.264438	0.378877
MEF2C	658.293	-0.175755	0.1375	-1.27832	0.201135	0.306195
HECTD4	3606.67	0.50492	0.203383	2.48271	0.0130389	0.0317683
EIF4E3	708.156	-1.08987	0.130166	-8.37175	5.67698e-17	9.16095e-16
PKN3	2842.13	-0.500275	0.0837498	-5.97334	2.32451e-09	1.80046e-08
PDE9A	893.151	-0.88525	0.126191	-7.01437	2.30988e-12	2.45752e-11
PCID2	2619.98	-0.463481	0.119188	-3.88865	0.000100801	0.00039511
C19orf71	182.806	0.00912802	0.186245	0.0490232	0.960901	0.97316
PDIA4	6710.19	-1.53523	0.0810117	-18.9497	4.43935e-80	1.57721e-77
APLP2	9810.23	-1.04021	0.0895993	-11.6094	3.69192e-31	1.62295e-29
FIP1L1	2766.46	0.361434	0.080152	4.50935	6.50251e-06	3.11706e-05
ITPR1	887.836	-1.01134	0.18708	-5.40598	6.44556e-08	4.18604e-07
SNAPC5	1009.34	0.340821	0.109669	3.10758	0.00188623	0.00575834
UTRN	4523.85	0.197312	0.19938	0.989663	0.322339	0.441158
REEP5	4488.42	-1.35706	0.0883627	-15.3569	3.18633e-53	4.08604e-51
BDNF-AS	94.2862	1.26765	0.225276	5.61499	1.96569e-08	1.37111e-07
DHX9	22647.4	-0.586846	0.0793939	-7.39156	1.45117e-13	1.74721e-12
ADAM32	1.74178	0.232417	0.293549	0.788227	0.430564	0.548377
GNG12-AS1	50.5163	0.13764	0.261065	0.527698	0.597709	0.698644
MIR1262	0.715275	-0.25395	0.216982	-1.16086	0.245701	NA
CD46	3731.43	-1.39462	0.1602	-8.70521	3.16993e-18	5.74405e-17
DEPDC1-AS1	11.1042	0.404029	0.375155	1.07264	0.283431	0.399877
LINC01707	0.590346	-0.0115448	0.217628	-0.0458311	0.963445	NA
CEP104	2304.99	-0.500787	0.096284	-5.20115	1.9806e-07	1.19531e-06
ACTG1	105463	0.359497	0.133839	2.68605	0.00723022	0.0190578
ARNTL	367.327	0.127263	0.135438	0.939685	0.347379	0.466531
LRRFIP1	2841.15	-1.79706	0.112903	-15.9143	5.045e-57	7.28901e-55
MECOM	1095.7	-0.945533	0.136335	-6.93514	4.0582e-12	4.22022e-11
PIN1P1	3.5	-0.0917394	0.297846	-0.304148	0.761015	0.829197
RHOBTB1	644.544	0.00698195	0.169382	0.0412281	0.967114	0.977534
AFDN	8241.29	-0.0694349	0.159134	-0.436335	0.662594	0.752986
CYHR1	1380.78	-0.0663567	0.125021	-0.530736	0.595602	0.696747
CDAN1	858.565	-0.235352	0.0919208	-2.56034	0.0104569	0.0262506
PISD	1391.54	-0.278319	0.0989174	-2.81359	0.00489912	0.0135281
HFE	97.5539	0.856703	0.226619	3.77919	0.000157339	0.000596651
TRIP12	11329	-0.00944168	0.136157	-0.0693448	0.944715	0.96144
BEND5	82.3403	1.07658	0.201562	5.33047	9.79567e-08	6.18386e-07
NOP14	5284.56	-0.956812	0.105191	-9.09563	9.40384e-20	1.92446e-18
SUPT3H	674.14	0.110551	0.131256	0.842264	0.39964	0.518158
CORO7	40.5675	-0.0913344	0.293784	-0.31014	0.756455	0.825764
ZNF222	1015.29	0.842113	0.138028	6.10022	1.0592e-09	8.543e-09
TIAL1	6026.95	-0.149217	0.123468	-1.20856	0.226833	0.335903
MTCH1	7086.17	-0.322882	0.146134	-2.20946	0.0271424	0.0597248
LINC01788	1.63308	0.221726	0.198854	1.50474	0.13239	0.21996
CCNJ	1301.91	-1.67961	0.090633	-18.5258	1.27955e-76	3.79868e-74
ABCA9	7.4632	0.54291	0.374441	1.4401	0.149838	0.243025
ZRANB2-AS1	192.205	-0.221193	0.231757	-0.955065	0.339545	0.458996
ZRANB2-AS2	24.5582	-0.274879	0.314666	-0.873642	0.382313	0.500453
LINC01360	2.95239	0.65621	0.327502	2.24685	0.0246495	0.0550329
LINC02238	5.53589	0.518744	0.365856	1.41344	0.157527	0.252547
ASAH2B	272.088	-0.574497	0.151796	-3.78462	0.000153946	0.000584498
FPGT-TNNI3K	2.76624	0.117811	0.325708	0.387705	0.698234	0.781457
HJV	2.87214	0.278909	0.361474	0.747606	0.454698	0.571211
LRRC53	1.89383	0.22571	0.244261	0.964634	0.334728	0.454128
ERICH3-AS1	1.0851	0.0302444	0.280397	0.118239	0.905879	NA
TYW3	4524.9	0.608098	0.092904	6.54539	5.9342e-11	5.48895e-10
HNRNPH1	23720.4	-0.731196	0.114128	-6.40682	1.48585e-10	1.3181e-09
CPT1B	44.353	-0.302612	0.317173	-0.955197	0.339478	0.458962
VGF	191.303	0.566001	0.189706	2.98213	0.0028625	0.0084092
VEGFA	1385.45	-1.19975	0.122651	-9.78077	1.36166e-22	3.51308e-21
CSRP3	0.0879297	-0.0409476	0.160993	-0.226021	0.821185	NA
WASF1	3146.56	-0.255493	0.111618	-2.28904	0.0220773	0.0500777
ACER3	1347.39	0.235311	0.123694	1.90241	0.0571178	0.111428
EDDM3A	0.419111	-0.110793	0.162434	-0.631026	0.528023	NA
SSX2IP	4007.63	-0.200013	0.101461	-1.97133	0.0486856	0.0975513
RSBN1	1493.54	-0.0297309	0.104758	-0.283813	0.776554	0.841367
DLSTP1	38.1041	0.150663	0.2968	0.508392	0.611179	0.710289
UBR7	661.897	-1.23796	0.106774	-11.5899	4.63507e-31	2.02115e-29
SNORD45A	31.6388	-0.634241	0.354246	-1.80139	0.0716407	0.134087
SNORD45B	33.5425	-0.134773	0.30315	-0.445385	0.656041	0.748065
ST3GAL5	299.202	-1.16022	0.155186	-7.47223	7.88485e-14	9.75345e-13
C10orf53	0.365087	-0.0133734	0.162237	-0.0635471	0.949331	NA
CFLAR	1031.34	0.000458435	0.131085	0.0034975	0.997209	0.998407
LOC101927342	0.520941	0.129688	0.169499	0.800478	0.423434	NA
ARAF	2839.7	0.0772286	0.124893	0.618347	0.536347	0.646228
UBE2L6	276.075	1.38204	0.215774	6.39988	1.55498e-10	1.37662e-09
MCF2	56.5817	0.642601	0.318295	2.01694	0.043702	0.0890392
CSF1	261.343	0.348882	0.128407	2.71706	0.00658637	0.0175701
MIR7156	0.852624	0.136265	0.165443	0.974188	0.329963	NA
OSBP2	321.79	1.18691	0.138974	8.53525	1.39848e-17	2.39399e-16
SAA2	2.73739	0.524207	0.337585	1.6322	0.102637	0.179891
TCP1	25176.5	-0.431466	0.121877	-3.54016	0.000399882	0.00140663
ANO10	601.255	-0.297558	0.119855	-2.48245	0.0130483	0.0317841
MLLT3	1864.82	-0.312804	0.104502	-2.99331	0.0027597	0.00813717
ANKDD1A	80.9282	0.184532	0.246634	0.74868	0.45405	0.57061
HINT2	782.242	-0.961358	0.165184	-5.81831	5.94439e-09	4.39982e-08
CRB3	35.3372	1.50159	0.309808	4.8028	1.56464e-06	8.27245e-06
MIGA1	1198.02	-0.223869	0.159615	-1.40267	0.160714	0.25663
SLC44A1	2046.2	-0.458912	0.10113	-4.53788	5.68216e-06	2.75243e-05
PREB	2731.48	-0.783944	0.150273	-5.21646	1.8238e-07	1.10808e-06
ARHGEF7	5099.25	0.882012	0.113519	7.76972	7.866e-15	1.06678e-13
POU4F1	738.104	-0.384272	0.142594	-2.69495	0.00703988	0.018624
TVP23B	1139.76	-0.0588152	0.112921	-0.520874	0.602454	0.703015
KLK4	7.14093	0.515216	0.385303	1.34074	0.180005	0.280854
EXOC3-AS1	202.917	-0.317354	0.191216	-1.65893	0.0971296	0.172145
GHRL	15.1579	-0.554791	0.360662	-1.53606	0.124523	0.209898
SLC4A7	950.376	-1.46777	0.195256	-7.51624	5.63739e-14	7.06206e-13
HOXC9	1917.61	0.6921	0.147855	4.68056	2.86086e-06	1.45144e-05
TUBD1	861.834	0.64513	0.128103	5.03573	4.76032e-07	2.70732e-06
MBD1	3290.73	0.107079	0.0911191	1.17515	0.239935	0.350774
KRIT1	1289.78	-0.57693	0.140724	-4.09981	4.13482e-05	0.000174304
CHCHD10	651.264	-0.761976	0.168611	-4.51801	6.24245e-06	3.00369e-05
FLYWCH1	1959.11	0.282248	0.140413	2.01004	0.0444272	0.0902452
IFI44	13.9315	0.676229	0.385294	1.80661	0.0708231	0.13289
KRT80	7.93624	0.331745	0.38389	0.852493	0.39394	0.512392
HDDC3	1291.15	-0.622409	0.160317	-3.88191	0.000103638	0.000405569
TMEM17	124.851	0.516007	0.181307	2.8443	0.0044509	0.0124144
TMPRSS11B	5.99572	-0.0569085	0.31578	-0.179637	0.857437	0.900048
LOC101927434	0.438528	-0.0441138	0.162455	-0.283509	0.776787	NA
VAPB	4869.37	0.264817	0.082897	3.19453	0.00140061	0.00439849
PRKCB	1402.51	0.220748	0.110242	2.00247	0.045234	0.0916693
ERCC4	1316.16	-0.653175	0.15217	-4.29254	1.76637e-05	7.96356e-05
TPD52L2	3350.21	-0.707894	0.102391	-6.91345	4.73014e-12	4.89082e-11
TMEM225B	68.7828	0.0733583	0.258104	0.284135	0.776307	0.841248
FGF1	8.30553	0.525523	0.384852	1.33951	0.180405	0.281174
OPRM1	11.2099	0.972259	0.382351	2.51148	0.0120225	0.0296641
RPS9	15427.5	-0.194735	0.213534	-0.911954	0.361793	0.480381
CLNS1A	4182.86	-1.85078	0.111908	-16.536	2.02001e-61	3.74168e-59
PDZD4	498.376	0.99564	0.16663	5.97308	2.32814e-09	1.80263e-08
NONO	43381.5	0.283161	0.0966027	2.93119	0.00337663	0.00972856
KLK14	39.6869	1.09209	0.269217	4.04344	5.2673e-05	0.000218057
TNFAIP8L3	107.442	0.191388	0.204464	0.93611	0.349216	0.468208
SLC25A18	65.9528	0.692105	0.235829	2.93183	0.00336969	0.00971374
LINC01362	1.04734	0.216806	0.22542	1.07033	0.284471	NA
LINC01361	4.15825	0.236088	0.355437	0.648227	0.516838	0.628453
LINC01725	14.1374	0.574427	0.384727	1.49591	0.134677	0.223007
LOC101927560	3.29966	0.180444	0.349766	0.501679	0.615893	0.714618
AGAP2	97.1249	0.127557	0.24068	0.530402	0.595833	0.69694
BCR	3175.3	0.128667	0.104153	1.23536	0.216698	0.324194
CEACAM21	1.96857	-0.00924921	0.29966	-0.032971	0.973698	0.981899
PDCD6	2240.6	0.0423812	0.100109	0.423349	0.672041	0.760944
MS4A6A	1.67784	0.382333	0.274627	1.50083	0.133399	0.22128
CDK19	908.826	-0.283658	0.153662	-1.84619	0.064865	0.123702
MORN1	460.706	-0.492463	0.11425	-4.3098	1.63403e-05	7.40231e-05
MGAT4D	0.873694	0.135579	0.165339	0.974795	0.329662	NA
SAMD13	64.435	0.705596	0.290824	2.42658	0.0152417	0.0364075
ARL6IP1	10633.1	-0.444143	0.0991281	-4.48048	7.44762e-06	3.54892e-05
FAM13A	740.965	-0.316199	0.123637	-2.55757	0.0105407	0.0264242
CHMP3	95.3266	-0.408944	0.217483	-1.87812	0.0603652	0.116536
DMBT1	4.76259	0.681198	0.357117	1.93397	0.053117	0.105013
LOC389602	2.74229	0.497053	0.301024	1.76243	0.0779973	0.143555
LINC01461	33.5341	0.793299	0.305296	2.60105	0.00929384	0.0237211
C11orf86	1.00313	-0.0919131	0.186249	-0.603265	0.546332	NA
ZNF44	396.695	0.18556	0.176746	1.04984	0.293793	0.410753
UCHL5	3528.07	-1.43449	0.0934379	-15.3512	3.47823e-53	4.43412e-51
ALDH1A2	8207.76	-0.151494	0.107886	-1.4042	0.16026	0.256019
VAX2	62.8669	-0.7117	0.271882	-2.61342	0.00896419	0.0230071
TXN2	3391.78	-0.299102	0.187695	-1.59348	0.111053	0.191604
LRRC6	8.93412	0.681756	0.379837	1.80496	0.0710812	0.133282
OSCAR	1.36904	0.111019	0.316768	0.344178	0.730712	0.806722
EXOC2	3130.16	0.143896	0.110043	1.30766	0.190989	0.29388
ZBED6CL	458.184	0.555236	0.153849	3.60894	0.000307447	0.00110314
KIF13A	1462.18	0.147667	0.106315	1.38899	0.164836	0.261632
LINC00974	6.01241	0.780167	0.385211	2.00952	0.0444818	0.0903477
KYAT3	1387.08	0.00242941	0.103881	0.0233858	0.981343	0.987201
LOC646626	7.9557	0.195261	0.382801	0.501345	0.616129	0.714815
HTR3E	7.11278	0.400622	0.348399	1.20306	0.228954	0.338326
CSRP1	93.4609	0.101963	0.22882	0.445387	0.65604	0.748065
ZNHIT6	2498.6	-0.568287	0.0939256	-6.05033	1.4455e-09	1.14924e-08
IL11RA	430.319	1.1431	0.131498	8.68967	3.63495e-18	6.55925e-17
COL24A1	74.7558	1.04709	0.251532	4.15139	3.30458e-05	0.000141816
SPATA33	370.549	-0.492928	0.138856	-3.54908	0.000386577	0.00136559
AP1S3	871.71	-1.09655	0.112679	-9.73006	2.24453e-22	5.65622e-21
TYW5	527.06	-0.48955	0.139985	-3.49719	0.000470195	0.00162833
BET1	1650.18	-0.586498	0.11971	-4.89926	9.62e-07	5.23436e-06
GPR1	18.8937	-1.37615	0.332894	-4.06338	4.8367e-05	0.000201617
KRT78	2.89136	0.0315106	0.359278	0.0858386	0.931595	0.952471
GSAP	19.0428	0.76825	0.360779	2.12942	0.0332196	0.0707136
LYG1	49.3492	0.556554	0.270143	2.05752	0.0396359	0.0821056
PRPF4B	7193.66	-0.571578	0.139226	-4.10542	4.03578e-05	0.000170627
RCBTB1	2362.36	0.777752	0.140003	5.55518	2.77325e-08	1.8894e-07
TAF4	555.837	-0.491839	0.142817	-3.44393	0.000573334	0.0019506
PLA2G6	443.181	-0.580662	0.200822	-2.89194	0.00382868	0.010892
ERC1	3344.14	0.232826	0.129003	1.80485	0.0710975	0.133301
SAE1	14051.1	-0.369222	0.129182	-2.85814	0.00426129	0.0119641
KIAA0825	56.0768	-0.274421	0.258287	-1.0634	0.287601	0.404024
C1orf112	1986.75	0.556725	0.103511	5.3783	7.51935e-08	4.83129e-07
MIR7856	0	NA	NA	NA	NA	NA
CLCA4-AS1	22.6908	-0.364953	0.313413	-1.16281	0.244906	0.356575
CLCA3P	8.59339	0.519892	0.384642	1.37716	0.168462	0.265965
GSTM2	24.7595	0.826013	0.326985	2.53115	0.0113689	0.0282458
DERL3	144.52	-0.624215	0.243	-2.56566	0.0102981	0.0259232
CTU2	1194.79	0.157236	0.183001	0.859104	0.390283	0.508947
RIPK1	648.176	-0.246534	0.129428	-1.90469	0.0568207	0.110979
MIR548AC	0.780386	0.130355	0.164504	0.920715	0.357199	NA
LINC01140	9.368	-0.357453	0.373711	-0.949003	0.342619	0.462151
ECI2	2874.39	-0.793887	0.11329	-7.00727	2.43016e-12	2.58043e-11
LINC01364	2.67652	-0.130389	0.325442	-0.394328	0.693339	0.777745
PKN2-AS1	11.7458	0.639974	0.384815	1.63918	0.101176	0.177877
MUC20	7.07886	0.501266	0.384423	1.32219	0.186105	0.288005
SUPT20H	3536.96	0.485926	0.129228	3.76026	0.000169737	0.00063953
ZIM2	1.53583	0.285941	0.301114	0.92261	0.35621	0.474963
ITPK1	487.991	-0.544741	0.212548	-2.5624	0.0103951	0.0261167
CYP4B1	0.358476	-0.0433777	0.172993	-0.258382	0.796112	NA
NRXN1	19.6875	0.756377	0.371289	2.02925	0.0424327	0.0869271
CCDC14	3405.91	-0.342442	0.193057	-1.77384	0.0760896	0.140785
CEACAM1	33.4783	1.67716	0.298937	5.56829	2.57248e-08	1.75981e-07
PEMT	1005.96	-0.665083	0.204519	-3.2513	0.00114879	0.00367568
TMEM218	635.607	0.20284	0.124204	1.63307	0.102453	0.179613
GBP3	3.54333	0.21281	0.340425	0.645965	0.518302	0.629795
ORC5	2735.15	0.484092	0.0900252	5.37717	7.5667e-08	4.85883e-07
ROBO3	316.4	0.592159	0.132628	4.464	8.04447e-06	3.81989e-05
TTC7A	681.271	0.640611	0.117339	5.4591	4.78557e-08	3.15524e-07
TRIM68	525.028	0.75973	0.129666	5.8593	4.64816e-09	3.49047e-08
LOC729930	0.0879297	-0.0409476	0.160993	-0.226021	0.821185	NA
GBP6	4.31434	0.621897	0.371671	1.64228	0.100531	0.177059
TTC21A	83.9149	1.20709	0.209203	5.75874	8.47426e-09	6.1774e-08
GBP1P1	2.84084	0.225104	0.336173	0.658554	0.510182	0.622595
LRRC8C-DT	22.4503	0.270534	0.332856	0.81482	0.415176	0.533481
CES2	1494.24	-0.200135	0.122118	-1.6388	0.101254	0.177986
ACSL1	1444.35	-0.693656	0.131957	-5.25654	1.46789e-07	9.05297e-07
GEMIN8P4	117.336	-0.362383	0.184164	-1.96709	0.0491733	0.0983648
ZBTB25	412.974	-0.340013	0.165406	-2.05599	0.0397835	0.0823957
DECR2	184.424	0.184429	0.186987	0.986117	0.324076	0.442947
SNORD3G	4.2476	-0.459853	0.340546	-1.37355	0.169583	0.267403
VTRNA1-1	3.10823	0.347444	0.349642	1.00421	0.315279	0.433796
LINC01763	3.74539	0.558707	0.344858	1.63341	0.102383	0.179504
ZNF644	4977.72	0.296848	0.128722	2.30616	0.0211018	0.048164
TMEM14A	1006.26	0.244538	0.103104	2.37169	0.0177071	0.0413744
MRPL42	7585.68	0.105343	0.0955229	1.1028	0.270112	0.385301
RNF121	772.73	-0.225423	0.119682	-1.88344	0.0596408	0.115446
FBXW7	1103.18	0.357236	0.134405	2.65793	0.00786213	0.0205089
CYFIP1	3508.4	-0.744829	0.0892018	-8.34975	6.84088e-17	1.09252e-15
SMIM30	2805.71	-0.483076	0.109415	-4.41499	1.01017e-05	4.71717e-05
HHLA3	700.989	1.02201	0.121116	8.43649	3.26996e-17	5.41379e-16
TJAP1	2256.5	0.655845	0.0980334	6.6899	2.2333e-11	2.17041e-10
TDRKH	1086.14	0.528416	0.0951083	5.55566	2.76559e-08	1.88478e-07
ZBTB14	627.489	-0.234245	0.102579	-2.28351	0.0224005	0.0507276
GAS2	19.618	0.579805	0.349232	1.66503	0.0959071	0.170299
SLC6A8	3823.14	-1.5853	0.096682	-16.3953	2.06682e-60	3.67148e-58
ZFAT	560.142	0.616169	0.12745	4.83432	1.33599e-06	7.12792e-06
ZFY	2.25675	0.207256	0.310362	0.728352	0.466398	0.582782
ADAMDEC1	3.27998	0.146785	0.313426	0.45237	0.651002	0.743472
SYK	1205.38	-1.03024	0.108109	-9.52835	1.59795e-21	3.81817e-20
ABCG2	211.069	-0.177769	0.18335	-0.969902	0.332095	0.45129
NDST2	1108.41	-0.0762713	0.114203	-0.66786	0.504223	0.617653
SAMD8	1578.07	-0.259194	0.166536	-1.5565	0.11959	0.203132
ZFP1	636.963	-1.09196	0.114759	-9.51293	1.8537e-21	4.40015e-20
IKBIP	2187.15	-0.496718	0.0944961	-5.25642	1.46888e-07	9.05651e-07
C9orf85	357.784	0.0286506	0.134491	0.213012	0.831318	0.881273
IGSF6	32.9899	0.205894	0.316134	0.650329	0.51548	0.627295
TMEM270	3.7791	0.219801	0.306137	0.70986	0.477791	0.593256
ELMOD2	1955.76	-1.02763	0.147569	-6.9636	3.31687e-12	3.47934e-11
CNTN4	5.83926	0.817948	0.382487	2.11521	0.0344122	0.0729228
PRG4	21.0379	0.0437649	0.343114	0.128018	0.898135	0.927891
IL13	6.2143	0.781419	0.377184	2.17346	0.0297455	0.0645936
MRPS18C	996.483	0.115362	0.170939	0.674805	0.4998	0.613532
DLGAP4	861.278	0.434086	0.134112	3.23674	0.00120902	0.00384585
CEP112	605.504	-0.174763	0.115972	-1.50705	0.131798	0.219128
SIGLEC9	8.85406	0.564217	0.369187	1.54339	0.122735	0.207595
BCHE	8.32527	-0.519381	0.367916	-1.45802	0.144835	0.236756
DIPK1A	779.658	-0.269065	0.130907	-2.05553	0.0398277	0.0824794
SNORD21	16.8583	0.0626888	0.355243	0.176342	0.860025	0.902152
SNORA66	21.9725	-0.326377	0.366221	-0.891234	0.372804	0.49085
NPIPB5	36.0178	-0.0969564	0.310787	-0.31235	0.754774	0.824386
ABL2	2908.61	0.268407	0.146779	1.8287	0.0674443	0.127757
AURKAIP1	5371.05	-1.04739	0.207633	-5.04425	4.55306e-07	2.60079e-06
NCAPH	3514.73	0.198417	0.0848412	2.33868	0.0193519	0.0447059
ZNF445	1376.6	-0.310625	0.139645	-2.22448	0.0261162	0.0578012
PROM2	16.0431	0.317306	0.367839	0.860218	0.389669	0.508362
TMEM74B	323.022	0.663601	0.177185	3.74566	0.000179923	0.000675552
SIRPB1	0.12173	0.0144722	0.161054	0.0842613	0.932849	NA
PPIF	10810.6	-0.707738	0.137554	-5.14511	2.67364e-07	1.58185e-06
TSPAN1	9.27138	-0.0274829	0.384258	-0.0716334	0.942894	0.96044
SLC26A8	12.1887	0.831947	0.38431	2.15336	0.0312902	0.067254
CCDC18-AS1	378.959	1.00925	0.19724	5.11693	3.10543e-07	1.81943e-06
ASB7	1232.44	0.22479	0.100973	2.2263	0.0259943	0.0575668
GEMIN7	1036.78	-0.301873	0.167216	-1.80506	0.0710651	0.133265
MORF4L1	9748.96	-0.406513	0.0769706	-5.28139	1.28208e-07	7.96594e-07
PAX7	2.78274	0.575542	0.333107	1.78696	0.0739445	0.137624
THEM6	1378.44	-1.02514	0.180625	-5.67453	1.39073e-08	9.89814e-08
NIPA2	2357.95	-0.640387	0.0891723	-7.1812	6.91001e-13	7.76329e-12
DIO1	20.6764	1.42484	0.367116	3.89339	9.88528e-05	0.000387824
PLPP4	137.603	-0.0289009	0.223187	-0.129382	0.897055	0.927086
MYEOV	21.1069	1.82937	0.36966	4.94214	7.72684e-07	4.26205e-06
CEMIP	105.592	0.441454	0.205773	2.14525	0.031933	0.0684386
ST3GAL6	428.568	-0.34466	0.154053	-2.23753	0.0252514	0.0562031
FGGY	133.966	1.0186	0.200639	5.06927	3.99345e-07	2.30237e-06
MEF2B	1.76689	0.0896329	0.31942	0.274988	0.783325	0.846104
CLEC1B	1.73379	0.309593	0.274203	1.43009	0.152693	0.246602
EIF4E1B	2.88877	0.0926015	0.355902	0.254212	0.799332	0.85775
TRIP10	531.976	-0.404673	0.140725	-2.87553	0.00403344	0.0114028
EZR	8015.55	-0.612805	0.0909089	-6.7408	1.57516e-11	1.55309e-10
CPSF3	3300.98	-0.85142	0.0865369	-9.83842	7.69103e-23	2.02282e-21
FBXW11	3332.94	-0.501515	0.0851225	-5.89166	3.82332e-09	2.90021e-08
AP2A2	1575.28	-0.229958	0.0954647	-2.4088	0.0160052	0.0379627
ZNF160	859.387	0.408597	0.156758	2.60688	0.00913707	0.0233843
PUS10	227.711	-0.754128	0.190069	-3.96769	7.2574e-05	0.00029175
UBE2V1	221.721	0.766396	0.151166	5.069	3.99913e-07	2.30503e-06
VSIG4	0.757639	0.0999744	0.226727	0.440924	0.659268	NA
CNIH3	409.162	-0.366041	0.151429	-2.41681	0.0156574	0.0372713
NUDT16L1	1452.52	-0.752429	0.188693	-3.98704	6.69034e-05	0.000271015
SLC44A3	106.727	-0.162367	0.201322	-0.806252	0.420098	0.538465
CTC1	605.959	-0.270318	0.129943	-2.08043	0.0374859	0.0783635
LOC729970	286.154	0.334692	0.186098	1.79803	0.072172	0.134884
LOC101928118	5.55428	0.377455	0.383115	0.983623	0.325301	0.444089
JAKMIP1	204.441	-0.44618	0.181647	-2.45637	0.014035	0.0339055
LINC01650	2.26256	-0.0733401	0.268996	-0.275686	0.782789	0.845736
LINC02607	3.43091	0.279927	0.321889	0.876332	0.380849	0.498958
LINC02764	3.54163	0.923808	0.335529	3.43703	0.000588122	0.00199589
LINC01787	0	NA	NA	NA	NA	NA
CLASP2	2934.34	-0.0805369	0.12976	-0.620672	0.534815	0.645029
TBC1D2B	1982.35	0.861166	0.122614	7.02325	2.16773e-12	2.31196e-11
RPS6	74476.7	0.331372	0.145415	2.27879	0.0226793	0.0512519
USP2	209.34	1.10627	0.167355	6.608	3.89541e-11	3.69135e-10
PTBP2	1609.18	-0.572702	0.148187	-3.86479	0.000111185	0.000432605
LINC01776	0.768981	-0.0114226	0.179401	-0.0574088	0.95422	NA
FSTL4	258.064	-0.421777	0.200507	-2.10367	0.0354073	0.0746955
ZNF224	1370.76	0.143804	0.165757	0.867593	0.385617	0.504017
MIR548N	0.20966	-0.0207896	0.161529	-0.101686	0.919006	NA
ALDH18A1	6992.16	-1.81216	0.0950137	-19.0712	4.38474e-81	1.61061e-78
SYDE1	1642.04	0.0472326	0.150607	0.313601	0.753824	0.823639
DEPDC7	585.351	0.461256	0.169464	2.72173	0.00649421	0.0173499
NT5C2	1432.79	0.595436	0.113762	5.23388	1.65989e-07	1.01504e-06
ICA1	178.979	0.717996	0.166796	4.30271	1.68721e-05	7.62729e-05
TEAD2	787.575	-0.336869	0.145836	-2.30967	0.0209065	0.0478023
NPY2R	0.595179	-0.0717997	0.170423	-0.342202	0.732199	NA
ANXA7	4234.25	0.000431355	0.0873491	0.00493825	0.99606	0.997487
FGL1	1.42481	0.00989538	0.284763	0.0337308	0.973092	0.981653
TRMT13	1809.15	-0.276194	0.133719	-2.06553	0.0388733	0.0807497
LRRC39	95.1342	0.450815	0.249693	1.80566	0.0709707	0.133144
ARFIP1	1311.15	-1.16113	0.104641	-11.0947	1.33046e-28	4.96277e-27
TUBGCP4	2445.36	-0.277413	0.0921091	-3.0118	0.00259706	0.00770374
RTCA-AS1	60.4223	-0.507767	0.229278	-2.2142	0.026815	0.0591126
CACNB4	477.425	-0.741289	0.239111	-3.10097	0.0019289	0.00587784
MIR553	2.71024	-0.500398	0.345708	-1.50217	0.133053	0.220837
SGCA	4.18844	0.988144	0.37798	2.58313	0.00979082	0.0248142
BROX	2854.38	0.191853	0.117109	1.63826	0.101367	0.17814
CLK3	1950.91	-0.163415	0.116423	-1.40359	0.16044	0.256288
HLA-DMB	85.8969	0.786131	0.214842	3.65673	0.000255454	0.000930767
KTN1	11273.6	0.049991	0.100891	0.495494	0.620252	0.717907
TAOK1	5045.05	-0.138823	0.168308	-0.824838	0.409464	0.527894
CCDC92	188.642	0.382731	0.164021	2.33329	0.0196328	0.0452495
MKRN2	2760.09	0.264178	0.0895326	2.95061	0.00317148	0.00921344
FAM219B	844.564	-0.645322	0.129911	-4.96738	6.78641e-07	3.77437e-06
NDUFS2	7149.88	0.335923	0.131784	2.549	0.0108031	0.0270258
LDLRAD4	219.594	-1.00224	0.169562	-5.9072	3.47966e-09	2.65145e-08
EXTL2	893.565	-0.722281	0.12109	-5.96447	2.45423e-09	1.89754e-08
DYNC2H1	2995.96	-0.572338	0.192334	-2.97587	0.00292163	0.0085622
PGLYRP2	7.72939	0.434611	0.376994	1.12603	0.260155	0.374299
EEFSEC	795.544	-0.258621	0.207643	-1.24527	0.213031	0.320034
LOC102606465	288.244	0.514693	0.140738	3.65724	0.000254947	0.000929543
LOC101928370	26.9316	0.235882	0.367659	0.637572	0.523752	0.635008
OLFM3	5.31325	0.57651	0.363056	1.56319	0.118008	0.20093
ELOC	2605.5	-0.163469	0.153688	-1.0636	0.287512	0.403939
SPIN4	593.594	-2.07555	0.171609	-12.0819	1.31625e-33	6.60316e-32
DNAJA1P5	0.483613	-0.122187	0.163246	-0.696465	0.486137	NA
TTC23L	29.1721	0.462096	0.298187	1.54753	0.121735	0.206226
RANBP3L	23.096	-0.00162946	0.368681	-0.00445247	0.996447	0.997783
ECD	2313.08	-0.183496	0.0838054	-2.18954	0.0285579	0.0624401
THRB	894.918	-0.824477	0.142452	-5.78765	7.13769e-09	5.24189e-08
SERPINA3	0.858169	0.122226	0.211663	0.555327	0.578671	NA
CD69	3.01681	0.253205	0.368689	0.70013	0.483846	0.598921
SMAD5	6380.23	0.165419	0.145276	1.13867	0.254843	0.367902
CCIN	3.42675	0.609939	0.351797	1.73428	0.082869	0.151059
SMAD3	1992.96	-0.377618	0.114137	-3.30848	0.000938028	0.00306574
KIAA0040	556.159	-0.438372	0.169785	-2.5822	0.00981719	0.0248688
HSD3B7	187.515	1.30153	0.195558	6.64981	2.93475e-11	2.81051e-10
ADD1	3517.99	-1.36009	0.103912	-13.088	3.85412e-39	2.58596e-37
WSCD2	2.69627	0.284237	0.32126	0.858336	0.390707	0.509245
F2	4.82182	0.471405	0.382769	1.21006	0.226255	0.335229
CRYBB2	5.59942	0.777814	0.378711	2.07744	0.0377608	0.0787652
TMPRSS11A	0.780386	0.130355	0.164504	0.920715	0.357199	NA
C20orf203	13.2618	0.662185	0.385069	1.69887	0.0893429	0.160791
SPATA46	11.3003	0.0649453	0.384128	0.169248	0.865602	0.906204
OLFML1	8.29241	0.511791	0.38481	1.32954	0.183669	0.285135
NRROS	21.154	0.593209	0.335249	1.77599	0.0757339	0.14026
STIMATE	716.241	-0.109081	0.111395	-0.979237	0.327463	0.446343
ZNF773	551.29	0.210364	0.12612	1.66795	0.0953252	0.169474
ZNF699	144.667	-0.0121306	0.171832	-0.0706175	0.943702	0.960906
PEAK3	5.96785	0.59141	0.382143	1.53483	0.124825	0.21022
TEX9	275.002	-0.402263	0.140836	-2.85598	0.00429037	0.0120255
LOC101928436	2.3261	0.237705	0.346101	0.686021	0.4927	0.60721
CLIC1	2346.15	-0.429422	0.176978	-2.42626	0.0152553	0.0364351
GRIA1	11.1211	0.683471	0.382447	1.78201	0.0747468	0.138814
GAA	1976.87	-0.0765088	0.112868	-0.677856	0.497863	0.611661
ACTG1P4	3.35203	-0.230615	0.354688	-0.663322	0.507124	0.620226
HHLA2	1.83636	0.256248	0.331634	0.781362	0.434589	0.552023
AKR1C3	5.81548	0.493804	0.379537	1.32755	0.184327	0.285828
ALPK1	382.291	1.05916	0.199121	5.32016	1.03674e-07	6.52385e-07
TIMP4	0.719194	-0.0330177	0.231119	-0.145116	0.884619	NA
ABT1	3055.59	-0.00681121	0.156594	-0.0434945	0.965307	0.976345
PDCD6IP	6333.05	0.209022	0.122747	1.70288	0.0885909	0.159636
BHLHB9	1.09771	-0.0432996	0.25376	-0.167769	0.866765	NA
GALNT12	288.798	-0.222612	0.168185	-1.32374	0.185589	0.287436
LOC100129138	2.21881	0.634357	0.330595	1.93673	0.0527783	0.104429
LINC01676	0.833536	0.147135	0.256009	0.579713	0.562108	NA
LINC01677	0.49037	-0.0891875	0.188992	-0.46447	0.642311	NA
LINC01661	1.06515	0.23055	0.224281	1.04847	0.294422	NA
EDA2R	283.106	0.635361	0.200833	3.16461	0.00155289	0.0048326
EML2	870.225	0.248469	0.0959324	2.59003	0.00959669	0.0243907
MEMO1	737.86	-0.240056	0.101151	-2.37319	0.0176352	0.0412243
ETFBKMT	100.726	0.822135	0.213241	3.85026	0.00011799	0.000457603
VAV3-AS1	1.22429	0.148256	0.20099	0.739431	0.459645	NA
SF1	8871.45	-0.80488	0.0973303	-8.26949	1.34538e-16	2.09012e-15
TBC1D23	2435.6	0.472777	0.1316	3.59261	0.000327379	0.00116915
CEP97	1042.88	-0.286388	0.13598	-2.1062	0.035187	0.074332
TRIM17	39.3335	0.0254757	0.26476	0.0962496	0.923322	0.947096
PDLIM5	4957.14	0.45989	0.115594	3.97852	6.93468e-05	0.000279919
BTF3	37617.9	0.104098	0.145796	0.713992	0.475232	0.590687
GPAT3	866.514	-1.47917	0.124648	-11.863	1.84286e-32	8.83596e-31
CCNT2	1526.27	-0.411803	0.183968	-2.2386	0.0251822	0.0560663
RPUSD1	2063.21	-1.02039	0.193458	-5.27391	1.33549e-07	8.267e-07
PPFIBP2	189.156	1.32122	0.187044	7.05614	1.71185e-12	1.84143e-11
RPL35A	25134.8	0.212479	0.155091	1.37002	0.170681	0.268764
RPL34	18681.7	0.496328	0.150452	3.2989	0.000970636	0.00315898
ACTN3	10.8219	0.914159	0.384096	2.35907	0.018321	0.0426067
ASIC2	6.56137	0.624517	0.360728	1.72509	0.0845105	0.153586
CENPP	407.401	-0.027342	0.146096	-0.187176	0.851523	0.895922
SNX10	1121.89	-0.324325	0.0991425	-3.2713	0.00107055	0.00345304
JUND	2865.6	0.490722	0.186789	2.62703	0.00861349	0.0222017
VARS2	2402.3	0.40324	0.106518	3.78566	0.000153298	0.000582243
SPATA42	4.21818	0.462972	0.342982	1.47667	0.139765	0.22987
HDAC11	271.909	-0.482383	0.172063	-2.80249	0.00507103	0.0139537
LORICRIN	0.0439648	-0.0197311	0.160797	-0.117559	0.906417	NA
ARIH2	4571.41	-0.520862	0.0947967	-5.49451	3.91794e-08	2.6134e-07
PCF11	2162.03	-0.106989	0.145624	-0.734719	0.462511	0.578826
PIK3R3	194.038	-0.370143	0.189898	-1.9483	0.0513794	0.102071
NDUFAF6	1144.13	0.687884	0.123069	5.58931	2.27973e-08	1.57195e-07
H3-2	1.34738	0.321082	0.292747	1.07462	0.282546	NA
HDGFL2	5089.01	-2.21744	0.147829	-14.9973	7.64683e-51	8.72221e-49
SCARNA2	19.2322	0.203113	0.343686	0.589609	0.555453	0.662399
TDRD6	187.675	0.651075	0.259165	2.51192	0.0120076	0.0296321
TP63	13.9841	0.295598	0.373424	0.793541	0.427463	0.545695
ZNF780A	1897.49	-0.228457	0.128739	-1.77462	0.0759615	0.140572
ACP6	1014.17	0.127678	0.122917	1.03871	0.298938	0.416228
NT5E	6.67289	-0.231303	0.382817	-0.597541	0.550146	0.65799
DAB2IP	1956.06	0.832435	0.118869	7.0027	2.51081e-12	2.66345e-11
KIAA1324	37.9017	1.24872	0.312957	3.96701	7.27814e-05	0.000292529
GLYCTK	239.685	-0.574362	0.201756	-2.84548	0.00443445	0.0123789
CLEC4M	1.89022	0.300732	0.277398	1.08799	0.276599	0.392179
PPP2R5C	6219.17	0.504382	0.0778862	6.47585	9.42781e-11	8.55251e-10
GFI1	690.796	0.659571	0.149859	4.40156	1.07475e-05	5.00041e-05
PFN1	26749.8	-0.654979	0.17783	-3.68316	0.000230364	0.000847328
ENPP3	62.6451	1.49746	0.270784	5.4964	3.8763e-08	2.58722e-07
KIF16B	569.476	-0.159462	0.126103	-1.26458	0.206021	0.311947
PHTF1	1254.03	-0.321152	0.0835139	-3.84548	0.000120317	0.000465544
IGFLR1	500.219	-0.691152	0.178997	-3.85999	0.000113391	0.000440555
RC3H1	1748.94	0.029471	0.153116	0.192484	0.847363	0.892817
MOV10	3238.23	-0.275333	0.120759	-2.28	0.0226078	0.0511117
LILRB1	3.67757	0.206892	0.377083	0.546582	0.584666	0.686992
NSD1	8344.85	-0.0854161	0.149727	-0.570487	0.568348	0.673204
[truncated: 22,131 more rows]

## Sheet: DESeq2_DND1
gene_name	baseMean	log2FoldChange	lfcSE	stat	pvalue	padj
WASH7P	82.7203	0.0563472	0.0413778	1.36502	0.172246	0.999978
LOC729737	6.00001	0.0016845	0.0136674	0.122414	0.902571	0.999978
LOC102725121	0.427854	0.00276869	0.00416459	0.686097	0.492652	0.999978
TGIF1	263.6	0.0055082	0.0481155	0.114429	0.908898	0.999978
PRDX6	10028	0.010355	0.0505013	0.205038	0.837542	0.999978
CIC	2524.96	0.0136543	0.0473781	0.288223	0.773176	0.999978
LOC100133331	41.7144	-0.0270474	0.0252838	-1.06448	0.287112	0.999978
LOC100288069	27.6156	0.00785607	0.0194036	0.406173	0.684615	0.999978
FAM87B	4.6159	0.00506284	0.0126185	0.388078	0.697958	0.999978
LINC00115	45.9773	0.0318708	0.0324788	0.984033	0.325099	0.999978
LINC01128	599.199	0.0607475	0.0520664	1.16595	0.243634	0.999978
FAM41C	2.41471	0.0139969	0.00817945	1.94345	0.0519614	0.999978
LINC02593	739.944	0.00310829	0.0446768	0.0696128	0.944502	0.999978
PLEC	2084.7	0.0100956	0.0442145	0.228345	0.819378	0.999978
PLEKHN1	27.8932	0.00258226	0.02787	0.092006	0.926693	0.999978
MPP2	1940.43	0.0601045	0.0518522	1.15939	0.246296	0.999978
CFTR	4.51539	-0.00196517	0.0128733	-0.158495	0.874067	0.999978
ELN	2.2083	-0.0060804	0.0078464	-0.772372	0.439894	0.999978
SEPTIN12	2.38795	-5.51e-06	0.00988421	-0.000566018	0.999548	0.999978
RBM19	1823.17	-0.010843	0.0509588	-0.21267	0.831584	0.999978
CCDC120	485.97	-0.0486034	0.0489034	-0.994228	0.320112	0.999978
INO80D	597.66	-0.0270725	0.039636	-0.683124	0.494529	0.999978
CCDC34	1480.19	0.0133877	0.0483322	0.276911	0.781849	0.999978
C12orf43	1232.03	0.00558998	0.0468521	0.119244	0.905082	0.999978
LOC100288175	37.4738	0.0127168	0.0302655	0.417001	0.676677	0.999978
CCDC169	118.407	0.0230618	0.0363939	0.632928	0.526781	0.999978
CLRN1	0.377533	0.00151715	0.00393452	0.318832	0.749854	0.999978
RAD17	632.433	0.0368935	0.0520754	0.708908	0.478381	0.999978
SH2D3C	18.8072	-0.00585231	0.0212308	-0.268762	0.788113	0.999978
ZNF41	472.766	0.00321991	0.0480148	0.0670902	0.94651	0.999978
VIL1	6.15477	0.0011116	0.0128067	0.0904646	0.927918	0.999978
MDK	3658.32	-0.0174411	0.0377015	-0.462763	0.643534	0.999978
ALOX15B	3.82239	0.00838638	0.0117196	0.710447	0.477427	0.999978
SLC25A1	9025.54	0.00203005	0.0424552	0.0478156	0.961863	0.999978
DUSP9	320.962	0.0113938	0.0397793	0.286721	0.774326	0.999978
UQCC3	1086.25	0.0155024	0.0433669	0.357559	0.720673	0.999978
MORC4	2141.01	0.00425798	0.0521737	0.081659	0.934918	0.999978
SCNN1D	265.584	0.000717302	0.0348017	0.020661	0.983516	0.999978
MRTFB	1655.74	-0.037115	0.0434719	-0.854401	0.392883	0.999978
SNORD167	18.0563	-0.0072439	0.0133113	-0.553971	0.579598	0.999978
PUSL1	1757.88	-0.0118681	0.0435093	-0.272749	0.785046	0.999978
MSRB3	1942.37	-0.0416711	0.0521566	-0.799032	0.424272	0.999978
FGFR3	1761.41	0.0121312	0.0508417	0.238618	0.811402	0.999978
EWSR1	14200.9	-0.000140174	0.0521265	-0.00268894	0.997855	0.999978
TMA7	4542.68	0.0142052	0.0421368	0.337157	0.735999	0.999978
MIR6727	3.22732	-0.00526165	0.00860466	-0.581859	0.560662	0.999978
NUPR1	82.9411	0.0315893	0.0280216	1.14339	0.252875	0.999978
OSTF1	576.622	0.0667319	0.0514059	1.29638	0.194845	0.999978
ORC3	3073.4	-0.0617043	0.0501626	-1.22981	0.218769	0.999978
MXRA8	319.819	-0.00154972	0.0347941	-0.0446536	0.964383	0.999978
SERPINC1	3.28522	-0.00194882	0.0107945	-0.174519	0.861458	0.999978
SPRED2	992.396	-0.0532045	0.0509738	-1.04308	0.29691	0.999978
AK8	42.9174	-0.017595	0.0348017	-0.504861	0.613656	0.999978
GALNS	439.687	0.00480924	0.0469189	0.102397	0.918441	0.999978
FBXW8	702.238	-0.0491747	0.051819	-0.948929	0.342657	0.999978
IKBKG	238.482	-0.00314585	0.0458341	-0.0685783	0.945325	0.999978
PSME1	1688.48	0.0162371	0.0449883	0.360916	0.718162	0.999978
SETDB1	2625.79	-0.017927	0.0472479	-0.379408	0.704385	0.999978
MRPL20-AS1	1461.89	-0.000750097	0.0519852	-0.0144311	0.988486	0.999978
PAQR3	2493.09	0.0143696	0.0518058	0.277407	0.781467	0.999978
LINC01770	7.61892	-0.00939333	0.0145958	-0.65663	0.511419	0.999978
CARD8	696.078	0.0164957	0.0488556	0.337645	0.735631	0.999978
PPIP5K2	1961.21	0.0236341	0.0466965	0.506135	0.612762	0.999978
ST18	4.85269	-0.00595398	0.00747154	-0.836153	0.403069	0.999978
LOC105378586	12.0599	0.0252931	0.0195504	1.36359	0.172696	0.999978
IFT81	1547.33	0.0215842	0.0522418	0.413452	0.679276	0.999978
ASAP3	327.663	0.0390559	0.0490751	0.797199	0.425336	0.999978
CRELD1	547.712	0.0507373	0.0507688	0.999984	0.317318	0.999978
NLRP2	0.276769	-0.00072232	0.00312611	-0.292657	0.769785	0.999978
ZNF232	408.323	-0.0127985	0.0495438	-0.258569	0.795968	0.999978
MMP23A	1.04632	0.00409024	0.0044506	0.888309	0.374375	0.999978
CAST	5510.67	0.00686053	0.0502545	0.136521	0.891409	0.999978
SCN1A	6.84601	0.0109076	0.0133836	0.857713	0.391051	0.999978
AASDH	477.78	-0.000709718	0.049111	-0.0144606	0.988463	0.999978
SUMO3	2299.36	0.00696522	0.0473786	0.146981	0.883147	0.999978
AFP	0.519387	0.000557108	0.00341115	0.167556	0.866933	0.999978
AFM	2.83048	-0.00820364	0.0082609	-0.981557	0.326318	0.999978
CASP3	2211.79	0.0179357	0.0505646	0.354731	0.722791	0.999978
CALD1	3843.02	0.00530642	0.0522426	0.101579	0.919091	0.999978
IDE	3765.28	-0.049295	0.0508902	-0.968776	0.332657	0.999978
DAXX	1067.03	-0.0188597	0.0517478	-0.364306	0.71563	0.999978
SGCE	1368.61	-0.0355915	0.0518837	-0.685776	0.492854	0.999978
HLA-C	4957.42	0.010636	0.0435335	0.244328	0.806977	0.999978
CNTD1	49.9745	-0.00466997	0.0251171	-0.186863	0.851768	0.999978
EBAG9	614.007	-0.0400695	0.0514151	-0.777545	0.436837	0.999978
ZNF208	2.52973	-0.00370172	0.00832872	-0.427087	0.669316	0.999978
IGF1	7.76076	-0.0031332	0.0131936	-0.23283	0.815893	0.999978
SLC11A2	1847.99	-0.0202423	0.0506318	-0.400006	0.689152	0.999978
CD4	24.8759	-0.00419111	0.0223604	-0.186853	0.851776	0.999978
RMDN2	102.625	0.0260386	0.0418471	0.619432	0.535632	0.999978
CENPX	3757.24	0.0274067	0.0415766	0.659433	0.509618	0.999978
OGFOD3	885.685	0.0591852	0.0508058	1.16374	0.244528	0.999978
SLC25A39	5390.64	0.00247514	0.0473334	0.0522912	0.958297	0.999978
ELP4	558.934	-0.0138562	0.0500064	-0.277109	0.781696	0.999978
C2	27.1732	-0.0192812	0.0204137	-0.944063	0.345137	0.999978
TSNARE1	231.57	0.0680716	0.0490195	1.39493	0.163038	0.999978
TDRP	488.384	-0.0403594	0.0493627	-0.817512	0.413636	0.999978
ZKSCAN7	6.19072	0.0125585	0.0148195	0.861898	0.388743	0.999978
RAB5C	5201.23	-0.0282846	0.0429763	-0.658229	0.510391	0.999978
LOC105378591	3.01242	0.0110144	0.0107557	1.0786	0.280768	0.999978
RRAGB	243.939	-0.0202371	0.0483994	-0.417405	0.676382	0.999978
ELF3-AS1	6.39069	0.0065317	0.0141923	0.450522	0.652334	0.999978
RDH13	135.723	-0.0182624	0.042575	-0.429611	0.667479	0.999978
ULK3	3364.15	0.0301325	0.0522445	0.576763	0.5641	0.999978
GTF2IP20	524.094	-0.0614701	0.0431847	-1.42569	0.153959	0.999978
PRKCZ-AS1	51.7185	-0.00312826	0.034835	-0.0889388	0.929131	0.999978
MGST2	804.412	-0.0298163	0.0415474	-0.717226	0.473235	0.999978
YJEFN3	204.267	0.00142061	0.0308498	0.0462247	0.963131	0.999978
FBXO11	1538.59	0.00183677	0.0463497	0.0396278	0.96839	0.999978
FAAP20	1664.33	0.00905516	0.0455143	0.198967	0.842289	0.999978
ATG16L1	1306.45	0.0243181	0.0521059	0.467	0.6405	0.999978
NFIC	1536.99	-0.00486133	0.0521866	-0.0931223	0.925806	0.999978
PBRM1	3476.03	-0.00239245	0.04559	-0.0524778	0.958148	0.999978
LOC100129534	169.394	-0.0175607	0.0410649	-0.428908	0.66799	0.999978
PRDM15	566.727	0.0155937	0.0455665	0.342114	0.732265	0.999978
CPA4	5.88469	0.0194866	0.0131426	1.51843	0.128906	0.999978
ADCY3	1888.32	0.00972996	0.052246	0.186272	0.852231	0.999978
HROB	637.836	-0.0461165	0.0521798	-0.884332	0.376517	0.999978
PLCH2	0.59373	-0.000853711	0.00544811	-0.175611	0.8606	0.999978
TNFSF8	0.109603	-0.000687878	0.00312445	-0.232991	0.815768	0.999978
CRCP	1415.64	0.0344904	0.0519938	0.66306	0.507292	0.999978
SARS1	6161.93	0.0392273	0.0511994	0.766227	0.443542	0.999978
SORD	1697.26	0.00731984	0.052118	0.140511	0.888256	0.999978
RMDN3	1792.01	0.053648	0.0513228	1.04536	0.295857	0.999978
RNF5	780.2	0.0169827	0.0409156	0.41488	0.67823	0.999978
COPG2	2843.03	0.0322186	0.051224	0.629146	0.529253	0.999978
EPN3	13.3787	-0.0136084	0.0162608	-0.83135	0.405776	0.999978
PRDM16-DT	90.7184	0.00123746	0.0390677	0.0318698	0.974576	0.999978
BAG6	6505.56	-0.0298729	0.0511649	-0.583805	0.559351	0.999978
ZNF14	118.271	0.0162495	0.0467566	0.346968	0.728616	0.999978
ADCY6	2199.61	0.0104895	0.0489119	0.214514	0.830146	0.999978
PPP1CC	11755.9	0.0147213	0.0500353	0.294207	0.7686	0.999978
ILF3	19630.7	-0.000208167	0.0484772	-0.00429398	0.996574	0.999978
C19orf44	389.176	-0.0501141	0.0513911	-0.975345	0.329389	0.999978
KLF7	164.332	0.0391877	0.039177	1.00586	0.314484	0.999978
CHRAC1	1294.01	-0.0311818	0.0455468	-0.684115	0.493902	0.999978
FOXD3	318.534	0.0175662	0.045364	0.387198	0.69861	0.999978
FKBP8	7488.72	0.0262235	0.0437324	0.599802	0.548638	0.999978
BZW1	4431.34	-0.0216552	0.0475049	-0.455877	0.648478	0.999978
LRRC28	517.527	0.0125566	0.050627	0.248204	0.803976	0.999978
MADD	1844.54	0.0322596	0.0514301	0.627445	0.530368	0.999978
C5orf63	150.465	0.0445779	0.0432741	1.03435	0.300973	0.999978
TEK	0.7349	0.00551057	0.00485975	1.15528	0.247977	0.999978
IRS2	1600.63	0.0129655	0.0495953	0.261522	0.79369	0.999978
BOP1	4194.01	0.0270934	0.0466549	0.580776	0.561391	0.999978
EXOC6B	1057.43	-0.0422015	0.0475281	-0.88843	0.37431	0.999978
C19orf18	7.00327	-0.00175663	0.0123559	-0.145694	0.884163	0.999978
CDHR5	2.11076	-0.00318394	0.00984249	-0.321069	0.748158	0.999978
INPP5B	747.577	0.0386895	0.0519193	0.744944	0.456306	0.999978
GLT1D1	2.51992	0.00394507	0.00936525	0.42354	0.671901	0.999978
LINC01134	25.5977	-0.0317234	0.027368	-1.139	0.254705	0.999978
LINC01346	0.204855	-0.00113401	0.00311562	-0.507266	0.611969	0.999978
LINC01345	0.1435	-0.00148982	0.00313061	-0.558109	0.57677	0.999978
LINC01777	0	NA	NA	NA	NA	NA
LINC01646	1.17285	-0.00354263	0.00625111	-0.62067	0.534817	0.999978
TACC2	544.052	-0.0157787	0.043912	-0.359466	0.719247	0.999978
SHOX2	315.72	-0.00913219	0.0495962	-0.184361	0.853731	0.999978
NANOGNB	1.16604	-0.00209413	0.00565742	-0.360742	0.718292	0.999978
EXOG	674.941	0.0270482	0.0509717	0.531082	0.595362	0.999978
ZNF195	1030.89	0.0183933	0.0518119	0.35493	0.722642	0.999978
ERICH4	3.24541	-0.0151008	0.0116135	-1.32653	0.184665	0.999978
NDRG4	864.147	-0.00239434	0.0522474	-0.0458793	0.963406	0.999978
VRK2	380.339	-0.003789	0.0496998	-0.0762249	0.93924	0.999978
CELF2	2733.74	0.0231822	0.0475048	0.488061	0.625506	0.999978
SEC11C	1920.36	-0.0246917	0.0404798	-0.60993	0.541908	0.999978
ARID3B	1303.91	-0.0592482	0.0516495	-1.14677	0.251479	0.999978
POF1B	9.89233	0.0208699	0.0140864	1.54063	0.123408	0.999978
LCMT2	1146.63	0.0240913	0.0516766	0.46645	0.640893	0.999978
JAKMIP2	729.397	0.0109363	0.0507345	0.215656	0.829256	0.999978
TRIM14	1308.34	-0.0475819	0.0520128	-0.914859	0.360266	0.999978
ARHGEF17	546.268	0.0473342	0.0469355	1.01106	0.311986	0.999978
ARHGEF11	1537.75	-0.0415122	0.0494833	-0.839227	0.401342	0.999978
LOC102724450	7.81481	0.0145746	0.0168298	0.890716	0.373081	0.999978
AIFM3	3.71263	0.0121741	0.0121687	1.01216	0.31146	0.999978
IL24	0.153385	0.000790356	0.00313405	0.248989	0.80337	0.999978
SGCZ	1.41491	0.00380303	0.00744938	0.484463	0.628057	0.999978
DMTN	638.566	-0.0966411	0.0481011	-2.01229	0.0441892	0.999978
CYTL1	0.666843	0.00112563	0.00516261	0.198691	0.842505	0.999978
KCNJ16	3.25271	0.00647247	0.00784123	0.88203	0.37776	0.999978
LENEP	2.9049	-0.00454328	0.00876432	-0.50262	0.615231	0.999978
ZNF398	1578.65	0.00744551	0.0511116	0.145753	0.884116	0.999978
PNISR	7872.17	0.00552331	0.0473285	0.116706	0.907093	0.999978
ALPK3	13.5493	0.00127109	0.0159999	0.0813096	0.935196	0.999978
ALKBH6	996.375	0.0294249	0.0497406	0.591876	0.553934	0.999978
CTNND1	93.1793	0.0491068	0.0296835	1.66031	0.0968515	0.999978
BCL2L13	2103.31	0.0656918	0.0511711	1.28436	0.199015	0.999978
DMD	579.128	-0.010386	0.0471117	-0.220533	0.825456	0.999978
MUC4	1.87329	-0.00144513	0.00699788	-0.216803	0.828362	0.999978
FSCN2	37.1697	-0.00914685	0.0307433	-0.302323	0.762406	0.999978
EIF4G1	30226.2	-0.0139328	0.0522386	-0.266708	0.789694	0.999978
PPP2R5E	1403.48	-0.0304983	0.0506733	-0.601707	0.547369	0.999978
NAA16	1372.28	-0.0016163	0.0517661	-0.0312359	0.975081	0.999978
GPS2	2189.23	-0.0160637	0.0482112	-0.333029	0.739112	0.999978
THAP3	712.385	0.0224444	0.0458174	0.489551	0.624451	0.999978
DLC1	828.558	-0.0233465	0.0483604	-0.483021	0.629081	0.999978
CAMTA1-DT	47.6592	0.0123313	0.0260338	0.48191	0.62987	0.999978
SORBS1	679.895	-0.0241518	0.0465296	-0.518857	0.60386	0.999978
STK31	2.48074	0.0132299	0.00936981	1.47799	0.13941	0.999978
CD160	11.7968	-0.00310706	0.0191227	-0.159685	0.873129	0.999978
ZNRD1	350.762	-0.00173865	0.0378943	-0.0458253	0.963449	0.999978
RHEBL1	64.5982	0.0443609	0.0383706	1.15282	0.248985	0.999978
RPL10	31025.2	-0.00489598	0.0421481	-0.116161	0.907525	0.999978
ANK2	1215.47	-0.00162164	0.0461016	-0.0351903	0.971928	0.999978
ROBO4	0.944199	0.00295164	0.00470072	0.710349	0.477488	0.999978
TSEN2	959.927	-0.0476845	0.0517452	-0.920944	0.35708	0.999978
USP30	912.416	-0.0439944	0.0521659	-0.843836	0.398761	0.999978
KDM6A	1410.05	-0.0260926	0.0493627	-0.528568	0.597105	0.999978
USHBP1	3.16895	0.00313179	0.0113817	0.270493	0.786781	0.999978
PRH1	0.971263	0.00254909	0.00665711	0.380868	0.703301	0.999978
EVX1	0.755179	-0.00211698	0.00581577	-0.347118	0.728502	0.999978
SLC8A1	6.72852	-0.00913297	0.0100025	-0.926929	0.353963	0.999978
RCC1	7112.79	0.00614812	0.0517268	0.11885	0.905394	0.999978
GMPR2	1896.53	0.0174457	0.0517631	0.337056	0.736075	0.999978
MMS22L	2134.41	0.00251102	0.0420268	0.0597477	0.952357	0.999978
SNX14	2230.59	0.040803	0.052052	0.784344	0.432838	0.999978
STXBP6	133.83	0.0209013	0.0448722	0.463874	0.642738	0.999978
TMCC1	473.658	-0.0115824	0.0501222	-0.23098	0.817331	0.999978
TMEM94	1849.47	0.0495557	0.0522472	0.948654	0.342796	0.999978
LINC01714	3.83323	-0.00787863	0.0089857	-0.978879	0.32764	0.999978
HNRNPUL2	1265.76	-0.0385105	0.0502049	-0.767316	0.442894	0.999978
OR52B6	0.113559	0.000550902	0.00312653	0.175638	0.860578	0.999978
MCC	1777.49	0.00585716	0.0440343	0.133005	0.89419	0.999978
IYD	1.05715	-0.00602668	0.00525317	-1.25645	0.208951	0.999978
GNB1	15640.8	0.000933764	0.0494153	0.0188957	0.984924	0.999978
SLC25A36	3330.53	-0.0067071	0.0448024	-0.149704	0.880998	0.999978
RERE-AS1	1.48241	-0.000467191	0.00730804	-0.0590864	0.952883	0.999978
SNORD128	2.01186	0.00773725	0.00671539	1.19108	0.233621	0.999978
ANGEL2	2142.86	-0.0171006	0.0516363	-0.331218	0.74048	0.999978
MIR6728	0.116519	0.000568691	0.00312712	0.181307	0.856127	0.999978
ENO1-AS1	53.4842	0.0101303	0.0348814	0.291362	0.770775	0.999978
TMEM51	474.847	-0.00368788	0.0467888	-0.0787572	0.937226	0.999978
CD300LD	0.586448	-0.00316051	0.00430603	-0.879878	0.378926	0.999978
GRAMD1A	3669.63	0.0191739	0.0522004	0.367406	0.713316	0.999978
HSPB11	1711.29	-0.00921902	0.0498415	-0.185052	0.853188	0.999978
RHD	0.26497	0.00129561	0.00314776	0.39352	0.693935	0.999978
IER5	3201.32	0.0617022	0.0516556	1.19477	0.232178	0.999978
DNAJC27	186.569	-0.0650215	0.0407402	-1.60576	0.108327	0.999978
STK26	5111.41	0.00722558	0.0511096	0.141368	0.887579	0.999978
GNG13	85.7274	0.00056981	0.024803	0.023042	0.981617	0.999978
SIRT6	690.16	0.028749	0.0461521	0.622923	0.533335	0.999978
GPR83	13.0684	-0.00461204	0.0208984	-0.219873	0.82597	0.999978
MIR34AHG	567.615	-0.00444329	0.0445011	-0.0999397	0.920392	0.999978
UBE3D	720.837	-0.000763001	0.0521053	-0.0146428	0.988317	0.999978
LINC02606	34.4864	-0.0149842	0.0305175	-0.491325	0.623196	0.999978
PIK3CD-AS1	0.351162	0.00190678	0.00387238	0.534654	0.592889	0.999978
PIK3CD-AS2	215.607	0.0162831	0.0375727	0.433584	0.664591	0.999978
TEX264	1320.15	-0.00666831	0.0413307	-0.161325	0.871838	0.999978
LETMD1	1897.93	0.0046102	0.052236	0.0883011	0.929637	0.999978
GLRX	597.517	0.00580359	0.0457874	0.126718	0.899164	0.999978
CD2BP2	5192.95	0.0324128	0.0507851	0.63829	0.523285	0.999978
CFL2	3448.62	0.0117166	0.0469568	0.249516	0.802962	0.999978
IL15RA	172.942	0.0555506	0.0431999	1.28896	0.197412	0.999978
CEP295NL	1.51912	-0.00280077	0.00689541	-0.397985	0.690641	0.999978
DPYS	1.20437	0.00951178	0.00622699	1.7379	0.0822286	0.999978
PCM1	5246.32	0.0318466	0.0488212	0.652422	0.514129	0.999978
RNF39	0.109603	-0.000687878	0.00312445	-0.232991	0.815768	0.999978
TMEM274P	4.74718	-0.00848997	0.0100585	-0.879725	0.379008	0.999978
MIR5697	0.309638	0.000820785	0.00313496	0.307425	0.75852	0.999978
ZCCHC8	1419.16	0.0130757	0.0515253	0.253668	0.799752	0.999978
HLA-F	304.774	0.0243801	0.0385803	0.632178	0.527271	0.999978
INTS11	3217.12	-0.0283496	0.0519263	-0.545912	0.585127	0.999978
POU4F3	6.94592	0.0151025	0.0122772	1.32398	0.185509	0.999978
GRIP1	572.236	0.00910508	0.0470224	0.193409	0.846639	0.999978
JAKMIP3	16.17	-0.014261	0.0240934	-0.590081	0.555137	0.999978
SPRYD3	637.792	-0.0372245	0.0497065	-0.747818	0.45457	0.999978
SRP19	2831.59	-0.0299389	0.0522455	-0.572878	0.566727	0.999978
FAM104A	1151.3	0.0120374	0.0522328	0.230312	0.817849	0.999978
OAS1	5.56946	0.00473531	0.0115891	0.397013	0.691358	0.999978
WDR4	1387.11	0.0344334	0.0518238	0.664795	0.506182	0.999978
MESP1	126.317	-0.0133374	0.0345597	-0.385569	0.699816	0.999978
DUSP26	66.1106	0.0299806	0.034628	0.861735	0.388833	0.999978
PLK5	14.2664	-0.00157544	0.0207843	-0.0772873	0.938395	0.999978
CORO2B	290.48	-0.0386269	0.0505952	-0.765854	0.443763	0.999978
SH3BP5L	500.248	0.032718	0.0506866	0.645925	0.518328	0.999978
MAPKAPK5	2297.31	0.0386608	0.0511408	0.756106	0.449586	0.999978
RCHY1	885.738	-0.0730107	0.0522238	-1.39664	0.162522	0.999978
PIGQ	1924.6	0.0212699	0.0507886	0.418798	0.675364	0.999978
ESCO1	910.047	-0.121009	0.0509814	-2.37426	0.0175841	0.999978
CBLB	352.66	-0.0197346	0.0447549	-0.441455	0.658884	0.999978
SPINK4	1.27174	0.00125262	0.00633126	0.191315	0.848279	0.999978
GPR63	472.377	-0.0350849	0.0444865	-0.787529	0.430972	0.999978
CLPTM1L	3482.64	0.00305168	0.0510841	0.0597281	0.952372	0.999978
EXOSC10-AS1	128.091	0.00122176	0.0380483	0.0319862	0.974483	0.999978
IQCE	998.237	-0.00350682	0.0522106	-0.0671663	0.946449	0.999978
FAM83A	5.64313	-0.00732809	0.0104299	-0.723883	0.469138	0.999978
SCN1B	129.402	-0.0648528	0.0461862	-1.39601	0.162712	0.999978
MTOR-AS1	0.230077	0.00115667	0.00314427	0.354893	0.722669	0.999978
LBP	1.70058	0.0102961	0.00681104	1.71314	0.0866862	0.999978
UBE3A	4144.13	0.0319112	0.0513581	0.621459	0.534298	0.999978
LINC01647	7.64985	-0.00688069	0.0154184	-0.457735	0.647143	0.999978
ALDH3A2	3166.45	0.0321724	0.0501764	0.641047	0.521492	0.999978
SMPD3	50.801	0.0281298	0.0321912	0.875125	0.381506	0.999978
USP15	1961.71	0.00169713	0.0519007	0.0327006	0.973913	0.999978
ZNF587	1119.32	-0.019391	0.042467	-0.456858	0.647773	0.999978
ADD3	4547.48	0.0139117	0.0492578	0.282454	0.777596	0.999978
FBXO44	735.382	0.00476727	0.0488618	0.0976345	0.922223	0.999978
CAD	6131.32	0.0178001	0.0521362	0.341423	0.732785	0.999978
DGAT1	804.023	-0.0328003	0.0519738	-0.631388	0.527787	0.999978
PUDP	856.887	0.00701808	0.0487699	0.143797	0.885661	0.999978
ATP1B4	0.572503	-0.00266083	0.00498201	-0.453439	0.650233	0.999978
HOXA5	2556.18	-0.0247422	0.0520595	-0.475245	0.634612	0.999978
APOM	44.8102	-0.0258145	0.0288168	-0.891659	0.372575	0.999978
METTL6	1005.87	0.00979476	0.0521625	0.187833	0.851007	0.999978
KYAT1	804.169	0.0204356	0.0479289	0.426694	0.669602	0.999978
PRSS21	0.155358	0.000800346	0.00313435	0.252016	0.801028	0.999978
SYNPR	0.0388395	-0.000126169	0.00311135	-0.044151	0.964784	0.999978
POMZP3	129.609	-0.009877	0.0282948	-0.348536	0.727437	0.999978
CYFIP2	5574.8	-0.0146389	0.0495621	-0.295361	0.767718	0.999978
CLCN6	578.903	-0.0641156	0.0476519	-1.3456	0.178432	0.999978
NPPA-AS1	8.70687	0.0105994	0.0128941	0.83187	0.405482	0.999978
PPIP5K1	673.688	0.016224	0.0514227	0.315802	0.752153	0.999978
RNU5E-1	0.231064	0.00116051	0.00314437	0.355991	0.721847	0.999978
TAF1B	1152.87	0.0560309	0.0520146	1.07674	0.281597	0.999978
GLIS2	74.9795	0.0316063	0.0377143	0.842344	0.399595	0.999978
CTNS	774.706	-0.0279242	0.0488147	-0.571432	0.567707	0.999978
CTH	389.537	0.014061	0.0504725	0.278947	0.780285	0.999978
FCER2	16.3155	0.0171462	0.0216593	0.800362	0.423501	0.999978
VPS8	1085.76	0.0119579	0.0459215	0.26054	0.794448	0.999978
MIR6729	0.847806	0.0060789	0.00560581	1.01455	0.310319	0.999978
GUCY1A1	648.816	0.0395775	0.044296	0.894438	0.371088	0.999978
SIPA1L1	1115.21	-0.00583321	0.0495942	-0.117641	0.906352	0.999978
ESRP2	1151.6	-0.0572492	0.0513806	-1.1148	0.264935	0.999978
CFAP70	116.416	-0.0130564	0.0364452	-0.36009	0.71878	0.999978
CPEB1	134.678	0.0073338	0.0416692	0.17742	0.859178	0.999978
SPHK2	756.751	0.0036823	0.0504572	0.0729008	0.941885	0.999978
MIR6730	1.15495	-0.00420344	0.00588022	-0.685843	0.492812	0.999978
IRF3	1173.74	0.0201493	0.0494241	0.407683	0.683507	0.999978
BRWD1	2668.28	0.00465288	0.0427738	0.108791	0.913368	0.999978
THAP8	154.815	0.00446474	0.0444724	0.100419	0.920012	0.999978
TMEM91	70.2418	-0.00395222	0.034417	-0.113744	0.909441	0.999978
PRAMEF1	0.418956	-1.87e-06	0.00383788	-0.000493588	0.999606	0.999978
MFSD11	998.36	-0.00418106	0.0509409	-0.0819991	0.934647	0.999978
AFF2	369.088	-0.0278603	0.0403189	-0.691413	0.489306	0.999978
SS18L1	1018.97	0.0268416	0.0517936	0.518094	0.604393	0.999978
NFKB2	872.033	0.0202421	0.0513925	0.394044	0.693549	0.999978
MAGEA4	0.18234	-0.00107355	0.00313718	-0.343678	0.731088	0.999978
POLD2	7524.42	0.00423596	0.0451936	0.0937268	0.925326	0.999978
ZNF562	665.724	-0.020079	0.0491194	-0.409018	0.682527	0.999978
MTHFD1L	2854.9	0.00743978	0.0522038	0.14248	0.886701	0.999978
GLMN	1285.43	0.102245	0.051995	1.96573	0.0493294	0.999978
C15orf40	1137.38	-0.00509797	0.0516325	-0.0988124	0.921287	0.999978
CYB5D1	1182.18	-0.0605676	0.0518923	-1.16625	0.243513	0.999978
DENND3	525.955	0.00947958	0.0468514	0.202768	0.839316	0.999978
KAZN-AS1	2.73026	-0.00489351	0.00636401	-0.780788	0.434927	0.999978
ZNF628	260.827	-0.0160028	0.043523	-0.367777	0.71304	0.999978
RRP36	2862.72	-0.00221206	0.0476398	-0.0464194	0.962976	0.999978
OR52R1	0	NA	NA	NA	NA	NA
PTPRR	2.71611	0.0174965	0.00906945	2.20339	0.0275671	0.999978
TMEM51-AS1	17.6825	0.00888829	0.0210388	0.433328	0.664777	0.999978
MTMR9	449.29	0.0333698	0.0480863	0.693802	0.487807	0.999978
FXYD6	477.748	0.0237811	0.0437441	0.543901	0.586509	0.999978
C1orf195	3.01407	0.00660664	0.00902496	0.806651	0.419868	0.999978
SLC5A11	19.1891	0.00788277	0.0175885	0.455096	0.64904	0.999978
PRMT7	1234.55	-0.0313593	0.0492142	-0.637347	0.523899	0.999978
HSPA12A	1247.42	-0.00753561	0.0463797	-0.162554	0.87087	0.999978
RIMS2	182.25	-0.0299721	0.0427113	-0.705138	0.480724	0.999978
DNAJC16	752.238	0.00566455	0.0495888	0.114219	0.909064	0.999978
CBFB	2697.03	-0.0577657	0.0514753	-1.12198	0.26187	0.999978
SLC25A34-AS1	0	NA	NA	NA	NA	NA
ZNF532	8.18452	-0.0128623	0.00958659	-1.39667	0.162513	0.999978
ZNF333	158.786	-0.0184101	0.0355492	-0.517863	0.604554	0.999978
CNTN6	0.828219	0.000497822	0.00533033	0.0931828	0.925758	0.999978
FLJ37453	1462.67	0.0265815	0.0489144	0.54372	0.586634	0.999978
ZEB1	1871.15	-0.00461275	0.0499822	-0.092288	0.926469	0.999978
KLRD1	6.12029	0.00332576	0.0108838	0.306007	0.759599	0.999978
KLRC3	3.28337	-0.0112922	0.0112318	-0.984262	0.324987	0.999978
DTNA	970.913	0.00231136	0.0500445	0.0461911	0.963158	0.999978
ABLIM1	3358.16	-0.0168138	0.0482932	-0.348165	0.727716	0.999978
PAN3	1377.33	-0.0100165	0.0455883	-0.219772	0.826048	0.999978
IP6K2	2038.85	0.0726003	0.052188	1.39113	0.164186	0.999978
ZNF200	1190.47	-0.0255462	0.0522309	-0.488655	0.625086	0.999978
FCMR	42.839	0.0489906	0.0303627	1.63794	0.101434	0.999978
MYO19	1129.52	-0.010606	0.0522442	-0.203044	0.8391	0.999978
ATP6V0A1	2999.78	-0.0399163	0.0519362	-0.768408	0.442245	0.999978
PACC1	925.851	-0.0179643	0.0504675	-0.355978	0.721857	0.999978
TPTE2	4.86338	-0.015415	0.0122282	-1.2209	0.222125	0.999978
RCN2	6433.32	0.0418148	0.0495697	0.843548	0.398922	0.999978
SOX6	133.723	0.042795	0.0340472	1.25457	0.209635	0.999978
SMDT1	508.112	0.0242394	0.0360259	0.673337	0.500733	0.999978
CHURC1	873.941	0.0745301	0.0521956	1.42737	0.153473	0.999978
C22orf23	544.453	0.0150115	0.0512467	0.29288	0.769614	0.999978
ASH1L	2625.2	-0.0092514	0.039713	-0.232998	0.815763	0.999978
ZNF561	503.231	0.000657838	0.0515778	0.0127515	0.989826	0.999978
C1orf158	1.43987	0.00412697	0.00724402	0.53101	0.595412	0.999978
PKIB	454.403	-0.0144009	0.0500213	-0.288302	0.773116	0.999978
SREK1	6016.26	0.00835193	0.0496534	0.168209	0.866419	0.999978
PET100	724.655	-0.00262848	0.0360788	-0.0728353	0.941937	0.999978
SPATA21	5.40989	0.0323127	0.014509	2.29086	0.0219715	0.999978
TAFA4	4.27149	-0.00762582	0.00988394	-0.731913	0.464222	0.999978
ZSWIM2	2.45	-0.00680827	0.00832418	-0.874585	0.3818	0.999978
ZNF454	5.70046	0.00920691	0.0131304	0.668516	0.503805	0.999978
NECAP2	1795.93	0.00557054	0.0496475	0.112182	0.910679	0.999978
LINC01772	48.9968	-0.0556104	0.0289765	-1.93753	0.0526809	0.999978
CROCCP3	227.062	-0.0206785	0.035913	-0.577964	0.563288	0.999978
LINC01783	12.7536	-0.0326565	0.0177631	-1.85743	0.0632493	0.999978
ADAMTS4	31.0229	0.0194859	0.0314659	0.620126	0.535175	0.999978
IMPA1	1668.85	0.0545663	0.051995	1.04978	0.293819	0.999978
IFI27	12.5843	0.0116531	0.021514	0.558742	0.576338	0.999978
CROCCP2	1489.81	0.00448918	0.0511295	0.0878134	0.930025	0.999978
MST1P2	49.9216	-0.0181623	0.0335453	-0.543699	0.586648	0.999978
ESPNP	2.0732	0.00500214	0.00874849	0.576121	0.564533	0.999978
LOC105376805	66.1816	0.0183639	0.0336031	0.551821	0.581071	0.999978
DOCK5	886.074	-0.0505142	0.0418487	-1.20816	0.226986	0.999978
STX7	2787.26	-0.00792738	0.0508281	-0.155943	0.876078	0.999978
ZDHHC21	1222.75	0.0136353	0.040428	0.337405	0.735811	0.999978
TJP1	1066.25	-0.00280094	0.0437964	-0.0639312	0.949025	0.999978
SNORD73B	2.41972	0.0105298	0.0078522	1.3697	0.170781	0.999978
GOLGA8T	3.34666	0.00566909	0.0122541	0.480871	0.630609	0.999978
RPS18	37762.6	-0.00130703	0.0392352	-0.0333123	0.973426	0.999978
CDKN2A	7818.79	0.0183356	0.0408437	0.449017	0.65342	0.999978
KCNJ12	208.42	0.00764701	0.0417581	0.184022	0.853996	0.999978
PRPF31	1412.54	-0.00524069	0.0466927	-0.112192	0.910671	0.999978
CYP20A1	832.612	0.0162455	0.0502641	0.323649	0.746204	0.999978
MS4A14	0.388395	0.00169295	0.0031567	0.50536	0.613306	0.999978
ABCF1	3962.98	-0.00645729	0.0513237	-0.125771	0.899913	0.999978
CLTB	2281.49	-0.00486523	0.0377141	-0.128991	0.897364	0.999978
KDM4B	1393.36	0.00344456	0.0508378	0.0677467	0.945987	0.999978
ASB13	1708.14	0.0504614	0.0503483	1.00259	0.316058	0.999978
CALHM2	98.6677	0.0499754	0.0431959	1.15624	0.247583	0.999978
ARHGEF10L	371.054	0.0388141	0.0459367	0.847261	0.396849	0.999978
LINC01654	0.954409	-0.00194912	0.00547107	-0.333101	0.739058	0.999978
FAM168B	5702.48	-0.0024076	0.0516422	-0.0466214	0.962815	0.999978
ODR4	1192.73	-0.0204984	0.0512549	-0.399851	0.689266	0.999978
SLC48A1	483.05	0.0223983	0.0520358	0.429723	0.667397	0.999978
SPDEF	3.20093	0.00427425	0.0103498	0.396418	0.691797	0.999978
PLA2G2D	2.99914	-0.0126403	0.00857801	-1.61152	0.107066	0.999978
PRXL2B	194.549	-0.0508641	0.0472884	-1.07582	0.282007	0.999978
FUZ	1235.93	0.0168039	0.047088	0.357002	0.72109	0.999978
ZNF536	926.183	0.0126538	0.0501484	0.252587	0.800587	0.999978
LARP4	5400.85	-0.0117774	0.0507476	-0.232076	0.816479	0.999978
USP19	2790.19	-0.0137138	0.0511559	-0.268093	0.788628	0.999978
EMC1-AS1	33.5076	-0.0520499	0.0311585	-1.65454	0.0980172	0.999978
CRP	2.14326	-0.0017985	0.00817873	-0.221409	0.824774	0.999978
CD79B	1.08011	0.00102663	0.00600353	0.223418	0.823211	0.999978
TGFBRAP1	1194.76	-0.024142	0.0499634	-0.482864	0.629192	0.999978
SNRPE	5579.58	-0.00762933	0.0453889	-0.168082	0.866519	0.999978
TNR	5.2129	0.0138891	0.0150592	0.930316	0.352208	0.999978
SYT17	153.499	-0.0377423	0.0370262	-1.0215	0.307018	0.999978
HMBOX1	200.501	-0.028484	0.0354704	-0.802534	0.422244	0.999978
AKR7L	60.568	-0.000781247	0.031062	-0.0251896	0.979904	0.999978
GPM6A	392.71	0.02367	0.0497865	0.476662	0.633603	0.999978
PEX5L	22.017	-0.00384659	0.0224558	-0.175084	0.861014	0.999978
LOC100506730	288.494	-0.0368903	0.0494053	-0.745978	0.455681	0.999978
HERC4	1178.01	-0.0354831	0.051882	-0.683788	0.494109	0.999978
GOLGA8R	2.65681	0.0112826	0.00913943	1.30758	0.191016	0.999978
ACBD5	1625.49	-0.00931367	0.0522473	-0.178258	0.858521	0.999978
GPANK1	132.771	-0.0166076	0.040068	-0.412321	0.680104	0.999978
DMAC2	2031.12	0.00978421	0.0452314	0.216259	0.828786	0.999978
LOC105378614	1.24806	-0.000966528	0.00574117	-0.173774	0.862043	0.999978
MICOS10	3951.91	0.0249468	0.0452188	0.551811	0.581078	0.999978
LINC00339	552.254	-0.0453523	0.0511514	-0.886044	0.375594	0.999978
TCHHL1	0.233037	0.00116816	0.00314456	0.358177	0.720211	0.999978
NOL11	5462.76	-0.0314318	0.0486472	-0.646069	0.518235	0.999978
RPS14P3	148.535	0.00846031	0.0374113	0.227507	0.82003	0.999978
ZNF33A	2301.42	-0.0177714	0.0495791	-0.358356	0.720077	0.999978
RPL28	12030.4	0.014358	0.0425442	0.337508	0.735734	0.999978
TIMM10	1100.98	0.0185536	0.0360596	0.514625	0.606815	0.999978
CD36	8.53725	-0.0138752	0.0152147	-0.893368	0.37166	0.999978
MARCHF1	104.261	-0.00701171	0.0310414	-0.226592	0.820741	0.999978
NPLOC4	5727.73	-0.00560495	0.0519516	-0.107873	0.914096	0.999978
PHACTR4	2203.33	0.00820539	0.0520283	0.15774	0.874662	0.999978
TMCO4	314.897	0.0277283	0.0492712	0.562627	0.573689	0.999978
TBXT	53.9017	0.0221112	0.0337975	0.658508	0.510211	0.999978
RPL3	56433.6	0.00623433	0.0455423	0.136892	0.891116	0.999978
ZNF414	354.153	-0.0218712	0.048638	-0.449386	0.653153	0.999978
PAAF1	722.028	0.0235845	0.0502305	0.469827	0.638479	0.999978
ZC3H14	2562.8	-0.0248539	0.0522424	-0.475799	0.634218	0.999978
ZBTB8OS	923.574	0.0594279	0.051357	1.15716	0.247207	0.999978
GRB7	20.9106	0.0242038	0.0226569	1.10873	0.267548	0.999978
LINC01141	4.84719	-0.0191827	0.0140164	-1.41883	0.15595	0.999978
PINK1-AS	264.727	-0.0705074	0.0492528	-1.43237	0.152039	0.999978
PHB	11780.2	-0.00484461	0.0403932	-0.119933	0.904536	0.999978
PGM1	2991.3	0.0225497	0.0511747	0.440595	0.659507	0.999978
TMEM259	6866.13	-0.00476495	0.0519068	-0.0917936	0.926862	0.999978
RHNO1	1844.01	-0.03957	0.0522324	-0.757211	0.448923	0.999978
GTF2H2	43.2274	0.00700136	0.0313437	0.221863	0.824421	0.999978
HLA-DOB	3.4892	0.00832568	0.00935841	0.971692	0.331204	0.999978
C1orf43	10235.9	-0.0180136	0.0492276	-0.365919	0.714426	0.999978
ATP7B	1644.48	-0.0132333	0.0494144	-0.267835	0.788826	0.999978
CERS3	0.940366	0.00240475	0.00500357	0.410518	0.681426	0.999978
OR10Q1	0.271877	0.00131977	0.00314835	0.400294	0.68894	0.999978
ZMAT5	530.716	-0.00924522	0.038441	-0.240566	0.809892	0.999978
NIFK-AS1	262.488	0.0119164	0.0511925	0.232654	0.81603	0.999978
ABHD16A	637.101	0.0274811	0.0503985	0.545319	0.585534	0.999978
SLC14A2	3.86616	8.63976e-05	0.00860566	0.00962398	0.992321	0.999978
ASCC1	1622.53	-0.0337018	0.0522436	-0.644784	0.519067	0.999978
ANXA8	0.0776791	0.000280933	0.00311809	0.0892237	0.928904	0.999978
ODF2L	1168.49	0.0137345	0.0503093	0.273144	0.784743	0.999978
SULT1C3	0.688057	0.0014444	0.00479376	0.360409	0.718541	0.999978
OSBPL2	1717.25	0.0163539	0.0488233	0.334909	0.737693	0.999978
CHODL	0.846394	0.00381064	0.00397914	0.997307	0.318616	0.999978
KCTD10	2221.74	0.0420641	0.051657	0.813936	0.415681	0.999978
POGLUT1	646.207	0.00555338	0.052025	0.106711	0.915018	0.999978
ORC6	2699.43	0.0017667	0.0511347	0.0345404	0.972446	0.999978
GNMT	3.59554	-0.00160929	0.0105135	-0.14903	0.88153	0.999978
BBS9	338.573	0.0125537	0.0489681	0.256126	0.797853	0.999978
PRRT3	321.475	0.0151963	0.0498955	0.303859	0.761235	0.999978
FBXO21	3205.01	0.0189433	0.0517202	0.366244	0.714183	0.999978
COBLL1	684.838	0.0166892	0.0471889	0.35371	0.723557	0.999978
FILIP1L	50.8909	-0.0125201	0.0298459	-0.413574	0.679186	0.999978
ENTPD1	2094.91	0.0550233	0.0522463	1.05316	0.292268	0.999978
DDR1	546.819	0.0015675	0.0508763	0.0308538	0.975386	0.999978
ANKRD30B	3.02444	0.000569106	0.00745669	0.0782946	0.937594	0.999978
SUCLG2	1410.68	0.0449524	0.0503373	0.89356	0.371557	0.999978
ACHE	96.5849	0.00695723	0.0313982	0.221408	0.824774	0.999978
DDO	6.95004	0.0068256	0.00979971	0.733422	0.463301	0.999978
IRF7	2.09361	-0.0104304	0.00930988	-1.13393	0.256825	0.999978
ZNF90	2.42352	0.00893718	0.00703534	1.36286	0.172928	0.999978
FCGR2A	5.50716	-0.0102931	0.0121306	-0.877845	0.380028	0.999978
TAF15	6020.01	-0.0620409	0.0507001	-1.22359	0.221108	0.999978
ZNF174	574.984	0.0167495	0.0499032	0.334821	0.73776	0.999978
NHEJ1	467.021	0.00256519	0.0509239	0.0503969	0.959806	0.999978
PIP4K2C	1459.79	-0.0488	0.0520896	-0.936639	0.348944	0.999978
PEAK1	1300.64	-0.00685354	0.0416281	-0.164654	0.869216	0.999978
EPS8L1	20.4968	-0.00248786	0.0203295	-0.121207	0.903527	0.999978
EFCC1	2.01567	0.0128245	0.00790316	1.77847	0.0753274	0.999978
ZNF552	194.453	0.0451451	0.0488402	0.924084	0.355443	0.999978
AGMAT	9.78867	-0.00789996	0.0164861	-0.483625	0.628652	0.999978
EHMT1	2694.87	0.00242842	0.0516408	0.047037	0.962484	0.999978
MMRN2	6.07667	-0.00534132	0.0126965	-0.418766	0.675387	0.999978
VASH2	406.533	-0.00804842	0.0461623	-0.174141	0.861754	0.999978
LINC01635	17.2698	-0.0372303	0.0248468	-1.4958	0.134706	0.999978
BCAP29	27.3656	0.00698469	0.0302361	0.230464	0.817731	0.999978
SENP1	1857.02	-0.0591953	0.0521318	-1.1353	0.256249	0.999978
SUN1	3107.81	-0.0140641	0.0522324	-0.269328	0.787677	0.999978
ADAL	778.583	0.0608758	0.0518809	1.17303	0.240785	0.999978
KMT5A	3942.19	0.0142106	0.0511901	0.277554	0.781355	0.999978
ZBTB40	1914.73	-0.0212649	0.04821	-0.441251	0.659031	0.999978
IGSF11	23.984	-0.0269853	0.0280525	-0.971768	0.331166	0.999978
MIR6127	0.0388395	-0.000126169	0.00311135	-0.044151	0.964784	0.999978
TUBB	7317.29	-0.0362616	0.0479404	-0.756428	0.449393	0.999978
CALCOCO1	1123.05	-0.0554834	0.0522473	-1.06171	0.288365	0.999978
FLRT3	122.272	-0.0180281	0.0338773	-0.531025	0.595402	0.999978
HCN3	61.994	0.0080356	0.0301639	0.268724	0.788142	0.999978
MARCHF6	6603.66	0.000496377	0.0480475	0.0103315	0.991757	0.999978
BASP1	3448.09	-0.00627914	0.0511978	-0.122622	0.902406	0.999978
PCGF3	1692.47	-0.0345245	0.051163	-0.67479	0.499809	0.999978
CNKSR1	110.729	-0.0288913	0.0397614	-0.725366	0.468227	0.999978
GCK	0.808664	0.000579018	0.00449334	0.119525	0.90486	0.999978
LPGAT1	2980.07	0.00438848	0.0502174	0.0873895	0.930362	0.999978
RNF10	6196.61	-0.0206338	0.0513293	-0.40192	0.687743	0.999978
KBTBD11	3.86578	-0.0132402	0.0108152	-1.26995	0.204102	0.999978
SEC16A	5326.75	0.00675829	0.0479354	0.140984	0.887883	0.999978
IKBKB	1556.95	0.0157369	0.051557	0.305448	0.760025	0.999978
MIR5196	1.89349	-0.00411354	0.00621369	-0.663299	0.507139	0.999978
PSME3	9264.57	-0.0103306	0.0514685	-0.200692	0.840939	0.999978
FIGNL1	2346.55	0.011126	0.0487766	0.22808	0.819584	0.999978
CIB2	313.138	-0.0111554	0.036226	-0.308339	0.757824	0.999978
AAGAB	4609.45	0.0110647	0.0519374	0.213036	0.831299	0.999978
ASAP1	1716.05	-0.0254339	0.0449917	-0.565402	0.5718	0.999978
WDR83OS	2057.94	0.00130005	0.0433764	0.0299674	0.976093	0.999978
ZNF436-AS1	128.877	-0.055901	0.0419789	-1.34707	0.177958	0.999978
GPSM1	1664.28	0.00265648	0.0518169	0.0512971	0.959089	0.999978
PACSIN2	3200.82	0.0490246	0.0480533	1.0203	0.307586	0.999978
NCLN	4117.89	-0.00765877	0.0485083	-0.157854	0.874572	0.999978
LOC101928163	1.59699	-0.00306036	0.00611569	-0.486395	0.626687	0.999978
COA7	2609.43	-0.0196971	0.0508195	-0.387399	0.698461	0.999978
ACSL4	3164.5	-0.0233327	0.0488109	-0.478243	0.632477	0.999978
TRPC7	2.56821	-0.00509007	0.00788665	-0.735165	0.462239	0.999978
ELOA-AS1	37.5005	0.0317557	0.0251497	1.2832	0.19942	0.999978
GSN	484.461	-0.00926817	0.0446677	-0.20738	0.835713	0.999978
SRRM1	6340.99	-0.0583099	0.0520979	-1.11921	0.26305	0.999978
RAPGEF2	1254.98	-0.0182228	0.0458776	-0.397292	0.691152	0.999978
SGCD	4.73346	-0.0088282	0.00804493	-1.15186	0.249377	0.999978
MIR378F	0.0776791	0.000280933	0.00311809	0.0892237	0.928904	0.999978
ST7	1117.49	-0.0221629	0.0483188	-0.458038	0.646925	0.999978
SEPTIN9	4322.08	-0.0140311	0.0522398	-0.268571	0.78826	0.999978
TRIM64B	0	NA	NA	NA	NA	NA
RRAS2	1040.35	-0.0393169	0.0521874	-0.752876	0.451524	0.999978
GAMT	1721	-0.0214707	0.0358081	-0.599919	0.54856	0.999978
C8orf76	196.167	-0.0333892	0.0411628	-0.812071	0.416751	0.999978
RTL9	9.6086	-0.0270932	0.0185203	-1.44321	0.148961	0.999978
PPP1R15B	3145.7	0.0168557	0.0522462	0.32265	0.746961	0.999978
FAM222A	379.638	0.0332933	0.0445806	0.745365	0.456051	0.999978
A2ML1	13.405	-0.00350746	0.0128196	-0.276689	0.782019	0.999978
ZNF747	1023.31	0.00744998	0.0517678	0.143885	0.885591	0.999978
LOXHD1	0.666109	-0.000997384	0.00428009	-0.263594	0.792093	0.999978
SULT1C2	57.2478	-0.0224512	0.0295668	-0.750331	0.453055	0.999978
DGKB	1.98129	-0.00557668	0.00829935	-0.67755	0.498057	0.999978
ATXN2L	7027.9	-0.0309454	0.0498729	-0.620503	0.534927	0.999978
SIN3A	3848.32	-0.0327068	0.0522289	-0.626119	0.531237	0.999978
SIRT3	480.699	0.0041049	0.0497235	0.0825695	0.934194	0.999978
KDM4C	640.621	0.0270951	0.0511775	0.529061	0.596763	0.999978
STPG1	509.213	-0.0499897	0.0511754	-0.975728	0.329199	0.999978
COX18	576.959	-0.0428114	0.0521539	-0.822571	0.410752	0.999978
CCL20	0.23563	0.000530453	0.00312586	0.211518	0.832483	0.999978
NIPAL3	2228.87	0.0277639	0.0518616	0.535504	0.592301	0.999978
CRACR2A	129.351	0.0124313	0.040438	0.307645	0.758353	0.999978
ABCC6	28.607	-0.0257038	0.0284051	-0.914212	0.360606	0.999978
RCAN3AS	5.05048	0.00526937	0.0127095	0.416857	0.676783	0.999978
CCDC168	23.9686	-0.0358588	0.0245316	-1.44523	0.148393	0.999978
WDSUB1	325.697	0.00177077	0.0492455	0.0359205	0.971346	0.999978
SPDYE6	70.2793	-0.0115344	0.0319887	-0.364086	0.715794	0.999978
LHCGR	1.40685	0.00777524	0.00677945	1.38659	0.165567	0.999978
NUDT1	961.713	0.00904069	0.0379606	0.238072	0.811825	0.999978
NKAIN3	0.714204	0.00281083	0.00539288	0.559951	0.575513	0.999978
ATRIP	23.9451	0.002026	0.0267269	0.0746538	0.94049	0.999978
ACTN1	3265.16	-0.0184947	0.0514561	-0.359297	0.719373	0.999978
POGLUT2	1039.18	-0.0116258	0.0506261	-0.229517	0.818467	0.999978
COX4I1	7724.79	0.0118285	0.0407293	0.290434	0.771485	0.999978
TLR2	0.525966	0.000282999	0.00339034	0.0598525	0.952273	0.999978
ST3GAL3	410.91	0.0771151	0.0518434	1.49111	0.135932	0.999978
LIMCH1	795.05	0.041062	0.0440584	0.932871	0.350887	0.999978
KHDRBS2	4.24408	-0.0111372	0.00927103	-1.29952	0.193764	0.999978
SEPTIN10	1800.47	0.0461057	0.0514189	0.897061	0.369686	0.999978
ACYP1	416.716	-0.0256819	0.0488862	-0.524355	0.600032	0.999978
RDX	6507.06	0.0404279	0.0520414	0.776873	0.437234	0.999978
CEP57L1	1008.23	-0.00548957	0.0502681	-0.109206	0.913039	0.999978
ENTPD6	2977.8	0.0263007	0.0510696	0.514979	0.606568	0.999978
CAMK2D	1388.51	-0.0166988	0.0494166	-0.33798	0.735378	0.999978
TMTC1	2138.37	-0.00935725	0.0457087	-0.204737	0.837778	0.999978
TXNDC15	1559.66	0.0336972	0.050806	0.663188	0.50721	0.999978
ADGRL2	3756.71	-0.0512043	0.0487918	-1.0497	0.293857	0.999978
DDX31	1455.62	-0.0477231	0.0522334	-0.913443	0.361009	0.999978
NHLRC4	32.3578	-0.0213829	0.0271006	-0.803021	0.421963	0.999978
ZBTB44	2178.03	-0.00443952	0.0469354	-0.0946135	0.924622	0.999978
PUF60	2020.21	-0.012301	0.0422686	-0.290976	0.77107	0.999978
SRPK2	3295.24	0.0072478	0.0503542	0.143913	0.885569	0.999978
AGER	42.0558	-0.00850069	0.0274307	-0.312256	0.754846	0.999978
SMIM32	13.385	0.00853933	0.0194869	0.438376	0.661114	0.999978
SFXN2	1559.99	-0.047686	0.0522408	-0.912518	0.361496	0.999978
MTRR	2428.36	-0.0678462	0.0509965	-1.33025	0.183437	0.999978
TCP11	6.37995	-0.00200578	0.0115827	-0.177865	0.858829	0.999978
COMMD4P1	2.93992	-0.00590732	0.00965161	-0.615112	0.538481	0.999978
TBILA	45.8376	-0.0212999	0.0252419	-0.85811	0.390832	0.999978
UBXN2B	1310.78	-0.051562	0.0471034	-1.09468	0.273655	0.999978
FAM92A	1346.44	-0.0464041	0.0519785	-0.892309	0.372227	0.999978
LCORL	696.728	0.0398067	0.0483464	0.823391	0.410285	0.999978
FANCL	1348.63	0.0377577	0.050784	0.74368	0.45707	0.999978
MIR6731	0	NA	NA	NA	NA	NA
RSRP1	2184.4	0.000595615	0.0509852	0.0116848	0.990677	0.999978
FPR1	0.985093	0.00111484	0.00569219	0.182008	0.855576	0.999978
ZNF25	415.96	0.0771474	0.0494423	1.56412	0.11779	0.999978
UNC13B	1537.15	0.0237978	0.0507936	0.468572	0.639376	0.999978
RABL2B	424.634	0.0277427	0.0513952	0.537982	0.590589	0.999978
CMC2	1206.61	0.0423744	0.0498511	0.850035	0.395305	0.999978
EPB41L2	5677.88	-0.0413744	0.0522182	-0.792365	0.428148	0.999978
FLCN	1032.59	0.0488142	0.0515185	0.947933	0.343164	0.999978
NAT1	184.881	0.0296841	0.0450688	0.656127	0.511743	0.999978
INPP4A	1224.61	-0.0212165	0.0513787	-0.413075	0.679551	0.999978
CEP63	526.283	-0.0312986	0.0521314	-0.600095	0.548443	0.999978
MYCN	10.0791	0.0169248	0.0160284	1.07287	0.283328	0.999978
MTFR1L	1635.06	-0.0113406	0.0519146	-0.218412	0.827108	0.999978
LOC646471	96.8774	-0.0558047	0.0434343	-1.29102	0.196696	0.999978
FLOT2	7028.97	-0.00329916	0.0477128	-0.0691424	0.944876	0.999978
GRAP2	1.48306	0.00554688	0.00696492	0.916351	0.359483	0.999978
MIR3917	0	NA	NA	NA	NA	NA
GSS	2205.38	0.0235353	0.0491978	0.478451	0.632329	0.999978
HPS1	1407.23	0.00798262	0.0493344	0.161828	0.871441	0.999978
TASP1	415.634	-0.0158461	0.0514199	-0.307901	0.758157	0.999978
PSG1	0.416382	0.00177052	0.00315827	0.529103	0.596734	0.999978
FAM126B	916.786	-0.00910954	0.0473932	-0.192172	0.847607	0.999978
ATL3	93.4398	0.00317506	0.0439877	0.0718312	0.942736	0.999978
FXYD3	7.00702	-0.0121826	0.0118759	-1.01975	0.307849	0.999978
C1orf232	4.05335	0.00141986	0.011008	0.129229	0.897176	0.999978
RPL24	21269.7	0.00317857	0.0412332	0.0770879	0.938554	0.999978
RPL17	3282.63	0.00255859	0.0463499	0.0551988	0.95598	0.999978
RPL23A	23755.6	-0.000569928	0.0422686	-0.0134834	0.989242	0.999978
APP	14569.2	0.0101451	0.0461833	0.219675	0.826124	0.999978
SEZ6L	27.9873	-0.0565681	0.0268092	-2.08158	0.0373807	0.999978
SLC8A3	27.859	-0.00124188	0.0265784	-0.0458998	0.96339	0.999978
ZNF148	1336.66	0.0110202	0.0443939	0.248259	0.803934	0.999978
SLC6A9	369.091	0.0243353	0.0435824	0.560287	0.575283	0.999978
DUS4L	214.679	0.0803783	0.0468508	1.72296	0.0848963	0.999978
IFNA7	1.42232	0.00210007	0.00493102	0.492858	0.622113	0.999978
PCDHB16	1.20393	0.00177304	0.00592688	0.29726	0.766268	0.999978
PPP4R4	116.14	0.0221234	0.0383523	0.57796	0.563291	0.999978
PCDH15	7.87874	-0.00360943	0.016589	-0.21522	0.829596	0.999978
MTAP	2283.47	-0.0127772	0.0519012	-0.246184	0.80554	0.999978
MSX1	1040.58	0.0396438	0.0461907	0.858579	0.390573	0.999978
HAS2	11.5122	-0.0185192	0.0178305	-1.04428	0.296357	0.999978
FAM24B	145.11	0.000591788	0.0470427	0.0126348	0.989919	0.999978
CDC25B	4687.7	0.00159696	0.0501435	0.0318446	0.974596	0.999978
IL1R1	9.62755	0.0150988	0.0144199	1.09248	0.27462	0.999978
FAM126A	2161.18	-0.01162	0.0460742	-0.252171	0.800909	0.999978
ICA1L	352.248	0.0972025	0.0511193	1.90506	0.0567728	0.999978
LOC101928728	76.9336	0.0509545	0.0410362	1.25049	0.211121	0.999978
RHOH	5.21106	0.00343465	0.0111972	0.304802	0.760517	0.999978
OAZ2	2715.56	0.00726322	0.0504885	0.143845	0.885623	0.999978
TPM1	2515	-0.000322423	0.0522292	-0.00617232	0.995075	0.999978
BRD2	6740.31	-0.0647064	0.0514544	-1.25743	0.208597	0.999978
ADAMTSL3	60.2115	-0.00133721	0.0304031	-0.0437597	0.965096	0.999978
DDX24	2553.17	-0.0404802	0.0517262	-0.782317	0.434028	0.999978
ARHGAP12	1301.9	0.0200452	0.0504052	0.397692	0.690857	0.999978
PITRM1	3805.66	0.0137143	0.0470338	0.291547	0.770633	0.999978
BNIP2	2680.51	0.00320719	0.051866	0.0618183	0.950708	0.999978
RAPGEF1	3158.78	-0.00822253	0.0501996	-0.163789	0.869897	0.999978
TMEM121B	106.151	-0.0297309	0.0433817	-0.683727	0.494147	0.999978
SAMD1	1347.23	0.032273	0.0520926	0.619482	0.535599	0.999978
KLC4	1011.74	0.0250316	0.052166	0.479957	0.631258	0.999978
ACTG1P20	94.5969	-0.050198	0.0417843	-1.20338	0.228827	0.999978
RAB7A	5846.48	-0.029655	0.0508349	-0.583298	0.559693	0.999978
SEMA3B	44.8441	0.0181277	0.0230685	0.798367	0.424657	0.999978
MAPKAPK3	1496.61	0.00184849	0.047928	0.0385579	0.969243	0.999978
DAP3	4084.8	0.0171294	0.0507452	0.337577	0.735682	0.999978
LRP8	2086.44	-0.0348979	0.052243	-0.668203	0.504004	0.999978
CABP1	114.635	0.0304411	0.0418236	0.733198	0.463438	0.999978
ZNF320	233.633	-0.012859	0.0443895	-0.290246	0.771628	0.999978
DST	6283.94	0.00158718	0.0368989	0.0430155	0.965689	0.999978
DISC1	16.6598	-0.0118562	0.0228585	-0.520037	0.603038	0.999978
LINC02574	1.55314	-0.00755814	0.00599356	-1.35698	0.174789	0.999978
B3GALNT1	0.697097	0.00234772	0.00467547	0.523476	0.600643	0.999978
VPS37A	823.362	0.00333918	0.0522026	0.0639849	0.948982	0.999978
MXD3	383.29	-0.00561993	0.0506361	-0.11083	0.911751	0.999978
MED16	664.761	0.0146618	0.0501623	0.292254	0.770092	0.999978
IKBKE	208.513	0.0475331	0.0425334	1.11979	0.262803	0.999978
ALG13	2195.9	-0.0271682	0.0519584	-0.522799	0.601114	0.999978
SCARNA1	0.808532	0.00523462	0.00551495	0.915922	0.359708	0.999978
ANKRD11	4560.77	-0.0227197	0.0522363	-0.434962	0.66359	0.999978
CYTOR	136.125	0.0327073	0.0420348	0.779695	0.43557	0.999978
HDAC2	8579.41	0.00901325	0.0518303	0.173894	0.861949	0.999978
NEK4	1449.27	-0.0356336	0.0521125	-0.683861	0.494063	0.999978
PTK2	2247.73	0.0283747	0.0490436	0.578751	0.562757	0.999978
CADPS2	1421.3	0.0347862	0.050433	0.689927	0.49024	0.999978
TIMM23B	136.259	-0.0338009	0.0380088	-0.888342	0.374357	0.999978
SMUG1	1361.5	0.0190341	0.0518133	0.367427	0.713301	0.999978
TRPM3	19.7916	-0.00630378	0.0250059	-0.251337	0.801554	0.999978
CDKN2B-AS1	129.639	0.0114596	0.0376618	0.305602	0.759907	0.999978
DNAJC8	7729.05	-0.010312	0.0482497	-0.213709	0.830774	0.999978
OAZ3	105.006	-0.0633463	0.044151	-1.437	0.150719	0.999978
SDF4	5133.89	0.0171145	0.0472385	0.3623	0.717128	0.999978
HEMK1	651.283	0.0127282	0.0468362	0.272214	0.785458	0.999978
UBAC1	2402.73	0.0263878	0.0497611	0.530277	0.59592	0.999978
NSA2	4237.23	-0.00475498	0.0487727	-0.0974791	0.922346	0.999978
CAMTA1	2550.28	0.0144551	0.0488743	0.295751	0.76742	0.999978
DOK7	4.91944	-0.0187003	0.00987769	-2.03955	0.0413948	0.999978
ADORA1	176.628	0.0397485	0.0430607	0.923762	0.35561	0.999978
ATP23	101.745	-0.0449411	0.0426115	-1.05066	0.293416	0.999978
RAB27A	311.551	-0.00202054	0.0505672	-0.040013	0.968083	0.999978
IKZF3	379.235	0.0101361	0.0445603	0.227624	0.819939	0.999978
UBE2W	988.36	-0.0403978	0.0488737	-0.826077	0.40876	0.999978
SNORA73A	43.8496	-0.0283348	0.0257281	-1.09038	0.275546	0.999978
SNORA73B	14.5301	-0.00936065	0.0178138	-0.511577	0.608947	0.999978
STAT6	120.478	0.0218984	0.0405401	0.544489	0.586105	0.999978
PARP4	2693.58	0.00543305	0.0506183	0.107347	0.914514	0.999978
GOLGA8N	0.732264	0.00301052	0.00511111	0.507542	0.611775	0.999978
TRNAU1AP	766.816	0.0100267	0.0501024	0.199973	0.841502	0.999978
TIMM9	886.341	-0.037436	0.0478954	-0.781264	0.434647	0.999978
PTGR2	516.67	-0.0406912	0.052192	-0.779048	0.435952	0.999978
FBXL2	299.413	0.0191089	0.0514592	0.37137	0.710362	0.999978
SNORA44	2.8697	0.00299281	0.00833338	0.339945	0.733898	0.999978
SNORA16A	26.2374	0.00981925	0.0238006	0.417007	0.676673	0.999978
ZNF670	114.684	-0.0394436	0.0436468	-0.902229	0.366935	0.999978
C19orf84	0.151412	0.000780297	0.00313375	0.245934	0.805734	0.999978
ACRV1	13.4623	0.0062991	0.0157511	0.401212	0.688264	0.999978
LINC01715	29.6701	-0.0154772	0.0232249	-0.671536	0.501879	0.999978
STAU1	9180.09	-0.0114869	0.0492864	-0.233061	0.815714	0.999978
TIAM1	2384.93	0.0200749	0.0498224	0.402895	0.687025	0.999978
NARF	1915.49	0.0220828	0.0470964	0.468817	0.639201	0.999978
PLEKHM1	83.7518	-0.00432411	0.0406891	-0.106548	0.915148	0.999978
VWA7	8.88609	0.00574801	0.0167677	0.342717	0.731811	0.999978
DMAC1	1601.12	0.00689217	0.0429929	0.160306	0.87264	0.999978
CNTLN	872.218	-0.0566895	0.0498489	-1.13718	0.255462	0.999978
HACD4	112.026	-0.00134428	0.0433261	-0.0311683	0.975135	0.999978
FAM219A	963.507	-0.0406356	0.0521733	-0.779223	0.435848	0.999978
C4orf33	359.407	0.0328307	0.0504173	0.652905	0.513817	0.999978
FBXO9	4205.51	-0.00916669	0.0482712	-0.18989	0.849396	0.999978
UBE2C	2993.61	-0.012318	0.0479062	-0.257098	0.797103	0.999978
STIM1	1424.43	0.0250171	0.0513646	0.487143	0.626157	0.999978
GAPVD1	3146.8	0.00899896	0.0515838	0.174455	0.861508	0.999978
ADCYAP1R1	65.9751	0.00751641	0.0331695	0.226957	0.820457	0.999978
TPM3	15187.5	0.00669016	0.0511711	0.130738	0.895983	0.999978
SLC26A5	6.24618	-0.0154849	0.0118291	-1.40944	0.158706	0.999978
JOSD1	2401.78	-0.0110332	0.0506648	-0.217726	0.827643	0.999978
ENDOU	10.6602	-0.021601	0.018172	-1.16658	0.24338	0.999978
BFSP1	247.195	-0.036945	0.0408546	-0.902868	0.366596	0.999978
OTOA	4.32123	-0.00218924	0.0107683	-0.202611	0.839439	0.999978
CHN1	1280.17	0.0603304	0.0509092	1.18473	0.236124	0.999978
ASPM	6163.73	-0.0064779	0.0425383	-0.152289	0.878959	0.999978
LINC01756	0.395953	-0.00184882	0.00451285	-0.422965	0.672321	0.999978
LINC01648	0.0776791	0.000280933	0.00311809	0.0892237	0.928904	0.999978
ZNF226	1828.79	0.0247767	0.0507015	0.48863	0.625104	0.999978
MATN1-AS1	21.1755	-0.0113338	0.0223084	-0.495668	0.620129	0.999978
AMFR	3982.57	0.0217082	0.0510387	0.425365	0.67057	0.999978
LINC01778	1.78317	0.000589307	0.00781629	0.0705855	0.943728	0.999978
VPS52	1243.58	0.000960336	0.0513115	0.018707	0.985075	0.999978
ZNF717	67.0829	-0.0193419	0.0275345	-0.699312	0.484357	0.999978
DCP1A	1747.67	-0.0723706	0.0522473	-1.38467	0.166154	0.999978
SNORD103C	0.517414	0.000928768	0.00422934	0.225381	0.821683	0.999978
N4BP2L1	92.4697	-0.0451174	0.0416291	-1.0855	0.277702	0.999978
LCP1	3752.8	-0.00410451	0.0520319	-0.0788743	0.937133	0.999978
WDR25	335.71	0.0143174	0.0412984	0.346197	0.729195	0.999978
STING1	795.468	-0.0299623	0.0506138	-0.591373	0.554271	0.999978
HLTF	2292.32	0.0553618	0.0461735	1.20004	0.230124	0.999978
LINC01226	0.0388395	-0.000126169	0.00311135	-0.044151	0.964784	0.999978
ABHD18	608.006	-0.0100792	0.050532	-0.199401	0.841949	0.999978
ATP8A1	924.604	0.00787768	0.0390338	0.20193	0.839971	0.999978
TMEM39A	986.603	-0.00112703	0.0517429	-0.0217667	0.982634	0.999978
TMEM170B	2159.2	-0.0166967	0.049823	-0.335136	0.737522	0.999978
DEFB131B	3.87735	0.00594003	0.0102919	0.572299	0.567119	0.999978
OR6M1	0.760936	-0.00103369	0.00547501	-0.165901	0.868235	0.999978
OR10V1	0.11059	-0.000678388	0.00312466	-0.22921	0.818706	0.999978
GOSR1	2339.21	-0.0170368	0.0522471	-0.326075	0.744368	0.999978
BEST1	55.3969	0.00626141	0.0365618	0.172228	0.863259	0.999978
ASNS	129.977	0.0446793	0.0404044	1.10069	0.27103	0.999978
CNTROB	1508.53	6.77135e-05	0.0522435	0.00129701	0.998965	0.999978
MIR4254	0.11059	-0.000678388	0.00312466	-0.22921	0.818706	0.999978
SLC39A8	2551.63	-0.00262213	0.0515307	-0.0508947	0.959409	0.999978
SPOCD1	5.7184	-0.00583583	0.012982	-0.44002	0.659922	0.999978
SLC39A7	1185.72	0.0730691	0.0521977	1.4011	0.161184	0.999978
CCN6	33.9114	0.0155808	0.0290579	0.540456	0.588882	0.999978
CLIP1	2125.54	-0.00734937	0.0491155	-0.149628	0.881058	0.999978
TACC1	1751.03	0.00599087	0.0505286	0.118586	0.905604	0.999978
FBXL16	944.45	0.0292499	0.0515168	0.568474	0.569713	0.999978
TMEM150A	180.351	-0.01371	0.0410397	-0.334107	0.738299	0.999978
IFNL2	0.0388395	-0.000126169	0.00311135	-0.044151	0.964784	0.999978
SLC9C1	13.0626	0.000170487	0.013803	0.0123621	0.990137	0.999978
TMEM39B	694.349	0.0239996	0.0480983	0.49864	0.618033	0.999978
C11orf54	549.978	0.0179868	0.0517411	0.347511	0.728208	0.999978
TNPO1	10801	-0.00733185	0.0503507	-0.145618	0.884223	0.999978
MIR5585	0.393287	8.57765e-06	0.00316309	0.00294193	0.997653	0.999978
QRICH1	3003.78	-0.0250008	0.0515509	-0.484915	0.627737	0.999978
SRPX	238.127	0.016785	0.0417273	0.403588	0.686516	0.999978
SMC1A	26212.6	0.00254223	0.0503992	0.0504426	0.95977	0.999978
JUP	3214.99	0.000200501	0.0505843	0.00396271	0.996838	0.999978
GPN3	1993.16	0.0314806	0.0519669	0.605644	0.544751	0.999978
SLC25A24	1996.2	0.000431272	0.0521378	0.00827274	0.993399	0.999978
CASP12	1.345	-0.00351012	0.00417912	-0.883207	0.377124	0.999978
MTMR9LP	12.3268	0.0189433	0.0203206	0.953117	0.340531	0.999978
RWDD2A	505.285	-0.0019627	0.0508267	-0.0386467	0.969172	0.999978
TBC1D14	874.102	-0.0011125	0.0517755	-0.0214903	0.982855	0.999978
DGUOK	1689.77	0.00875952	0.0462788	0.189235	0.849909	0.999978
GPR108	823.075	-0.0167206	0.0476749	-0.350679	0.725829	0.999978
CALU	8880.86	-0.0322647	0.0513511	-0.628308	0.529802	0.999978
FAM89B	1143.05	0.00201869	0.0413656	0.048787	0.961089	0.999978
RPP14	511.923	0.0051585	0.0511658	0.100943	0.919595	0.999978
SLC39A4	229.282	-0.00240036	0.0429427	-0.0557197	0.955565	0.999978
FDFT1	3136.38	-0.00157727	0.0488771	-0.0322665	0.97426	0.999978
LRTOMT	184.545	-0.0110985	0.0464841	-0.237541	0.812237	0.999978
KY	0.489719	-0.000731558	0.00462931	-0.155331	0.87656	0.999978
IAH1	1110.14	-0.0171453	0.0480463	-0.356834	0.721216	0.999978
INKA1	9.56583	0.00827193	0.0172842	0.464939	0.641975	0.999978
GOLGA8Q	0	NA	NA	NA	NA	NA
CPNE6	0.66447	0.00474539	0.00473305	1.03433	0.300981	0.999978
COX7A2	4440.13	0.000693318	0.0399635	0.0173482	0.986159	0.999978
TRIM60	0.680347	0.00280773	0.00457942	0.496406	0.619608	0.999978
SPOCK3	0.868786	0.00364156	0.00388792	0.973188	0.33046	0.999978
CABYR	378.335	-0.0700865	0.048189	-1.45258	0.14634	0.999978
BCL2L12	1428.76	0.0188314	0.0457799	0.411225	0.680908	0.999978
S100PBP	1474.58	0.00249273	0.0521021	0.0478489	0.961837	0.999978
KIDINS220	2673.04	0.00902103	0.0479478	0.188153	0.850757	0.999978
FAM133B	856.7	-0.0269167	0.0501575	-0.536787	0.591415	0.999978
ZNF154	46.1967	-0.0341446	0.0280461	-1.22984	0.218758	0.999978
DTD1-AS1	0.18234	-0.00107355	0.00313718	-0.343678	0.731088	0.999978
TTC23	696.862	0.0476548	0.0522473	0.912041	0.361747	0.999978
DHFR	6340.29	-0.0484307	0.0500413	-0.967658	0.333215	0.999978
MTRF1L	1139.93	-0.0154502	0.0507305	-0.304528	0.760725	0.999978
SLC22A8	3.44545	-0.0254955	0.00981966	-3.19846	0.00138162	0.999978
SSTR3	1.37129	-0.00323201	0.00724465	-0.409461	0.682201	0.999978
FXN	952.923	-0.0142409	0.0504968	-0.281814	0.778086	0.999978
SLC4A10	3.75234	-0.0195394	0.00930135	-2.59416	0.00948231	0.999978
ADTRP	0.789167	-0.000801593	0.00508291	-0.197574	0.843378	0.999978
PLEKHH1	654.309	-0.012521	0.0443539	-0.282758	0.777362	0.999978
USP39	3497.68	-0.0332089	0.0521238	-0.637094	0.524064	0.999978
ASZ1	2.25411	0.00560884	0.00716518	0.844366	0.398465	0.999978
APBB2	983.573	-0.0117661	0.0475303	-0.247574	0.804464	0.999978
TSACC	98.463	-0.0191554	0.0359917	-0.530537	0.59574	0.999978
YPEL1	120.95	0.0226109	0.0404931	0.55852	0.57649	0.999978
PHACTR1	185.974	-0.0277354	0.0416704	-0.669191	0.503374	0.999978
MORF4L2	11452.9	-0.0138995	0.0515208	-0.269799	0.787315	0.999978
MIR31HG	26.4852	-0.0298664	0.0261658	-1.14063	0.254025	0.999978
CASC2	139.037	0.0303118	0.0412037	0.738705	0.460086	0.999978
MAP7	1677.89	0.0113998	0.0522273	0.21833	0.827172	0.999978
EPHB6	2.04856	0.00623769	0.00908658	0.725006	0.468448	0.999978
PMS1	1179.68	0.0284584	0.0487742	0.584043	0.559191	0.999978
MUC6	0.292929	-0.00104588	0.00314927	-0.29264	0.769797	0.999978
TRIM62	337.596	0.0153653	0.0487244	0.315464	0.752409	0.999978
SNAPC2	316.534	0.0184498	0.0383235	0.481221	0.630359	0.999978
SLC28A1	2.78108	0.00310808	0.00834082	0.366583	0.71393	0.999978
MIR3605	0.887572	-0.00086043	0.00511971	-0.183006	0.854794	0.999978
CIB1	1829.3	0.0145207	0.0430038	0.33772	0.735574	0.999978
ZSCAN31	129.268	-0.0170291	0.0393893	-0.43374	0.664477	0.999978
NRG4	64.5851	-0.0466898	0.030203	-1.55748	0.119356	0.999978
SLC10A7	284.665	-0.0271524	0.0494622	-0.549778	0.582472	0.999978
TMEM222	1900.53	-0.0062739	0.043159	-0.145305	0.88447	0.999978
KIRREL2	5.6609	-0.00434865	0.0107041	-0.409683	0.682039	0.999978
PWWP2B	437.17	-0.00101609	0.0440608	-0.0230718	0.981593	0.999978
ZNF655	1993.86	-0.0360893	0.0521698	-0.691679	0.489139	0.999978
CCDC167	772.757	0.00261777	0.0382636	0.0684009	0.945467	0.999978
TAS2R4	6.68428	0.00727577	0.014219	0.531074	0.595367	0.999978
TAS2R3	1.0909	0.00933396	0.00617166	1.68136	0.0926926	0.999978
CHADL	9.67851	-0.00197668	0.0191856	-0.10255	0.91832	0.999978
NEUROD4	0.586335	0.000660318	0.00487608	0.121328	0.903431	0.999978
PSMD5	11.318	0.0129082	0.0187717	0.716094	0.473933	0.999978
IFITM1	167.927	0.0189533	0.036636	0.517202	0.605015	0.999978
HEATR3	2573.82	0.0694302	0.0522474	1.32948	0.183689	0.999978
ZNF687	1985.93	0.0272298	0.0521049	0.522361	0.601419	0.999978
ST3GAL4	359.122	-0.0160766	0.0448032	-0.358121	0.720253	0.999978
SMIM12	1655.54	4.65203e-05	0.0463669	0.00100295	0.9992	0.999978
LOC653160	38.8978	0.0172679	0.0268841	0.641377	0.521278	0.999978
LPIN1	937.374	-0.0218707	0.046901	-0.466654	0.640747	0.999978
ZMYM1	990.868	-0.0338784	0.0485484	-0.698139	0.48509	0.999978
HAGLROS	40.2925	0.00852775	0.0252613	0.338202	0.735211	0.999978
HAGLR	758.459	-0.0537074	0.0505419	-1.06317	0.287704	0.999978
RGS20	95.8744	0.0444826	0.0432466	1.03443	0.300935	0.999978
SNTG1	2.6693	0.0119843	0.00786779	1.8414	0.0655628	0.999978
PRKACB	1229.12	-0.0124366	0.049073	-0.253412	0.79995	0.999978
CD163L1	1.71528	0.00841617	0.00717045	1.30389	0.192271	0.999978
ZMYM4-AS1	3.59991	-0.00975945	0.0105294	-1.02799	0.303956	0.999978
NFATC4	521.941	0.0486824	0.0395145	1.23714	0.216036	0.999978
ARHGAP44	853.766	0.00172292	0.0519057	0.033204	0.973512	0.999978
NELFCD	4928.25	-0.00978939	0.0512911	-0.190834	0.848656	0.999978
HINFP	604.582	0.00943725	0.0499841	0.188696	0.850331	0.999978
PLEKHH3	893.897	0.0849912	0.0514522	1.6536	0.0982094	0.999978
C1orf216	825.109	0.0663829	0.0514555	1.2913	0.196598	0.999978
DCTN2	4500.19	-0.0152939	0.0489489	-0.312396	0.754739	0.999978
STMN4	34.3845	-0.00404023	0.0230296	-0.174112	0.861778	0.999978
PRMT5	5420.76	-0.0178084	0.0517327	-0.344226	0.730677	0.999978
PRKAA1	2265.75	-0.0163002	0.0493436	-0.33022	0.741234	0.999978
VMO1	16.5837	0.0220084	0.0209586	1.08904	0.276137	0.999978
HK3	4.84622	-0.0149346	0.00966521	-1.72783	0.0840195	0.999978
PAX6	672.149	-0.126222	0.0522295	-2.41467	0.0157497	0.999978
HDLBP	25341.3	-0.00713366	0.0507332	-0.140609	0.888178	0.999978
RECQL5	1168.52	-0.00563204	0.0504224	-0.111769	0.911006	0.999978
SUPT5H	11096.8	-0.00245277	0.0505573	-0.0485129	0.961308	0.999978
CREM	1115.55	0.0132797	0.0521659	0.254382	0.799201	0.999978
CNTNAP5	3.99123	0.0101589	0.0104939	1.04234	0.297252	0.999978
ATG13	2470.36	0.00613726	0.0520825	0.117814	0.906215	0.999978
CNEP1R1	481.18	-0.0226897	0.0507152	-0.446749	0.655056	0.999978
ZNF560	0.295898	-0.000254441	0.00352601	-0.0594367	0.952604	0.999978
TSPAN15	509.922	0.0642065	0.0469782	1.36827	0.171228	0.999978
SH3D21	189.613	-0.0133068	0.0354791	-0.375718	0.707127	0.999978
EPB41L3	3829.62	0.0145287	0.0518044	0.280432	0.779146	0.999978
MAPT	151.4	-0.0347242	0.0491823	-0.706682	0.479764	0.999978
SNORA63C	1.52412	-0.00123942	0.00769391	-0.15433	0.877349	0.999978
CCDC186	1086.82	0.00260646	0.0460589	0.0565809	0.954879	0.999978
OSBPL9	4257.23	-0.00377961	0.0488767	-0.0773359	0.938356	0.999978
ARRB1	410.175	-0.021338	0.049568	-0.431169	0.666345	0.999978
ZNF774	118.993	-0.0241474	0.0440207	-0.547797	0.583831	0.999978
MYOM2	325.886	0.0112066	0.0403979	0.277595	0.781323	0.999978
TECPR2	901.948	0.0106063	0.0505053	0.210135	0.833562	0.999978
LINC01137	15.2729	-0.0146883	0.0242808	-0.602992	0.546514	0.999978
MIER3	1463.52	0.00538932	0.0474043	0.113719	0.90946	0.999978
TNXB	20.5407	0.0151585	0.0272084	0.555869	0.5783	0.999978
MIR6732	0.773385	-0.00292631	0.00578831	-0.544186	0.586314	0.999978
BCL6	179.997	0.00324615	0.0459355	0.0702101	0.944026	0.999978
LDB2	0.225135	0.00025538	0.00332532	0.0677128	0.946014	0.999978
CNN3	4978.51	-0.0168531	0.0511873	-0.329198	0.742006	0.999978
MIR5581	10.9647	0.00958851	0.0137558	0.734692	0.462527	0.999978
SCAMP2	3556.7	-0.0173403	0.0484258	-0.35802	0.720328	0.999978
GNL2	4377.6	-0.00401013	0.0517587	-0.0774717	0.938248	0.999978
TIPARP	1212.77	-0.0233399	0.0512305	-0.455193	0.64897	0.999978
EGFL6	0.72412	0.0028778	0.00447634	0.526038	0.598862	0.999978
B4GALNT2	1.08864	0.00835782	0.0064178	1.31809	0.187475	0.999978
CHIA	1.07759	-0.00102184	0.00553803	-0.192027	0.847721	0.999978
MR1	505.34	-0.0491622	0.0516587	-0.951567	0.341317	0.999978
BAG4	1367.06	0.0144601	0.0521533	0.277324	0.781532	0.999978
BACH2	639.226	-0.00463742	0.0430644	-0.107798	0.914156	0.999978
DNAJB2	737.82	0.00652458	0.0515069	0.126716	0.899165	0.999978
TNFRSF11A	715.877	-0.0290639	0.0522413	-0.556145	0.578112	0.999978
C19orf48	4997	-0.0247711	0.0464714	-0.533065	0.593989	0.999978
GPR135	129.168	-0.010228	0.0359338	-0.284856	0.775754	0.999978
CLEC7A	7.21443	0.00127622	0.00967999	0.134437	0.893057	0.999978
NDST4	22.7489	-0.00561933	0.0269617	-0.207878	0.835324	0.999978
GPRASP2	1.26749	-0.0017604	0.00687271	-0.238939	0.811153	0.999978
SLC12A1	1.38958	0.00817292	0.00649612	1.27914	0.200849	0.999978
ZNF124	132.221	-0.00396147	0.034028	-0.117164	0.90673	0.999978
AKR1C1	2.2502	-0.000236768	0.00945593	-0.0260243	0.979238	0.999978
DBP	218.698	0.0440669	0.0426008	1.03741	0.299546	0.999978
DAZL	1.49327	-0.0018573	0.00630695	-0.269038	0.7879	0.999978
CDKL1	287.984	0.0402408	0.0398597	1.0106	0.312207	0.999978
TNFRSF18	1.00262	0.00328729	0.00667528	0.458783	0.64639	0.999978
EPHA10	221.288	0.0432792	0.0462592	0.940273	0.347077	0.999978
MANEAL	2912.53	-0.047763	0.0505576	-0.944685	0.34482	0.999978
P2RX5	328.539	-0.0440466	0.0389236	-1.13314	0.257154	0.999978
C9orf72	519.636	-0.0365477	0.0519166	-0.704316	0.481236	0.999978
GART	7623.74	-0.0258575	0.0489914	-0.527792	0.597644	0.999978
USP28	2038.01	-0.0255296	0.050077	-0.509766	0.610216	0.999978
PSD3	1404.78	0.00687619	0.0391419	0.175725	0.86051	0.999978
PIAS1	1933.41	-0.0394415	0.0514701	-0.766212	0.44355	0.999978
GNAS	36129.8	-0.0038476	0.0518994	-0.0741348	0.940903	0.999978
AGAP6	29.7138	0.0212367	0.0194394	1.11507	0.264821	0.999978
ITGAX	5.5745	0.0125645	0.0131809	0.944885	0.344718	0.999978
SLMAP	1897.46	-0.00747759	0.0522283	-0.143158	0.886165	0.999978
TCL1B	0.191238	0.000984026	0.00313964	0.305758	0.759789	0.999978
C1QTNF6	94.8759	0.0309719	0.0269127	1.16204	0.24522	0.999978
PPP4R3B	2150.44	0.050459	0.052221	0.966367	0.33386	0.999978
L3MBTL4	314.703	0.0253734	0.0497729	0.510836	0.609466	0.999978
RNF144A	534.828	-0.0056299	0.0414326	-0.136046	0.891785	0.999978
SLC37A3	1841.35	-0.0418701	0.0522449	-0.801133	0.423055	0.999978
ALKBH5	5852.86	0.0321035	0.0521876	0.615086	0.538498	0.999978
NSUN2	9933.16	-0.00271146	0.0476723	-0.0568749	0.954645	0.999978
LINC01343	0.707105	-0.00418838	0.00398067	-1.26512	0.205828	0.999978
DLG4	324.288	0.0224483	0.0437188	0.514321	0.607027	0.999978
GJA9-MYCBP	5.52292	-0.00137386	0.0117764	-0.116743	0.907063	0.999978
SMAD2	2238.22	-0.0269911	0.0521575	-0.517501	0.604807	0.999978
LOC105378663	1.06568	-0.00657931	0.0064041	-0.978334	0.327909	0.999978
FGD1	741.182	0.00329408	0.0519046	0.0635118	0.949359	0.999978
SMAD1	838.114	-0.0584977	0.0516464	-1.13279	0.257301	0.999978
CAMK2G	1648.45	0.00970455	0.0485912	0.199674	0.841735	0.999978
RASL10A	34.3416	0.0528358	0.0309543	1.73841	0.082138	0.999978
MMS19	3502.6	0.0433816	0.0512956	0.84578	0.397675	0.999978
XRCC6	32347.2	-0.00694895	0.0510414	-0.136141	0.89171	0.999978
OXCT2P1	2.89538	0.00572315	0.00913644	0.627914	0.53006	0.999978
PPIEL	265.779	-0.025856	0.0371357	-0.697227	0.485661	0.999978
EML1	1947.9	-0.0561508	0.0514443	-1.09186	0.274896	0.999978
WDR60	1197.31	0.0182143	0.0519303	0.351053	0.725548	0.999978
ZDHHC18	1604.22	-0.0256308	0.0520556	-0.492215	0.622567	0.999978
PABPC4-AS1	7.69224	-0.0255463	0.0146859	-1.78997	0.0734592	0.999978
SNORA55	18.8649	-0.00360791	0.0215043	-0.168865	0.865903	0.999978
LIMD2	1128.14	-0.021888	0.0450621	-0.485979	0.626982	0.999978
CXCL11	1.27274	0.000327988	0.00615318	0.0484226	0.961379	0.999978
NCK1	661.595	0.0667167	0.0522468	1.27869	0.201006	0.999978
PPIE	2444.97	0.0579385	0.0506773	1.14351	0.252828	0.999978
NPL	197.23	0.0439316	0.0484894	0.906445	0.3647	0.999978
ECEL1	341.146	0.0039042	0.0391807	0.0994795	0.920758	0.999978
LOC101929536	43.4005	0.000380192	0.0315362	0.0122138	0.990255	0.999978
RXFP1	0.422201	0.000911283	0.00389708	0.236372	0.813144	0.999978
TRIT1	1149.68	-0.0113879	0.0520198	-0.219087	0.826582	0.999978
ZNF627	334.385	0.00483691	0.0451393	0.107377	0.91449	0.999978
TSPOAP1	3.32195	-0.00736795	0.0103195	-0.695741	0.486591	0.999978
ATF6B	1125.99	-0.0447384	0.0504702	-0.886626	0.37528	0.999978
OGDHL	239.402	-0.0592786	0.0457382	-1.30431	0.192129	0.999978
RAET1G	51.1655	0.000959411	0.0315589	0.0299723	0.976089	0.999978
CCDC84	269.398	-0.025499	0.0445242	-0.572325	0.567102	0.999978
ZCCHC2	891.066	-0.0387734	0.050869	-0.763001	0.445463	0.999978
ZMYM2	3694.98	-0.00271771	0.0499827	-0.0543773	0.956635	0.999978
TRAF3	2723.16	0.00748214	0.0502853	0.148781	0.881727	0.999978
USH1G	96.9306	-0.000621459	0.0394319	-0.0158707	0.987338	0.999978
ANAPC16	3151.61	0.0120869	0.0492585	0.245355	0.806182	0.999978
UBE2Q2	1336.05	0.00533964	0.0522397	0.102214	0.918587	0.999978
MOB1B	1017.72	-0.0191558	0.0482711	-0.397044	0.691335	0.999978
MCAT	2181.8	0.00164814	0.0434383	0.0379448	0.969732	0.999978
PDE8A	979.52	0.0370825	0.0505887	0.733056	0.463524	0.999978
HTATIP2	1720.56	-0.0110414	0.0511731	-0.215712	0.829212	0.999978
WIPF3	306.022	-0.0348809	0.0435117	-0.804267	0.421243	0.999978
FAM49B	2975.45	-0.0386398	0.0522006	-0.740011	0.459294	0.999978
NLGN1	290.979	-0.045158	0.0479074	-0.942873	0.345746	0.999978
NCOA5	2580.73	-0.0466127	0.0517021	-0.90125	0.367455	0.999978
PSMD12	6366.95	-0.0261514	0.0494428	-0.528876	0.596892	0.999978
NCS1	2224.78	-0.0271575	0.0521948	-0.520409	0.602778	0.999978
SMAP2	2076.26	-0.0226355	0.0517707	-0.437106	0.662035	0.999978
NTM	33.2252	-0.0641621	0.026503	-2.42086	0.0154836	0.999978
CLEC10A	1.50467	-0.00611546	0.00610777	-1.00357	0.315584	0.999978
ITGB6	1.40884	-0.00606557	0.00719445	-0.787026	0.431267	0.999978
SLC26A7	17.5612	0.00774098	0.0239624	0.326412	0.744113	0.999978
WDR46	1565.65	0.024625	0.0459345	0.536052	0.591923	0.999978
SORCS2	27.8478	-0.00890446	0.0271645	-0.330653	0.740907	0.999978
NFYC-AS1	300.228	-0.017437	0.0447706	-0.39011	0.696455	0.999978
PXK	668.401	-0.0659863	0.0521501	-1.266	0.205512	0.999978
ANKRD28	2408.13	0.0184773	0.05014	0.368593	0.712431	0.999978
GAB3	34.1918	0.00527263	0.0320348	0.166556	0.867719	0.999978
ITIH6	4.38746	-0.00682427	0.00874904	-0.781698	0.434392	0.999978
WDR83	607.458	0.039735	0.0519215	0.764786	0.444399	0.999978
RAB13	2445.39	0.0263824	0.0462012	0.571212	0.567856	0.999978
PGA3	0.0766925	0.000272678	0.00311796	0.0867225	0.930892	0.999978
SLFNL1-AS1	111.936	-0.0510595	0.0319706	-1.60235	0.109077	0.999978
C1orf127	7.15253	0.00125847	0.0129151	0.0967592	0.922918	0.999978
STYXL1	464.856	0.0257615	0.049454	0.520816	0.602495	0.999978
UGT8	1081.7	0.00886786	0.0522069	0.169742	0.865213	0.999978
SCMH1	1986.82	-0.0379567	0.0506444	-0.749437	0.453594	0.999978
JRK	1918.8	0.0131677	0.0506365	0.260157	0.794743	0.999978
MID1	2272.64	-0.0101982	0.0488417	-0.208853	0.834563	0.999978
COLQ	131.418	-0.0135086	0.0379172	-0.357177	0.720959	0.999978
DGKI	5.6619	-0.013027	0.00978574	-1.35537	0.1753	0.999978
P2RX7	28.9144	-0.0105499	0.0173125	-0.615924	0.537944	0.999978
TRPM8	3.55314	0.00485263	0.0117896	0.410855	0.681179	0.999978
DPP10	0.187282	-2.12e-05	0.00313853	-0.00616647	0.99508	0.999978
GPR171	0.343627	0.00081806	0.0031537	0.214648	0.830042	0.999978
FOXJ3	2196.55	0.0054328	0.0502332	0.108135	0.913889	0.999978
SMG1	5839.25	-0.00248234	0.0376972	-0.0658532	0.947495	0.999978
ZMYND12	7.39979	-0.00586202	0.0110176	-0.536167	0.591843	0.999978
DOCK9	1034.04	0.0108171	0.0391534	0.276427	0.78222	0.999978
DLG1	1926.02	-0.0285501	0.0505661	-0.564605	0.572342	0.999978
C3	3.21197	0.00206911	0.00708552	0.280471	0.779116	0.999978
USP21	1731.57	-0.00199629	0.052241	-0.0382218	0.969511	0.999978
RPS6KB1	2453.85	-0.00798215	0.0522328	-0.152812	0.878547	0.999978
ADAMTS13	424.787	0.0108112	0.0388958	0.278596	0.780555	0.999978
SLC28A3	2.50694	0.00838161	0.00879038	0.956607	0.338766	0.999978
COL13A1	132.859	-0.0317225	0.0351527	-0.907894	0.363934	0.999978
ZNF326	3081.53	-0.0400348	0.0521721	-0.767507	0.44278	0.999978
NLRP9	1.48919	0.00810292	0.00676988	1.45774	0.144912	0.999978
GATC	3769.68	-0.032472	0.0520074	-0.62422	0.532483	0.999978
GIPC1	2745.18	0.0190082	0.0410533	0.463052	0.643327	0.999978
PPT2	203.515	0.00210807	0.0413416	0.0508851	0.959417	0.999978
SNAP91	346.096	0.00881446	0.0421499	0.209321	0.834198	0.999978
POLI	616.555	-0.0194345	0.0448321	-0.434031	0.664266	0.999978
TIMM8B	2106.53	0.00153923	0.0392052	0.0392521	0.968689	0.999978
IFT57	1743.28	0.0131237	0.0503432	0.260722	0.794307	0.999978
ZNF107	1001.22	-0.00903529	0.0439321	-0.205605	0.8371	0.999978
ZNF691	679.712	-0.0438841	0.0516586	-0.849334	0.395696	0.999978
LOC339539	3.91132	-0.0104715	0.0097072	-1.11565	0.26457	0.999978
TPRA1	1069.95	-0.029657	0.0499426	-0.593755	0.552676	0.999978
SLC2A1-AS1	24.596	0.00387391	0.0209825	0.180481	0.856775	0.999978
IL17RE	30.4007	0.0267557	0.0265182	1.01274	0.311184	0.999978
YPEL4	15.1606	-0.015907	0.0206242	-0.7737	0.439108	0.999978
MIR6733	1.06668	0.00649137	0.00608557	1.00721	0.313834	0.999978
ANO6	2028.26	-0.0295492	0.0490724	-0.602238	0.547016	0.999978
COL11A1	5.45861	-0.00354817	0.013221	-0.264514	0.791384	0.999978
PPP1R32	25.0603	-0.0325542	0.0300788	-1.08036	0.279984	0.999978
VCL	7410.4	-0.00527284	0.0522469	-0.100916	0.919617	0.999978
CYP26B1	335.779	-0.0706374	0.0460038	-1.5425	0.122953	0.999978
GAD1	492.542	-0.0374909	0.0501921	-0.745782	0.455799	0.999978
UBQLN2	3024.16	-0.0105845	0.0488877	-0.216475	0.828617	0.999978
STOML2	6354.35	0.0179447	0.0448549	0.40009	0.68909	0.999978
UBQLN1	6122.16	-0.0117596	0.0486935	-0.241468	0.809192	0.999978
RAX	2.98636	-0.00917451	0.00837816	-1.11848	0.26336	0.999978
KCNIP3	137.967	-0.0370962	0.0476967	-0.779773	0.435524	0.999978
ZNF708	184.014	-0.0549625	0.0423833	-1.29377	0.195745	0.999978
MIR6734	1.44066	-0.00103714	0.00611683	-0.183985	0.854025	0.999978
GRAMD1B	420.686	-0.0661588	0.0515385	-1.2828	0.199562	0.999978
HHAT	537.87	0.00366699	0.0521165	0.0704278	0.943853	0.999978
OTX2	1.25954	-0.00445249	0.00618319	-0.675067	0.499633	0.999978
FGR	3.90935	0.0212608	0.0103386	2.50028	0.0124094	0.999978
SH2D2A	5.55744	-0.00726857	0.0125154	-0.575273	0.565106	0.999978
KCND3	19.4231	0.00314329	0.0250591	0.126537	0.899307	0.999978
TENT2	1886.95	0.0121021	0.0512145	0.236223	0.813259	0.999978
SZT2-AS1	1.77842	0.00225111	0.00680997	0.370376	0.711102	0.999978
PLLP	97.9678	0.0595287	0.0372901	1.61028	0.107337	0.999978
SLITRK4	5.21651	0.00164157	0.0114426	0.144669	0.884972	0.999978
DAD1	2509.05	-0.0225073	0.0443527	-0.507384	0.611885	0.999978
STX4	1034.96	-0.0137982	0.048799	-0.282598	0.777485	0.999978
SFSWAP	2582.68	-0.0382237	0.0520804	-0.733909	0.463004	0.999978
SMS	5423.97	0.0138696	0.0500078	0.277348	0.781513	0.999978
SLC4A9	7.35957	-0.000578614	0.0116116	-0.0495699	0.960465	0.999978
SIGLEC7	0.113559	0.000550902	0.00312653	0.175638	0.860578	0.999978
KCNE3	2.29701	-0.00695247	0.00746021	-1.02457	0.305567	0.999978
PIBF1	1207.56	0.0193602	0.0521784	0.370948	0.710676	0.999978
TRIM37	1987.43	0.00798495	0.0522175	0.152933	0.878451	0.999978
KDM4A-AS1	79.1765	0.0101329	0.0385892	0.264981	0.791024	0.999978
F11R	1888.51	0.0736526	0.0508726	1.44796	0.147629	0.999978
PRTN3	0.11059	-0.000678388	0.00312466	-0.22921	0.818706	0.999978
HTRA1	213.319	0.0107574	0.0355887	0.302431	0.762324	0.999978
KLK6	1.73482	-0.00701565	0.00603659	-1.22592	0.220229	0.999978
GGCT	2663.31	0.0158715	0.0486599	0.326158	0.744305	0.999978
EIF2B3	2489.42	0.00779327	0.0508297	0.153315	0.87815	0.999978
AANAT	15.5779	0.0187701	0.0210033	0.918186	0.358521	0.999978
PLEKHA8	1321.8	0.025745	0.0487518	0.528324	0.597275	0.999978
STRN3	1447.44	-0.0426345	0.0520457	-0.819201	0.412672	0.999978
KCNMA1	462.106	0.0513265	0.0484673	1.06224	0.288125	0.999978
ZNF23	483.423	-0.0466644	0.0520243	-0.897937	0.369219	0.999978
TSEN34	420.131	-0.00500254	0.0409468	-0.122103	0.902817	0.999978
PTER	1334.64	0.016239	0.0519496	0.312929	0.754335	0.999978
ATXN3	821.71	-0.00975038	0.0499407	-0.195405	0.845076	0.999978
LNPK	1618.51	0.0287573	0.0522432	0.550637	0.581883	0.999978
STXBP5	883.07	0.00168711	0.043366	0.0389027	0.968968	0.999978
ATL1	376.883	-0.0815753	0.0516669	-1.57907	0.114319	0.999978
ABCC3	12.3179	-0.0192469	0.0131961	-1.50115	0.133317	0.999978
CACNA1C	211.668	-0.00844973	0.0398188	-0.213039	0.831297	0.999978
SERPINA1	0.152398	0.000785335	0.0031339	0.247464	0.804549	0.999978
LOC101929592	4.12837	0.00297808	0.00994597	0.31779	0.750644	0.999978
PLXNA4	255.712	-0.0153168	0.0431624	-0.35597	0.721863	0.999978
GPR55	2.49149	0.000671882	0.00968562	0.0676045	0.946101	0.999978
LINC01297-DUXAP10-NBEAP6	2.1581	0.00346747	0.00691002	0.503419	0.61467	0.999978
RELCH	1886.67	0.0113526	0.0499132	0.227365	0.82014	0.999978
NEUROG2	43.1653	-0.00803955	0.0286682	-0.280632	0.778993	0.999978
SRPK3	84.1848	0.00512906	0.0237505	0.217183	0.828066	0.999978
RNFT1	612.939	0.0329533	0.0519126	0.634922	0.525479	0.999978
CCDC24	139.796	-0.0439804	0.0416381	-1.06205	0.288214	0.999978
DNAJC17	358.155	0.0278219	0.0504356	0.553826	0.579698	0.999978
ZNF197	12.5828	-0.00826458	0.0175229	-0.472463	0.636597	0.999978
TTC26	847.348	0.00100437	0.0514596	0.0195153	0.98443	0.999978
USP17L7	0.6806	-0.000498527	0.00430334	-0.116891	0.906946	0.999978
SFXN5	631.685	-0.00451495	0.0519081	-0.0868589	0.930784	0.999978
SPRY2	906.771	-0.00552446	0.0512846	-0.107717	0.91422	0.999978
SRRD	954.224	-0.0139218	0.0521414	-0.266724	0.789681	0.999978
CMIP	892.571	0.00142831	0.0487012	0.0293362	0.976596	0.999978
ANAPC15	501.277	-0.00856067	0.0431589	-0.198197	0.842891	0.999978
EPB41L5	904.756	-0.0146532	0.0459439	-0.318986	0.749737	0.999978
FGFR2	1620.59	0.0344522	0.0515178	0.668517	0.503804	0.999978
MECP2	3227.77	0.0122782	0.0519588	0.236287	0.81321	0.999978
C8orf82	827.319	0.0271648	0.0387501	0.701611	0.482922	0.999978
DNAI2	8.12137	-0.0193946	0.0110169	-1.94931	0.051259	0.999978
PKP4	2521.91	-0.0330099	0.0522402	-0.631972	0.527405	0.999978
PRELID3A	280.738	-0.0238809	0.0489721	-0.490072	0.624083	0.999978
FAM210A	905.111	-0.0180374	0.0517774	-0.348523	0.727447	0.999978
ERI3	4002.13	-0.011196	0.0433368	-0.258323	0.796158	0.999978
IGDCC4	531.219	-0.0194273	0.0425829	-0.456499	0.648031	0.999978
ERI3-IT1	20.7566	0.0198899	0.0204289	0.9761	0.329015	0.999978
INSIG2	565.099	-0.00507671	0.0510737	-0.0994274	0.920799	0.999978
TMEM53	177.067	-0.00555758	0.0352018	-0.157763	0.874644	0.999978
SNORD145	0	NA	NA	NA	NA	NA
ZNF735	0.39759	-0.00191294	0.00326275	-0.562642	0.573679	0.999978
ZNF727	8.27569	-0.0149431	0.0110454	-1.3989	0.161843	0.999978
RNU5F-1	0.829716	-0.00231739	0.00455115	-0.441007	0.659208	0.999978
RNU5D-1	0.616132	0.00447165	0.00455451	0.983102	0.325557	0.999978
TMTC4	1692.54	0.00800817	0.0512448	0.156424	0.875699	0.999978
UBL7	3414.52	-0.0036047	0.0429699	-0.083881	0.933151	0.999978
C2CD6	8.12891	0.0027655	0.0163875	0.164444	0.869382	0.999978
SNORD160	6.26603	0.00833109	0.0110668	0.800651	0.423334	0.999978
SNORD55	126.755	-0.00582985	0.0323539	-0.179222	0.857764	0.999978
SNORD46	18.5965	-0.00811459	0.022002	-0.367623	0.713155	0.999978
SNORD38A	9.40201	-0.0104755	0.015022	-0.676689	0.498603	0.999978
SNORD38B	29.5947	-0.00276981	0.0277072	-0.0997448	0.920547	0.999978
PUS1	3100.18	0.0293002	0.0478959	0.611753	0.540701	0.999978
IZUMO2	1.05551	0.000789597	0.00476871	0.153765	0.877795	0.999978
SLC2A11	58.4492	0.034904	0.0358958	0.977421	0.328361	0.999978
CALCRL	17.2216	-0.0145048	0.0214866	-0.671924	0.501632	0.999978
FAM228B	64.1644	0.00242952	0.0379789	0.0640466	0.948933	0.999978
ATL2	2669.03	-0.0100461	0.0515213	-0.195003	0.845391	0.999978
FAU	10384	0.0205056	0.0403408	0.508449	0.611139	0.999978
ENO3	184.487	-0.00658438	0.0394	-0.167819	0.866726	0.999978
RALBP1	2633.64	0.0172253	0.0517485	0.332861	0.739239	0.999978
LINC01144	42.9766	0.0034063	0.030305	0.112298	0.910587	0.999978
TAP1	374.707	0.0498289	0.0494816	1.00861	0.313161	0.999978
NKIRAS2	3075.18	-0.0242444	0.0468698	-0.517163	0.605043	0.999978
HDHD5	2728.39	0.0207433	0.0478887	0.433195	0.664873	0.999978
MATR3	31327.5	0.040379	0.0515247	0.783696	0.433219	0.999978
C16orf92	0.915591	0.00157041	0.00462203	0.28751	0.773722	0.999978
ZNF79	234.438	-0.0550638	0.0500473	-1.0976	0.272378	0.999978
MMP24-AS1-EDEM2	9.22107	0.0198909	0.0158343	1.24532	0.213014	0.999978
ERGIC3	8289.46	0.017494	0.045472	0.38475	0.700423	0.999978
RELA	2004.45	-0.024766	0.0522355	-0.473909	0.635565	0.999978
STK36	1014.93	0.00504097	0.0482829	0.104445	0.916816	0.999978
CANX	38850.8	-0.0372555	0.0507656	-0.73389	0.463016	0.999978
FAM168A	1869.32	-0.012632	0.0512691	-0.246332	0.805425	0.999978
SHC1	1236.45	-0.0561024	0.0509184	-1.10108	0.270863	0.999978
CASC11	5.34084	-0.0231589	0.0119666	-2.19718	0.0280075	0.999978
GCDH	830.49	-0.00507402	0.051783	-0.0979868	0.921943	0.999978
SYTL4	162.91	0.0417709	0.0371325	1.12969	0.258606	0.999978
ZNF512	2657.83	-0.0113899	0.0516666	-0.220504	0.825479	0.999978
YIPF5	2014.93	0.000456234	0.0522256	0.00873327	0.993032	0.999978
ENAH	10734.3	0.00514891	0.0501731	0.102627	0.918259	0.999978
TK1	3411.5	-0.00761539	0.0420216	-0.18121	0.856203	0.999978
TLE4	1626.79	-0.0308517	0.0518804	-0.594548	0.552145	0.999978
CSDE1	33174.2	-0.0136376	0.0502551	-0.271361	0.786113	0.999978
SMARCA1	3879.35	0.0261904	0.0480597	0.545132	0.585663	0.999978
PRR36	225.666	-0.00974721	0.0430301	-0.226506	0.820808	0.999978
AVPR2	2.55579	0.00593463	0.00846686	0.705415	0.480552	0.999978
MIER1	2140.41	-0.00339398	0.0507867	-0.066822	0.946723	0.999978
FAH	792.534	0.00620995	0.0474472	0.130856	0.895889	0.999978
RPS15AP10	20.494	0.0271273	0.024136	1.11833	0.263428	0.999978
ZNF133	730.105	-0.052227	0.0521781	-0.999859	0.317379	0.999978
NDRG2	463.249	0.0244821	0.0461703	0.53138	0.595156	0.999978
RPS15	18002.4	-0.0028392	0.0367462	-0.0772643	0.938413	0.999978
LRRCC1	499.897	0.0593277	0.0502803	1.18027	0.237893	0.999978
BEAN1	16.4573	-0.0131342	0.0203589	-0.655709	0.512011	0.999978
PSD	40.6504	-0.0120175	0.0277864	-0.429074	0.66787	0.999978
TMEM183A	2692.82	0.0614597	0.0522297	1.17674	0.239301	0.999978
ATG101	1405.01	0.0199011	0.0406994	0.489134	0.624747	0.999978
CLK4	906.985	-0.019023	0.0522407	-0.364059	0.715814	0.999978
PGM3	3047.35	-0.0117863	0.0515654	-0.228579	0.819196	0.999978
LOC101929626	3.22702	0.00913455	0.0119459	0.759914	0.447306	0.999978
ARHGEF28	521.106	0.00563908	0.0483169	0.116801	0.907018	0.999978
BID	2042.34	0.0178152	0.0473543	0.376199	0.706769	0.999978
ARG1	3.58557	-0.00130823	0.00947842	-0.138673	0.889708	0.999978
CNTF	2.02199	0.00876635	0.00683345	1.36681	0.171685	0.999978
TAFA5	352.801	0.00434663	0.0498134	0.0873149	0.930421	0.999978
TRIM49B	0.800122	-0.00356923	0.00455778	-0.693184	0.488194	0.999978
NRM	107.517	-0.00662486	0.0362231	-0.183308	0.854556	0.999978
B3GALT6	3786.77	0.0361722	0.0496706	0.728378	0.466382	0.999978
CEP164	926.261	0.0133793	0.0502699	0.266061	0.790192	0.999978
IFT22	1248.02	-0.0172963	0.0477213	-0.362269	0.717151	0.999978
EXO5	522.161	0.0541393	0.0522433	1.03388	0.30119	0.999978
LMF1	267.431	-0.000525302	0.0421383	-0.0124465	0.990069	0.999978
EPS8L2	48.1851	0.0268893	0.0239063	1.14382	0.252699	0.999978
CRTC3	1177.06	-0.0625362	0.0510119	-1.22561	0.220344	0.999978
TMEM205	867.28	-0.0089341	0.0379263	-0.23549	0.813828	0.999978
NSUN4	1451.64	-0.0224713	0.0522068	-0.430337	0.666951	0.999978
TLE1	2601.29	0.0556935	0.0466169	1.19477	0.232175	0.999978
LINC01398	0.399909	3.04295e-05	0.00387645	0.00849444	0.993223	0.999978
MKNK1-AS1	13.2349	-0.0103213	0.0189754	-0.529515	0.596448	0.999978
KNCN	1.69967	0.00609948	0.00795153	0.824871	0.409445	0.999978
KLHDC7A	41.7496	-0.0159175	0.0304453	-0.52132	0.602144	0.999978
NLGN4X	3.24093	-0.0116607	0.00699587	-2.0711	0.0383499	0.999978
ENSA	8846.98	-0.016213	0.0480446	-0.33746	0.73577	0.999978
TMED8	1747.45	-0.0159357	0.0472301	-0.337496	0.735743	0.999978
MMP11	4.24466	0.00412772	0.0122348	0.342452	0.732011	0.999978
MOB3C	163.523	0.0414726	0.0451408	0.921257	0.356916	0.999978
SH2B1	2577.01	-0.00221225	0.0522472	-0.042335	0.966232	0.999978
RDM1	157.108	-0.0334824	0.038712	-0.862457	0.388436	0.999978
RETN	0.0388395	-0.000126169	0.00311135	-0.044151	0.964784	0.999978
DIDO1	4800.43	0.0152608	0.050104	0.30459	0.760678	0.999978
PRRC2A	8412.8	-0.0452541	0.0520135	-0.87004	0.384279	0.999978
CFAP45	30.2247	-0.00908457	0.0244043	-0.371073	0.710583	0.999978
ADAT1	816.723	-0.00375238	0.0522335	-0.0717761	0.94278	0.999978
EFCAB14-AS1	4.47351	-0.00109871	0.0111183	-0.0955678	0.923864	0.999978
TMEM234	433.571	0.0557437	0.0478029	1.1666	0.243373	0.999978
CYP4Z2P	0.385385	-0.00134512	0.00383699	-0.363226	0.716436	0.999978
FAM120B	332.361	-0.00711682	0.0501356	-0.141936	0.887131	0.999978
DEDD2	1253.7	-0.0204783	0.0409361	-0.5001	0.617005	0.999978
PRUNE1	1594.53	0.000333486	0.0511267	0.00651857	0.994799	0.999978
ZNF511	1672.06	-0.0108015	0.0380416	-0.283888	0.776496	0.999978
TSC22D4	1443.76	-0.0282499	0.0513406	-0.549919	0.582375	0.999978
NDUFB3	2025.72	0.0309125	0.0457307	0.676235	0.498891	0.999978
MLEC	7984.41	-0.00222263	0.0511685	-0.043437	0.965353	0.999978
PLEKHA7	986.109	-0.0256202	0.0505395	-0.507583	0.611746	0.999978
IFT52	1371.81	-0.011542	0.0476431	-0.242228	0.808604	0.999978
LINC00853	11.951	0.0082989	0.0162166	0.520306	0.602851	0.999978
ETNPPL	147.63	0.0479783	0.0463355	1.04058	0.298069	0.999978
SPECC1L	1482.2	0.0212245	0.0518589	0.409093	0.682472	0.999978
EDF1	5986.54	-0.00343163	0.0369058	-0.0929777	0.925921	0.999978
POPDC2	10.5378	-0.000377449	0.0174351	-0.0217635	0.982637	0.999978
USP33	3459.42	-0.0179532	0.0504322	-0.356047	0.721806	0.999978
CCDC148	16.4651	-0.00312414	0.0169691	-0.188037	0.850847	0.999978
EVI5	910.798	-0.0218664	0.0462794	-0.472634	0.636475	0.999978
LINC02265	1.23554	0.00723818	0.0071871	1.07112	0.284114	0.999978
LINC01389	22.0877	0.0232061	0.0239959	0.992367	0.321018	0.999978
SKINT1L	1.98496	-0.00314579	0.00745896	-0.391526	0.695409	0.999978
WDR78	57.0842	0.0436744	0.0353672	1.23821	0.215637	0.999978
SIGIRR	288.392	0.0409964	0.0384755	1.06764	0.285681	0.999978
C16orf70	640.323	-0.0177379	0.0517018	-0.342552	0.731935	0.999978
BBS12	154.939	-0.043068	0.0447713	-0.969319	0.332386	0.999978
SPATA6	277.056	-0.0473493	0.0461336	-1.02687	0.304482	0.999978
GFOD2	593.942	-0.00608624	0.0517727	-0.11744	0.906512	0.999978
DDX28	938.803	0.00366369	0.0500239	0.0732427	0.941613	0.999978
LRIF1	1002.28	-0.0455579	0.0519415	-0.876154	0.380946	0.999978
DRAM1	188.354	0.0381587	0.0449939	0.84674	0.39714	0.999978
BLOC1S4	550.339	0.0367457	0.0466256	0.787514	0.430981	0.999978
LIN7C	1618.55	-0.063138	0.0506026	-1.24787	0.21208	0.999978
UFSP2	605.506	-0.031129	0.049144	-0.632937	0.526775	0.999978
SIDT1	31.262	0.00711242	0.0292025	0.242344	0.808513	0.999978
RIMS1	34.6351	-0.0039579	0.0246569	-0.15945	0.873314	0.999978
KPNA4	3337.55	0.015902	0.0515709	0.308269	0.757877	0.999978
KPNA3	4035.19	-0.0295554	0.0520222	-0.568076	0.569983	0.999978
IQCA1	16.8307	-0.0012167	0.0171725	-0.0702636	0.943984	0.999978
AGBL4-IT1	1.2437	-0.00345639	0.00630836	-0.574525	0.565613	0.999978
TDRD1	2.4496	0.00734661	0.00830796	0.940894	0.346759	0.999978
PAF1	7871.76	-0.0129626	0.047848	-0.270902	0.786466	0.999978
PSPH	1027.08	0.00616475	0.0522389	0.118052	0.906026	0.999978
FAM110D	13.111	-0.00352883	0.0226611	-0.154287	0.877383	0.999978
SPEF2	136.965	0.0216277	0.0408364	0.532313	0.594509	0.999978
LINC01562	14.5688	-0.0135879	0.0122047	-1.13351	0.256999	0.999978
FHL1	7283.79	-0.0145749	0.0485161	-0.300421	0.763856	0.999978
MTUS2	18.1417	-0.00660223	0.0154577	-0.434332	0.664047	0.999978
SATB2	1707.85	-0.0106458	0.0486663	-0.218754	0.826842	0.999978
TCP10L2	1.43334	-0.00689097	0.00514847	-1.66277	0.0963581	0.999978
ACIN1	8618.6	-0.00555996	0.0495857	-0.112124	0.910725	0.999978
LOC100505841	0.482194	0.000104955	0.00410559	0.0188769	0.984939	0.999978
DPY19L1	2486.59	-0.0592964	0.0494195	-1.20028	0.230031	0.999978
TTC39A-AS1	3.36255	-0.00303477	0.0106918	-0.271291	0.786167	0.999978
TRIM55	6.24907	0.00294008	0.0136347	0.225644	0.821479	0.999978
AIF1	2.37595	-0.00814248	0.0102854	-0.797726	0.42503	0.999978
NAP1L1	28968.6	0.0628933	0.0511535	1.22956	0.21886	0.999978
SLC52A2	1763.06	0.0209176	0.044079	0.474581	0.635085	0.999978
PNOC	1.96166	-0.0040938	0.00743146	-0.551784	0.581096	0.999978
CFAP298	1451.92	-0.00471127	0.051068	-0.0922194	0.926524	0.999978
SLC49A4	419.275	-0.0303701	0.0492066	-0.616918	0.537289	0.999978
LRP11	2688.68	-0.0167827	0.0521349	-0.322021	0.747437	0.999978
UTP4	1931.97	-0.0372861	0.0517297	-0.720583	0.471166	0.999978
BBS1	666.424	0.0219037	0.0511083	0.428666	0.668166	0.999978
SMU1	3551.57	-0.0407912	0.0455682	-0.895202	0.370679	0.999978
PARVA	1261.2	0.00420842	0.0522302	0.0805649	0.935788	0.999978
SLC45A2	1.94302	0.0115571	0.00719208	1.87468	0.0608372	0.999978
RNF19A	606.759	0.0238154	0.0505954	0.470893	0.637717	0.999978
MYO3A	367.68	-0.0360039	0.0507905	-0.709363	0.4781	0.999978
KANK1	933.459	-0.0243243	0.0520718	-0.467186	0.640367	0.999978
TMEM269-DT	4.03431	0.000674718	0.0098581	0.0693578	0.944705	0.999978
MEGF10	40.0367	0.00511962	0.0258076	0.197856	0.843158	0.999978
NFYC	2116.73	-0.0689661	0.0502998	-1.37091	0.170403	0.999978
FRMD4A	457.085	-0.00983219	0.0463667	-0.21191	0.832177	0.999978
UCMA	5.54714	-0.0148921	0.00886915	-1.8536	0.0637971	0.999978
FGFR1	2041.78	0.00291711	0.0504341	0.0578137	0.953897	0.999978
RAD21L1	1.84982	0.0141211	0.00844407	1.7911	0.0732772	0.999978
C1orf109	1962.2	-0.000358439	0.0514314	-0.00696851	0.99444	0.999978
NALCN	5.07866	0.0159314	0.0129875	1.22837	0.219306	0.999978
TXNDC12-AS1	1.36953	0.00467929	0.00819584	0.592545	0.553486	0.999978
BTF3L4	3230.02	-0.00905817	0.0518255	-0.174697	0.861318	0.999978
SLC22A4	30.0409	0.00343179	0.0222749	0.153592	0.877931	0.999978
TMEM70	1586.08	0.0182802	0.0499609	0.365873	0.71446	0.999978
FOXL2NB	17.1668	-0.00115893	0.0227192	-0.0510223	0.959308	0.999978
HLA-DPA1	152.237	0.00339384	0.0424997	0.079857	0.936351	0.999978
CAB39L	241.819	0.0082108	0.0466853	0.176129	0.860193	0.999978
UST	1053.85	0.00326728	0.0521876	0.0625673	0.950111	0.999978
DYNC2LI1	647.974	0.0435379	0.0521398	0.835762	0.403289	0.999978
MTMR2	2478.97	0.0114467	0.0498551	0.229579	0.818419	0.999978
DHDDS	1070.18	-0.050411	0.0522473	-0.963742	0.335175	0.999978
TSC22D3	6321.18	0.0122206	0.0388087	0.314986	0.752772	0.999978
UTY	0.243694	-0.00072232	0.00312611	-0.292657	0.769785	0.999978
NRTN	92.0317	0.0269278	0.0331119	0.818932	0.412825	0.999978
NOTCH4	0.311611	0.00083312	0.00313532	0.311374	0.755516	0.999978
ROR2	752.644	0.0297245	0.0520919	0.570688	0.568211	0.999978
OVOL1	0.891131	0.0037061	0.0057263	0.61319	0.539751	0.999978
YBX1	50658.4	-0.0153303	0.0457499	-0.335103	0.737547	0.999978
CAPZA2	4546.48	0.0528144	0.0498414	1.05974	0.289265	0.999978
MIR181D	1.02983	-0.00687033	0.00630675	-1.06472	0.287002	0.999978
CCDC90B	1266.59	0.0296012	0.0520303	0.569307	0.569148	0.999978
LGALS3BP	11928.2	0.0267719	0.0518308	0.516532	0.605483	0.999978
LDHA	21063.7	-0.0288407	0.0485755	-0.593775	0.552663	0.999978
RESP18	0.290956	-0.00106013	0.00314911	-0.297639	0.765979	0.999978
ECHDC2	88.4852	-0.00761932	0.0293869	-0.259668	0.79512	0.999978
FLOT1	2282.47	-0.00240567	0.0497828	-0.0483291	0.961454	0.999978
ANAPC13	1390.55	-0.000739078	0.0488982	-0.0151131	0.987942	0.999978
HDHD3	509.118	0.0187751	0.0494995	0.379544	0.704284	0.999978
TTC21B	945.398	0.0295109	0.0466597	0.632633	0.526973	0.999978
ARMC5	1264.75	0.0144262	0.0512341	0.281572	0.778271	0.999978
WNT5B	666.254	-0.108234	0.0465653	-2.32885	0.0198669	0.999978
PCDHGA5	4.16811	0.00600713	0.0111612	0.538458	0.590261	0.999978
SURF4	8219.99	-0.0129402	0.0513013	-0.252215	0.800875	0.999978
PTPN7	7.70162	0.014683	0.0109093	1.4363	0.150918	0.999978
BPIFA2	1.55828	-0.00835333	0.0062536	-1.43051	0.152571	0.999978
ADAD2	0.109603	-0.000687878	0.00312445	-0.232991	0.815768	0.999978
TBXA2R	47.5437	-0.0329117	0.0352772	-0.926843	0.354008	0.999978
PTGFR	1.46079	0.00554794	0.00706037	0.860824	0.389335	0.999978
DGCR2	3097.19	0.0895048	0.0503548	1.77703	0.0755638	0.999978
LOC100507564	13.8027	0.0343977	0.0197196	1.81432	0.069629	0.999978
USP45	1066.1	-0.0104715	0.0428947	-0.24415	0.807115	0.999978
CCDC138	1157.85	-0.0514011	0.051465	-0.998817	0.317884	0.999978
LINC01771	2.82798	0.0157146	0.0110404	1.52988	0.126046	0.999978
XPOT	9680.84	0.0124591	0.0521488	0.23892	0.811167	0.999978
FEM1A	2370.82	-0.0135228	0.0509162	-0.265537	0.790596	0.999978
ERBIN	3642.22	-0.039597	0.0451852	-0.876712	0.380643	0.999978
TRAPPC3	2773.34	0.00799819	0.0511879	0.156249	0.875837	0.999978
ITGA2	503.442	0.020241	0.043498	0.46547	0.641595	0.999978
AUH	561.887	0.00123199	0.0517426	0.0238434	0.980978	0.999978
DGAT2	48.1875	0.0106349	0.0285413	0.37858	0.705	0.999978
SAMD12-AS1	3.88497	-0.0247356	0.0114501	-2.30606	0.0211071	0.999978
TFDP1	15855.2	0.0197213	0.0469472	0.420061	0.674441	0.999978
ATAT1	321.73	-0.0511894	0.0480444	-1.06213	0.288176	0.999978
PANK2	1887.84	0.0373634	0.0518697	0.720436	0.471256	0.999978
ADGRG1	19.6181	0.00051785	0.022675	0.0233327	0.981385	0.999978
C17orf80	1667.65	0.0247972	0.0522401	0.474542	0.635114	0.999978
CASC1	17.6735	-0.00549625	0.0220093	-0.251124	0.801718	0.999978
PTPN5	3.4239	-0.00112167	0.00869614	-0.126329	0.899472	0.999978
CYB5RL	878.306	0.0529923	0.0520447	1.01866	0.308362	0.999978
C10orf95	75.7633	0.0382979	0.0330263	1.17688	0.239244	0.999978
MEA1	2836.85	0.00134906	0.0418195	0.0322569	0.974267	0.999978
CDR2	1604.66	-0.0117875	0.0520841	-0.226269	0.820992	0.999978
CDO1	529.44	-0.0152636	0.0486765	-0.313232	0.754104	0.999978
CDC42	8191.83	0.00395138	0.0522016	0.0756899	0.939666	0.999978
YWHAH	4533.53	-0.0171767	0.0510798	-0.33619	0.736727	0.999978
SSBP3-AS1	36.8591	-0.0227097	0.0211448	-1.07694	0.281505	0.999978
MCM9	822.852	-0.025882	0.0521987	-0.496257	0.619713	0.999978
WDR55	794.505	-0.0236014	0.0517382	-0.455697	0.648608	0.999978
FCAR	0.155358	0.000800346	0.00313435	0.252016	0.801028	0.999978
MROH7-TTC4	1.62674	-0.00695721	0.00700399	-1.03647	0.299982	0.999978
CDK5RAP2	2467.64	0.00355853	0.0519554	0.0685067	0.945382	0.999978
ARL4A	410.42	-0.0161058	0.0521649	-0.308866	0.757423	0.999978
NBPF8	307.402	-0.0184855	0.0431749	-0.428434	0.668335	0.999978
KCNA6	213.665	0.0259688	0.044	0.591762	0.55401	0.999978
IL5RA	10.6958	-0.0251245	0.0144085	-1.81549	0.0694479	0.999978
CALN1	0.194198	0.000997033	0.00314	0.309569	0.756888	0.999978
BAIAP2L2	71.2392	0.00274107	0.0224798	0.122003	0.902897	0.999978
DDX51	2111.94	0.00292692	0.0520179	0.0562696	0.955127	0.999978
COA8	946.365	-0.0167282	0.0440657	-0.379415	0.70438	0.999978
KBTBD12	0.976491	0.00479851	0.00578501	0.940512	0.346955	0.999978
TCF12	1851.09	-0.0286528	0.048436	-0.59154	0.554158	0.999978
MS4A7	0.392301	4.21138e-05	0.00385654	0.0118077	0.990579	0.999978
LOC100507634	50.8803	0.0301992	0.0316935	0.956788	0.338674	0.999978
LINC01767	5.00096	0.00171315	0.011444	0.155646	0.876312	0.999978
PFKFB4	107.245	0.0274096	0.0403079	0.687561	0.491729	0.999978
LOC101929935	1.76282	0.00391298	0.00862308	0.470149	0.638248	0.999978
ATXN1	1093.85	-0.00785449	0.0409622	-0.191727	0.847956	0.999978
RPE65	0.505859	0.000926531	0.00424517	0.224087	0.82269	0.999978
EXD2	1203.1	0.0263326	0.0522088	0.504498	0.613911	0.999978
VPS35	8169.76	0.00216731	0.0456064	0.0475228	0.962097	0.999978
CSGALNACT1	83.1072	0.0294329	0.0361305	0.812244	0.416651	0.999978
AURKB	4507.5	-0.0141601	0.0480442	-0.294702	0.768222	0.999978
SPX	89.0857	-0.020598	0.0338265	-0.611461	0.540894	0.999978
STRADB	1232.35	-0.0156155	0.05183	-0.301187	0.763272	0.999978
CMC1	557.487	-0.0192079	0.0470451	-0.408289	0.683062	0.999978
SYN1	21.9228	0.0154761	0.0261548	0.593456	0.552876	0.999978
WNK4	225.477	0.0128527	0.0385324	0.333649	0.738644	0.999978
SLC22A17	307.63	0.00907478	0.0442683	0.205564	0.837132	0.999978
LINC01135	2.38308	-0.00537047	0.00878106	-0.591622	0.554104	0.999978
LINC01358	0.402631	-0.0003836	0.00317248	-0.193514	0.846556	0.999978
HSD52	2.48467	0.0073664	0.00930324	0.817703	0.413527	0.999978
GBP5	0.427854	0.00276869	0.00416459	0.686097	0.492652	0.999978
NUP93	5077.81	0.0527249	0.0516417	1.02099	0.307261	0.999978
ZFP42	0.656326	0.00350329	0.00389155	0.886435	0.375383	0.999978
ATP2A3	169.525	0.0412144	0.0421497	0.978912	0.327624	0.999978
CCDC13	29.9488	0.0058148	0.0297915	0.197053	0.843786	0.999978
SERPINB4	0.0378529	-0.000136683	0.00311116	-0.0479466	0.961759	0.999978
TAMM41	380.171	0.0242267	0.0491959	0.491101	0.623355	0.999978
MIR324	9.37565	-0.0247552	0.0155089	-1.62734	0.103665	0.999978
MIR331	3.96221	0.00105204	0.00958652	0.104971	0.916399	0.999978
CDK5RAP1	1716.25	-0.00458003	0.0489969	-0.0934509	0.925545	0.999978
C6orf136	197.873	-0.0688502	0.0427256	-1.60733	0.107982	0.999978
GABBR1	290.822	-0.0111829	0.0312227	-0.358774	0.719764	0.999978
MIR4711	0.62727	-0.000934542	0.00353845	-0.309009	0.757314	0.999978
LOC101926944	1.2599	-0.00392541	0.00474677	-1.02091	0.307296	0.999978
SF3A3	10264.6	0.00890747	0.051695	0.172309	0.863194	0.999978
AP3B2	272.039	-0.0322289	0.0467498	-0.689863	0.49028	0.999978
WDR54	1037.16	0.0172264	0.0418865	0.411287	0.680862	0.999978
LINC01748	0.712211	-0.00472162	0.00521202	-0.83374	0.404427	0.999978
LOC101926964	2.30401	0.00694656	0.00894469	0.835976	0.403168	0.999978
NFIA-AS2	0.547608	-0.002604	0.00361647	-0.985684	0.324288	0.999978
DMXL1	2130.75	-0.000285053	0.0367787	-0.00775138	0.993815	0.999978
NEK11	95.6095	0.0148564	0.0437547	0.33922	0.734444	0.999978
NFIA-AS1	0.973398	0.00870592	0.00600253	1.55481	0.119992	0.999978
MGC34796	1.30473	0.00240722	0.00525836	0.527238	0.598028	0.999978
TM2D1	875.432	0.00471112	0.0518985	0.0908094	0.927644	0.999978
CFD	33.6664	0.0367737	0.0295596	1.26457	0.206026	0.999978
CTSE	0.427854	0.00276869	0.00416459	0.686097	0.492652	0.999978
CTSB	1481.85	-0.000165084	0.0502978	-0.0032812	0.997382	0.999978
TXNIP	417.382	-0.0376562	0.0470555	-0.802437	0.4223	0.999978
ESYT1	4903.52	0.0455102	0.0517806	0.878934	0.379437	0.999978
FGF9	562.863	0.0605166	0.0493573	1.22583	0.220263	0.999978
GDPD3	74.0013	0.00783775	0.0306083	0.258337	0.796147	0.999978
LRP2BP	111.722	-0.0111121	0.0373851	-0.295796	0.767386	0.999978
LAPTM4B	9725.25	-0.0094114	0.0522436	-0.180148	0.857036	0.999978
SCN3B	64.8002	-0.0434453	0.0348754	-1.24837	0.211897	0.999978
ZNF442	7.62713	-0.00268438	0.0127776	-0.221925	0.824372	0.999978
PLA2G12A	2267.89	0.00215212	0.050228	0.0428387	0.96583	0.999978
MOG	2.38295	-0.00507966	0.00468275	-1.34748	0.177826	0.999978
RIOX2	1260.55	0.007686	0.0509599	0.150699	0.880213	0.999978
SHFL	17.3558	0.00897056	0.0185023	0.498864	0.617875	0.999978
ANKRD13C	2075.03	-0.0286585	0.0503004	-0.569668	0.568903	0.999978
SLIT3	148.769	-0.0228382	0.0326404	-0.703719	0.481608	0.999978
IL34	0.367648	-0.00077256	0.0037575	-0.163351	0.870242	0.999978
EEF1D	4433.29	0.0212298	0.0431647	0.491917	0.622778	0.999978
EPM2AIP1	1568.73	-0.0306999	0.0476066	-0.64504	0.518901	0.999978
UBE2F	961.624	0.013712	0.0500626	0.273755	0.784273	0.999978
THADA	1596.42	-0.00692529	0.0522004	-0.13271	0.894422	0.999978
AQP7	3.56701	0.00501668	0.0102616	0.522586	0.601262	0.999978
STAMBP	1944.25	0.0375566	0.0499483	0.751782	0.452182	0.999978
CAVIN2	3.16511	-0.00505394	0.00947467	-0.571037	0.567974	0.999978
EREG	6.81465	-0.0269053	0.0158853	-1.68451	0.0920833	0.999978
EP300	3770.63	-0.0344386	0.0413449	-0.833448	0.404592	0.999978
ERN1	244.243	-0.0113779	0.0355606	-0.319887	0.749054	0.999978
FBL	23062.8	0.0291137	0.0436481	0.667224	0.504629	0.999978
HLA-DOA	18.5168	0.0431444	0.0222001	1.98582	0.0470535	0.999978
GPR17	1.12699	0.0012549	0.00549976	0.226388	0.820899	0.999978
LINC00324	17.8827	-0.0434452	0.023679	-1.84073	0.0656607	0.999978
MBNL1-AS1	191.635	0.0309867	0.0488385	0.632264	0.527214	0.999978
NEDD9	85.1371	0.000501473	0.0381744	0.0130856	0.98956	0.999978
ITGB3BP	1835.23	-0.0420428	0.0521402	-0.805937	0.420279	0.999978
DLEU2L	16.3111	-0.0313759	0.0197236	-1.60131	0.109309	0.999978
SLC25A37	1254.91	-0.0285604	0.0516538	-0.55323	0.580106	0.999978
KLHL24	517.668	0.036778	0.0457909	0.803587	0.421636	0.999978
TRAK1	1620.67	-0.0341871	0.0519698	-0.657979	0.510552	0.999978
FAM83H-AS1	2.18754	-0.00191029	0.0089546	-0.207843	0.835352	0.999978
ANKRD45	4.1979	-0.00784481	0.0114303	-0.686883	0.492156	0.999978
CCNH	1326.7	0.021847	0.052062	0.419623	0.674761	0.999978
UBE2U	0.670056	-0.000743283	0.00358547	-0.238505	0.81149	0.999978
RPL36AL	3906.46	-0.00733176	0.0454427	-0.161335	0.871829	0.999978
KCNJ5	17.6349	-0.0149014	0.0219351	-0.693833	0.487787	0.999978
VWF	5.6948	0.00382232	0.0113274	0.346065	0.729294	0.999978
CEP57	2103.46	-0.0204896	0.0491344	-0.417087	0.676615	0.999978
NAGK	732.028	-0.0143117	0.0472269	-0.303204	0.761735	0.999978
PSG4	8.19316	-0.00685144	0.0145204	-0.469203	0.638925	0.999978
ADAMTS12	7.95654	0.00229233	0.0131266	0.182823	0.854937	0.999978
RALGPS1	399.41	-0.0443281	0.0424465	-1.04634	0.295405	0.999978
RPGR	672.378	-0.00251674	0.0520805	-0.0483587	0.96143	0.999978
DUS3L	1660.59	-0.01026	0.0493862	-0.207747	0.835426	0.999978
DGKA	212.746	0.012708	0.0412051	0.309827	0.756693	0.999978
LRMP	7.24454	-0.00133413	0.0149195	-0.0877018	0.930114	0.999978
LINC01359	6.20349	0.0195415	0.0151493	1.34122	0.17985	0.999978
MIR3671	4.36142	0.00365072	0.0103817	0.350497	0.725966	0.999978
OSMR	181.702	-0.0230738	0.0434235	-0.533371	0.593777	0.999978
MEGF11	344.238	-0.00730328	0.0499516	-0.14645	0.883566	0.999978
FAM71F2	25.0473	-0.00873969	0.0211485	-0.417962	0.675975	0.999978
KCNMB3	59.5676	0.0089246	0.0341748	0.264462	0.791424	0.999978
CRYZ	1651.02	0.00733461	0.0512308	0.143155	0.886168	0.999978
CFAP99	8.24265	0.0101048	0.0154962	0.661347	0.50839	0.999978
GRM7	0.427194	0.000172282	0.00323699	0.0565214	0.954926	0.999978
UBE2D3	8657.8	-0.0343579	0.0509797	-0.673868	0.500395	0.999978
RGS12	384.273	0.0253201	0.0454091	0.558378	0.576587	0.999978
SNRPB	18498.3	0.00548578	0.0396991	0.138184	0.890095	0.999978
ENHO	210.269	0.00383991	0.0367985	0.104521	0.916756	0.999978
OASL	7.45157	-0.0126427	0.0120854	-1.05121	0.293161	0.999978
CAV2	1711.21	-0.0544956	0.0522271	-1.04295	0.296971	0.999978
TEX45	24.3444	0.0167294	0.0221159	0.769632	0.441518	0.999978
FSTL5	8.82641	-0.0150955	0.0159563	-0.984781	0.324732	0.999978
ING5	2519.65	0.036316	0.0521778	0.696181	0.486315	0.999978
CPT1C	133.363	0.0505345	0.0398646	1.26843	0.204643	0.999978
MFSD2A	458.087	-0.0826055	0.0518473	-1.59184	0.111422	0.999978
ADAM28	0.651383	0.00365645	0.00450704	0.703104	0.481991	0.999978
RRN3	900.111	-0.012278	0.0520765	-0.235688	0.813675	0.999978
TMEM144	205.058	-0.0211146	0.0476267	-0.443271	0.65757	0.999978
RFWD3	4218.27	-0.0218512	0.0514886	-0.424423	0.671258	0.999978
FAM186B	55.2661	-0.0142104	0.0276058	-0.519887	0.603143	0.999978
ITPRIP	688.358	-0.0321012	0.0518077	-0.619335	0.535696	0.999978
TMEM120A	424.214	-0.0173311	0.0408853	-0.423542	0.6719	0.999978
RAB40C	1255.46	0.00687992	0.049867	0.137944	0.890285	0.999978
SERPINE3	3.7609	0.000987421	0.0103237	0.0968982	0.922807	0.999978
TMEM176B	18.1201	0.0463206	0.0214854	2.22729	0.0259277	0.999978
CHPF2	1832	-0.0215672	0.0512495	-0.420615	0.674036	0.999978
MEF2C	487.724	-0.0118848	0.0471611	-0.251566	0.801376	0.999978
HECTD4	2528.75	-0.00623852	0.0356491	-0.175017	0.861067	0.999978
EIF4E3	791.533	0.0087452	0.0515073	0.170019	0.864995	0.999978
PKN3	2672.65	-0.00196355	0.0522087	-0.0376225	0.969989	0.999978
PDE9A	820.533	0.0506825	0.0484049	1.0481	0.29459	0.999978
PCID2	2649	0.044579	0.051665	0.862889	0.388198	0.999978
C19orf71	112.842	-0.0184411	0.0400614	-0.460238	0.645345	0.999978
PDIA4	9766.13	-0.00541711	0.0508848	-0.106458	0.915219	0.999978
APLP2	12815.9	-0.00373257	0.0488609	-0.0763892	0.939109	0.999978
FIP1L1	1773.78	0.0100683	0.0508364	0.198105	0.842963	0.999978
ITPR1	1379.52	0.0150908	0.0423598	0.356414	0.72153	0.999978
SNAPC5	1026.81	-0.030854	0.0513264	-0.600483	0.548184	0.999978
UTRN	3110.15	0.00559409	0.0381961	0.14647	0.88355	0.999978
REEP5	4951.67	0.0357313	0.0509283	0.701523	0.482977	0.999978
BDNF-AS	31.2489	-0.00902013	0.024338	-0.369633	0.711656	0.999978
DHX9	20577.7	0.0134503	0.0512904	0.26224	0.793137	0.999978
ADAM32	1.83568	0.00801086	0.00772972	1.219	0.222843	0.999978
GNG12-AS1	39.7987	-0.0435234	0.0273231	-1.61315	0.106713	0.999978
MIR1262	0.425262	0.00207542	0.00339065	0.578751	0.562757	0.999978
CD46	4985.68	0.0405085	0.0521574	0.776755	0.437304	0.999978
DEPDC1-AS1	6.75811	0.00597502	0.0137348	0.431495	0.666108	0.999978
LINC01707	0.0378529	-0.000136683	0.00311116	-0.0479466	0.961759	0.999978
CEP104	2267.67	0.00115478	0.0517912	0.0223036	0.982206	0.999978
ACTG1	76241.8	-0.00599309	0.0499491	-0.119983	0.904497	0.999978
ARNTL	360.387	-0.0506715	0.050922	-0.99329	0.320568	0.999978
LRRFIP1	3349.47	-0.00500972	0.0503858	-0.0994224	0.920803	0.999978
MECOM	1048.78	0.00538398	0.0473528	0.113668	0.909501	0.999978
PIN1P1	1.88997	0.00925462	0.00603754	1.98794	0.0468185	0.999978
RHOBTB1	568.479	0.0438738	0.0501658	0.876075	0.380989	0.999978
AFDN	6714.58	0.0101833	0.0449744	0.226439	0.82086	0.999978
CYHR1	1152.21	-0.00213237	0.0514261	-0.0414645	0.966926	0.999978
CDAN1	785.506	-0.0127493	0.0522222	-0.24411	0.807146	0.999978
PISD	1397.9	-0.00091839	0.0508615	-0.0180426	0.985605	0.999978
HFE	70.3275	-0.010761	0.0354059	-0.300621	0.763704	0.999978
TRIP12	9638.83	-0.00633808	0.0474376	-0.133611	0.89371	0.999978
BEND5	70.7952	0.01204	0.0363032	0.336076	0.736813	0.999978
NOP14	5193.35	0.0349646	0.0517079	0.676199	0.498914	0.999978
SUPT3H	450.798	-0.00118085	0.0482939	-0.0245344	0.980426	0.999978
CORO7	33.5765	-0.00430105	0.0209572	-0.203814	0.838499	0.999978
ZNF222	481.805	-0.0249768	0.0501692	-0.496763	0.619356	0.999978
TIAL1	5229.65	0.00103996	0.0511112	0.020344	0.983769	0.999978
MTCH1	7266.15	0.0249637	0.049391	0.505436	0.613252	0.999978
LINC01788	0	NA	NA	NA	NA	NA
CCNJ	1444.49	-0.0317874	0.048833	-0.651054	0.515012	0.999978
ABCA9	3.24764	0.00149321	0.00666202	0.234488	0.814606	0.999978
ZRANB2-AS1	151.946	0.0152171	0.0380842	0.400514	0.688778	0.999978
ZRANB2-AS2	22.4179	0.0246694	0.0254383	0.985861	0.324202	0.999978
LINC01360	0.233037	0.00116816	0.00314456	0.358177	0.720211	0.999978
LINC02238	0.992955	0.00759052	0.0060432	1.23982	0.215041	0.999978
ASAH2B	261.919	0.0198175	0.0423708	0.467256	0.640316	0.999978
FPGT-TNNI3K	0.0388395	-0.000126169	0.00311135	-0.044151	0.964784	0.999978
HJV	0.30973	0.00145283	0.00315148	0.436623	0.662385	0.999978
LRRC53	0	NA	NA	NA	NA	NA
ERICH3-AS1	0.0378529	-0.000136683	0.00311116	-0.0479466	0.961759	0.999978
TYW3	3018.18	0.0408532	0.0506766	0.806021	0.420231	0.999978
HNRNPH1	21722.4	-0.00474532	0.051787	-0.0916327	0.92699	0.999978
CPT1B	34.0753	-0.0220294	0.022156	-1.00463	0.315076	0.999978
VGF	146.279	0.0362456	0.0423738	0.85838	0.390682	0.999978
VEGFA	1318.13	0.00948164	0.0496483	0.191146	0.848412	0.999978
CSRP3	0.0766925	0.000272678	0.00311796	0.0867225	0.930892	0.999978
WASF1	2926	-0.0205183	0.0522297	-0.392881	0.694407	0.999978
ACER3	1076.29	-0.0324623	0.0504363	-0.644068	0.519531	0.999978
EDDM3A	0.227117	0.00114509	0.00314397	0.351578	0.725155	0.999978
SSX2IP	3643.87	0.0158722	0.0520555	0.304934	0.760416	0.999978
RSBN1	1058.58	-0.0322346	0.0520827	-0.618903	0.53598	0.999978
DLSTP1	39.4235	-0.0416112	0.0300691	-1.37309	0.169724	0.999978
UBR7	773.475	-0.00463446	0.0521594	-0.0889482	0.929123	0.999978
SNORD45A	19.7592	-0.0027233	0.0183728	-0.149502	0.881158	0.999978
SNORD45B	28.2916	0.0118635	0.0242755	0.492092	0.622655	0.999978
ST3GAL5	389.487	-0.0262028	0.0494513	-0.528551	0.597117	0.999978
C10orf53	0	NA	NA	NA	NA	NA
CFLAR	848.219	0.00988823	0.0511813	0.193316	0.846711	0.999978
LOC101927342	0.363042	-0.000260409	0.00377575	-0.0768563	0.938738	0.999978
ARAF	2374.9	-0.000546343	0.0497329	-0.0109842	0.991236	0.999978
UBE2L6	155.242	-0.013216	0.0395659	-0.334836	0.737749	0.999978
MCF2	21.9247	-0.000163797	0.0264889	-0.00614945	0.995093	0.999978
CSF1	215.234	-0.0360658	0.0445136	-0.81137	0.417153	0.999978
MIR7156	0.433406	0.00122907	0.00322184	0.511907	0.608716	0.999978
OSBP2	190.715	0.0068899	0.046304	0.149052	0.881512	0.999978
SAA2	0.896086	-0.00213877	0.00586077	-0.424476	0.671219	0.999978
TCP1	15250.4	0.029734	0.0519944	0.571875	0.567407	0.999978
ANO10	646.7	0.046921	0.0518977	0.903707	0.366151	0.999978
MLLT3	1724.46	-0.0415335	0.0520761	-0.797339	0.425254	0.999978
ANKDD1A	40.9245	0.0278512	0.0299863	0.923466	0.355764	0.999978
HINT2	882.504	0.00645087	0.0381945	0.168881	0.865891	0.999978
CRB3	10.2793	0.0229627	0.0205877	1.14606	0.251769	0.999978
MIGA1	1067.22	-0.0322111	0.0491629	-0.655117	0.512392	0.999978
SLC44A1	1838.86	0.0109005	0.0490822	0.222122	0.824219	0.999978
PREB	2765.42	0.0236566	0.048797	0.484835	0.627794	0.999978
ARHGEF7	3333.23	-0.0205631	0.0522203	-0.393725	0.693784	0.999978
POU4F1	1000.07	0.00510263	0.0488593	0.104558	0.916727	0.999978
TVP23B	1000.76	-0.00871047	0.0522092	-0.166751	0.867566	0.999978
KLK4	4.3836	-0.00754561	0.0113706	-0.686547	0.492368	0.999978
EXOC3-AS1	243.104	0.0711939	0.0452686	1.5813	0.113809	0.999978
GHRL	8.35209	0.00873175	0.0153182	0.550352	0.582078	0.999978
SLC4A7	1079.95	0.0111769	0.038177	0.292834	0.769649	0.999978
HOXC9	1296.01	-0.0226207	0.0459091	-0.492364	0.622462	0.999978
TUBD1	532.236	0.0201194	0.0511711	0.393211	0.694164	0.999978
MBD1	2762.17	0.0166289	0.0501732	0.331384	0.740354	0.999978
KRIT1	1410.47	-0.0320312	0.047779	-0.670353	0.502633	0.999978
CHCHD10	773.776	0.00987846	0.043028	0.229476	0.818499	0.999978
FLYWCH1	1758.33	0.0400885	0.0522395	0.767784	0.442616	0.999978
IFI44	2.30148	-0.00526169	0.00898426	-0.579607	0.56218	0.999978
KRT80	6.41236	0.00201437	0.0127993	0.166083	0.868092	0.999978
HDDC3	1128.7	0.033732	0.0468381	0.720418	0.471268	0.999978
TMEM17	102.71	0.023478	0.0373341	0.627552	0.530297	0.999978
TMPRSS11B	0.265948	0.000455154	0.00314749	0.123901	0.901394	0.999978
LOC101927434	0	NA	NA	NA	NA	NA
VAPB	4747.46	-0.00393837	0.0516836	-0.0762023	0.939258	0.999978
PRKCB	1588.3	0.0292336	0.0522373	0.559857	0.575577	0.999978
ERCC4	1332.85	0.0249841	0.0479001	0.52167	0.6019	0.999978
TPD52L2	4023.38	-0.00527014	0.0511935	-0.10293	0.918018	0.999978
TMEM225B	61.0737	0.0104817	0.0323897	0.325055	0.745139	0.999978
FGF1	9.842	-0.01833	0.0187178	-0.987955	0.323175	0.999978
OPRM1	3.68397	0.0102153	0.0108193	0.950135	0.342044	0.999978
RPS9	10852.5	0.0101755	0.0366325	0.277805	0.781162	0.999978
CLNS1A	4665.97	0.0178381	0.0509482	0.350142	0.726232	0.999978
PDZD4	435.548	0.0184339	0.0460084	0.401628	0.687958	0.999978
NONO	33384.2	-0.0185152	0.0512783	-0.361066	0.71805	0.999978
KLK14	15.4846	0.0191446	0.019307	1.00104	0.316805	0.999978
TNFAIP8L3	68.541	0.0065166	0.0381199	0.170309	0.864767	0.999978
SLC25A18	30.3382	0.0357633	0.0287299	1.25281	0.210276	0.999978
LINC01362	0.0378529	-0.000136683	0.00311116	-0.0479466	0.961759	0.999978
LINC01361	2.82407	0.00277451	0.00856514	0.337771	0.735536	0.999978
LINC01725	7.36069	-0.0375985	0.0158922	-2.44038	0.0146717	0.999978
LOC101927560	1.29022	0.00345796	0.00605673	0.647014	0.517623	0.999978
AGAP2	104.037	-0.00223474	0.0386747	-0.0579457	0.953792	0.999978
BCR	2663.96	0.0100194	0.0506085	0.197932	0.843099	0.999978
CEACAM21	0.28635	-0.00072232	0.00312611	-0.292657	0.769785	0.999978
PDCD6	1988.06	0.0316139	0.0518946	0.609129	0.542439	0.999978
MS4A6A	0.513467	0.000850313	0.00412259	0.211877	0.832203	0.999978
CDK19	916.18	0.0035733	0.0470857	0.0758767	0.939517	0.999978
MORN1	457.401	0.0312378	0.0513794	0.60696	0.543877	0.999978
MGAT4D	0.233037	0.00116816	0.00314456	0.358177	0.720211	0.999978
SAMD13	44.2487	-0.0153863	0.0329682	-0.466101	0.641143	0.999978
ARL6IP1	11637.5	0.00585722	0.0478479	0.122409	0.902575	0.999978
FAM13A	660.563	0.0361261	0.0519361	0.695353	0.486834	0.999978
CHMP3	69.4572	0.0225346	0.0370913	0.603487	0.546184	0.999978
DMBT1	1.97157	-0.00698841	0.00825032	-0.81337	0.416006	0.999978
LOC389602	1.69456	-0.00177591	0.00430333	-0.417354	0.676419	0.999978
LINC01461	19.1099	0.00704223	0.0210929	0.335258	0.737431	0.999978
C11orf86	0	NA	NA	NA	NA	NA
ZNF44	210.389	-0.049198	0.0480574	-1.02296	0.306327	0.999978
UCHL5	4158.1	-0.0155653	0.0511046	-0.304538	0.760718	0.999978
ALDH1A2	6790.7	-0.03037	0.052197	-0.581744	0.560739	0.999978
VAX2	91.7305	-0.0040279	0.0392195	-0.101956	0.918791	0.999978
TXN2	3446.87	0.00820737	0.0411023	0.199662	0.841745	0.999978
LRRC6	5.24966	-0.018385	0.0122215	-1.56882	0.116689	0.999978
OSCAR	0.324203	-0.000578021	0.0036429	-0.184997	0.853231	0.999978
EXOC2	2605.75	0.00195085	0.0520865	0.0374471	0.970128	0.999978
ZBED6CL	300.809	-0.0983456	0.0494275	-1.99214	0.0463561	0.999978
KIF13A	1119.95	0.022397	0.0481989	0.465025	0.641914	0.999978
LINC00974	1.52407	0.0080017	0.00736601	1.2101	0.226241	0.999978
KYAT3	971.283	-0.00669117	0.0521911	-0.128206	0.897986	0.999978
LOC646626	9.90675	0.00413448	0.0167183	0.245458	0.806102	0.999978
HTR3E	2.94938	-0.0114968	0.00909864	-1.30509	0.191862	0.999978
CSRP1	108.12	0.0456581	0.0388347	1.17662	0.239346	0.999978
ZNHIT6	2141.77	-0.017587	0.0498926	-0.352407	0.724533	0.999978
IL11RA	279.143	-0.0464088	0.0502568	-0.924827	0.355056	0.999978
COL24A1	43.6265	-0.0340692	0.0288754	-1.18856	0.234614	0.999978
SPATA33	489.127	-0.0133967	0.04793	-0.279372	0.779959	0.999978
AP1S3	949.585	-0.00596282	0.0512869	-0.116271	0.907438	0.999978
TYW5	504.669	-0.0434414	0.0511454	-0.84985	0.395409	0.999978
BET1	1408.41	0.0373017	0.052206	0.714971	0.474627	0.999978
GPR1	38.077	-0.0308468	0.0236719	-1.30478	0.191969	0.999978
KRT78	0.227117	0.00114509	0.00314397	0.351578	0.725155	0.999978
GSAP	8.65218	-0.00157713	0.015246	-0.103727	0.917386	0.999978
LYG1	41.2543	0.0121806	0.024028	0.510011	0.610043	0.999978
PRPF4B	6563.41	-0.0127758	0.0510901	-0.250061	0.802541	0.999978
RCBTB1	1538.48	0.0321767	0.0478196	0.673404	0.500691	0.999978
TAF4	562.815	-0.0313406	0.0441627	-0.708875	0.478402	0.999978
PLA2G6	575.114	-0.0177802	0.0419872	-0.42377	0.671733	0.999978
ERC1	3749.86	0.146062	0.0497602	2.94114	0.00327006	0.999978
SAE1	9835.07	0.00288869	0.0501103	0.0576461	0.954031	0.999978
KIAA0825	52.3223	-0.00580282	0.0336492	-0.171938	0.863486	0.999978
C1orf112	1089.44	-0.0107485	0.0519344	-0.206923	0.83607	0.999978
MIR7856	0.0776791	0.000280933	0.00311809	0.0892237	0.928904	0.999978
CLCA4-AS1	24.5272	-0.0246206	0.0244522	-0.997773	0.31839	0.999978
CLCA3P	0.812294	0.00545906	0.00523768	0.952996	0.340592	0.999978
GSTM2	3.67318	0.00304344	0.0127947	0.235305	0.813972	0.999978
DERL3	167.266	-0.0016065	0.0423988	-0.0379078	0.969761	0.999978
CTU2	811.514	0.00253519	0.0386028	0.0656279	0.947674	0.999978
RIPK1	693.393	0.0190181	0.0519519	0.365866	0.714465	0.999978
MIR548AC	0.506143	0.00119889	0.00393753	0.376403	0.706617	0.999978
LINC01140	13.5255	-0.0317822	0.0193408	-1.63465	0.102123	0.999978
ECI2	2979.61	-0.00190638	0.0510294	-0.0373518	0.970205	0.999978
LINC01364	0.831049	0.000143414	0.00531988	0.0318959	0.974555	0.999978
PKN2-AS1	3.86952	-0.00790393	0.0116051	-0.69497	0.487074	0.999978
MUC20	3.55559	-0.00142257	0.0103228	-0.139492	0.889061	0.999978
SUPT20H	2266.09	-0.0257144	0.0503871	-0.510299	0.609842	0.999978
ZIM2	1.04497	-0.00342589	0.00479938	-0.660664	0.508828	0.999978
ITPK1	510.211	0.00440606	0.0500778	0.0878222	0.930018	0.999978
CYP4B1	0.663537	-0.00113062	0.00364928	-0.228283	0.819426	0.999978
NRXN1	4.45212	0.0140348	0.0121916	1.16772	0.24292	0.999978
CCDC14	2888.54	0.000792301	0.0439689	0.0180213	0.985622	0.999978
CEACAM1	10.2578	0.0119446	0.0151922	0.795508	0.426318	0.999978
PEMT	1099.98	-0.012057	0.0416691	-0.289373	0.772296	0.999978
TMEM218	521.017	0.0215531	0.0522474	0.413397	0.679316	0.999978
GBP3	2.40189	0.00400668	0.00921301	0.414933	0.678191	0.999978
ORC5	1714.27	-0.0166939	0.0519374	-0.321296	0.747986	0.999978
ROBO3	256.788	-0.0148173	0.047504	-0.313052	0.754241	0.999978
TTC7A	401.628	0.0391831	0.0518445	0.756311	0.449463	0.999978
TRIM68	352.838	-0.031316	0.0500141	-0.628367	0.529763	0.999978
LOC729930	0.39101	-0.00206446	0.00333115	-0.769514	0.441588	0.999978
GBP6	4.035	-0.0262882	0.0116304	-2.545	0.0109279	0.999978
TTC21A	35.1266	0.0285498	0.0272211	1.06069	0.288832	0.999978
GBP1P1	1.87926	-0.00519682	0.0077187	-0.697951	0.485208	0.999978
LRRC8C-DT	22.6171	0.00287341	0.0217922	0.133393	0.893883	0.999978
CES2	1492.11	-0.034557	0.0516752	-0.668698	0.503688	0.999978
ACSL1	1408.6	-0.0131705	0.0517824	-0.254384	0.799199	0.999978
GEMIN8P4	156.826	-0.0506049	0.0410539	-1.23119	0.21825	0.999978
ZBTB25	391.161	-0.0228006	0.0468411	-0.486797	0.626402	0.999978
DECR2	168.65	0.00136559	0.0417609	0.0326114	0.973984	0.999978
SNORD3G	0.467303	0.000576961	0.00321011	0.26318	0.792412	0.999978
VTRNA1-1	0.763701	-0.000799876	0.00500361	-0.200575	0.841031	0.999978
LINC01763	0.970569	-0.00216048	0.00592318	-0.33482	0.737761	0.999978
ZNF644	3398.16	-0.0116093	0.0499284	-0.232531	0.816125	0.999978
TMEM14A	989.71	0.0137367	0.0498279	0.275695	0.782782	0.999978
MRPL42	5465.35	-0.0243096	0.0502918	-0.483256	0.628914	0.999978
RNF121	719.448	-0.0386587	0.049949	-0.772841	0.439617	0.999978
FBXW7	753.641	-0.00203842	0.0518286	-0.039292	0.968658	0.999978
CYFIP1	3411.26	0.0522317	0.0513969	1.0163	0.309488	0.999978
SMIM30	2834.12	-0.0116812	0.0511997	-0.228115	0.819557	0.999978
HHLA3	315.029	0.00508516	0.0504733	0.100842	0.919676	0.999978
TJAP1	1658.89	-0.0140317	0.0522082	-0.268822	0.788067	0.999978
TDRKH	868.189	0.0349906	0.0511637	0.683668	0.494185	0.999978
ZBTB14	557.139	0.0762948	0.0512483	1.48878	0.136545	0.999978
GAS2	6.47871	0.035719	0.0167112	2.22499	0.0260822	0.999978
SLC6A8	4094.51	-0.029317	0.0519749	-0.564041	0.572726	0.999978
ZFAT	410.775	0.0479237	0.0517822	0.926231	0.354326	0.999978
ZFY	0	NA	NA	NA	NA	NA
ADAMDEC1	0.294912	-0.000209051	0.00314977	-0.0545027	0.956535	0.999978
SYK	1509.98	-0.00197727	0.0512141	-0.0385891	0.969218	0.999978
ABCG2	134.664	0.0178138	0.0444789	0.39841	0.690328	0.999978
NDST2	942.201	-0.0250109	0.0522466	-0.47864	0.632195	0.999978
SAMD8	1560.27	0.00278359	0.0452675	0.0615117	0.950952	0.999978
ZFP1	744.125	-0.0714074	0.0522471	-1.36492	0.172277	0.999978
IKBIP	2356.13	0.0511153	0.0521492	0.980062	0.327056	0.999978
C9orf85	337.669	0.0243473	0.0437368	0.556156	0.578104	0.999978
IGSF6	18.9816	-0.00487903	0.0193297	-0.247101	0.80483	0.999978
TMEM270	2.55466	-0.000333472	0.00714312	-0.0468792	0.962609	0.999978
ELMOD2	2067.06	-0.0182109	0.0517062	-0.352298	0.724615	0.999978
CNTN4	1.30969	-0.00187032	0.00583564	-0.312889	0.754365	0.999978
PRG4	11.7294	-0.000464838	0.0215342	-0.0217523	0.982646	0.999978
IL13	0.635995	-0.00115418	0.0048659	-0.26173	0.79353	0.999978
MRPS18C	677.883	0.00241747	0.0446227	0.0541394	0.956824	0.999978
DLGAP4	696.205	-0.0592488	0.0516511	-1.14616	0.251729	0.999978
CEP112	413.474	0.0784481	0.0448214	1.75314	0.0795782	0.999978
SIGLEC9	5.49213	-0.00928861	0.00884639	-1.17467	0.240126	0.999978
BCHE	1.92353	0.0102817	0.00834383	1.40028	0.16143	0.999978
DIPK1A	714.327	0.00691161	0.0510138	0.135729	0.892035	0.999978
SNORD21	9.81047	-0.0172052	0.0174408	-0.989989	0.322179	0.999978
SNORA66	15.8778	-0.00417536	0.0241988	-0.169421	0.865465	0.999978
NPIPB5	25.9255	-0.026258	0.0199649	-1.30616	0.191499	0.999978
ABL2	1976.12	0.0097264	0.0461867	0.210613	0.83319	0.999978
AURKAIP1	6026.14	0.00679997	0.0366845	0.185369	0.85294	0.999978
NCAPH	2695.89	0.00464003	0.0510148	0.0909278	0.92755	0.999978
ZNF445	1231.69	0.00840184	0.046862	0.179394	0.857629	0.999978
PROM2	12.1206	0.0104872	0.0191169	0.558228	0.576689	0.999978
TMEM74B	203.388	0.00246208	0.0299913	0.0824614	0.93428	0.999978
SIRPB1	0	NA	NA	NA	NA	NA
PPIF	12150.8	0.00324263	0.0494136	0.0656207	0.94768	0.999978
TSPAN1	5.7924	0.0100302	0.0121344	0.819061	0.412751	0.999978
SLC26A8	9.01042	-0.0246136	0.0142047	-1.77824	0.0753651	0.999978
CCDC18-AS1	205.862	0.0220708	0.030715	0.720931	0.470952	0.999978
ASB7	1005.97	0.0401556	0.0500504	0.802502	0.422263	0.999978
GEMIN7	645.646	0.0268977	0.0432534	0.621558	0.534232	0.999978
MORF4L1	9621.12	-0.00458415	0.0518799	-0.0883518	0.929597	0.999978
PAX7	9.05381	0.00487019	0.0175778	0.283177	0.777041	0.999978
THEM6	1855.95	0.000765705	0.0460116	0.0166444	0.98672	0.999978
NIPA2	2643.98	-0.00439982	0.0512762	-0.0857922	0.931632	0.999978
DIO1	5.08494	0.0141182	0.0132194	1.10442	0.269413	0.999978
PLPP4	129.856	0.0264897	0.0399536	0.65992	0.509305	0.999978
MYEOV	4.50448	0.000609048	0.0109112	0.0573538	0.954263	0.999978
CEMIP	75.9966	-0.0275823	0.0335519	-0.82596	0.408827	0.999978
ST3GAL6	359.917	-0.00020026	0.051322	-0.00390793	0.996882	0.999978
FGGY	104.438	-0.00645921	0.0368118	-0.176755	0.859701	0.999978
MEF2B	2.42233	0.00511358	0.00732342	0.752906	0.451506	0.999978
CLEC1B	0.83957	0.00636351	0.00566547	1.04369	0.296628	0.999978
EIF4E1B	2.39551	0.0044989	0.00992151	0.435954	0.66287	0.999978
TRIP10	447.015	-0.000351012	0.0509302	-0.00689373	0.9945	0.999978
EZR	8315.83	-0.0177501	0.0519534	-0.341638	0.732623	0.999978
CPSF3	3273.75	0.000716954	0.0519943	0.0137897	0.988998	0.999978
FBXW11	3157.76	0.01252	0.0522245	0.239745	0.810528	0.999978
AP2A2	1214.69	0.003556	0.0520418	0.0683173	0.945533	0.999978
ZNF160	403.682	-0.0366201	0.0499022	-0.735014	0.462331	0.999978
PUS10	203.922	0.0367904	0.0409168	0.902429	0.366829	0.999978
UBE2V1	152.575	-0.0353097	0.0485034	-0.728342	0.466404	0.999978
VSIG4	0.389341	-9.39e-06	0.00315577	-0.00323446	0.997419	0.999978
CNIH3	365.035	0.134482	0.0515726	2.61057	0.00903904	0.999978
NUDT16L1	1438.12	0.0179002	0.0419881	0.4263	0.669889	0.999978
SLC44A3	144.813	-0.016744	0.0417373	-0.401954	0.687718	0.999978
CTC1	532.641	0.027777	0.0474151	0.586575	0.557489	0.999978
LOC729970	227.894	0.0251934	0.046537	0.542452	0.587507	0.999978
LOC101928118	2.20021	0.00513684	0.00854705	0.613892	0.539287	0.999978
JAKMIP1	154.255	0.0137004	0.0424691	0.323532	0.746292	0.999978
LINC01650	0.692501	-0.00246601	0.00443094	-0.454162	0.649712	0.999978
LINC02607	0.944851	-0.00233399	0.00462793	-0.485703	0.627178	0.999978
LINC02764	0.797232	-0.00294423	0.00440337	-0.704145	0.481343	0.999978
LINC01787	0	NA	NA	NA	NA	NA
CLASP2	2626.97	0.00115876	0.047636	0.0243269	0.980592	0.999978
TBC1D2B	1222.14	-0.0115259	0.0520689	-0.2214	0.824781	0.999978
RPS6	48729.6	0.00826087	0.0436237	0.189371	0.849802	0.999978
USP2	133.654	-0.0378959	0.0405694	-0.934857	0.349862	0.999978
PTBP2	3984.51	-0.0572905	0.0521424	-1.09885	0.271831	0.999978
LINC01776	0.0388395	-0.000126169	0.00311135	-0.044151	0.964784	0.999978
FSTL4	244.338	-0.0352782	0.0479786	-0.736198	0.46161	0.999978
ZNF224	883.663	-0.066372	0.0507908	-1.30681	0.191279	0.999978
MIR548N	0.796156	-0.000284913	0.00431654	-0.0753247	0.939956	0.999978
ALDH18A1	7695.85	0.025139	0.0516243	0.486965	0.626283	0.999978
SYDE1	1016.06	-0.0356007	0.0507915	-0.700865	0.483388	0.999978
DEPDC7	354.31	-0.00688042	0.0521133	-0.132236	0.894798	0.999978
NT5C2	1000.44	-0.00687528	0.0513929	-0.133805	0.893557	0.999978
ICA1	184.849	-0.0128501	0.0449483	-0.28618	0.77474	0.999978
TEAD2	524.097	0.0262093	0.0506653	0.517406	0.604872	0.999978
NPY2R	0.236616	0.000538243	0.00312612	0.214306	0.830308	0.999978
ANXA7	3627.63	-0.00292725	0.0516957	-0.056612	0.954854	0.999978
FGL1	1.32338	9.59134e-05	0.0051149	0.0185992	0.985161	0.999978
TRMT13	1533.06	-0.0167482	0.0521929	-0.320913	0.748277	0.999978
LRRC39	64.4732	0.000296227	0.0328122	0.00906316	0.992769	0.999978
ARFIP1	1574.35	0.0294057	0.0511194	0.575215	0.565146	0.999978
TUBGCP4	2111.78	-0.0315214	0.0522356	-0.603236	0.546351	0.999978
RTCA-AS1	53.6348	-0.0164581	0.0382544	-0.426741	0.669568	0.999978
CACNB4	499.477	-0.00605522	0.0358433	-0.168912	0.865866	0.999978
MIR553	2.50402	0.00551034	0.00848154	0.689114	0.490751	0.999978
SGCA	1.24586	0.00538628	0.00709727	0.74363	0.4571	0.999978
BROX	2344.51	0.00844368	0.0506959	0.166547	0.867726	0.999978
CLK3	1966.33	0.00699608	0.0515716	0.135659	0.892091	0.999978
HLA-DMB	57.4093	-0.0564192	0.0369387	-1.53692	0.124312	0.999978
KTN1	8672.97	0.041832	0.0498919	0.838413	0.401799	0.999978
TAOK1	4880.34	0.00678756	0.0398068	0.170524	0.864598	0.999978
CCDC92	131.598	0.0791569	0.0424549	1.86614	0.0620221	0.999978
MKRN2	2220.99	-0.0318198	0.0521901	-0.609477	0.542209	0.999978
FAM219B	900.441	0.0376592	0.0513728	0.733646	0.463165	0.999978
NDUFS2	5528.61	0.0395363	0.0496686	0.796159	0.42594	0.999978
LDLRAD4	256.669	0.0395	0.0460665	0.859994	0.389792	0.999978
EXTL2	952.582	-0.0196114	0.0519483	-0.377603	0.705726	0.999978
DYNC2H1	2687.59	-0.000458963	0.0368173	-0.0124676	0.990053	0.999978
PGLYRP2	0.987993	-0.00610706	0.00577727	-1.00383	0.31546	0.999978
EEFSEC	750.078	-0.010259	0.0432851	-0.236793	0.812818	0.999978
LOC102606465	248.742	0.0110613	0.0493183	0.22436	0.822477	0.999978
LOC101928370	24.0574	0.0226089	0.0244351	0.94041	0.347007	0.999978
OLFM3	4.04754	-0.0108696	0.00801345	-1.48796	0.13676	0.999978
ELOC	2228.01	0.00294889	0.0499431	0.0590439	0.952917	0.999978
SPIN4	798.826	-0.0230181	0.043567	-0.52824	0.597332	0.999978
DNAJA1P5	0	NA	NA	NA	NA	NA
TTC23L	25.4508	0.00321743	0.0224003	0.142973	0.886311	0.999978
RANBP3L	10.3665	0.00507038	0.0147442	0.349479	0.72673	0.999978
ECD	1937.13	-0.0179816	0.0515855	-0.348569	0.727413	0.999978
THRB	919.07	-0.0513938	0.0457694	-1.1234	0.261267	0.999978
SERPINA3	0.706889	0.00298899	0.00375346	0.839185	0.401366	0.999978
CD69	0.24751	-0.00113401	0.00311562	-0.507266	0.611969	0.999978
SMAD5	4846.21	-0.0045142	0.049048	-0.092039	0.926667	0.999978
CCIN	2.0837	0.00129961	0.00759938	0.172461	0.863075	0.999978
SMAD3	1797.91	-0.0105179	0.0513404	-0.204925	0.837631	0.999978
KIAA0040	652.31	0.000947809	0.0522403	0.0181573	0.985513	0.999978
HSD3B7	94.5454	0.0131218	0.033938	0.390782	0.695958	0.999978
ADD1	4027.22	-0.0180363	0.0484112	-0.372512	0.709512	0.999978
WSCD2	9.98148	-0.00604971	0.0190883	-0.315884	0.75209	0.999978
F2	2.77253	-0.00721333	0.00844737	-0.881399	0.378102	0.999978
CRYBB2	0.380502	0.00180521	0.00327561	0.519219	0.603608	0.999978
TMPRSS11A	1.46984	0.00371309	0.00625341	0.709803	0.477827	0.999978
C20orf203	6.28179	-0.00653037	0.00965456	-0.659878	0.509332	0.999978
SPATA46	7.23123	-0.0212219	0.0167335	-1.28707	0.198068	0.999978
OLFML1	5.49012	0.00713675	0.0151427	0.47471	0.634994	0.999978
NRROS	18.4482	0.000643178	0.0208369	0.0301268	0.975966	0.999978
STIMATE	719.017	0.00420112	0.0496572	0.0846182	0.932565	0.999978
ZNF773	277.76	-0.0413194	0.0505688	-0.815492	0.414791	0.999978
ZNF699	58.4209	0.0157999	0.0298094	0.529738	0.596293	0.999978
PEAK3	3.55819	0.00894898	0.0116946	0.773862	0.439013	0.999978
TEX9	308.006	0.0135284	0.0478385	0.284078	0.776351	0.999978
LOC101928436	0.312322	0.00144873	0.00367993	0.44071	0.659423	0.999978
CLIC1	2200.48	-0.0111485	0.0438244	-0.254341	0.799232	0.999978
GRIA1	3.64411	-0.00067711	0.00803241	-0.0856193	0.931769	0.999978
GAA	1461.33	0.0181599	0.0510897	0.355467	0.72224	0.999978
ACTG1P4	4.02475	-0.00211248	0.00838607	-0.263083	0.792487	0.999978
HHLA2	0.273482	0.000820785	0.00313496	0.307425	0.75852	0.999978
AKR1C3	2.4738	0.0113081	0.00665658	2.33948	0.0193107	0.999978
ALPK1	181.155	-0.0223262	0.040786	-0.549144	0.582906	0.999978
TIMP4	1.73696	0.00551598	0.0080685	0.749294	0.45368	0.999978
ABT1	2709.71	0.017596	0.0470852	0.37368	0.708643	0.999978
PDCD6IP	4478.94	0.0201759	0.0515391	0.391455	0.695461	0.999978
BHLHB9	0.269904	0.0013129	0.00314818	0.398372	0.690356	0.999978
GALNT12	386.148	0.0424478	0.0443364	0.960932	0.336586	0.999978
LOC100129138	0.7182	0.00307559	0.00464353	0.542875	0.587216	0.999978
LINC01676	1.3753	-2.03e-05	0.00566626	-0.00374063	0.997015	0.999978
LINC01677	0	NA	NA	NA	NA	NA
LINC01661	0.147456	-0.00032861	0.00313226	-0.101236	0.919363	0.999978
EDA2R	379.808	0.015786	0.0450707	0.350372	0.72606	0.999978
EML2	416.49	0.0791177	0.0486069	1.63119	0.102851	0.999978
MEMO1	640.368	-0.0220437	0.0522453	-0.421804	0.673168	0.999978
ETFBKMT	84.9213	0.0374806	0.0385001	0.978359	0.327897	0.999978
VAV3-AS1	0.467865	0.000887203	0.0031369	0.446494	0.65524	0.999978
SF1	9320.9	-0.0444787	0.0517449	-0.859498	0.390066	0.999978
TBC1D23	1594.48	0.00271878	0.0493101	0.0551593	0.956012	0.999978
CEP97	926.879	0.0298309	0.0467718	0.637937	0.523515	0.999978
TRIM17	32.4011	0.0219062	0.0255655	0.856735	0.391591	0.999978
PDLIM5	3206.77	0.017653	0.052134	0.338549	0.73495	0.999978
BTF3	27897.2	-0.0107227	0.0465158	-0.230521	0.817687	0.999978
GPAT3	923.074	0.0767768	0.0520751	1.47552	0.140073	0.999978
CCNT2	1486.3	-0.0132129	0.0438343	-0.301384	0.763122	0.999978
RPUSD1	2540.75	0.0186073	0.0432793	0.429936	0.667242	0.999978
PPFIBP2	75.9993	0.0269808	0.0402438	0.671819	0.501699	0.999978
RPL35A	17528.8	0.00475067	0.0403061	0.117865	0.906175	0.999978
RPL34	10467.5	0.0210492	0.0435444	0.483479	0.628756	0.999978
ACTN3	4.19075	-0.00570335	0.00807848	-0.726136	0.467755	0.999978
ASIC2	1.39678	0.00403671	0.00719552	0.574828	0.565407	0.999978
CENPP	321.404	0.00644214	0.0498808	0.128994	0.897362	0.999978
SNX10	1152.74	-0.0245422	0.0522075	-0.470347	0.638107	0.999978
JUND	1163.2	0.0182677	0.0477709	0.382471	0.702112	0.999978
VARS2	1450.36	0.00199037	0.0510151	0.0390577	0.968844	0.999978
SPATA42	2.42996	-0.00203398	0.00832602	-0.257491	0.7968	0.999978
HDAC11	338.751	0.0357633	0.0463356	0.774537	0.438613	0.999978
LORICRIN	0.514698	-0.00160243	0.0034416	-0.621929	0.533988	0.999978
ARIH2	4266.56	-0.0196224	0.0482637	-0.406573	0.684322	0.999978
PCF11	1655.2	-0.0259035	0.0502237	-0.51587	0.605945	0.999978
PIK3R3	215.08	0.0383321	0.0465907	0.826898	0.408295	0.999978
NDUFAF6	817.945	0.0216027	0.0522396	0.41368	0.679108	0.999978
H3-2	1.25441	0.00906329	0.00606258	1.71959	0.0855073	0.999978
HDGFL2	4576.81	-0.014561	0.0498278	-0.292243	0.770101	0.999978
SCARNA2	11.2888	0.0167933	0.0189745	0.880982	0.378328	0.999978
TDRD6	126.682	0.00439021	0.0363489	0.121125	0.903592	0.999978
TP63	4.82272	-0.00104113	0.0137152	-0.0736262	0.941308	0.999978
ZNF780A	1569.62	0.00387174	0.0484752	0.0798776	0.936335	0.999978
ACP6	912.759	-0.01451	0.0521327	-0.278135	0.780909	0.999978
NT5E	11.4502	-0.00677477	0.0159323	-0.434916	0.663624	0.999978
DAB2IP	1297.17	0.0368836	0.0520536	0.708807	0.478444	0.999978
KIAA1324	18.3203	0.00334215	0.0232717	0.141436	0.887526	0.999978
GLYCTK	236.097	0.0241745	0.0470991	0.512762	0.608117	0.999978
CLEC4M	1.54594	0.0040125	0.00693392	0.558382	0.576583	0.999978
PPP2R5C	4032.49	-0.00799812	0.0492202	-0.162521	0.870895	0.999978
GFI1	471.91	-0.0501161	0.0510223	-0.982192	0.326005	0.999978
PFN1	29516.3	0.000584141	0.0416943	0.01401	0.988822	0.999978
ENPP3	21.292	-0.00106381	0.0262893	-0.0408194	0.96744	0.999978
KIF16B	551.243	0.0123659	0.0484847	0.25501	0.798715	0.999978
PHTF1	1236.58	-0.0635934	0.0521623	-1.21938	0.2227	0.999978
IGFLR1	508.069	0.0118526	0.0377939	0.313607	0.75382	0.999978
RC3H1	1393.41	0.00604573	0.0444091	0.136194	0.891668	0.999978
MOV10	2782.78	0.015821	0.0521608	0.303418	0.761571	0.999978
LILRB1	0.80363	-0.00166501	0.0052559	-0.326535	0.74402	0.999978
NSD1	7346.06	-0.000918262	0.0453156	-0.0202652	0.983832	0.999978
[truncated: 22,131 more rows]

## Sheet: DESeq2_NOS3
gene_name	baseMean	log2FoldChange	lfcSE	stat	pvalue	padj
WASH7P	139.704	-0.0359839	0.0365832	-0.982848	0.325682	0.999998
LOC729737	8.03857	0.00703851	0.0123287	0.561277	0.574609	0.999998
LOC102725121	0.768564	-0.000502268	0.00294587	-0.28284	0.7773	0.999998
TGIF1	578.654	0.0186715	0.0419987	0.444229	0.656877	0.999998
PRDX6	17911.4	0.007735	0.0442467	0.174792	0.861243	0.999998
CIC	3969.9	-0.0196023	0.0437139	-0.448431	0.653843	0.999998
LOC100133331	81.0696	0.0211023	0.0246352	0.860886	0.389301	0.999998
LOC100288069	57.7201	0.00025148	0.0206922	0.012539	0.989996	0.999998
FAM87B	7.32088	0.00270361	0.0137546	0.198056	0.843001	0.999998
LINC00115	84.9255	-0.00722851	0.0300319	-0.246185	0.805539	0.999998
LINC01128	1023.06	-0.0699465	0.0463484	-1.50763	0.13165	0.999998
FAM41C	2.52321	-0.00248101	0.00707519	-0.358788	0.719754	0.999998
LINC02593	1168.03	-0.03259	0.0363116	-0.899034	0.368634	0.999998
PLEC	2915.02	-0.0158443	0.0410495	-0.385855	0.699604	0.999998
PLEKHN1	34.2645	0.0382258	0.024643	1.56449	0.117704	0.999998
MPP2	2703.37	-0.0349059	0.0457954	-0.762044	0.446033	0.999998
CFTR	12.1906	0.00296093	0.0163743	0.176187	0.860147	0.999998
ELN	9.80639	-0.0254641	0.0124495	-2.08696	0.0368918	0.999998
SEPTIN12	12.5318	-0.00551548	0.0160932	-0.344005	0.730843	0.999998
RBM19	3423.88	-0.00992469	0.0450517	-0.220062	0.825823	0.999998
CCDC120	753.646	-0.0370739	0.0435444	-0.854826	0.392648	0.999998
INO80D	1107.06	-0.0173953	0.0369474	-0.471164	0.637524	0.999998
CCDC34	2507.52	-0.00837598	0.0450143	-0.185908	0.852517	0.999998
C12orf43	2293.37	-0.0160545	0.0412272	-0.388866	0.697375	0.999998
LOC100288175	50.6578	0.0219598	0.0258274	0.86037	0.389585	0.999998
CCDC169	245.668	0.0358679	0.0352104	1.01311	0.311006	0.999998
CLRN1	0.972945	-0.00110733	0.0048752	-0.208056	0.835185	0.999998
RAD17	1157.2	0.0730622	0.045487	1.60977	0.107449	0.999998
SH2D3C	89.2843	-0.0337978	0.0233222	-1.4779	0.139434	0.999998
ZNF41	912.803	-0.00645355	0.0400053	-0.161166	0.871963	0.999998
VIL1	8.3154	0.00374827	0.0124726	0.294348	0.768492	0.999998
MDK	2856.57	0.00718457	0.0349709	0.205516	0.837169	0.999998
ALOX15B	13.7166	0.00311798	0.0138472	0.215488	0.829387	0.999998
SLC25A1	13405.1	-0.00687898	0.0371242	-0.185283	0.853007	0.999998
DUSP9	371.881	-0.00181827	0.0368203	-0.0493519	0.960639	0.999998
UQCC3	2007.59	0.00579525	0.037367	0.155073	0.876764	0.999998
MORC4	3671	0.0375145	0.0463951	0.809318	0.418332	0.999998
SCNN1D	436.584	-0.0185196	0.0313571	-0.595972	0.551194	0.999998
MRTFB	2822.32	-0.0171127	0.0388246	-0.440916	0.659274	0.999998
SNORD167	27.1922	-0.00919794	0.0194829	-0.484104	0.628312	0.999998
PUSL1	3218.29	0.00315752	0.037484	0.0841922	0.932904	0.999998
MSRB3	3082.8	-0.00516206	0.0456785	-0.112967	0.910057	0.999998
FGFR3	3216.33	0.013325	0.0425019	0.313474	0.75392	0.999998
EWSR1	27905.6	-0.00734936	0.0460266	-0.159665	0.873145	0.999998
TMA7	7662.16	0.021688	0.0397613	0.545536	0.585385	0.999998
MIR6727	8.3412	-0.00511028	0.0141541	-0.357621	0.720627	0.999998
NUPR1	118.132	0.0435045	0.0292661	1.50376	0.132643	0.999998
OSTF1	846.779	-0.0527942	0.0437626	-1.20233	0.229235	0.999998
ORC3	5768.65	0.0230495	0.0462068	0.498735	0.617966	0.999998
MXRA8	668.634	0.00834105	0.0302753	0.277034	0.781754	0.999998
SERPINC1	4.65545	-0.00557229	0.0100955	-0.557724	0.577033	0.999998
SPRED2	1953.59	-0.0162102	0.0406923	-0.397789	0.690785	0.999998
AK8	60.7894	-0.0096149	0.0257124	-0.370408	0.711079	0.999998
GALNS	592.106	-0.00788666	0.0418722	-0.187742	0.851079	0.999998
FBXW8	1343.17	-0.00769205	0.0461389	-0.166661	0.867637	0.999998
IKBKG	381.731	-0.000911693	0.0412039	-0.0221239	0.982349	0.999998
PSME1	2754.93	0.00800608	0.0443486	0.180465	0.856788	0.999998
SETDB1	5052.62	0.0214526	0.0443026	0.484348	0.628139	0.999998
MRPL20-AS1	2332	-0.0337706	0.0457183	-0.738302	0.460331	0.999998
PAQR3	4627.11	-0.00362528	0.0458318	-0.0791127	0.936943	0.999998
LINC01770	7.954	-0.0113432	0.0125922	-0.90535	0.36528	0.999998
CARD8	1099	0.00815808	0.0420207	0.194538	0.845755	0.999998
PPIP5K2	4107.11	-0.0106085	0.0425467	-0.249287	0.803139	0.999998
ST18	6.7977	-0.00986461	0.00924477	-1.10257	0.270213	0.999998
LOC105378586	13.1659	-0.00126304	0.013721	-0.0945066	0.924707	0.999998
IFT81	2948.89	-0.0167049	0.0440638	-0.379603	0.70424	0.999998
ASAP3	394.678	0.0327051	0.0450254	0.724241	0.468918	0.999998
CRELD1	859.818	0.0332751	0.0452473	0.736848	0.461215	0.999998
NLRP2	3.62972	0.0137884	0.00887125	1.54077	0.123373	0.999998
ZNF232	817.127	0.0104857	0.0456016	0.230238	0.817907	0.999998
MMP23A	2.68175	2.63135e-06	0.00636628	0.000413792	0.99967	0.999998
CAST	10170.7	-0.00703439	0.0446394	-0.157571	0.874795	0.999998
SCN1A	17.9512	-0.0254894	0.0177075	-1.42435	0.154347	0.999998
AASDH	956.389	0.00301459	0.0427782	0.0705906	0.943724	0.999998
SUMO3	5279.51	0.0268979	0.0408164	0.658694	0.510092	0.999998
AFP	0.107085	0.000866626	0.00246729	0.384607	0.700529	0.999998
AFM	4.64594	-0.00359148	0.0114644	-0.311138	0.755696	0.999998
CASP3	4879.94	-0.00321795	0.0443769	-0.0725298	0.94218	0.999998
CALD1	8039.67	-0.00455472	0.0456028	-0.0998908	0.920431	0.999998
IDE	7294.96	-0.0196306	0.0463292	-0.423668	0.671808	0.999998
DAXX	1942.15	0.00421298	0.0432	0.0974396	0.922377	0.999998
SGCE	2567.71	0.0488594	0.0464435	1.05202	0.292792	0.999998
HLA-C	8045.02	0.00571534	0.0378321	0.151047	0.879938	0.999998
CNTD1	82.3388	-0.0181759	0.0237374	-0.761236	0.446516	0.999998
EBAG9	1168.51	0.0200676	0.0456349	0.439021	0.660647	0.999998
ZNF208	5.94965	-0.00654014	0.00895189	-0.700286	0.483748	0.999998
IGF1	24.113	0.00139923	0.015683	0.0884771	0.929498	0.999998
SLC11A2	3073.66	0.0355248	0.0463784	0.766251	0.443527	0.999998
CD4	46.0128	-0.0214922	0.021799	-0.9758	0.329164	0.999998
RMDN2	190.756	-0.00392583	0.0355082	-0.109529	0.912783	0.999998
CENPX	5732.31	0.00556514	0.0349013	0.159417	0.87334	0.999998
OGFOD3	1308.94	0.0230869	0.0428063	0.538306	0.590366	0.999998
SLC25A39	9020.6	-0.000173457	0.0404715	-0.00428611	0.99658	0.999998
ELP4	1172.51	-0.0162049	0.0456507	-0.354704	0.722811	0.999998
C2	65.1507	0.0172241	0.0248661	0.708927	0.47837	0.999998
TSNARE1	337.837	0.00552697	0.0361769	0.154052	0.877569	0.999998
TDRP	1681.5	0.00768351	0.0456088	0.168533	0.866164	0.999998
ZKSCAN7	13.5919	0.0143955	0.0176191	0.811508	0.417074	0.999998
RAB5C	9158.32	-0.0116832	0.036774	-0.317616	0.750776	0.999998
LOC105378591	7.28715	-0.0131136	0.0118582	-1.18495	0.236037	0.999998
RRAGB	517.031	0.0515564	0.0460894	1.11991	0.262751	0.999998
ELF3-AS1	10.3142	0.0035141	0.0147957	0.234787	0.814374	0.999998
RDH13	247.574	-0.00965167	0.0353363	-0.270772	0.786566	0.999998
ULK3	6358.53	0.003818	0.0461194	0.0828012	0.93401	0.999998
GTF2IP20	814.726	-0.00360709	0.0329844	-0.109702	0.912645	0.999998
PRKCZ-AS1	96.9536	-0.00871846	0.03321	-0.261527	0.793686	0.999998
MGST2	1414.91	0.025174	0.0403136	0.62418	0.53251	0.999998
YJEFN3	764.72	0.00203206	0.0193482	0.105258	0.916171	0.999998
FBXO11	2895.33	0.0205821	0.0440635	0.467399	0.640214	0.999998
FAAP20	2531.4	0.0131493	0.0399577	0.329227	0.741984	0.999998
ATG16L1	2423.07	0.00505519	0.0456946	0.110664	0.911882	0.999998
NFIC	4208.8	-0.0397952	0.044279	-0.898727	0.368798	0.999998
PBRM1	6526.22	-0.0336658	0.0433158	-0.777342	0.436957	0.999998
LOC100129534	348.567	0.0159169	0.0396538	0.40266	0.687198	0.999998
PRDM15	1413.71	0.00825349	0.0436476	0.189256	0.849893	0.999998
CPA4	33.9714	0.0240932	0.0209276	1.18489	0.23606	0.999998
ADCY3	3461.47	-0.0239991	0.0463122	-0.518055	0.60442	0.999998
HROB	1213.77	0.0490664	0.0450171	1.09005	0.275692	0.999998
PLCH2	2.11477	-0.00882381	0.00583748	-1.7037	0.0884374	0.999998
TNFSF8	0.668126	-0.0016494	0.00342743	-0.429446	0.667599	0.999998
CRCP	2510.59	-0.023434	0.0464327	-0.504165	0.614145	0.999998
SARS1	11595.4	-0.0115224	0.0437923	-0.263118	0.792459	0.999998
SORD	3265.31	0.00330026	0.0424908	0.0776028	0.938144	0.999998
RMDN3	2918.83	-0.0010811	0.0459172	-0.0235419	0.981218	0.999998
RNF5	1269.84	-0.00941536	0.0334997	-0.280464	0.779121	0.999998
COPG2	5158.1	-0.00623727	0.0449201	-0.138903	0.889527	0.999998
EPN3	17.4521	0.0105297	0.0158983	0.702259	0.482518	0.999998
PRDM16-DT	86.054	-0.0334191	0.0340693	-0.983427	0.325397	0.999998
BAG6	11895.5	-0.00717892	0.0433758	-0.165455	0.868586	0.999998
ZNF14	466.535	0.00672845	0.0445752	0.15087	0.880078	0.999998
ADCY6	3413.51	0.0251873	0.0435746	0.578745	0.562761	0.999998
PPP1CC	23100.3	-0.0409105	0.045961	-0.890058	0.373435	0.999998
ILF3	49211.5	-0.0114973	0.0455563	-0.252361	0.800762	0.999998
C19orf44	1014.45	-0.00378311	0.0451383	-0.0837242	0.933276	0.999998
KLF7	406.369	-0.0132002	0.0330675	-0.400142	0.689052	0.999998
CHRAC1	2429.43	-0.0337036	0.0409734	-0.82166	0.41127	0.999998
FOXD3	542.84	0.00642539	0.0375907	0.170779	0.864398	0.999998
FKBP8	16707.8	-0.00676287	0.0345288	-0.195861	0.844719	0.999998
BZW1	7863.86	0.00507117	0.0461619	0.109875	0.912508	0.999998
LRRC28	874.319	-0.021931	0.0463126	-0.472974	0.636232	0.999998
MADD	3097.03	-0.00339895	0.0463195	-0.0734396	0.941456	0.999998
C5orf63	271.775	-0.0298705	0.0397296	-0.75709	0.448996	0.999998
TEK	4.95926	0.00958363	0.0091786	1.08284	0.27888	0.999998
IRS2	2720.23	-0.00408648	0.0426734	-0.0958899	0.923608	0.999998
BOP1	8747.83	-0.0033816	0.0379924	-0.0889948	0.929086	0.999998
EXOC6B	1904.57	0.0216568	0.0445457	0.486501	0.626612	0.999998
C19orf18	19.8228	-0.0329017	0.0184025	-1.80144	0.0716342	0.999998
CDHR5	8.20452	0.00358032	0.0130395	0.282814	0.777319	0.999998
INPP5B	1487.56	0.0412843	0.0463786	0.891795	0.372503	0.999998
GLT1D1	7.82905	-0.00464785	0.0113473	-0.384859	0.700342	0.999998
LINC01134	51.1557	-0.0598367	0.026399	-2.34669	0.0189412	0.999998
LINC01346	0.745076	0.00163962	0.00352442	0.439155	0.660549	0.999998
LINC01345	1.33377	0.0049237	0.00528658	0.902408	0.36684	0.999998
LINC01777	0.220623	-0.000994095	0.00249164	-0.474218	0.635344	0.999998
LINC01646	3.1327	-0.00481087	0.00881443	-0.53694	0.591309	0.999998
TACC2	838.467	0.0235029	0.041	0.575218	0.565144	0.999998
SHOX2	628.817	-0.00184496	0.0401579	-0.04612	0.963215	0.999998
NANOGNB	1.92052	0.00299347	0.00710561	0.397772	0.690798	0.999998
EXOG	1138.38	-0.00562371	0.0461638	-0.121888	0.902988	0.999998
ZNF195	1913.9	0.00682844	0.0464472	0.147002	0.883131	0.999998
ERICH4	4.62324	0.00341669	0.0098198	0.342631	0.731876	0.999998
NDRG4	1303.81	0.0550785	0.0441882	1.25062	0.211073	0.999998
VRK2	844.054	-0.0038314	0.045506	-0.0841854	0.932909	0.999998
CELF2	5536.99	-0.00060155	0.0440737	-0.0136521	0.989108	0.999998
SEC11C	3354.88	0.0148932	0.0404467	0.368022	0.712857	0.999998
ARID3B	2091.27	-0.0433872	0.045229	-0.957708	0.33821	0.999998
POF1B	15.4993	-0.0102175	0.013122	-0.761058	0.446623	0.999998
LCMT2	2074.72	0.0118107	0.0464449	0.254268	0.799289	0.999998
JAKMIP2	1290.2	-0.015688	0.0435656	-0.359998	0.718849	0.999998
TRIM14	2501.81	0.00540857	0.0440296	0.122649	0.902385	0.999998
ARHGEF17	602.222	-0.0255809	0.039837	-0.643919	0.519628	0.999998
ARHGEF11	2907.08	-0.0123736	0.0456893	-0.270883	0.786481	0.999998
LOC102724450	14.1082	-0.0172395	0.015843	-1.13448	0.256595	0.999998
AIFM3	14.9795	-0.00180352	0.0132234	-0.145224	0.884534	0.999998
IL24	4.28754	0.00883348	0.00789408	1.18822	0.234748	0.999998
SGCZ	6.91283	0.0110654	0.0114357	0.952307	0.340942	0.999998
DMTN	1727.28	-0.0110889	0.0424964	-0.260662	0.794354	0.999998
CYTL1	0.425346	0.000660428	0.00260411	0.337994	0.735367	0.999998
KCNJ16	6.70733	-0.00577358	0.0117183	-0.491254	0.623247	0.999998
LENEP	4.13799	0.00172963	0.00973328	0.168122	0.866487	0.999998
ZNF398	2804.66	-0.00099665	0.0458424	-0.0217321	0.982662	0.999998
PNISR	14141.5	-0.0092781	0.0371613	-0.249718	0.802805	0.999998
ALPK3	23.5536	-0.0119724	0.0200384	-0.604018	0.545832	0.999998
ALKBH6	1639.05	-0.010464	0.0428612	-0.244156	0.80711	0.999998
CTNND1	235.751	0.0231846	0.0411547	0.564383	0.572494	0.999998
BCL2L13	3894.06	0.0162309	0.0464465	0.349282	0.726878	0.999998
DMD	856.4	-0.0190465	0.041099	-0.462892	0.643442	0.999998
MUC4	1.29941	0.0039879	0.00481295	0.830472	0.406272	0.999998
FSCN2	60.9578	-0.019194	0.0254239	-0.773963	0.438953	0.999998
EIF4G1	64247.2	0.00213255	0.0460391	0.0463179	0.963057	0.999998
PPP2R5E	2756.62	-0.025204	0.0454353	-0.554554	0.5792	0.999998
NAA16	3097.07	-0.0258325	0.0449056	-0.575817	0.564739	0.999998
GPS2	4060.85	-0.0274563	0.0443979	-0.61809	0.536516	0.999998
THAP3	1335.02	-0.0100735	0.0387543	-0.259497	0.795252	0.999998
DLC1	2762.18	-0.0573164	0.0451039	-1.2705	0.203908	0.999998
CAMTA1-DT	61.8915	-0.00339045	0.0237253	-0.140311	0.888415	0.999998
SORBS1	903.782	-0.0278727	0.0398051	-0.70065	0.483522	0.999998
STK31	5.32667	-0.0131705	0.0090785	-1.4416	0.149415	0.999998
CD160	19.3578	-0.0209766	0.0199192	-1.07975	0.280252	0.999998
ZNRD1	663.901	-0.00501009	0.0358005	-0.139473	0.889076	0.999998
RHEBL1	114.327	-0.0121388	0.0377546	-0.31959	0.749279	0.999998
RPL10	62841.6	0.0171764	0.0397647	0.431981	0.665755	0.999998
ANK2	1928.57	0.0122888	0.0415149	0.296192	0.767083	0.999998
ROBO4	2.53983	-0.00289377	0.00585338	-0.458896	0.646309	0.999998
TSEN2	1790.47	0.0133234	0.0463149	0.287624	0.773635	0.999998
USP30	1522.62	0.00448778	0.046197	0.0971575	0.922601	0.999998
KDM6A	2780.5	-0.00640671	0.0446144	-0.143633	0.88579	0.999998
USHBP1	13.8639	-0.0168043	0.0161333	-1.03536	0.300499	0.999998
PRH1	0.528363	-0.0028656	0.00390316	-0.769392	0.44166	0.999998
EVX1	3.26666	-0.0105253	0.00749138	-1.46042	0.144175	0.999998
SLC8A1	11.2349	-0.0012874	0.011512	-0.111401	0.911298	0.999998
RCC1	15633.1	-0.00545726	0.0446111	-0.122313	0.902651	0.999998
GMPR2	3559.02	0.034559	0.0459329	0.752238	0.451908	0.999998
MMS22L	4471.78	-0.0140069	0.0411374	-0.340551	0.733442	0.999998
SNX14	3749.66	0.0635408	0.046448	1.36862	0.171118	0.999998
STXBP6	280.414	-9.08e-05	0.0355523	-0.00257207	0.997948	0.999998
TMCC1	797.675	0.0243427	0.0448297	0.543507	0.586781	0.999998
TMEM94	3250.62	0.00820178	0.0462565	0.177505	0.859111	0.999998
LINC01714	3.52008	0.0067303	0.00720518	0.934866	0.349858	0.999998
HNRNPUL2	2192.52	0.00455809	0.0453294	0.100589	0.919876	0.999998
OR52B6	0.929828	0.0023794	0.00278417	1.06958	0.284809	0.999998
MCC	3413.13	0.0092915	0.0418135	0.222246	0.824122	0.999998
IYD	2.60798	-0.00508298	0.00563078	-0.994583	0.319939	0.999998
GNB1	26385.2	-0.027584	0.0461636	-0.597488	0.550181	0.999998
SLC25A36	6198.16	-0.0197272	0.0382468	-0.516	0.605854	0.999998
RERE-AS1	5.97283	-0.0112346	0.0101174	-1.145	0.252208	0.999998
SNORD128	2.91077	-0.00761573	0.0079147	-0.927824	0.353499	0.999998
ANGEL2	3766.41	-0.00107164	0.0456156	-0.0234973	0.981254	0.999998
MIR6728	1.06958	0.00660405	0.00482781	1.52862	0.126358	0.999998
ENO1-AS1	73.6545	-0.0117605	0.0233075	-0.495952	0.619929	0.999998
TMEM51	749.275	0.0251805	0.0448258	0.56257	0.573728	0.999998
CD300LD	0.323121	-0.00106121	0.00287182	-0.375017	0.707648	0.999998
GRAMD1A	6442.08	0.0122699	0.0462986	0.265018	0.790995	0.999998
HSPB11	2450.94	0.00629637	0.0425236	0.148142	0.88223	0.999998
RHD	0.0515488	0.00053882	0.00244937	0.24704	0.804877	0.999998
IER5	5501.99	0.0193681	0.0428773	0.451749	0.65145	0.999998
DNAJC27	319.907	0.0349016	0.0356059	0.985322	0.324466	0.999998
STK26	10086.7	0.00884764	0.0464412	0.190552	0.848877	0.999998
GNG13	172.582	0.00424766	0.0159078	0.268657	0.788193	0.999998
SIRT6	1842.6	-0.00457708	0.0399326	-0.114586	0.908773	0.999998
GPR83	29.938	-0.000379423	0.0193109	-0.0194408	0.984489	0.999998
MIR34AHG	779.202	0.0280146	0.0339186	0.829165	0.407011	0.999998
UBE3D	1365.68	-0.0216421	0.0445263	-0.485066	0.62763	0.999998
LINC02606	50.5345	0.0307011	0.0232008	1.32626	0.184752	0.999998
PIK3CD-AS1	1.69837	0.00460769	0.00576956	0.777526	0.436848	0.999998
PIK3CD-AS2	219.517	0.0149812	0.03372	0.44215	0.658381	0.999998
TEX264	2255.35	-0.00269118	0.0371956	-0.0723033	0.942361	0.999998
LETMD1	3261.88	0.0560314	0.0464321	1.20807	0.227019	0.999998
GLRX	989.485	-0.0114149	0.0454073	-0.250915	0.80188	0.999998
CD2BP2	9948.97	0.010459	0.0438005	0.238781	0.811275	0.999998
CFL2	6589.5	0.0123894	0.0458905	0.270033	0.787135	0.999998
IL15RA	301.389	0.0355396	0.0415509	0.860076	0.389747	0.999998
CEP295NL	2.90353	0.00210216	0.00610194	0.31767	0.750735	0.999998
DPYS	1.34848	0.0027001	0.00498993	0.65528	0.512288	0.999998
PCM1	15818.3	0.0052794	0.0454144	0.116259	0.907447	0.999998
RNF39	0.703823	-0.00186086	0.00456055	-0.367232	0.713446	0.999998
TMEM274P	7.29269	-0.000306371	0.0110813	-0.0275664	0.978008	0.999998
MIR5697	1.32465	-0.00401268	0.00568276	-0.737547	0.460789	0.999998
ZCCHC8	2749.57	-0.0191176	0.0452275	-0.422999	0.672296	0.999998
HLA-F	403.275	0.0483377	0.0374887	1.28898	0.197406	0.999998
INTS11	5892.16	-0.0124974	0.0436375	-0.286266	0.774674	0.999998
POU4F3	7.3459	-0.00621485	0.0123921	-0.498607	0.618056	0.999998
GRIP1	1078.4	0.0122431	0.0428518	0.286332	0.774624	0.999998
JAKMIP3	27.0596	-0.015684	0.0214913	-0.745501	0.455969	0.999998
SPRYD3	1284.54	0.00734568	0.0421708	0.174111	0.861778	0.999998
SRP19	4952.49	-0.0173758	0.045442	-0.382367	0.702189	0.999998
FAM104A	1947.84	0.0199981	0.0463236	0.431509	0.666098	0.999998
OAS1	33.4868	0.0278436	0.0196877	1.39627	0.162633	0.999998
WDR4	2989.22	0.0157258	0.0460633	0.34146	0.732757	0.999998
MESP1	139.411	0.0237716	0.031508	0.755403	0.450007	0.999998
DUSP26	98.2166	-0.0110565	0.0310055	-0.353534	0.723688	0.999998
PLK5	20.6128	-0.00787894	0.0178859	-0.450266	0.652519	0.999998
CORO2B	374.667	-0.00845974	0.0419139	-0.202265	0.83971	0.999998
SH3BP5L	851.5	0.00385496	0.0402875	0.0954147	0.923985	0.999998
MAPKAPK5	3882.4	-0.0484672	0.0464191	-1.04464	0.29619	0.999998
RCHY1	1709.3	0.01246	0.0462049	0.269542	0.787512	0.999998
PIGQ	3810.65	-0.0028805	0.0439732	-0.065508	0.94777	0.999998
ESCO1	1691.28	-0.00600393	0.0462485	-0.12988	0.896661	0.999998
CBLB	676.913	0.000554921	0.041916	0.0132484	0.98943	0.999998
SPINK4	5.71648	-0.00155362	0.0107731	-0.146018	0.883908	0.999998
GPR63	965.539	-0.0316032	0.0417158	-0.75829	0.448277	0.999998
CLPTM1L	6021.11	-0.0110975	0.0452551	-0.245124	0.806361	0.999998
EXOSC10-AS1	236.647	-0.0072389	0.0318675	-0.22541	0.821661	0.999998
IQCE	1973.83	0.0277525	0.046424	0.597769	0.549994	0.999998
FAM83A	14.947	-0.0184254	0.0147192	-1.23487	0.21688	0.999998
SCN1B	186.033	-0.00164833	0.0410666	-0.0401733	0.967955	0.999998
MTOR-AS1	2.10224	-0.0024941	0.00615763	-0.379673	0.704188	0.999998
LBP	4.44148	-0.00297562	0.00867953	-0.31813	0.750386	0.999998
UBE3A	8112.27	-0.0220575	0.0464396	-0.475052	0.63475	0.999998
LINC01647	9.46346	-0.00803094	0.012874	-0.608846	0.542626	0.999998
ALDH3A2	5759.08	0.0275506	0.0464471	0.592911	0.553241	0.999998
SMPD3	160.05	-0.0210531	0.0300725	-0.709398	0.478078	0.999998
USP15	4282.81	0.00774217	0.0462873	0.167277	0.867152	0.999998
ZNF587	2028.39	-0.0219186	0.0399863	-0.548611	0.583273	0.999998
ADD3	7032.31	0.00295126	0.0438157	0.0673745	0.946284	0.999998
FBXO44	742.933	0.0323283	0.0454553	0.712845	0.475942	0.999998
CAD	14163.9	0.0515985	0.0442773	1.16537	0.24387	0.999998
DGAT1	1442.92	0.0371323	0.0459843	0.808177	0.418988	0.999998
PUDP	1287.55	0.00846131	0.0443367	0.19046	0.848949	0.999998
ATP1B4	2.30369	-0.00864807	0.00677616	-1.52025	0.128447	0.999998
HOXA5	4732.78	-0.026755	0.0463548	-0.577265	0.56376	0.999998
APOM	63.8146	-0.0149684	0.0270394	-0.543367	0.586877	0.999998
METTL6	1720.04	-0.0146481	0.0460649	-0.317776	0.750655	0.999998
KYAT1	1331.77	-0.0306486	0.0442978	-0.69251	0.488617	0.999998
PRSS21	0	NA	NA	NA	NA	NA
SYNPR	0.597208	-0.00300823	0.00435538	-0.668097	0.504072	0.999998
POMZP3	265.68	-0.0153237	0.0357084	-0.428069	0.668601	0.999998
CYFIP2	10482	0.0435335	0.0462069	0.942103	0.34614	0.999998
CLCN6	856.626	0.00152251	0.0429738	0.0354631	0.97171	0.999998
NPPA-AS1	27.1556	-0.0202004	0.0215399	-0.947426	0.343422	0.999998
PPIP5K1	1252.04	0.0117344	0.0432667	0.271218	0.786224	0.999998
RNU5E-1	3.11739	0.00618026	0.00606866	1.11991	0.262751	0.999998
TAF1B	2321	-0.0579084	0.0450526	-1.28525	0.198704	0.999998
GLIS2	81.1789	-0.00821226	0.0324449	-0.25278	0.800438	0.999998
CTNS	1386.72	0.014083	0.0427126	0.328865	0.742257	0.999998
CTH	839.6	-0.0362682	0.0446227	-0.81545	0.414815	0.999998
FCER2	94.8931	0.0845665	0.0262629	3.26467	0.00109591	0.999998
VPS8	1879.6	-0.00637974	0.0448136	-0.142478	0.886702	0.999998
MIR6729	3.74906	0.00455333	0.00711355	0.701305	0.483113	0.999998
GUCY1A1	1081.26	0.0199239	0.0434275	0.459073	0.646182	0.999998
SIPA1L1	2327.87	-0.0138477	0.0453526	-0.305365	0.760088	0.999998
ESRP2	1961.2	0.0382116	0.0456031	0.838875	0.401539	0.999998
CFAP70	187.2	-0.0102911	0.0363288	-0.283985	0.776422	0.999998
CPEB1	263.067	-0.014088	0.0435132	-0.323591	0.746248	0.999998
SPHK2	1333.34	-0.00298251	0.043533	-0.0683961	0.94547	0.999998
MIR6730	3.24532	-0.00401095	0.00604611	-0.730091	0.465334	0.999998
IRF3	2138.03	-0.00946037	0.0408547	-0.231424	0.816986	0.999998
BRWD1	5998.87	-0.00469389	0.0401345	-0.116986	0.906871	0.999998
THAP8	233.377	-0.0452051	0.0434502	-1.03652	0.29996	0.999998
TMEM91	119.549	-0.000742249	0.032748	-0.0229285	0.981707	0.999998
PRAMEF1	0.543938	0.00132611	0.00375724	0.356871	0.721188	0.999998
MFSD11	1712.58	-0.000874142	0.0464407	-0.0187941	0.985005	0.999998
AFF2	662.252	-0.00952229	0.0379545	-0.250777	0.801987	0.999998
SS18L1	1457.92	-0.0212129	0.0439869	-0.482781	0.629251	0.999998
NFKB2	1477.12	0.0152683	0.0449514	0.340458	0.733511	0.999998
MAGEA4	0.102498	0.000129246	0.00246601	0.0603102	0.951909	0.999998
POLD2	14695.2	-0.00429878	0.0378145	-0.113671	0.909498	0.999998
ZNF562	2344.62	-0.0340332	0.0441833	-0.770917	0.440756	0.999998
MTHFD1L	6334.15	0.00837801	0.0460614	0.181854	0.855697	0.999998
GLMN	2773.42	0.0038723	0.04616	0.0838294	0.933192	0.999998
C15orf40	1812.94	-0.0466864	0.0462416	-1.0101	0.312449	0.999998
CYB5D1	2548.23	-0.000635399	0.046397	-0.0136771	0.989088	0.999998
DENND3	822.126	0.0521102	0.0453135	1.15256	0.249089	0.999998
KAZN-AS1	0.616301	0.00213334	0.00444699	0.471523	0.637267	0.999998
ZNF628	480.987	-0.0197573	0.0427387	-0.460396	0.645232	0.999998
RRP36	5052.13	-0.0122768	0.041994	-0.292132	0.770186	0.999998
OR52R1	0	NA	NA	NA	NA	NA
PTPRR	5.29785	-0.00621798	0.00829921	-0.756711	0.449223	0.999998
TMEM51-AS1	32.7296	-0.0155176	0.0172901	-0.911824	0.361861	0.999998
MTMR9	1624.22	-0.015529	0.0406393	-0.382444	0.702132	0.999998
FXYD6	363.418	0.00916362	0.0382547	0.23818	0.811741	0.999998
C1orf195	3.81892	-0.01291	0.008826	-1.71068	0.087141	0.999998
SLC5A11	41.4858	0.0161123	0.0257974	0.620372	0.535013	0.999998
PRMT7	2455.88	0.00493432	0.0416771	0.118392	0.905757	0.999998
HSPA12A	1986.63	0.00374008	0.0426787	0.0877346	0.930088	0.999998
RIMS2	398.949	-0.0437283	0.042243	-1.04051	0.298104	0.999998
DNAJC16	1280.51	-0.0217646	0.0432523	-0.502986	0.614974	0.999998
CBFB	4791.18	-0.0147943	0.0464487	-0.318383	0.750194	0.999998
SLC25A34-AS1	0.369935	-2.77e-06	0.00250744	-0.000972594	0.999224	0.999998
ZNF532	9.59763	0.00382444	0.0105382	0.357496	0.72072	0.999998
ZNF333	429.413	0.0300123	0.0364719	0.828532	0.407369	0.999998
CNTN6	1.56495	-0.00282491	0.00459975	-0.628669	0.529566	0.999998
FLJ37453	2163.64	0.0185214	0.0462527	0.40091	0.688487	0.999998
ZEB1	3674.97	0.0252625	0.0444582	0.568434	0.56974	0.999998
KLRD1	20.8621	-0.036963	0.0169786	-2.17617	0.0295426	0.999998
KLRC3	4.70546	-0.00851289	0.00787061	-1.11011	0.266952	0.999998
DTNA	2437.7	-0.0076267	0.0439946	-0.173348	0.862378	0.999998
ABLIM1	6736.74	-0.0239275	0.0452698	-0.528507	0.597148	0.999998
PAN3	2464.05	-0.0269743	0.0400662	-0.673813	0.50043	0.999998
IP6K2	3242	-0.000953542	0.0464107	-0.0205622	0.983595	0.999998
ZNF200	2297.39	-0.0191619	0.0455883	-0.420026	0.674466	0.999998
FCMR	85.7775	0.0357607	0.0282156	1.25242	0.210416	0.999998
MYO19	2394.96	0.0125091	0.0459751	0.272117	0.785532	0.999998
ATP6V0A1	5923.25	0.0763641	0.0464477	1.64353	0.100273	0.999998
PACC1	1630.74	0.0262675	0.0463304	0.567077	0.570662	0.999998
TPTE2	3.76512	-0.0024645	0.00765151	-0.302139	0.762546	0.999998
RCN2	11061.2	0.0190072	0.0461799	0.411673	0.680579	0.999998
SOX6	165.245	0.0219382	0.0341159	0.640813	0.521644	0.999998
SMDT1	756.836	0.00711326	0.0334379	0.212548	0.83168	0.999998
CHURC1	1658.64	0.026291	0.0463549	0.566907	0.570777	0.999998
C22orf23	946.361	-0.0255928	0.044477	-0.576505	0.564274	0.999998
ASH1L	4712.17	0.00420599	0.040356	0.104222	0.916993	0.999998
ZNF561	1900.74	-0.00199958	0.045708	-0.0437257	0.965123	0.999998
C1orf158	3.43964	-0.00485674	0.00753448	-0.662383	0.507726	0.999998
PKIB	745.086	-0.00863018	0.0442828	-0.19538	0.845095	0.999998
SREK1	12146.5	-0.0195532	0.0388309	-0.503691	0.614479	0.999998
PET100	1783.62	0.0172093	0.0385791	0.446255	0.655413	0.999998
SPATA21	10.6183	-0.00894386	0.0124172	-0.694802	0.487179	0.999998
TAFA4	8.70136	-0.00174093	0.0123332	-0.133329	0.893933	0.999998
ZSWIM2	3.87181	-0.00861709	0.00691681	-1.73064	0.0835158	0.999998
ZNF454	18.7052	-0.00368049	0.010718	-0.332503	0.739509	0.999998
NECAP2	3133.64	-0.0101529	0.0445811	-0.227564	0.819985	0.999998
LINC01772	60.8329	-0.0468776	0.0304285	-1.56434	0.117738	0.999998
CROCCP3	347.315	0.00232869	0.0295558	0.07926	0.936826	0.999998
LINC01783	12.8753	0.00873431	0.0141399	0.634434	0.525798	0.999998
ADAMTS4	64.2659	-0.0192517	0.0287199	-0.667268	0.504601	0.999998
IMPA1	2787.73	-0.0409672	0.0463202	-0.884438	0.37646	0.999998
IFI27	25.1347	0.00310389	0.023407	0.134398	0.893088	0.999998
CROCCP2	2290.16	-0.0217491	0.0414188	-0.525812	0.599019	0.999998
MST1P2	72.3064	-0.00112584	0.0199648	-0.0579993	0.953749	0.999998
ESPNP	2.82952	0.0036832	0.00780921	0.458175	0.646827	0.999998
LOC105376805	93.2234	-0.0304549	0.0323784	-0.94783	0.343216	0.999998
DOCK5	2333.54	-0.00879903	0.0373361	-0.235763	0.813617	0.999998
STX7	5054.39	-0.0468571	0.0463841	-1.01019	0.312404	0.999998
ZDHHC21	2084.6	0.0145095	0.0389475	0.372947	0.709188	0.999998
TJP1	2105.86	-0.0372407	0.0427356	-0.870654	0.383943	0.999998
SNORD73B	9.14423	-0.00679943	0.0121497	-0.58782	0.556653	0.999998
GOLGA8T	5.38516	0.00611957	0.0104687	0.598609	0.549433	0.999998
RPS18	69642.5	0.0194575	0.036163	0.538165	0.590463	0.999998
CDKN2A	15127	0.00435822	0.0349989	0.124518	0.900905	0.999998
KCNJ12	234.44	-0.0284124	0.0396134	-0.717101	0.473312	0.999998
PRPF31	2413.82	0.0199391	0.041204	0.483399	0.628813	0.999998
CYP20A1	1477	-0.00393026	0.0439818	-0.0894281	0.928742	0.999998
MS4A14	0.287993	0.000975882	0.00247487	0.520444	0.602754	0.999998
ABCF1	7121.56	-0.00925342	0.0455898	-0.202861	0.839244	0.999998
CLTB	4130.38	-0.0187975	0.0344317	-0.545824	0.585187	0.999998
KDM4B	3839.4	-0.0220835	0.0453553	-0.486822	0.626384	0.999998
ASB13	2644.24	-0.00961257	0.0419345	-0.22901	0.818861	0.999998
CALHM2	186.573	0.000548797	0.0367034	0.014867	0.988138	0.999998
ARHGEF10L	534.599	0.0230637	0.0386341	0.600646	0.548076	0.999998
LINC01654	1.52867	-0.00414197	0.00470503	-0.87949	0.379136	0.999998
FAM168B	9698.98	-0.00811132	0.0464021	-0.174794	0.861242	0.999998
ODR4	1967.2	0.011274	0.0457723	0.246326	0.80543	0.999998
SLC48A1	701.862	-0.0424306	0.0456282	-0.929428	0.352667	0.999998
SPDEF	2.4801	0.00298422	0.00696393	0.398081	0.690571	0.999998
PLA2G2D	5.70809	-0.00344319	0.00884242	-0.37054	0.71098	0.999998
PRXL2B	220.693	-0.00684559	0.0359887	-0.189419	0.849764	0.999998
FUZ	1822.83	-0.00797724	0.0394153	-0.202411	0.839595	0.999998
ZNF536	1423.54	0.0149738	0.0443167	0.338507	0.734981	0.999998
LARP4	10150.9	0.00906674	0.0460386	0.196942	0.843873	0.999998
USP19	5015.36	0.017434	0.0459944	0.378987	0.704698	0.999998
EMC1-AS1	49.7349	-0.0108427	0.0291642	-0.368051	0.712835	0.999998
CRP	1.07059	0.000116624	0.00472412	0.02086	0.983357	0.999998
CD79B	6.01982	0.00745142	0.0126687	0.571306	0.567793	0.999998
TGFBRAP1	2035.4	-0.0166439	0.0460848	-0.360721	0.718308	0.999998
SNRPE	9641.84	0.0122818	0.0446034	0.275347	0.78305	0.999998
TNR	8.34629	-0.00454909	0.0103823	-0.422777	0.672458	0.999998
SYT17	118.199	0.0425262	0.0371729	1.15548	0.247893	0.999998
HMBOX1	528.094	-0.00146017	0.0364446	-0.0400359	0.968064	0.999998
AKR7L	99.4648	-0.0262003	0.0282724	-0.914201	0.360611	0.999998
GPM6A	546.303	0.0160708	0.0443875	0.362322	0.717112	0.999998
PEX5L	21.2748	-0.00616289	0.0198104	-0.306594	0.759152	0.999998
LOC100506730	578.413	-0.0292328	0.0394699	-0.743102	0.45742	0.999998
HERC4	2126.6	-0.0144867	0.0417733	-0.346778	0.728758	0.999998
GOLGA8R	6.94847	3.04489e-05	0.00786567	0.00396577	0.996836	0.999998
ACBD5	2823.3	0.0102468	0.046333	0.221181	0.824952	0.999998
GPANK1	243.319	0.000819065	0.0328693	0.0247681	0.98024	0.999998
DMAC2	3659.78	-0.0155095	0.0395414	-0.391988	0.695067	0.999998
LOC105378614	0.462189	-0.00121426	0.00267771	-0.471047	0.637607	0.999998
MICOS10	6554.71	-0.00928785	0.0393025	-0.236349	0.813162	0.999998
LINC00339	801.371	-0.0175187	0.0464473	-0.377615	0.705717	0.999998
TCHHL1	0.515488	0.00177367	0.0025181	0.800168	0.423614	0.999998
NOL11	10784.7	0.00916028	0.0451406	0.202913	0.839203	0.999998
RPS14P3	266.316	0.00439264	0.039639	0.111452	0.911258	0.999998
ZNF33A	4779.51	0.0070183	0.0462208	0.151801	0.879344	0.999998
RPL28	23921.8	0.00716292	0.0372507	0.192281	0.847522	0.999998
TIMM10	2007.07	0.0012806	0.0326357	0.039229	0.968708	0.999998
CD36	15.2941	0.0237966	0.014875	1.68501	0.0919872	0.999998
MARCHF1	244.7	-0.00127756	0.0296543	-0.0433443	0.965427	0.999998
NPLOC4	9971.1	-0.0204333	0.0461756	-0.442366	0.658224	0.999998
PHACTR4	4222.25	-0.0234852	0.0455099	-0.516026	0.605837	0.999998
TMCO4	335.611	0.0419417	0.0419915	0.995342	0.31957	0.999998
TBXT	34.8681	-0.0509127	0.024702	-2.05233	0.0401372	0.999998
RPL3	108584	0.00804702	0.0401275	0.200538	0.84106	0.999998
ZNF414	881.85	0.00647663	0.0445212	0.145487	0.884326	0.999998
PAAF1	1213.77	0.0107202	0.0462021	0.231848	0.816656	0.999998
ZC3H14	5204.08	-0.00441562	0.0457334	-0.0965296	0.9231	0.999998
ZBTB8OS	1466.67	0.0535424	0.0451172	1.18739	0.235075	0.999998
GRB7	30.6244	-0.0191085	0.0204235	-0.923865	0.355556	0.999998
LINC01141	5.57813	0.0103949	0.00880815	1.16445	0.244242	0.999998
PINK1-AS	534.209	-0.0295718	0.0453597	-0.654288	0.512926	0.999998
PHB	21043.8	-0.000578571	0.0366089	-0.0158022	0.987392	0.999998
PGM1	4555.9	0.00441425	0.0450758	0.0979213	0.921995	0.999998
TMEM259	14508.4	0.00855748	0.0463394	0.18468	0.85348	0.999998
RHNO1	3211.3	-0.000859941	0.0448482	-0.0191546	0.984718	0.999998
GTF2H2	93.8308	0.0345458	0.0283776	1.23797	0.215729	0.999998
HLA-DOB	5.86862	0.0150075	0.011447	1.29474	0.195411	0.999998
C1orf43	17412.6	-0.00821424	0.0445518	-0.18436	0.853731	0.999998
ATP7B	2613.43	0.0248598	0.0461377	0.538732	0.590072	0.999998
CERS3	3.02694	-0.0114526	0.00868794	-1.32184	0.18622	0.999998
OR10Q1	2.84362	0.00814311	0.00603216	1.59931	0.109751	0.999998
ZMAT5	922.371	0.000317456	0.0337225	0.009405	0.992496	0.999998
NIFK-AS1	446.397	0.0143734	0.0436629	0.330497	0.741024	0.999998
ABHD16A	1011.45	0.028124	0.0446732	0.629789	0.528833	0.999998
SLC14A2	8.75206	0.00137408	0.0113261	0.119548	0.904841	0.999998
ASCC1	2601.06	0.0122063	0.0460465	0.264948	0.791049	0.999998
ANXA8	2.06596	-0.00127106	0.00496808	-0.240044	0.810297	0.999998
ODF2L	1978.04	0.0161638	0.0434504	0.372305	0.709666	0.999998
SULT1C3	1.00227	0.000874842	0.00310457	0.440085	0.659876	0.999998
OSBPL2	2630.89	-0.0541994	0.0447943	-1.21038	0.226132	0.999998
CHODL	2.28435	0.00190386	0.00589685	0.317715	0.750701	0.999998
KCTD10	3512.1	0.0202672	0.0462014	0.438339	0.661141	0.999998
POGLUT1	1293.84	-0.0344153	0.04644	-0.74044	0.459033	0.999998
ORC6	4733.34	0.0335662	0.0464328	0.722609	0.46992	0.999998
GNMT	4.22149	-0.0136446	0.00939894	-1.50129	0.133281	0.999998
BBS9	641.461	0.0302035	0.0456151	0.661852	0.508066	0.999998
PRRT3	405.974	0.0409919	0.0446718	0.915502	0.359928	0.999998
FBXO21	5561.16	-0.0163353	0.0440594	-0.370671	0.710882	0.999998
COBLL1	1330.79	-0.00334257	0.043206	-0.0773588	0.938338	0.999998
FILIP1L	179.85	-0.0585679	0.037998	-1.53625	0.124477	0.999998
ENTPD1	4521.57	-0.00100825	0.0461987	-0.0218236	0.982589	0.999998
DDR1	732.712	-0.0391628	0.046085	-0.848854	0.395963	0.999998
ANKRD30B	3.96309	0.00407982	0.00780766	0.503306	0.614749	0.999998
SUCLG2	2648.79	0.0424695	0.0457854	0.92754	0.353646	0.999998
ACHE	122.006	-0.0254927	0.0301255	-0.860986	0.389246	0.999998
DDO	5.36506	-0.00409529	0.010422	-0.373043	0.709116	0.999998
IRF7	14.4289	0.0392785	0.0172114	2.33646	0.0194673	0.999998
ZNF90	2.34869	0.0031173	0.00613229	0.503389	0.614691	0.999998
FCGR2A	8.9492	0.00150366	0.0118669	0.124566	0.900867	0.999998
TAF15	11613.2	-0.0126897	0.0463782	-0.273534	0.784443	0.999998
ZNF174	1044.02	-0.0119679	0.045337	-0.263494	0.79217	0.999998
NHEJ1	780.715	0.0132021	0.0435931	0.302378	0.762364	0.999998
PIP4K2C	2426.96	0.00865191	0.0454099	0.1903	0.849074	0.999998
PEAK1	2330.81	0.000686144	0.0398764	0.0172156	0.986265	0.999998
EPS8L1	67.717	-0.033537	0.0245072	-1.37998	0.167594	0.999998
EFCC1	3.84035	-0.018395	0.00888097	-2.34549	0.0190021	0.999998
ZNF552	358.841	-0.0133495	0.0415476	-0.319263	0.749527	0.999998
AGMAT	16.4336	-0.010755	0.0141387	-0.759991	0.44726	0.999998
EHMT1	4862.42	0.00323381	0.0453728	0.0712625	0.943189	0.999998
MMRN2	11.7167	0.00845124	0.0152203	0.565401	0.571801	0.999998
VASH2	605.968	0.000616365	0.0388048	0.0158455	0.987358	0.999998
LINC01635	28.4344	0.000494857	0.0189181	0.0261248	0.979158	0.999998
BCAP29	48.6542	0.0149726	0.0249361	0.59078	0.554668	0.999998
SENP1	3547.3	0.0312489	0.0462831	0.674824	0.499787	0.999998
SUN1	8603.7	-0.0011664	0.0460732	-0.0253236	0.979797	0.999998
ADAL	1350.2	0.038895	0.0464191	0.838077	0.401988	0.999998
KMT5A	7101.25	0.000159729	0.0461355	0.00346157	0.997238	0.999998
ZBTB40	3884.26	-0.0154998	0.0457686	-0.338871	0.734707	0.999998
IGSF11	37.4332	-0.0147792	0.0205868	-0.716753	0.473527	0.999998
MIR6127	0.646498	0.00308754	0.00322259	1.12213	0.261808	0.999998
TUBB	13294.1	0.00965423	0.0368514	0.26193	0.793375	0.999998
CALCOCO1	1666.63	0.00456506	0.0462507	0.0988525	0.921255	0.999998
FLRT3	249.447	0.0221959	0.0342491	0.64735	0.517405	0.999998
HCN3	93.5981	0.0492933	0.0320361	1.55131	0.120827	0.999998
MARCHF6	11417.4	-0.0100368	0.0416688	-0.240884	0.809645	0.999998
BASP1	4426.54	0.00883225	0.0448435	0.196894	0.843911	0.999998
PCGF3	3292.12	-0.0154124	0.0463918	-0.332294	0.739667	0.999998
CNKSR1	207.722	-0.00277878	0.034369	-0.0815956	0.934968	0.999998
GCK	1.46106	-0.00783822	0.00590523	-1.33405	0.182187	0.999998
LPGAT1	5811.19	-0.0362062	0.0448726	-0.806971	0.419683	0.999998
RNF10	10750.2	-0.0140228	0.0464441	-0.301843	0.762771	0.999998
KBTBD11	9.8339	-0.0149009	0.0144696	-1.0451	0.295978	0.999998
SEC16A	9901.27	0.00626646	0.045344	0.138187	0.890093	0.999998
IKBKB	3590.35	0.00598565	0.0430305	0.139229	0.889269	0.999998
MIR5196	4.20097	-0.0139433	0.00892784	-1.58369	0.113265	0.999998
PSME3	17790.9	0.0100051	0.0432538	0.231266	0.817108	0.999998
FIGNL1	4806.25	-0.0049999	0.0449988	-0.111122	0.91152	0.999998
CIB2	313.155	0.00424549	0.0333971	0.127101	0.898861	0.999998
AAGAB	7721.9	0.0251759	0.046413	0.542386	0.587553	0.999998
ASAP1	3057.32	-0.0364116	0.0429325	-0.848056	0.396407	0.999998
WDR83OS	4749.37	0.00750557	0.0395312	0.189875	0.849407	0.999998
ZNF436-AS1	180.724	-0.000739451	0.031516	-0.023866	0.980959	0.999998
GPSM1	2683.11	0.0126352	0.045806	0.276171	0.782417	0.999998
PACSIN2	5127.53	-0.0231418	0.045133	-0.512655	0.608192	0.999998
NCLN	10731	-0.00456865	0.0429782	-0.106276	0.915363	0.999998
LOC101928163	6.25021	-0.0151472	0.00941338	-1.7768	0.0756012	0.999998
COA7	5451.45	0.0131356	0.0455108	0.288407	0.773036	0.999998
ACSL4	4897.67	-0.0180334	0.0443692	-0.406654	0.684262	0.999998
TRPC7	2.40746	-0.00437311	0.00708918	-0.594544	0.552148	0.999998
ELOA-AS1	60.8277	-0.0252094	0.0296671	-0.852187	0.39411	0.999998
GSN	596.847	-0.00157212	0.0420563	-0.0373617	0.970197	0.999998
SRRM1	11691.7	-0.0271488	0.0462765	-0.586645	0.557442	0.999998
RAPGEF2	2473.23	-0.00909666	0.0390806	-0.232836	0.815888	0.999998
SGCD	8.34465	0.00223735	0.00973872	0.228451	0.819296	0.999998
MIR378F	0.135551	-0.00071553	0.00247432	-0.347474	0.728235	0.999998
ST7	2340.87	-0.0064824	0.0460276	-0.140642	0.888153	0.999998
SEPTIN9	6125.35	-0.01678	0.0459708	-0.364926	0.715167	0.999998
TRIM64B	0.324043	0.000627401	0.00250385	0.230797	0.817473	0.999998
RRAS2	1982.42	-0.0191143	0.0454728	-0.419584	0.67479	0.999998
GAMT	2619.02	0.00849658	0.0338404	0.250984	0.801826	0.999998
C8orf76	343.38	-0.0332075	0.0422173	-0.788608	0.430341	0.999998
RTL9	15.5356	-0.0136366	0.0173355	-0.797463	0.425182	0.999998
PPP1R15B	5412.95	-0.062449	0.0460353	-1.35692	0.174805	0.999998
FAM222A	683.725	-0.0446237	0.0371805	-1.1954	0.231933	0.999998
A2ML1	19.9264	-0.0132362	0.0138784	-0.918196	0.358516	0.999998
ZNF747	1571.78	-0.0114271	0.0462871	-0.246848	0.805026	0.999998
LOXHD1	0.633936	0.00339017	0.00366212	0.960949	0.336578	0.999998
SULT1C2	69.6098	0.0290086	0.0294486	0.99455	0.319955	0.999998
DGKB	6.06403	-0.00914168	0.00938159	-0.943884	0.345229	0.999998
ATXN2L	13403.3	-0.016187	0.0460438	-0.351547	0.725178	0.999998
SIN3A	6699.67	0.00562322	0.0463107	0.121381	0.90339	0.999998
SIRT3	745.676	-0.00379223	0.0451291	-0.0842141	0.932886	0.999998
KDM4C	1171.93	-0.0150427	0.0448211	-0.335775	0.737041	0.999998
STPG1	931.559	0.00634338	0.0444826	0.142272	0.886865	0.999998
COX18	1058.19	0.02511	0.0458114	0.549622	0.582579	0.999998
CCL20	1.06001	0.00361132	0.00414986	0.833407	0.404615	0.999998
NIPAL3	3488.66	-0.018509	0.0461981	-0.400339	0.688907	0.999998
CRACR2A	162.63	0.000858344	0.0388736	0.0221583	0.982322	0.999998
ABCC6	31.4101	-0.012456	0.0175796	-0.728712	0.466178	0.999998
RCAN3AS	8.87212	0.0118738	0.0127258	0.99612	0.319192	0.999998
CCDC168	56.3205	-0.0225254	0.0266008	-0.840133	0.400834	0.999998
WDSUB1	548.469	-0.0496592	0.0450578	-1.10447	0.269387	0.999998
SPDYE6	121.264	-0.0249391	0.0326018	-0.766975	0.443096	0.999998
LHCGR	3.96795	0.0036793	0.00768853	0.49198	0.622733	0.999998
NUDT1	1732.27	-0.00413825	0.0362986	-0.11389	0.909325	0.999998
NKAIN3	1.39051	-0.00789266	0.00511122	-1.81606	0.0693609	0.999998
ATRIP	59.2286	0.0269347	0.0292806	0.936933	0.348793	0.999998
ACTN1	5579.02	0.00343455	0.0446871	0.0768135	0.938772	0.999998
POGLUT2	2005.09	0.046359	0.0463296	1.00111	0.316775	0.999998
COX4I1	13737.3	0.00390226	0.0366257	0.106536	0.915157	0.999998
TLR2	0.852745	0.00360203	0.0047323	0.749005	0.453854	0.999998
ST3GAL3	630.62	0.0333205	0.0440089	0.758708	0.448027	0.999998
LIMCH1	1044.7	0.0124927	0.042449	0.294535	0.768349	0.999998
KHDRBS2	4.67824	0.00577223	0.0105376	0.538087	0.590517	0.999998
SEPTIN10	3747.35	0.00601068	0.0460962	0.130442	0.896217	0.999998
ACYP1	782.071	0.0410339	0.0461965	0.888775	0.374124	0.999998
RDX	12739.5	-0.0179236	0.0464432	-0.385958	0.699528	0.999998
CEP57L1	2112.03	0.0097617	0.0453955	0.215236	0.829583	0.999998
ENTPD6	5507.17	0.00978865	0.045356	0.215807	0.829138	0.999998
CAMK2D	2371.38	-0.00577802	0.0430823	-0.134199	0.893245	0.999998
TMTC1	3933.47	-0.00774287	0.0423702	-0.18271	0.855025	0.999998
TXNDC15	2740.78	0.0529721	0.0460665	1.15087	0.249785	0.999998
ADGRL2	6941.09	-0.0113101	0.0434709	-0.260183	0.794723	0.999998
DDX31	2677.3	-0.0199408	0.0464421	-0.429257	0.667736	0.999998
NHLRC4	33.6287	0.021794	0.0220325	1.0152	0.310009	0.999998
ZBTB44	3961.33	-0.0252349	0.0417016	-0.605383	0.544925	0.999998
PUF60	3608.85	0.0049453	0.036049	0.137094	0.890957	0.999998
SRPK2	5775.01	0.00283966	0.0455684	0.0623241	0.950305	0.999998
AGER	92.6576	0.012922	0.0224695	0.592297	0.553652	0.999998
SMIM32	18.1036	-0.000298955	0.0191277	-0.0153942	0.987718	0.999998
SFXN2	3183.7	0.0344405	0.0464427	0.741107	0.458628	0.999998
MTRR	4356.45	-0.0191468	0.0462735	-0.413597	0.679169	0.999998
TCP11	6.78288	0.00404557	0.01192	0.327139	0.743563	0.999998
COMMD4P1	3.75051	-0.017752	0.00971784	-1.95051	0.0511153	0.999998
TBILA	79.7586	0.0185691	0.0248764	0.751718	0.452221	0.999998
UBXN2B	2467.48	0.00523272	0.0428934	0.122015	0.902887	0.999998
FAM92A	2677.59	0.0452347	0.0460789	0.981969	0.326115	0.999998
LCORL	1334.61	-0.0242608	0.0422479	-0.575521	0.564939	0.999998
FANCL	2556.5	0.00674097	0.044365	0.152058	0.879141	0.999998
MIR6731	0	NA	NA	NA	NA	NA
RSRP1	3762.89	0.00496058	0.0441954	0.112323	0.910568	0.999998
FPR1	3.19445	0.00085319	0.0069281	0.120881	0.903785	0.999998
ZNF25	739.152	-0.0158042	0.0414009	-0.383181	0.701586	0.999998
UNC13B	2678.48	0.0343266	0.0464454	0.739081	0.459858	0.999998
RABL2B	764.578	-0.0440158	0.044557	-0.984573	0.324834	0.999998
CMC2	1958.41	-0.00692674	0.0428347	-0.161603	0.871619	0.999998
EPB41L2	10906.1	-0.00709757	0.046386	-0.152996	0.878401	0.999998
FLCN	1945.84	-0.0399929	0.0462396	-0.865633	0.386691	0.999998
NAT1	470.026	-0.00935239	0.0438057	-0.212461	0.831747	0.999998
INPP4A	2178.81	-0.0297006	0.0427283	-0.694951	0.487086	0.999998
CEP63	850.075	0.00834095	0.0464058	0.179424	0.857605	0.999998
MYCN	6.94897	0.000794891	0.0113746	0.0759657	0.939446	0.999998
MTFR1L	2428.82	-0.0218943	0.0452743	-0.483191	0.62896	0.999998
LOC646471	165.574	0.0443049	0.0336217	1.33379	0.182274	0.999998
FLOT2	10229.8	-0.0127128	0.0406624	-0.3126	0.754585	0.999998
GRAP2	10.4177	-0.00407647	0.0112446	-0.37935	0.704428	0.999998
MIR3917	0.928773	0.00173129	0.00485067	0.344329	0.730599	0.999998
GSS	3908.1	0.0238697	0.0427708	0.55804	0.576817	0.999998
HPS1	2643.35	-0.0208396	0.0434247	-0.479628	0.631492	0.999998
TASP1	717.135	0.0206553	0.045921	0.451077	0.651934	0.999998
PSG1	1.2779	-0.0025232	0.0051957	-0.443453	0.657438	0.999998
FAM126B	1587.02	-0.00138768	0.0419675	-0.0330709	0.973618	0.999998
ATL3	195.072	-0.0105439	0.033292	-0.318958	0.749759	0.999998
FXYD3	5.50433	0.00846356	0.00953776	0.88975	0.3736	0.999998
C1orf232	6.86029	-0.00294537	0.00791777	-0.420957	0.673786	0.999998
RPL24	38727.3	0.00879555	0.0393216	0.223688	0.823	0.999998
RPL17	6179.32	-0.0110015	0.0429534	-0.256058	0.797906	0.999998
RPL23A	43778.7	0.0135173	0.0408783	0.330681	0.740885	0.999998
APP	33742.9	0.0529899	0.0443617	1.19445	0.232301	0.999998
SEZ6L	50.6576	-0.019753	0.0254705	-0.760863	0.446739	0.999998
SLC8A3	23.3441	0.0149968	0.0200146	0.750604	0.452891	0.999998
ZNF148	2577.35	-0.0244739	0.0441491	-0.554811	0.579024	0.999998
SLC6A9	486.829	-0.00994712	0.0335751	-0.298223	0.765533	0.999998
DUS4L	395.847	0.0132952	0.0437157	0.304744	0.760561	0.999998
IFNA7	1.28512	0.00218124	0.00347592	0.579855	0.562013	0.999998
PCDHB16	5.18186	0.00414734	0.0104149	0.394205	0.69343	0.999998
PPP4R4	135.374	0.0318133	0.0360854	0.88039	0.378648	0.999998
PCDH15	19.6131	0.00404213	0.0167824	0.239289	0.810882	0.999998
MTAP	4398.83	0.029243	0.0462982	0.632135	0.527299	0.999998
MSX1	1574.87	0.00716968	0.0387185	0.185043	0.853195	0.999998
HAS2	21.8554	-0.0298624	0.0196455	-1.58234	0.113572	0.999998
FAM24B	227.586	-0.0156908	0.0341659	-0.46568	0.641445	0.999998
CDC25B	8006.46	-0.0540081	0.0453944	-1.18948	0.23425	0.999998
IL1R1	5.43421	-0.00687433	0.00986368	-0.68167	0.495448	0.999998
FAM126A	4154.7	0.0115941	0.0437294	0.265214	0.790845	0.999998
ICA1L	709.951	-0.023622	0.0452334	-0.522195	0.601535	0.999998
LOC101928728	108.545	-0.0155673	0.0341407	-0.461591	0.644375	0.999998
RHOH	28.4254	0.022447	0.0194986	1.16001	0.246043	0.999998
OAZ2	4328.83	0.0230821	0.0433606	0.532278	0.594533	0.999998
TPM1	4762.8	0.00926489	0.0463912	0.199605	0.841789	0.999998
BRD2	11090.8	-0.0119812	0.0462329	-0.25908	0.795573	0.999998
ADAMTSL3	99.8533	-0.0372631	0.0323839	-1.14561	0.251956	0.999998
DDX24	4504.29	0.0157102	0.0454607	0.345362	0.729823	0.999998
ARHGAP12	2124.61	-0.00356646	0.0435831	-0.0818291	0.934783	0.999998
PITRM1	7465.72	0.0112825	0.0457872	0.246363	0.805401	0.999998
BNIP2	4832.98	-0.0269853	0.0463465	-0.582329	0.560345	0.999998
RAPGEF1	5597.96	-0.00632623	0.0453781	-0.139381	0.889149	0.999998
TMEM121B	220.194	0.0347434	0.0422978	0.824408	0.409708	0.999998
SAMD1	3057.91	-0.0189034	0.0463162	-0.4081	0.6832	0.999998
KLC4	1626.2	0.00638925	0.0435339	0.14671	0.883361	0.999998
ACTG1P20	152.359	-0.0138849	0.0344333	-0.404503	0.685843	0.999998
RAB7A	10229.7	-0.0140326	0.044017	-0.318702	0.749952	0.999998
SEMA3B	75.5642	-0.0255174	0.029425	-0.880242	0.378728	0.999998
MAPKAPK3	2678.7	-0.00265693	0.0396434	-0.0669737	0.946603	0.999998
DAP3	7222.08	0.0400588	0.045599	0.878562	0.379639	0.999998
LRP8	3315.99	0.0313864	0.0458803	0.684369	0.493742	0.999998
CABP1	187.345	-0.0160273	0.0334958	-0.477291	0.633155	0.999998
ZNF320	23.7218	-0.0116781	0.0190821	-0.596357	0.550937	0.999998
DST	13171.1	-0.0061853	0.0357894	-0.172835	0.862781	0.999998
DISC1	23.9571	-0.0130247	0.0202622	-0.637397	0.523866	0.999998
LINC02574	2.32081	0.00390918	0.00607818	0.670119	0.502782	0.999998
B3GALNT1	325.388	-0.0107159	0.04262	-0.251016	0.801802	0.999998
VPS37A	2143.86	-0.0238014	0.0462915	-0.514262	0.607069	0.999998
MXD3	663.678	-0.0130369	0.0424264	-0.308473	0.757723	0.999998
MED16	2204.09	-0.00622931	0.0408656	-0.152317	0.878937	0.999998
IKBKE	211.486	-0.00561458	0.0375711	-0.147757	0.882535	0.999998
ALG13	4112.26	-0.0189397	0.0464313	-0.40798	0.683288	0.999998
SCARNA1	1.46385	0.00250681	0.00647705	0.372215	0.709733	0.999998
ANKRD11	8166.18	-0.018901	0.0451222	-0.418944	0.675257	0.999998
CYTOR	272.648	0.0157361	0.0401548	0.390771	0.695966	0.999998
HDAC2	15259.1	-0.0171944	0.0462577	-0.371733	0.710092	0.999998
NEK4	2916.43	-0.0262675	0.0463126	-0.567474	0.570392	0.999998
PTK2	4053.67	0.00180809	0.0464327	0.0389612	0.968921	0.999998
CADPS2	2274.02	-0.0306682	0.0463162	-0.662392	0.50772	0.999998
TIMM23B	236.773	-0.00716226	0.0392183	-0.182536	0.855162	0.999998
SMUG1	2040.1	-0.00697971	0.0451545	-0.154657	0.877092	0.999998
TRPM3	25.0744	-0.0128722	0.0188764	-0.663896	0.506757	0.999998
CDKN2B-AS1	186.76	-0.0410068	0.0319377	-1.29375	0.195753	0.999998
DNAJC8	14278.3	0.00667106	0.044829	0.14879	0.881719	0.999998
OAZ3	186.735	0.0499101	0.038173	1.30291	0.192605	0.999998
SDF4	8565.63	0.00517037	0.0397892	0.129915	0.896633	0.999998
HEMK1	1275.94	0.0161586	0.0410103	0.395306	0.692617	0.999998
UBAC1	3909.83	-0.0197766	0.042571	-0.464283	0.642445	0.999998
NSA2	8157.28	0.00550077	0.0447729	0.122822	0.902248	0.999998
CAMTA1	4112.53	-0.00531105	0.0455848	-0.116504	0.907253	0.999998
DOK7	6.37223	0.000292504	0.0118295	0.024705	0.98029	0.999998
ADORA1	207.315	0.0128392	0.0423947	0.302824	0.762024	0.999998
ATP23	184.719	0.0201016	0.0361456	0.557266	0.577346	0.999998
RAB27A	546.558	0.0194808	0.0462598	0.42067	0.673996	0.999998
IKZF3	1246.13	-0.0224356	0.0409982	-0.547986	0.583701	0.999998
UBE2W	1665.78	-0.0519927	0.0444702	-1.16912	0.242354	0.999998
SNORA73A	139.598	0.0278113	0.0328295	0.857623	0.3911	0.999998
SNORA73B	38.3401	0.0433035	0.02413	1.82767	0.0675985	0.999998
STAT6	56.1334	0.0417381	0.0222164	1.86179	0.0626329	0.999998
PARP4	5417.13	-0.00190839	0.0460341	-0.0414478	0.966939	0.999998
GOLGA8N	0.369935	-2.77e-06	0.00250744	-0.000972594	0.999224	0.999998
TRNAU1AP	1418.45	-0.0203276	0.0445301	-0.45602	0.648375	0.999998
TIMM9	1504.06	-0.00784097	0.0460016	-0.170237	0.864824	0.999998
PTGR2	926.072	0.0111276	0.0451994	0.246809	0.805056	0.999998
FBXL2	568.036	0.0427821	0.0445951	0.963272	0.335411	0.999998
SNORA44	9.5878	-0.00473849	0.012544	-0.357705	0.720564	0.999998
SNORA16A	48.3251	0.00532503	0.0226906	0.232628	0.81605	0.999998
ZNF670	254.28	0.0758044	0.0413392	1.85083	0.0641947	0.999998
C19orf84	1.10037	-0.00025837	0.00534298	-0.0433997	0.965383	0.999998
ACRV1	19.5686	-0.000876501	0.0193349	-0.0441908	0.964752	0.999998
LINC01715	46.5185	-0.00944109	0.0277465	-0.340464	0.733507	0.999998
STAU1	15907.2	-0.0452657	0.0456783	-0.990803	0.321782	0.999998
TIAM1	5233.87	-0.040527	0.0460582	-0.879733	0.379004	0.999998
NARF	3059.81	-0.00944469	0.042356	-0.222857	0.823646	0.999998
PLEKHM1	160.791	0.000706324	0.0331112	0.0210595	0.983198	0.999998
VWA7	17.8121	0.00236658	0.0142186	0.178524	0.858311	0.999998
DMAC1	2661.44	0.0126122	0.0409651	0.307757	0.758267	0.999998
CNTLN	1875.38	0.00166686	0.0460964	0.0361612	0.971154	0.999998
HACD4	28.0395	-0.0100664	0.0178533	-0.564823	0.572194	0.999998
FAM219A	2149.32	-0.00688994	0.04635	-0.148783	0.881725	0.999998
C4orf33	648.52	-0.000275473	0.0457815	-0.00603414	0.995185	0.999998
FBXO9	6949.19	-0.018802	0.0442801	-0.424703	0.671053	0.999998
UBE2C	5940.11	0.023761	0.045669	0.520264	0.60288	0.999998
STIM1	2387.1	0.0150996	0.0460429	0.327883	0.743	0.999998
GAPVD1	6130.79	0.00435694	0.046441	0.0938265	0.925247	0.999998
ADCYAP1R1	47.4926	-0.0326487	0.0293932	-1.11092	0.266604	0.999998
TPM3	24875	-0.00681483	0.0445885	-0.152829	0.878533	0.999998
SLC26A5	11.4256	-0.00347493	0.0150055	-0.227027	0.820402	0.999998
JOSD1	4240.66	-0.0149871	0.046089	-0.325113	0.745095	0.999998
ENDOU	16.6956	0.00658831	0.0176479	0.37308	0.709089	0.999998
BFSP1	456.755	-0.0120471	0.0415916	-0.288726	0.772791	0.999998
OTOA	9.40672	-0.00856307	0.0116466	-0.700632	0.483533	0.999998
CHN1	2289.79	0.0324264	0.0462766	0.700903	0.483364	0.999998
ASPM	13608.3	-0.0100381	0.040338	-0.24887	0.803461	0.999998
LINC01756	0.780853	-0.00196404	0.00307424	-0.6117	0.540736	0.999998
LINC01648	0.846767	-0.00455045	0.00391782	-1.43325	0.151787	0.999998
ZNF226	2918.08	0.00384512	0.0464264	0.0827823	0.934025	0.999998
MATN1-AS1	29.6272	-0.00851081	0.0235135	-0.355802	0.721989	0.999998
AMFR	7130.57	-0.00116693	0.045077	-0.0258891	0.979346	0.999998
LINC01778	6.73556	-0.0198113	0.0110891	-1.78488	0.074281	0.999998
VPS52	2077.62	0.0036051	0.0449927	0.0800418	0.936204	0.999998
ZNF717	183.632	0.00181516	0.035916	0.0509184	0.959391	0.999998
DCP1A	3375.68	-0.014393	0.046405	-0.310253	0.756368	0.999998
SNORD103C	1.18451	-0.00470712	0.00478609	-1.13467	0.256513	0.999998
N4BP2L1	148.904	-0.000880649	0.035511	-0.0249942	0.98006	0.999998
LCP1	8018.78	0.0168568	0.0454488	0.370764	0.710813	0.999998
WDR25	600.959	-0.0176669	0.0409452	-0.431175	0.666341	0.999998
STING1	1207.29	0.0465096	0.0438509	1.06027	0.289022	0.999998
HLTF	4008.18	0.0214097	0.0440493	0.486216	0.626814	0.999998
LINC01226	0.305695	-0.00119479	0.00250222	-0.572113	0.567245	0.999998
ABHD18	1091.14	-0.0432124	0.0398066	-1.08664	0.277196	0.999998
ATP8A1	1602	0.0210912	0.0324158	0.651943	0.514438	0.999998
TMEM39A	2086.41	0.0164979	0.0462284	0.357009	0.721085	0.999998
TMEM170B	3413.36	-0.0171779	0.0439051	-0.391535	0.695402	0.999998
DEFB131B	9.47186	0.0128172	0.0128047	0.993521	0.320456	0.999998
OR6M1	2.19297	-0.0122532	0.00750236	-1.67258	0.0944098	0.999998
OR10V1	0.220623	-0.000994095	0.00249164	-0.474218	0.635344	0.999998
GOSR1	4422.63	0.00290755	0.0463729	0.0627091	0.949998	0.999998
BEST1	135.264	-0.0813463	0.0258953	-3.22708	0.0012506	0.999998
ASNS	275.178	-0.0404067	0.0421925	-0.953664	0.340254	0.999998
CNTROB	2643.38	-0.0467698	0.0464397	-1.00749	0.313701	0.999998
MIR4254	1.59447	-0.00554225	0.00607276	-0.980409	0.326884	0.999998
SLC39A8	3703.97	0.0163769	0.0459889	0.355946	0.721881	0.999998
SPOCD1	9.57056	0.0055912	0.0115287	0.45942	0.645932	0.999998
SLC39A7	2170.91	0.0147742	0.0424709	0.347733	0.728041	0.999998
CCN6	64.9631	-0.00226836	0.027019	-0.0836419	0.933341	0.999998
CLIP1	4095.88	-0.00105962	0.0450665	-0.0235148	0.98124	0.999998
TACC1	4310.86	-0.00438072	0.0423847	-0.103366	0.917673	0.999998
FBXL16	1446.38	-0.0115259	0.04416	-0.261668	0.793577	0.999998
TMEM150A	284.125	0.0352249	0.0394374	0.888652	0.37419	0.999998
IFNL2	0.0509492	-0.000340207	0.00244919	-0.150937	0.880026	0.999998
SLC9C1	24.0142	-0.00201331	0.0159489	-0.126537	0.899307	0.999998
TMEM39B	1254.66	0.0237985	0.0386336	0.61508	0.538502	0.999998
C11orf54	991.153	0.0493488	0.0463193	1.06729	0.285841	0.999998
TNPO1	19950.6	-0.00811712	0.0444209	-0.182739	0.855003	0.999998
MIR5585	0.365348	-0.000590345	0.00293021	-0.184447	0.853663	0.999998
QRICH1	5679.49	0.00262885	0.0464442	0.0565713	0.954887	0.999998
SRPX	333.061	0.0180551	0.0419106	0.43064	0.66673	0.999998
SMC1A	49898.7	-0.0209176	0.0464253	-0.450576	0.652295	0.999998
JUP	4339.36	-0.0249001	0.0438051	-0.568051	0.57	0.999998
GPN3	3491.88	0.0231152	0.0462331	0.500072	0.617024	0.999998
SLC25A24	3807.76	-0.0101442	0.0463418	-0.219009	0.826643	0.999998
CASP12	2.96933	-0.0015222	0.00672101	-0.225613	0.821503	0.999998
MTMR9LP	29.1266	-0.0203553	0.0237671	-0.845388	0.397894	0.999998
RWDD2A	843.725	0.0381339	0.0439671	0.870741	0.383896	0.999998
TBC1D14	1667.58	0.017224	0.0464308	0.370452	0.711046	0.999998
DGUOK	2507.26	0.00658959	0.0415764	0.158435	0.874114	0.999998
GPR108	1944.59	0.00448558	0.0390891	0.114618	0.908748	0.999998
CALU	16797.2	-0.031244	0.0462008	-0.676178	0.498928	0.999998
FAM89B	1958.09	-0.0218837	0.0360188	-0.607064	0.543808	0.999998
RPP14	1012.61	-0.0468918	0.0448057	-1.0498	0.29381	0.999998
SLC39A4	329.849	0.0372712	0.0328482	1.13756	0.255304	0.999998
FDFT1	8765.47	-0.014109	0.0434476	-0.324724	0.74539	0.999998
LRTOMT	334.097	-0.0249469	0.0387559	-0.642035	0.52085	0.999998
KY	0.779328	-0.000818108	0.00440058	-0.161036	0.872065	0.999998
IAH1	1800.02	-0.0104042	0.0420801	-0.247408	0.804592	0.999998
INKA1	8.18046	-0.00530652	0.0105508	-0.473988	0.635509	0.999998
GOLGA8Q	0.460342	-0.000440209	0.00265228	-0.149889	0.880852	0.999998
CPNE6	1.09359	-0.00206734	0.00544209	-0.359768	0.71902	0.999998
COX7A2	7114	0.0112494	0.0363267	0.30967	0.756812	0.999998
TRIM60	1.55506	-1e-06	0.00447452	-0.000318211	0.999746	0.999998
SPOCK3	0.254746	-0.00108381	0.00249656	-0.513992	0.607258	0.999998
CABYR	527.067	0.00555169	0.0419287	0.131702	0.89522	0.999998
BCL2L12	2628.44	0.0203887	0.0400387	0.509072	0.610702	0.999998
S100PBP	2614.36	-0.000457672	0.0459212	-0.00997629	0.99204	0.999998
KIDINS220	5071.43	-0.00814619	0.043664	-0.186559	0.852006	0.999998
FAM133B	1452.58	-0.00657007	0.0464044	-0.141405	0.88755	0.999998
ZNF154	77.9835	0.00503769	0.0280915	0.181564	0.855925	0.999998
DTD1-AS1	1.7196	-0.0024327	0.00411486	-0.590918	0.554576	0.999998
TTC23	1268.95	0.0293276	0.046421	0.63147	0.527733	0.999998
DHFR	13861.8	-0.028633	0.0463248	-0.618044	0.536546	0.999998
MTRF1L	2224.91	-0.00705726	0.0459965	-0.153403	0.87808	0.999998
SLC22A8	0.734912	0.000583065	0.00352793	0.145862	0.88403	0.999998
SSTR3	6.45944	0.015528	0.0125433	1.26486	0.205921	0.999998
FXN	1922.32	0.00985613	0.0443135	0.222146	0.824201	0.999998
SLC4A10	1.67255	0.000210748	0.00662152	0.0329563	0.973709	0.999998
ADTRP	3.34559	0.00184325	0.00718202	0.235799	0.813589	0.999998
PLEKHH1	1285.72	0.00551993	0.0405163	0.136451	0.891465	0.999998
USP39	7062.8	-0.025949	0.0462008	-0.561587	0.574397	0.999998
ASZ1	4.78664	0.000936673	0.00611638	0.159211	0.873503	0.999998
APBB2	1574.64	0.00881106	0.0432047	0.204045	0.838318	0.999998
TSACC	203.4	-0.0332093	0.0391889	-0.842168	0.399694	0.999998
YPEL1	180.037	-0.0353083	0.0347772	-1.01106	0.311988	0.999998
PHACTR1	705.019	0.00819013	0.0364881	0.225345	0.821711	0.999998
MORF4L2	21373.2	1.71095e-05	0.0462107	0.000370308	0.999705	0.999998
MIR31HG	30.4736	0.00239206	0.0203495	0.121767	0.903084	0.999998
CASC2	138.569	0.0306925	0.038156	0.800612	0.423356	0.999998
MAP7	3268.86	0.0396917	0.0463761	0.85626	0.391854	0.999998
EPHB6	3.03833	0.00424299	0.0066043	0.68866	0.491037	0.999998
PMS1	2454.55	0.0139024	0.0444649	0.312962	0.75431	0.999998
MUC6	0.191087	-0.000295198	0.00248637	-0.125218	0.900351	0.999998
TRIM62	456.835	0.0557303	0.0453749	1.226	0.220199	0.999998
SNAPC2	663.667	-0.00863177	0.0362154	-0.237371	0.812369	0.999998
SLC28A1	6.23175	-0.0163585	0.00966105	-1.72658	0.0842438	0.999998
MIR3605	1.48895	-0.000939146	0.00584415	-0.14475	0.884908	0.999998
CIB1	3120.93	0.00704736	0.0386218	0.182493	0.855195	0.999998
ZSCAN31	196.471	-0.025628	0.0391829	-0.649041	0.516312	0.999998
NRG4	109.487	-0.00303323	0.0280223	-0.107307	0.914545	0.999998
SLC10A7	517.844	0.0273396	0.0403273	0.67644	0.498761	0.999998
TMEM222	3248.33	-0.00484698	0.0354077	-0.136832	0.891163	0.999998
KIRREL2	7.57815	0.00635133	0.00895692	0.69205	0.488906	0.999998
PWWP2B	501.927	-0.0241256	0.0374782	-0.642505	0.520546	0.999998
ZNF655	3400.63	-0.0156717	0.0464442	-0.33743	0.735792	0.999998
CCDC167	1528.72	0.0057185	0.0344872	0.165766	0.868341	0.999998
TAS2R4	16.3498	-0.0213735	0.0155265	-1.45524	0.145602	0.999998
TAS2R3	4.06381	-4.26e-05	0.00797555	-0.00507204	0.995953	0.999998
CHADL	14.7692	-0.0106575	0.0153571	-0.690171	0.490086	0.999998
NEUROD4	1.47594	0.000332591	0.00497267	0.0614975	0.950963	0.999998
PSMD5	26.3039	0.00157407	0.0166662	0.0972464	0.922531	0.999998
IFITM1	311.124	0.0517403	0.0350222	1.48227	0.138268	0.999998
HEATR3	4744.52	0.0245531	0.0459525	0.534663	0.592883	0.999998
ZNF687	3624.7	-0.0141813	0.0464314	-0.305181	0.760228	0.999998
ST3GAL4	545.609	0.00429223	0.0396249	0.107912	0.914065	0.999998
SMIM12	2921.64	-0.00296561	0.0421829	-0.070265	0.943983	0.999998
LOC653160	78.2477	0.0137924	0.0277082	0.506053	0.61282	0.999998
LPIN1	1519.36	0.0167991	0.0411799	0.408729	0.682738	0.999998
ZMYM1	2065.45	-0.0100423	0.0405797	-0.247676	0.804385	0.999998
HAGLROS	59.3355	-0.0305056	0.0295207	-1.02996	0.303028	0.999998
HAGLR	1238.35	-0.00875218	0.0434866	-0.201398	0.840387	0.999998
RGS20	134.42	0.0109931	0.0336659	0.327006	0.743664	0.999998
SNTG1	5.28607	-0.014095	0.00947754	-1.4722	0.140966	0.999998
PRKACB	1759.03	-0.0057139	0.0425775	-0.134205	0.89324	0.999998
CD163L1	3.5213	0.00673202	0.00850317	0.765407	0.444029	0.999998
ZMYM4-AS1	4.10867	-0.00768275	0.00720577	-1.09006	0.275685	0.999998
NFATC4	518.849	-0.0107919	0.0356794	-0.30473	0.760572	0.999998
ARHGAP44	1451.32	0.0115234	0.0464398	0.248102	0.804056	0.999998
NELFCD	8692.44	-0.0369694	0.0443222	-0.833953	0.404308	0.999998
HINFP	1121.53	-0.0309474	0.0459927	-0.672045	0.501555	0.999998
PLEKHH3	1061.43	0.025962	0.0436171	0.596182	0.551054	0.999998
C1orf216	1567.98	-0.0213233	0.0431641	-0.49442	0.62101	0.999998
DCTN2	8536.88	0.00890999	0.043578	0.204414	0.83803	0.999998
STMN4	181.186	-0.0111362	0.0225556	-0.498932	0.617828	0.999998
PRMT5	10843.5	0.0064503	0.0438361	0.14712	0.883037	0.999998
PRKAA1	4346.77	0.00769013	0.0438436	0.175415	0.860754	0.999998
VMO1	23.014	-0.0229682	0.0198518	-1.18292	0.236842	0.999998
HK3	2.68371	-0.00930896	0.00691335	-1.33861	0.180699	0.999998
PAX6	1309.31	0.0125717	0.0463752	0.271226	0.786217	0.999998
HDLBP	48690.9	4.79553e-05	0.0459316	0.00104401	0.999167	0.999998
RECQL5	2250.05	0.0180566	0.045657	0.395928	0.692158	0.999998
SUPT5H	20419.6	0.0120661	0.0463035	0.260558	0.794433	0.999998
CREM	2460.34	0.0382993	0.0463492	0.827025	0.408223	0.999998
CNTNAP5	6.91211	-0.0105033	0.00987424	-1.01734	0.30899	0.999998
ATG13	4261.16	-0.0231201	0.0464418	-0.497676	0.618713	0.999998
CNEP1R1	787.429	0.0426936	0.0460797	0.926197	0.354343	0.999998
ZNF560	3.22331	-0.00202646	0.00817258	-0.241484	0.80918	0.999998
TSPAN15	863.534	0.0193761	0.0390771	0.495718	0.620093	0.999998
SH3D21	329.018	0.0106964	0.0311348	0.346094	0.729272	0.999998
EPB41L3	7721.41	-0.0340701	0.0460692	-0.739362	0.459687	0.999998
MAPT	203.666	0.0240912	0.0354632	0.680833	0.495977	0.999998
SNORA63C	0.487541	0.00217604	0.00374452	0.523004	0.600971	0.999998
CCDC186	2185.99	0.014491	0.0438229	0.330691	0.740878	0.999998
OSBPL9	7479.25	0.01108	0.0456944	0.242427	0.80845	0.999998
ARRB1	609.387	0.0346796	0.0456018	0.761758	0.446204	0.999998
ZNF774	186.935	-0.0184049	0.0354409	-0.514772	0.606712	0.999998
MYOM2	537.13	-0.0472643	0.0395933	-1.20154	0.22954	0.999998
TECPR2	1446.93	-0.00264699	0.0463829	-0.0570326	0.954519	0.999998
LINC01137	16.2875	0.00666267	0.0178904	0.370746	0.710827	0.999998
MIER3	2676.89	-0.00127407	0.0422999	-0.0301312	0.975962	0.999998
TNXB	71.6888	0.00385411	0.0326817	0.119572	0.904822	0.999998
MIR6732	0.704696	-0.00257269	0.00368026	-0.661661	0.508189	0.999998
BCL6	348.218	0.00877131	0.0445486	0.197729	0.843257	0.999998
LDB2	1.77063	0.00139545	0.00488187	0.273178	0.784716	0.999998
CNN3	9293.74	-0.0268603	0.0463387	-0.579539	0.562226	0.999998
MIR5581	14.9481	0.0123339	0.0142562	0.837836	0.402123	0.999998
SCAMP2	6599.4	0.0136088	0.0416591	0.326529	0.744024	0.999998
GNL2	10429.3	0.000536257	0.0458987	0.0116826	0.990679	0.999998
TIPARP	2937.77	0.0142645	0.0459245	0.31034	0.756302	0.999998
EGFL6	2.04037	-0.00364764	0.00662421	-0.513794	0.607396	0.999998
B4GALNT2	3.55131	-0.00854636	0.00786051	-1.047	0.2951	0.999998
CHIA	1.16011	0.00196771	0.00496733	0.337871	0.73546	0.999998
MR1	773.111	0.0234558	0.0423179	0.553057	0.580225	0.999998
BAG4	3472.05	-0.0222908	0.0464019	-0.480059	0.631185	0.999998
BACH2	1339.96	-0.0357992	0.0380258	-0.943363	0.345495	0.999998
DNAJB2	1010.57	-0.00428426	0.0448756	-0.0956464	0.923801	0.999998
TNFRSF11A	1327.5	-0.00627463	0.0463369	-0.135391	0.892303	0.999998
C19orf48	9046.48	-0.00553343	0.039045	-0.141699	0.887318	0.999998
GPR135	173.698	0.0210296	0.0302872	0.698293	0.484994	0.999998
CLEC7A	16.1165	0.00187755	0.0116643	0.157296	0.875012	0.999998
NDST4	62.8691	0.00241033	0.0229507	0.10514	0.916264	0.999998
GPRASP2	0.906157	-0.000677893	0.00430394	-0.137408	0.890708	0.999998
SLC12A1	3.22703	0.00900671	0.00849957	1.06012	0.289088	0.999998
ZNF124	300.904	-0.0204247	0.0442227	-0.460822	0.644927	0.999998
AKR1C1	0.960122	4.93893e-05	0.00441053	0.00955178	0.992379	0.999998
DBP	227.676	0.00164986	0.0315745	0.0518535	0.958645	0.999998
DAZL	4.28776	-0.0105087	0.0100077	-1.07097	0.284181	0.999998
CDKL1	518.027	-0.0271152	0.0414248	-0.652786	0.513894	0.999998
TNFRSF18	0.747587	0.00165558	0.0040932	0.38314	0.701616	0.999998
EPHA10	381.706	0.0005214	0.0419911	0.0124767	0.990045	0.999998
MANEAL	5986.28	0.00839493	0.0415455	0.201965	0.839944	0.999998
P2RX5	326.89	0.0252099	0.039236	0.639858	0.522265	0.999998
C9orf72	927.979	-0.0104355	0.0415239	-0.251853	0.801155	0.999998
GART	19323.4	0.0342287	0.0449462	0.761467	0.446378	0.999998
USP28	3895.61	-0.0116323	0.0442885	-0.262655	0.792817	0.999998
PSD3	3894.19	-0.00375179	0.0382531	-0.0981125	0.921843	0.999998
PIAS1	3612.17	0.0272366	0.0454254	0.59941	0.5489	0.999998
GNAS	60894.1	-0.0308865	0.0460952	-0.670037	0.502834	0.999998
AGAP6	53.3136	0.0169201	0.0214482	0.806531	0.419937	0.999998
ITGAX	29.9602	0.0469854	0.0195481	2.48223	0.0130565	0.999998
SLMAP	3697.88	0.0185402	0.045269	0.409598	0.682101	0.999998
TCL1B	0.783995	0.00337269	0.00379875	0.872596	0.382883	0.999998
C1QTNF6	290.387	-0.0138141	0.0311729	-0.44813	0.654059	0.999998
PPP4R3B	3805.74	-0.0127144	0.046414	-0.273868	0.784186	0.999998
L3MBTL4	396.412	-0.00817573	0.0447767	-0.183261	0.854593	0.999998
RNF144A	844.167	0.0252552	0.0426801	0.593985	0.552522	0.999998
SLC37A3	3526.11	-0.0130704	0.0464482	-0.281293	0.778485	0.999998
ALKBH5	10085.7	-0.0435706	0.0452353	-0.962999	0.335548	0.999998
NSUN2	18418	-0.0258647	0.0464017	-0.557329	0.577303	0.999998
LINC01343	0.628395	0.000687167	0.00395019	0.158376	0.874161	0.999998
DLG4	350.705	-0.00226187	0.0348265	-0.0653967	0.947858	0.999998
GJA9-MYCBP	4.75886	-0.00421888	0.00838442	-0.469642	0.638611	0.999998
SMAD2	3947.37	-0.0401654	0.04579	-0.87724	0.380356	0.999998
LOC105378663	2.64379	-0.00165115	0.00269693	-0.675192	0.499554	0.999998
FGD1	1220.55	-0.0396846	0.0453167	-0.876712	0.380643	0.999998
SMAD1	1683.42	-0.0713255	0.0464483	-1.53523	0.124727	0.999998
CAMK2G	2442.85	-0.0101367	0.0464005	-0.218655	0.826919	0.999998
RASL10A	55.8761	0.0186765	0.0249291	0.76368	0.445058	0.999998
MMS19	6780.76	0.00252306	0.0453769	0.0556086	0.955654	0.999998
XRCC6	60327.3	-0.00073345	0.0446486	-0.0164268	0.986894	0.999998
OXCT2P1	4.19646	-0.000649121	0.00907686	-0.0697117	0.944423	0.999998
PPIEL	488.291	0.0190151	0.0339421	0.56411	0.572679	0.999998
EML1	3294.25	-0.0503573	0.0456905	-1.1017	0.27059	0.999998
WDR60	2019.79	-0.0011542	0.0463484	-0.0249257	0.980114	0.999998
ZDHHC18	2680.6	0.00560317	0.0450577	0.124263	0.901107	0.999998
PABPC4-AS1	21.8019	0.00827027	0.0213383	0.38991	0.696603	0.999998
SNORA55	35.4747	0.0066982	0.016565	0.4147	0.678362	0.999998
LIMD2	1133.16	0.0291928	0.0399029	0.732382	0.463935	0.999998
CXCL11	3.5043	8.12648e-05	0.00851451	0.0094216	0.992483	0.999998
NCK1	1234.24	-0.0105857	0.0463086	-0.228264	0.819441	0.999998
PPIE	4622.49	0.0112136	0.0454442	0.246736	0.805112	0.999998
NPL	307.94	-0.0258388	0.0441852	-0.583762	0.559381	0.999998
ECEL1	418.271	0.0119034	0.0385534	0.308295	0.757858	0.999998
LOC101929536	60.0344	0.0286158	0.0279449	1.05099	0.293263	0.999998
RXFP1	2.72882	0.00474331	0.00700944	0.639345	0.522598	0.999998
TRIT1	2079.86	-0.0470039	0.0464168	-1.01366	0.310743	0.999998
ZNF627	926.187	-0.00683439	0.0454939	-0.150604	0.880288	0.999998
TSPOAP1	7.47802	-0.00874568	0.00997898	-0.887246	0.374947	0.999998
ATF6B	2184.97	0.0672147	0.0464024	1.44857	0.147458	0.999998
OGDHL	300.453	0.0107949	0.0394067	0.276613	0.782078	0.999998
RAET1G	64.3209	0.0151818	0.0279596	0.540038	0.589171	0.999998
CCDC84	448.991	-0.0161646	0.0458831	-0.352766	0.724264	0.999998
ZCCHC2	1625.24	-0.0321733	0.0460372	-0.698246	0.485024	0.999998
ZMYM2	6832.89	-0.00872678	0.0435356	-0.200499	0.84109	0.999998
TRAF3	4938.67	-0.0250401	0.0464422	-0.539079	0.589832	0.999998
USH1G	65.9981	0.0122544	0.0306407	0.404142	0.686108	0.999998
ANAPC16	5125.88	-0.00706052	0.0453178	-0.155765	0.876218	0.999998
UBE2Q2	1963.06	0.0387074	0.0462597	0.836733	0.402743	0.999998
MOB1B	1720.22	-0.0085273	0.0400592	-0.212967	0.831352	0.999998
MCAT	3724.5	-0.00320488	0.0370706	-0.0864029	0.931146	0.999998
PDE8A	1884.56	0.0149302	0.0449655	0.3323	0.739663	0.999998
HTATIP2	2737.8	0.0154307	0.0442505	0.348413	0.72753	0.999998
WIPF3	387.423	0.00562991	0.0355122	0.158562	0.874014	0.999998
FAM49B	5274.05	-0.0227938	0.0447565	-0.509339	0.610515	0.999998
NLGN1	397.836	-0.0179213	0.0413885	-0.433266	0.664821	0.999998
NCOA5	5313.43	-0.0301502	0.0459614	-0.655492	0.512151	0.999998
PSMD12	12422.7	-0.0311992	0.0455803	-0.684404	0.49372	0.999998
NCS1	3661.3	-0.0350799	0.0456651	-0.767854	0.442574	0.999998
SMAP2	3628.33	-0.00153967	0.0431518	-0.0356417	0.971568	0.999998
NTM	29.8232	-0.0102078	0.0251733	-0.407603	0.683565	0.999998
CLEC10A	4.10316	-0.00132771	0.00836138	-0.148736	0.881762	0.999998
ITGB6	1.58698	0.00194013	0.00546805	0.3429	0.731674	0.999998
SLC26A7	36.3656	-0.0410107	0.0189628	-2.21825	0.0265378	0.999998
WDR46	3325.65	0.000307062	0.0392333	0.00782244	0.993759	0.999998
SORCS2	11.6923	0.00902495	0.0132652	0.664637	0.506282	0.999998
NFYC-AS1	492.498	0.00890619	0.0391589	0.227553	0.819994	0.999998
PXK	1233.33	0.0270115	0.0464396	0.581433	0.560949	0.999998
ANKRD28	4078.38	-0.0136607	0.0449975	-0.303669	0.76138	0.999998
GAB3	50.6567	-0.00226903	0.0283939	-0.0797446	0.93644	0.999998
ITIH6	5.47165	-0.00392568	0.011121	-0.349446	0.726754	0.999998
WDR83	1681.69	-0.0257986	0.0447309	-0.576846	0.564044	0.999998
RAB13	3640.1	0.0260796	0.0416061	0.626984	0.53067	0.999998
PGA3	2.26689	-0.0032259	0.00541472	-0.576533	0.564255	0.999998
SLFNL1-AS1	262.228	-0.00789963	0.0321108	-0.247289	0.804685	0.999998
C1orf127	11.9912	-0.00368068	0.0121041	-0.293358	0.769248	0.999998
STYXL1	884.562	0.00712696	0.0424241	0.168125	0.866485	0.999998
UGT8	2006.31	0.0276509	0.0436341	0.632618	0.526983	0.999998
SCMH1	3150.48	-0.0378988	0.0464344	-0.816071	0.41446	0.999998
JRK	3346.57	0.0202672	0.0459344	0.441445	0.658891	0.999998
MID1	4292.47	0.0127616	0.0443876	0.28759	0.77366	0.999998
COLQ	225.256	0.00261512	0.0392574	0.0666205	0.946884	0.999998
DGKI	11.4341	-0.00415247	0.0138517	-0.289139	0.772475	0.999998
P2RX7	84.9383	0.0282018	0.0283563	0.999832	0.317392	0.999998
TRPM8	9.67804	0.0137768	0.0112338	1.19262	0.233016	0.999998
DPP10	4.48855	0.00776517	0.00872218	0.938976	0.347743	0.999998
GPR171	2.71597	-0.000211719	0.00687771	-0.0292496	0.976666	0.999998
FOXJ3	4200.21	-0.0287569	0.0454791	-0.632283	0.527202	0.999998
SMG1	11212.6	-0.00965771	0.0367963	-0.262508	0.79293	0.999998
ZMYND12	12.5467	-0.000814566	0.0133025	-0.0626186	0.95007	0.999998
DOCK9	1730.95	-0.0220035	0.0393431	-0.56005	0.575446	0.999998
DLG1	3692.89	-0.00375177	0.0449175	-0.083507	0.933448	0.999998
C3	13.3437	-0.000341546	0.0133452	-0.0250842	0.979988	0.999998
USP21	2748.14	0.00595348	0.0464054	0.128437	0.897803	0.999998
RPS6KB1	4265.35	-0.0111342	0.0464356	-0.239744	0.810529	0.999998
ADAMTS13	736.845	-0.0226748	0.0308313	-0.739258	0.45975	0.999998
SLC28A3	5.96807	-0.0060055	0.00803984	-0.717056	0.473339	0.999998
COL13A1	187.37	-0.00461283	0.0402241	-0.115497	0.908051	0.999998
ZNF326	5696.13	4.8663e-05	0.0461354	0.00105532	0.999158	0.999998
NLRP9	6.94727	0.000377374	0.00848467	0.0440534	0.964862	0.999998
GATC	7034.83	0.0364516	0.0464436	0.784765	0.432592	0.999998
GIPC1	6766.35	-0.0218379	0.0369652	-0.590793	0.554659	0.999998
PPT2	331.729	-0.0030504	0.0379194	-0.0802456	0.936042	0.999998
SNAP91	471.289	0.0208022	0.0410441	0.507919	0.61151	0.999998
POLI	1105.96	0.00256574	0.0385001	0.0668441	0.946706	0.999998
TIMM8B	3352.53	0.00386343	0.0358113	0.10781	0.914146	0.999998
IFT57	3220.68	0.00225035	0.045042	0.0499516	0.960161	0.999998
ZNF107	2267.86	-0.0242359	0.0389715	-0.622332	0.533724	0.999998
ZNF691	1177.04	0.0044446	0.0443234	0.100496	0.919951	0.999998
LOC339539	4.14061	-0.00196679	0.00895213	-0.21173	0.832318	0.999998
TPRA1	1931.44	0.00113662	0.0426632	0.0266218	0.978761	0.999998
SLC2A1-AS1	35.097	-0.012969	0.0254015	-0.501835	0.615783	0.999998
IL17RE	27.0705	-0.0161245	0.0199799	-0.802678	0.422161	0.999998
YPEL4	31.6391	0.0197138	0.0211444	0.924235	0.355364	0.999998
MIR6733	2.43103	-0.00144283	0.00673932	-0.194642	0.845673	0.999998
ANO6	3960.57	0.00849923	0.0438592	0.193825	0.846313	0.999998
COL11A1	8.34295	-0.0135139	0.011685	-1.15259	0.249079	0.999998
PPP1R32	49.6909	-0.019035	0.028614	-0.665985	0.505421	0.999998
VCL	13222.4	0.0078894	0.0460748	0.171223	0.864049	0.999998
CYP26B1	175.603	0.0211839	0.0340516	0.625327	0.531756	0.999998
GAD1	1081.97	0.015397	0.0445127	0.345621	0.729627	0.999998
UBQLN2	6052.14	0.0475386	0.0453796	1.04782	0.294722	0.999998
STOML2	11591.1	-0.00122123	0.0381892	-0.031976	0.974491	0.999998
UBQLN1	11673.4	-0.0123022	0.0438674	-0.280415	0.779159	0.999998
RAX	1.01498	-0.00334069	0.00404528	-0.79804	0.424847	0.999998
KCNIP3	192.454	-0.00821224	0.0360346	-0.229952	0.818129	0.999998
ZNF708	766.199	2.69471e-05	0.040596	0.000664205	0.99947	0.999998
MIR6734	0.254276	-0.00107	0.00249582	-0.509408	0.610466	0.999998
GRAMD1B	689.378	0.034632	0.0454787	0.762311	0.445874	0.999998
HHAT	819.462	-0.0380425	0.043923	-0.869435	0.384609	0.999998
OTX2	3.94404	0.00802876	0.00861737	0.884721	0.376307	0.999998
FGR	16.1054	0.00636235	0.0168329	0.369008	0.712121	0.999998
SH2D2A	10.8387	0.00527463	0.0127	0.392887	0.694403	0.999998
KCND3	21.5698	-0.017042	0.0186422	-0.940771	0.346822	0.999998
TENT2	3577.79	-0.00106164	0.045899	-0.0231368	0.981541	0.999998
SZT2-AS1	1.30851	0.00086322	0.00493445	0.195231	0.845212	0.999998
PLLP	111.254	0.0189651	0.0321567	0.584546	0.558853	0.999998
SLITRK4	14.4735	-0.00725905	0.0127671	-0.550511	0.581969	0.999998
DAD1	4547.16	0.00610859	0.0408968	0.149296	0.88132	0.999998
STX4	1624.08	-0.00642351	0.0396792	-0.161647	0.871584	0.999998
SFSWAP	4996.78	-0.0100885	0.0464416	-0.217138	0.828101	0.999998
SMS	9921.08	-0.00253197	0.0459631	-0.0550928	0.956065	0.999998
SLC4A9	20.2612	-0.00486062	0.0206425	-0.235415	0.813886	0.999998
SIGLEC7	0	NA	NA	NA	NA	NA
KCNE3	3.25129	-0.00281039	0.00721114	-0.371379	0.710355	0.999998
PIBF1	2718.07	0.0327812	0.0462066	0.70997	0.477723	0.999998
TRIM37	3715.2	-0.0335821	0.0461368	-0.727753	0.466765	0.999998
KDM4A-AS1	120.608	0.00392977	0.0388933	0.100836	0.919681	0.999998
F11R	2451.21	-0.0174812	0.0460444	-0.379445	0.704358	0.999998
PRTN3	1.08488	-0.00107382	0.0046184	-0.202517	0.839513	0.999998
HTRA1	214.713	-0.017327	0.03383	-0.509469	0.610424	0.999998
KLK6	3.29868	0.0145985	0.00786121	2.01731	0.0436634	0.999998
GGCT	4605.86	0.00461362	0.0460264	0.100216	0.920173	0.999998
EIF2B3	4974.64	0.00589658	0.0436067	0.13521	0.892446	0.999998
AANAT	25.5461	0.0100828	0.0222603	0.446063	0.655552	0.999998
PLEKHA8	2399.26	-0.00260809	0.0437589	-0.0596557	0.95243	0.999998
STRN3	2698.8	-0.018691	0.0457716	-0.408686	0.68277	0.999998
KCNMA1	363.811	-0.00465768	0.0428895	-0.108782	0.913375	0.999998
ZNF23	792.453	-0.0129997	0.0459439	-0.282946	0.777218	0.999998
TSEN34	693.202	0.0052369	0.0319814	0.163429	0.870181	0.999998
PTER	2606.73	0.0175846	0.0463202	0.379946	0.703986	0.999998
ATXN3	1280.19	0.0159173	0.0444452	0.358709	0.719813	0.999998
LNPK	3469.91	-0.0109062	0.0451047	-0.241838	0.808906	0.999998
STXBP5	1853.69	0.00422068	0.0405184	0.104218	0.916997	0.999998
ATL1	647.435	-0.0538146	0.0461392	-1.16782	0.242881	0.999998
ABCC3	26.3554	-0.0216236	0.0177583	-1.20758	0.22721	0.999998
CACNA1C	265.573	-0.0126689	0.0368727	-0.343965	0.730873	0.999998
SERPINA1	0.106485	0.000153486	0.00246713	0.0712314	0.943214	0.999998
LOC101929592	8.53547	8.21883e-05	0.010404	0.00774197	0.993823	0.999998
PLXNA4	214.506	0.0408122	0.0377641	1.08578	0.277574	0.999998
GPR55	9.88713	0.00869389	0.012621	0.683561	0.494252	0.999998
LINC01297-DUXAP10-NBEAP6	4.75055	-0.00350894	0.0098108	-0.358473	0.71999	0.999998
RELCH	3262.51	-0.00752924	0.0429202	-0.175455	0.860722	0.999998
NEUROG2	65.5766	0.0220817	0.0302256	0.735503	0.462033	0.999998
SRPK3	200.577	-8.63e-08	0.022211	-4.12e-06	0.999997	0.999998
RNFT1	1224.18	0.0345518	0.0448395	0.77142	0.440458	0.999998
CCDC24	148.323	-0.0137441	0.035481	-0.389506	0.696902	0.999998
DNAJC17	602.169	0.0451566	0.0424549	1.06377	0.287434	0.999998
ZNF197	26.1549	-0.0283346	0.0192939	-1.45541	0.145555	0.999998
TTC26	1623.03	0.00150842	0.0464153	0.032483	0.974087	0.999998
USP17L7	4.05819	0.003993	0.00965818	0.405458	0.685141	0.999998
SFXN5	973.581	-0.0156041	0.0452808	-0.343885	0.730933	0.999998
SPRY2	1924.97	-0.00725649	0.0462292	-0.156948	0.875286	0.999998
SRRD	1883.12	0.0499346	0.0458089	1.08859	0.276336	0.999998
CMIP	1515.32	-0.00824418	0.0436109	-0.188982	0.850107	0.999998
ANAPC15	953.811	-0.000241341	0.03953	-0.00609611	0.995136	0.999998
EPB41L5	1611.58	0.0169072	0.0434676	0.389124	0.697185	0.999998
FGFR2	2972.18	-0.0156993	0.0464414	-0.338105	0.735284	0.999998
MECP2	5470.82	-0.028118	0.0460906	-0.609772	0.542013	0.999998
C8orf82	1119.07	-0.00823399	0.0341741	-0.240469	0.809967	0.999998
DNAI2	8.199	-0.00162102	0.00946401	-0.171358	0.863942	0.999998
PKP4	4554.66	-0.0286056	0.0464455	-0.615769	0.538047	0.999998
PRELID3A	415.219	-0.0403677	0.0435543	-0.930172	0.352282	0.999998
FAM210A	1649.51	0.0055106	0.0464477	0.118544	0.905636	0.999998
ERI3	6659.22	-0.0181373	0.0376276	-0.481905	0.629874	0.999998
IGDCC4	636.428	0.00746182	0.034713	0.215738	0.829192	0.999998
ERI3-IT1	48.1792	-0.00580051	0.0235185	-0.245971	0.805705	0.999998
INSIG2	963.296	0.0309245	0.0459414	0.674994	0.499679	0.999998
TMEM53	239.8	-0.00383693	0.0311287	-0.12294	0.902154	0.999998
SNORD145	1.49885	-0.00524945	0.00442603	-1.32493	0.185194	0.999998
ZNF735	0.107085	0.000866626	0.00246729	0.384607	0.700529	0.999998
ZNF727	9.498	-0.00753018	0.0146269	-0.499523	0.617411	0.999998
RNU5F-1	0.99462	-0.000509173	0.00437026	-0.102248	0.91856	0.999998
RNU5D-1	2.34752	0.00145577	0.005403	0.272408	0.785309	0.999998
TMTC4	2472.37	0.0608737	0.0459489	1.32671	0.184603	0.999998
UBL7	6050.97	-0.00467226	0.036873	-0.126664	0.899206	0.999998
C2CD6	21.8951	0.00857614	0.018394	0.475325	0.634555	0.999998
SNORD160	7.85398	-0.00220045	0.0134027	-0.170521	0.864601	0.999998
SNORD55	237.066	-0.00946461	0.0319805	-0.297281	0.766252	0.999998
SNORD46	39.8141	0.0144276	0.0212153	0.694165	0.487579	0.999998
SNORD38A	21.6363	-0.00878781	0.0173148	-0.506627	0.612417	0.999998
SNORD38B	64.91	0.0131438	0.0247061	0.548511	0.583341	0.999998
PUS1	5780.1	-0.0109973	0.0428218	-0.256721	0.797394	0.999998
IZUMO2	1.96104	-0.00273433	0.005614	-0.450005	0.652707	0.999998
SLC2A11	86.972	0.0130945	0.0337756	0.388728	0.697477	0.999998
CALCRL	39.0629	-0.00148171	0.0234603	-0.0633099	0.94952	0.999998
FAM228B	130.299	-0.0123327	0.029622	-0.421368	0.673487	0.999998
ATL2	5212.54	0.0103158	0.0464055	0.222307	0.824075	0.999998
FAU	18500	0.0153944	0.0359442	0.428342	0.668402	0.999998
ENO3	305.79	0.0130769	0.0314895	0.419692	0.674711	0.999998
RALBP1	4570.48	-0.0178904	0.0449683	-0.397788	0.690786	0.999998
LINC01144	72.4401	0.0686484	0.0318024	2.15779	0.030944	0.999998
TAP1	555.138	0.00981011	0.0423986	0.230978	0.817332	0.999998
NKIRAS2	4579.26	-0.0155688	0.041437	-0.375429	0.707342	0.999998
HDHD5	4277.48	0.000307128	0.0410152	0.00748597	0.994027	0.999998
MATR3	59932.5	0.00551151	0.0462858	0.119079	0.905213	0.999998
C16orf92	0.724274	0.000165292	0.00382821	0.0581321	0.953643	0.999998
ZNF79	484.291	-0.00389933	0.0443078	-0.0882736	0.929659	0.999998
MMP24-AS1-EDEM2	15.0945	0.0087711	0.0136857	0.663329	0.50712	0.999998
ERGIC3	14560.7	0.0126733	0.0363868	0.348301	0.727614	0.999998
RELA	3893.68	0.012891	0.0439546	0.293042	0.76949	0.999998
STK36	1850.69	0.040097	0.04359	0.921619	0.356727	0.999998
CANX	69422.1	0.0660249	0.0442401	1.49249	0.135569	0.999998
FAM168A	3478.02	-0.0575361	0.0455402	-1.26324	0.206502	0.999998
SHC1	2287.43	0.0154899	0.0443001	0.349292	0.72687	0.999998
CASC11	3.58865	-0.00311307	0.00890045	-0.328104	0.742833	0.999998
GCDH	2148.9	0.0282801	0.0422641	0.668976	0.503511	0.999998
SYTL4	262.201	0.00714498	0.0326649	0.220196	0.825718	0.999998
ZNF512	4585.05	0.0059906	0.045233	0.132454	0.894625	0.999998
YIPF5	3488.71	0.00309669	0.0462261	0.0669373	0.946632	0.999998
ENAH	21149.2	-0.0116788	0.0451284	-0.258802	0.795788	0.999998
TK1	7349.58	-0.0317843	0.0366648	-0.867194	0.385836	0.999998
TLE4	2995.55	-0.0263865	0.0464161	-0.568576	0.569644	0.999998
CSDE1	62232.1	-1.22e-05	0.0464313	-0.00026309	0.99979	0.999998
SMARCA1	4540.94	0.00964107	0.0431235	0.223749	0.822952	0.999998
PRR36	398.627	0.00111537	0.0311039	0.0359407	0.97133	0.999998
AVPR2	4.51739	0.008702	0.0103188	0.85271	0.39382	0.999998
MIER1	4336.44	0.00600241	0.0462791	0.129694	0.896808	0.999998
FAH	940.112	0.0249521	0.0393665	0.63325	0.52657	0.999998
RPS15AP10	48.9376	-0.0247362	0.0226927	-1.08553	0.277686	0.999998
ZNF133	1364.27	-0.00792127	0.0461532	-0.171909	0.863509	0.999998
NDRG2	634.235	-0.00144127	0.0401451	-0.0358572	0.971396	0.999998
RPS15	45435.1	0.00340038	0.0338579	0.100428	0.920004	0.999998
LRRCC1	830.551	0.0044947	0.0413659	0.108958	0.913236	0.999998
BEAN1	15.3834	0.00524395	0.0188082	0.276904	0.781854	0.999998
PSD	85.4463	-0.0231116	0.0279022	-0.841686	0.399964	0.999998
TMEM183A	4713.68	-0.0366352	0.0446049	-0.821107	0.411585	0.999998
ATG101	2221.25	-0.0185078	0.0352958	-0.524131	0.600188	0.999998
CLK4	1645.07	-0.0345763	0.0457578	-0.756337	0.449447	0.999998
PGM3	6052.05	0.0043742	0.0463541	0.0943737	0.924812	0.999998
LOC101929626	6.1773	0.00142511	0.0119637	0.115532	0.908023	0.999998
ARHGEF28	791.004	0.0202543	0.0409407	0.49489	0.620678	0.999998
BID	3253.53	0.00357755	0.0407603	0.0877332	0.930089	0.999998
ARG1	6.44754	-0.0092524	0.0112772	-0.802771	0.422107	0.999998
CNTF	3.14359	0.00765788	0.00815708	0.941267	0.346568	0.999998
TAFA5	463.871	-0.0198203	0.042602	-0.463758	0.642821	0.999998
TRIM49B	9.10452	0.0171976	0.00795745	2.61644	0.00888513	0.999998
NRM	160.072	0.0232619	0.0355677	0.65055	0.515337	0.999998
B3GALT6	5788.78	0.00766566	0.0423452	0.181001	0.856367	0.999998
CEP164	1793.81	0.00515616	0.0459875	0.112173	0.910686	0.999998
IFT22	2112.94	-0.00812241	0.0430378	-0.188629	0.850383	0.999998
EXO5	1046.44	0.0194403	0.0464157	0.418426	0.675636	0.999998
LMF1	477.593	0.033012	0.0393214	0.837568	0.402274	0.999998
EPS8L2	34.225	-0.016677	0.0248129	-0.684247	0.493819	0.999998
CRTC3	2180.15	0.00720448	0.0439526	0.163771	0.869912	0.999998
TMEM205	1881.82	0.027463	0.0359357	0.764437	0.444607	0.999998
NSUN4	2602.13	0.00355758	0.0464394	0.0765221	0.939004	0.999998
TLE1	5068.8	-0.0243176	0.0460637	-0.527715	0.597697	0.999998
LINC01398	2.63311	-0.000755464	0.00709678	-0.102698	0.918203	0.999998
MKNK1-AS1	25.6581	0.00869216	0.0220447	0.400243	0.688977	0.999998
KNCN	4.25174	0.00759187	0.00666765	1.17018	0.241929	0.999998
KLHDC7A	24.5264	-0.0388812	0.0207583	-1.92372	0.0543894	0.999998
NLGN4X	0.154646	0.00105403	0.00247999	0.467683	0.640012	0.999998
ENSA	16171.8	-0.0100045	0.0410315	-0.243809	0.807379	0.999998
TMED8	2962.99	-0.0106859	0.0396162	-0.269881	0.787252	0.999998
MMP11	6.36743	0.0091009	0.00991014	1.00849	0.31322	0.999998
MOB3C	129.704	-0.0097603	0.0391854	-0.250287	0.802365	0.999998
SH2B1	4405.15	0.0223004	0.0464487	0.480091	0.631163	0.999998
RDM1	280.451	-0.0023153	0.0401642	-0.0572956	0.95431	0.999998
RETN	0.28992	0.000819078	0.00250027	0.322572	0.74702	0.999998
DIDO1	8495.18	0.00415269	0.0461001	0.0900818	0.928222	0.999998
PRRC2A	15540.9	-0.00779598	0.0457551	-0.170349	0.864736	0.999998
CFAP45	40.5246	-0.018973	0.0282669	-0.667738	0.504301	0.999998
ADAT1	1442.71	-0.0220402	0.043956	-0.500661	0.61661	0.999998
EFCAB14-AS1	8.77864	-0.0108089	0.0122386	-0.878173	0.37985	0.999998
TMEM234	575.309	8.47206e-05	0.0411172	0.0020653	0.998352	0.999998
CYP4Z2P	1.89068	-0.00540483	0.00555546	-0.93643	0.349052	0.999998
FAM120B	631.905	-0.0307737	0.0431824	-0.711411	0.47683	0.999998
DEDD2	1951.34	0.00746072	0.0343421	0.217131	0.828106	0.999998
PRUNE1	2741.38	-0.00246665	0.0462334	-0.0533402	0.957461	0.999998
ZNF511	2841.95	-0.00963384	0.0344407	-0.279558	0.779817	0.999998
TSC22D4	2156.46	-0.0191967	0.0438019	-0.437741	0.661574	0.999998
NDUFB3	3497.96	0.0061934	0.0417127	0.148528	0.881926	0.999998
MLEC	14798.1	0.0184735	0.0458969	0.402496	0.687319	0.999998
PLEKHA7	1658.67	-0.00309773	0.0452493	-0.0685397	0.945356	0.999998
IFT52	2222.62	-0.0179079	0.0432884	-0.413606	0.679163	0.999998
LINC00853	13.8728	-0.00894954	0.0149647	-0.577612	0.563526	0.999998
ETNPPL	166.306	0.0282889	0.0358915	0.785219	0.432325	0.999998
SPECC1L	2718.38	0.0113864	0.0464273	0.245455	0.806104	0.999998
EDF1	9740.27	0.00114788	0.0354591	0.0323677	0.974179	0.999998
POPDC2	22.2601	0.0152139	0.0168645	0.943891	0.345225	0.999998
USP33	5928.12	-0.0262784	0.045939	-0.572084	0.567265	0.999998
CCDC148	26.6857	0.0109205	0.0210148	0.521586	0.601959	0.999998
EVI5	1683.05	-0.00849846	0.0389804	-0.218167	0.827299	0.999998
LINC02265	5.16244	-0.00455146	0.0074696	-0.598915	0.54923	0.999998
LINC01389	32.5545	0.027864	0.0255073	1.1081	0.26782	0.999998
SKINT1L	7.25632	-0.012673	0.0102829	-1.18345	0.236632	0.999998
WDR78	147.76	-0.0107827	0.0297418	-0.369889	0.711465	0.999998
SIGIRR	395.633	0.00435025	0.0301428	0.144301	0.885263	0.999998
C16orf70	1097.9	0.00436965	0.0452365	0.0963792	0.923219	0.999998
BBS12	272.68	0.0247408	0.042271	0.587289	0.55701	0.999998
SPATA6	552.972	0.0357532	0.0381437	0.942094	0.346145	0.999998
GFOD2	1095.52	-0.0508548	0.0451197	-1.12487	0.260643	0.999998
DDX28	1558.24	0.00289094	0.043178	0.0668892	0.94667	0.999998
LRIF1	2009.63	0.0329376	0.0455473	0.723823	0.469174	0.999998
DRAM1	343.52	0.0333421	0.0428666	0.777501	0.436863	0.999998
BLOC1S4	975.759	0.00206533	0.042494	0.0485515	0.961277	0.999998
LIN7C	2859.79	-0.0355141	0.0447509	-0.793918	0.427243	0.999998
UFSP2	1038.12	-0.0233901	0.0457341	-0.51084	0.609463	0.999998
SIDT1	53.1402	0.00676277	0.0219736	0.31411	0.753438	0.999998
RIMS1	55.611	-0.00870647	0.0277079	-0.311191	0.755655	0.999998
KPNA4	6146.56	-0.0268922	0.0455281	-0.590706	0.554717	0.999998
KPNA3	7600.85	-0.00758013	0.0464028	-0.163311	0.870274	0.999998
IQCA1	21.9042	-0.00317747	0.0195859	-0.158221	0.874283	0.999998
AGBL4-IT1	4.05196	-0.00865941	0.00842352	-1.03249	0.30184	0.999998
TDRD1	5.85845	-0.00518193	0.0109334	-0.453638	0.65009	0.999998
PAF1	14593.9	-0.00907257	0.0430198	-0.210856	0.832999	0.999998
PSPH	1835.66	0.00252527	0.0458603	0.0550847	0.956071	0.999998
FAM110D	10.2658	5.66647e-05	0.0103492	0.00516965	0.995875	0.999998
SPEF2	260.78	0.0116137	0.0319991	0.365187	0.714972	0.999998
LINC01562	25.7676	-0.0081596	0.0176489	-0.451213	0.651836	0.999998
FHL1	13612.8	-0.0158363	0.0457365	-0.346259	0.729148	0.999998
MTUS2	40.1589	0.0121068	0.0262457	0.461031	0.644776	0.999998
SATB2	3450.29	-0.0292431	0.0429455	-0.681075	0.495824	0.999998
TCP10L2	1.83969	-0.000203259	0.00617681	-0.0311792	0.975127	0.999998
ACIN1	16850.7	-0.00197957	0.0451267	-0.0438648	0.965012	0.999998
LOC100505841	3.07343	-0.000656729	0.00503419	-0.135932	0.891875	0.999998
DPY19L1	4766.19	-0.00653957	0.0443171	-0.147564	0.882687	0.999998
TTC39A-AS1	4.73501	0.00292031	0.0104895	0.274699	0.783548	0.999998
TRIM55	11.6817	0.00112776	0.0150713	0.0750762	0.940154	0.999998
AIF1	2.21497	0.00435642	0.00580292	0.877328	0.380309	0.999998
NAP1L1	60780.1	0.0218111	0.0453619	0.48084	0.63063	0.999998
SLC52A2	2836.73	-0.00306264	0.0342094	-0.0894481	0.928726	0.999998
PNOC	7.19415	0.0136283	0.0114679	1.21848	0.223042	0.999998
CFAP298	3476.17	0.0111676	0.045934	0.243066	0.807954	0.999998
SLC49A4	676.641	-0.0437251	0.0447694	-0.973758	0.330177	0.999998
LRP11	5321.93	-0.000691962	0.0464112	-0.014919	0.988097	0.999998
UTP4	3841.61	-0.0325601	0.0426252	-0.763297	0.445286	0.999998
BBS1	1231.26	0.025804	0.0456689	0.566211	0.57125	0.999998
SMU1	6373.68	-0.026573	0.0439111	-0.605168	0.545067	0.999998
PARVA	2108.64	-0.0138976	0.0464355	-0.299409	0.764628	0.999998
SLC45A2	2.00527	0.00347308	0.00556463	0.61815	0.536477	0.999998
RNF19A	1267.45	-0.016364	0.0422729	-0.387334	0.698509	0.999998
MYO3A	724.818	-0.0531584	0.0435275	-1.22319	0.22126	0.999998
KANK1	1332.07	0.0332564	0.0458917	0.724059	0.46903	0.999998
TMEM269-DT	8.09942	0.0165962	0.0134449	1.27128	0.203631	0.999998
MEGF10	61.5705	0.0102158	0.0293609	0.353892	0.72342	0.999998
NFYC	3743.02	-0.00548621	0.0425972	-0.128691	0.897602	0.999998
FRMD4A	645.625	0.0193059	0.043599	0.442204	0.658341	0.999998
UCMA	5.93933	-0.0118197	0.0103003	-1.10127	0.270779	0.999998
FGFR1	5255.55	0.00323243	0.0457565	0.0706216	0.943699	0.999998
RAD21L1	9.21017	0.00154249	0.0124964	0.123942	0.901361	0.999998
C1orf109	3263.13	0.0176327	0.046427	0.379545	0.704283	0.999998
NALCN	10.1309	-0.0130904	0.0148962	-0.884494	0.376429	0.999998
TXNDC12-AS1	3.8754	-0.0144035	0.0089943	-1.60222	0.109107	0.999998
BTF3L4	6004.79	0.0150333	0.0461613	0.325653	0.744687	0.999998
SLC22A4	38.8186	-0.0159631	0.0236714	-0.663726	0.506866	0.999998
TMEM70	2936.56	-0.00458212	0.0448461	-0.102167	0.918624	0.999998
FOXL2NB	36.0079	-0.0117987	0.0209739	-0.566084	0.571336	0.999998
HLA-DPA1	237.784	0.0370623	0.0402078	0.924946	0.354994	0.999998
CAB39L	412.353	0.0424492	0.0449873	0.94343	0.345461	0.999998
UST	1817.85	0.0319322	0.0462331	0.690812	0.489684	0.999998
DYNC2LI1	1156.72	0.0582595	0.0426709	1.3711	0.170345	0.999998
MTMR2	4871.94	-0.0403068	0.0464486	-0.867336	0.385758	0.999998
DHDDS	1906.21	-0.00678445	0.0464487	-0.145916	0.883988	0.999998
TSC22D3	6686.39	0.0128692	0.0353516	0.364282	0.715647	0.999998
UTY	2.2072	0.00364547	0.00642783	0.52818	0.597374	0.999998
NRTN	168.67	0.00147328	0.0322902	0.0459421	0.963356	0.999998
NOTCH4	1.70216	-0.00439153	0.00671628	-0.623749	0.532792	0.999998
ROR2	1211.88	0.0170287	0.0446347	0.381376	0.702924	0.999998
OVOL1	4.74504	0.00531315	0.00872874	0.612336	0.540315	0.999998
YBX1	90098.5	-0.00356438	0.04007	-0.0889511	0.929121	0.999998
CAPZA2	7929.28	-0.0142878	0.0448009	-0.31892	0.749787	0.999998
MIR181D	2.48022	-0.00116206	0.00673899	-0.160073	0.872824	0.999998
CCDC90B	2010.11	0.00485353	0.0463423	0.1048	0.916534	0.999998
LGALS3BP	18543.7	0.020767	0.0429396	0.483596	0.628673	0.999998
LDHA	44008.9	-0.00104355	0.041463	-0.0251667	0.979922	0.999998
RESP18	1.48124	-0.00539953	0.00569144	-0.94883	0.342707	0.999998
ECHDC2	214.409	-0.0288846	0.0318078	-0.91108	0.362253	0.999998
FLOT1	3150.84	-0.00282665	0.0423457	-0.0667643	0.946769	0.999998
ANAPC13	2322.36	-0.00141647	0.045632	-0.0310334	0.975243	0.999998
HDHD3	884.304	0.0130429	0.0419627	0.31122	0.755633	0.999998
TTC21B	1726.26	0.0236163	0.0415995	0.568288	0.569839	0.999998
ARMC5	2208.7	-0.00089212	0.04436	-0.0200953	0.983967	0.999998
WNT5B	1013.89	-0.00514991	0.0425206	-0.120859	0.903803	0.999998
PCDHGA5	8.46763	0.00147702	0.0118517	0.129075	0.897298	0.999998
SURF4	15022.8	0.00848804	0.045366	0.187079	0.851599	0.999998
PTPN7	19.1975	0.00930935	0.0149021	0.620965	0.534623	0.999998
BPIFA2	1.88797	-0.00623381	0.00614835	-0.979922	0.327125	0.999998
ADAD2	0.277681	0.00138687	0.00249904	0.612489	0.540214	0.999998
TBXA2R	97.8038	-0.00905387	0.0303436	-0.298063	0.765655	0.999998
PTGFR	5.12598	0.00571226	0.00748387	0.817209	0.413809	0.999998
DGCR2	5460.57	-0.00197477	0.0462785	-0.0426553	0.965976	0.999998
LOC100507564	21.722	-0.0170207	0.0174869	-0.976212	0.32896	0.999998
USP45	1949.07	-0.00896577	0.0380652	-0.235774	0.813608	0.999998
CCDC138	2466.84	-0.0100363	0.0464199	-0.216308	0.828748	0.999998
LINC01771	4.31039	-0.00542951	0.00915923	-0.618661	0.53614	0.999998
XPOT	19313.2	-0.0285395	0.0462643	-0.616927	0.537283	0.999998
FEM1A	6058.87	-0.00949718	0.0450603	-0.210677	0.833139	0.999998
ERBIN	7557.29	-0.0191837	0.0397518	-0.482637	0.629353	0.999998
TRAPPC3	4931.93	-0.00567182	0.0442054	-0.128249	0.897952	0.999998
ITGA2	921.953	0.0263181	0.0393906	0.668673	0.503704	0.999998
AUH	893.665	-0.0216377	0.0462933	-0.467675	0.640017	0.999998
DGAT2	41.0069	-0.0176396	0.0273662	-0.65484	0.512571	0.999998
SAMD12-AS1	5.00775	-0.011932	0.00965627	-1.29379	0.195738	0.999998
TFDP1	26076.6	-0.0311631	0.0448832	-0.694266	0.487515	0.999998
ATAT1	561.804	0.00506826	0.0441925	0.114423	0.908902	0.999998
PANK2	3038.95	-0.0223447	0.0464202	-0.481701	0.630018	0.999998
ADGRG1	25.8054	0.0244114	0.0205455	1.19917	0.230464	0.999998
C17orf80	3029.67	0.02828	0.0464083	0.609384	0.54227	0.999998
CASC1	31.2167	-0.0124409	0.0199686	-0.62967	0.52891	0.999998
PTPN5	4.72669	0.0147465	0.0113035	1.2966	0.194768	0.999998
CYB5RL	1726.65	0.0236291	0.0461823	0.511393	0.609076	0.999998
C10orf95	145.24	-0.0165968	0.0391145	-0.426852	0.669487	0.999998
MEA1	5457.15	-0.00579431	0.0374318	-0.154752	0.877017	0.999998
CDR2	3044.9	-0.00172047	0.0464141	-0.0370442	0.97045	0.999998
CDO1	841.212	0.0241189	0.0459471	0.525318	0.599362	0.999998
CDC42	15240.9	-0.017559	0.0464453	-0.37802	0.705416	0.999998
YWHAH	8844.14	-0.0117542	0.0456886	-0.257189	0.797033	0.999998
SSBP3-AS1	51.4817	-0.03327	0.0247429	-1.3546	0.175546	0.999998
MCM9	1534.12	-0.0194238	0.0448894	-0.432404	0.665448	0.999998
WDR55	1576.24	0.0230427	0.046448	0.495417	0.620306	0.999998
FCAR	0.226409	0.000622112	0.0025481	0.246644	0.805184	0.999998
MROH7-TTC4	2.93319	0.00445175	0.00752009	0.574146	0.565869	0.999998
CDK5RAP2	4811.25	0.00118924	0.0461942	0.025759	0.97945	0.999998
ARL4A	712.163	0.0321892	0.0464333	0.692598	0.488562	0.999998
NBPF8	551.327	0.00423113	0.0367843	0.115504	0.908046	0.999998
KCNA6	80.1054	0.0404095	0.0292737	1.38705	0.165427	0.999998
IL5RA	16.2193	-0.0070515	0.0138921	-0.504895	0.613633	0.999998
CALN1	1.56232	0.00684445	0.00589605	1.11882	0.263218	0.999998
BAIAP2L2	177.766	-0.00193779	0.0237952	-0.0826814	0.934105	0.999998
DDX51	3515.67	0.00514493	0.04489	0.114625	0.908742	0.999998
COA8	1569.64	0.00556376	0.0390176	0.142372	0.886786	0.999998
KBTBD12	6.87738	0.00180373	0.00871103	0.222746	0.823733	0.999998
TCF12	3425.01	0.00753769	0.0434201	0.173685	0.862113	0.999998
MS4A7	3.52563	0.0107285	0.00837451	1.38345	0.166527	0.999998
LOC100507634	114.595	0.0233201	0.0295093	0.786195	0.431753	0.999998
LINC01767	3.58799	-0.00904699	0.00800173	-1.114	0.265279	0.999998
PFKFB4	133.613	0.0560166	0.0368375	1.51749	0.129143	0.999998
LOC101929935	3.76815	0.00169222	0.00780438	0.227192	0.820274	0.999998
ATXN1	2006.56	-0.0342264	0.0372305	-0.920068	0.357537	0.999998
RPE65	4.26668	0.0102385	0.00719016	1.65713	0.0974933	0.999998
EXD2	2158.48	0.00882784	0.0461571	0.19131	0.848282	0.999998
VPS35	14525.3	-0.00747424	0.0438146	-0.170588	0.864548	0.999998
CSGALNACT1	189.646	0.0137795	0.038012	0.361306	0.71787	0.999998
AURKB	9336.34	-0.0128958	0.041931	-0.307517	0.75845	0.999998
SPX	150.885	0.0273885	0.0399215	0.683851	0.494069	0.999998
STRADB	2028.7	0.0107843	0.045973	0.234522	0.81458	0.999998
CMC1	1119.39	-0.0182226	0.0441518	-0.412648	0.679865	0.999998
SYN1	30.6204	-0.0387911	0.0247747	-1.58117	0.11384	0.999998
WNK4	893.658	-0.0305692	0.0351524	-0.873602	0.382335	0.999998
SLC22A17	276.093	-0.0295649	0.0406987	-0.727331	0.467023	0.999998
LINC01135	2.37529	-0.00419241	0.00738876	-0.5327	0.594241	0.999998
LINC01358	0.41171	-0.00157597	0.0031585	-0.513368	0.607694	0.999998
HSD52	3.10243	0.00282378	0.00664088	0.407402	0.683713	0.999998
GBP5	3.64199	-0.00828538	0.0060509	-1.54963	0.121231	0.999998
NUP93	9847.53	0.0165353	0.0464365	0.35606	0.721795	0.999998
ZFP42	1.79401	0.000198583	0.00365979	0.0506157	0.959632	0.999998
ATP2A3	197.661	-0.0202574	0.034418	-0.58245	0.560263	0.999998
CCDC13	35.1796	-8.05e-05	0.0233398	-0.00343224	0.997261	0.999998
SERPINB4	0.232457	0.000604972	0.00245227	0.365545	0.714704	0.999998
TAMM41	754.501	-0.00636981	0.0458301	-0.138529	0.889822	0.999998
MIR324	18.6875	0.00035957	0.015055	0.0251735	0.979917	0.999998
MIR331	5.38169	-0.00154893	0.00949503	-0.161271	0.87188	0.999998
CDK5RAP1	3295.91	-0.00470388	0.0439682	-0.106924	0.914849	0.999998
C6orf136	352.377	0.0410479	0.0433454	0.943858	0.345242	0.999998
GABBR1	487.792	-0.00254594	0.0293543	-0.0871749	0.930533	0.999998
MIR4711	0.509492	-0.00152768	0.00251766	-0.742248	0.457937	0.999998
LOC101926944	0.162022	0.000475216	0.00248141	0.204669	0.837831	0.999998
SF3A3	19274.4	0.0212295	0.0463818	0.45769	0.647175	0.999998
AP3B2	796.1	0.0280114	0.0435922	0.644949	0.51896	0.999998
WDR54	1637.98	0.0153045	0.0373867	0.409148	0.682431	0.999998
LINC01748	2.59198	0.00284655	0.00685139	0.401792	0.687837	0.999998
LOC101926964	4.60506	-0.00351394	0.0087922	-0.376656	0.706429	0.999998
NFIA-AS2	0.471914	0.0022282	0.00284356	0.874336	0.381935	0.999998
DMXL1	3868.32	-0.0185822	0.0371349	-0.500609	0.616647	0.999998
NEK11	152.661	-0.00138484	0.0389327	-0.0356315	0.971576	0.999998
NFIA-AS1	1.24957	-4.91e-05	0.00492564	-0.0131132	0.989537	0.999998
MGC34796	6.18381	-0.00820542	0.00883314	-0.9187	0.358253	0.999998
TM2D1	1544.45	-0.00913594	0.045146	-0.202576	0.839466	0.999998
CFD	89.6156	0.0139272	0.0298403	0.464191	0.642511	0.999998
CTSE	0.972992	0.00565386	0.00457289	1.34936	0.17722	0.999998
CTSB	4485.51	0.021056	0.0439069	0.479344	0.631694	0.999998
TXNIP	919.279	0.0126517	0.043207	0.293589	0.769072	0.999998
ESYT1	9439.81	-0.00278822	0.0464266	-0.0600481	0.952117	0.999998
FGF9	1391.85	-0.0167558	0.0451754	-0.371214	0.710478	0.999998
GDPD3	99.143	0.0182762	0.0265859	0.689518	0.490497	0.999998
LRP2BP	256.285	0.00912576	0.0386166	0.236803	0.81281	0.999998
LAPTM4B	17968.7	0.0302562	0.0463121	0.653332	0.513542	0.999998
SCN3B	216.719	0.00335658	0.0365834	0.0926998	0.926142	0.999998
ZNF442	14.8032	-0.00395282	0.0150044	-0.261336	0.793833	0.999998
PLA2G12A	3411.26	-0.0168691	0.0464223	-0.363354	0.71634	0.999998
MOG	1.87763	-0.00300703	0.00660483	-0.419678	0.67472	0.999998
RIOX2	2470.8	0.0371464	0.0455548	0.815565	0.414749	0.999998
SHFL	19.8312	0.0261786	0.0196732	1.35103	0.176685	0.999998
ANKRD13C	3670.2	-0.0493738	0.0456655	-1.08142	0.279508	0.999998
SLIT3	91.2519	-0.0239626	0.0298649	-0.802758	0.422115	0.999998
IL34	3.14803	-0.00392375	0.00812802	-0.449243	0.653256	0.999998
EEF1D	7346.19	0.00267982	0.0380082	0.0704996	0.943796	0.999998
EPM2AIP1	2740.27	-0.0033941	0.0432807	-0.0784909	0.937438	0.999998
UBE2F	1655.55	-0.00211413	0.0459175	-0.0460126	0.9633	0.999998
THADA	3685.14	-0.0147645	0.0455655	-0.324202	0.745785	0.999998
AQP7	3.88065	0.00471757	0.0090008	0.522364	0.601417	0.999998
STAMBP	3735.3	-0.010564	0.0452956	-0.233147	0.815647	0.999998
CAVIN2	2.54827	0.00360831	0.00752683	0.459244	0.646059	0.999998
EREG	8.99024	0.00488154	0.0133858	0.363213	0.716446	0.999998
EP300	7886.77	-0.0203763	0.0398518	-0.511204	0.609208	0.999998
ERN1	499.89	-0.0120049	0.0376395	-0.319758	0.749152	0.999998
FBL	45060.3	-0.00138095	0.0367088	-0.0376186	0.969992	0.999998
HLA-DOA	18.5201	0.0145645	0.0150954	0.9613	0.336402	0.999998
GPR17	0.713142	0.00012261	0.00448282	0.0280578	0.977616	0.999998
LINC00324	19.7778	0.0169215	0.0172147	0.977787	0.32818	0.999998
MBNL1-AS1	472.148	0.0151041	0.0445418	0.338999	0.734611	0.999998
NEDD9	167.428	-0.0172791	0.0400309	-0.431066	0.666421	0.999998
ITGB3BP	3487.51	0.0251264	0.0463286	0.542195	0.587684	0.999998
DLEU2L	38.4246	-0.00241232	0.0246087	-0.0969399	0.922774	0.999998
SLC25A37	3247.59	0.00525951	0.0450974	0.116723	0.90708	0.999998
KLHL24	986.073	-0.00593507	0.0387132	-0.153662	0.877877	0.999998
TRAK1	2729.97	0.010377	0.0457113	0.227046	0.820388	0.999998
FAM83H-AS1	4.37164	-0.0111837	0.0100648	-1.13883	0.254774	0.999998
ANKRD45	5.78328	-0.00677298	0.0105562	-0.61678	0.53738	0.999998
CCNH	2510.79	-0.00772101	0.0457992	-0.168488	0.866199	0.999998
UBE2U	1.26579	0.00503669	0.00410251	1.6961	0.0898675	0.999998
RPL36AL	6712.68	-0.011547	0.0440621	-0.262014	0.793311	0.999998
KCNJ5	22.5348	-0.0362518	0.020103	-1.77055	0.076635	0.999998
VWF	17.7381	-0.0225283	0.0168144	-1.29664	0.194753	0.999998
CEP57	3834.31	-0.00937259	0.0459767	-0.203859	0.838463	0.999998
NAGK	1043.2	-0.00734456	0.0450198	-0.162964	0.870547	0.999998
PSG4	20.3755	0.00762216	0.0194523	0.401416	0.688114	0.999998
ADAMTS12	13.132	0.00758082	0.0138682	0.531396	0.595144	0.999998
RALGPS1	591.181	-0.00638294	0.0404212	-0.158562	0.874014	0.999998
RPGR	1220.94	-0.0157824	0.0464466	-0.339591	0.734164	0.999998
DUS3L	4759.88	-0.0139004	0.0394969	-0.351815	0.724977	0.999998
DGKA	182.823	0.0392892	0.036186	1.09848	0.271997	0.999998
LRMP	39.8175	0.0499558	0.0199767	2.59585	0.00943559	0.999998
LINC01359	12.6724	0.0157021	0.0139835	1.09641	0.272898	0.999998
MIR3671	10.9494	-0.0192585	0.0128058	-1.60938	0.107533	0.999998
OSMR	294.375	0.0506982	0.0382098	1.32931	0.183744	0.999998
MEGF11	590.883	-0.0452465	0.0445045	-1.02051	0.307486	0.999998
FAM71F2	39.5839	-0.0265578	0.0264859	-0.987261	0.323515	0.999998
KCNMB3	76.7369	0.000707472	0.0247853	0.0286924	0.97711	0.999998
CRYZ	2238.39	0.0204939	0.0463767	0.441808	0.658628	0.999998
CFAP99	9.10049	0.0139112	0.0133998	1.08107	0.279667	0.999998
GRM7	1.39364	-0.00674399	0.00478291	-1.65773	0.0973719	0.999998
UBE2D3	16089.6	-0.0441105	0.0444856	-0.991469	0.321457	0.999998
RGS12	670.329	-0.0373206	0.0442882	-0.84487	0.398183	0.999998
SNRPB	30315.6	-0.0134689	0.0352223	-0.382422	0.702148	0.999998
ENHO	287.255	-0.0115813	0.0312117	-0.37063	0.710913	0.999998
OASL	6.79961	0.00228587	0.0108064	0.209189	0.834301	0.999998
CAV2	2814.69	-0.0136545	0.0463754	-0.294286	0.768539	0.999998
TEX45	39.7044	0.0229079	0.0236188	0.970299	0.331897	0.999998
FSTL5	10.882	0.0165017	0.0125413	1.37434	0.169335	0.999998
ING5	4334.04	-0.00212605	0.0463523	-0.0458734	0.963411	0.999998
CPT1C	107.45	0.0508907	0.0304676	1.68745	0.091516	0.999998
MFSD2A	910.133	0.0259992	0.0444649	0.58259	0.560169	0.999998
ADAM28	4.26363	-0.00266405	0.00904214	-0.278003	0.78101	0.999998
RRN3	1630.13	-0.0111144	0.0464051	-0.239497	0.81072	0.999998
TMEM144	379.093	0.0363666	0.0434849	0.835385	0.403501	0.999998
RFWD3	8602.02	0.0144182	0.0462719	0.311655	0.755303	0.999998
FAM186B	79.876	0.00637533	0.0273183	0.231511	0.816918	0.999998
ITPRIP	1217.69	0.0235074	0.0463499	0.506738	0.612339	0.999998
TMEM120A	684.984	-0.0126664	0.036663	-0.345193	0.72995	0.999998
RAB40C	2025.28	0.00611046	0.0450283	0.135558	0.892171	0.999998
SERPINE3	9.69865	-0.0123182	0.0129211	-0.948209	0.343023	0.999998
TMEM176B	23.068	-0.0246196	0.0188815	-1.2705	0.203905	0.999998
CHPF2	2677.73	-0.0298274	0.0463936	-0.642676	0.520434	0.999998
MEF2C	1151.73	0.0482427	0.0449051	1.07199	0.283727	0.999998
HECTD4	4770.71	-0.0138694	0.0376643	-0.368332	0.712625	0.999998
EIF4E3	1190.97	0.00583585	0.0462512	0.126304	0.899491	0.999998
PKN3	4632.69	-0.0479543	0.0463201	-1.03612	0.300145	0.999998
PDE9A	1409.56	0.0153746	0.044151	0.348592	0.727396	0.999998
PCID2	4913.92	-0.0235006	0.0463916	-0.506831	0.612273	0.999998
C19orf71	274.15	0.00352907	0.0365179	0.096695	0.922969	0.999998
PDIA4	15799	0.0199863	0.0459516	0.434936	0.663609	0.999998
APLP2	20759.4	0.013283	0.0463415	0.286594	0.774423	0.999998
FIP1L1	3512.91	0.0218694	0.0454463	0.481182	0.630387	0.999998
ITPR1	2592.33	-0.0202414	0.0397602	-0.509396	0.610474	0.999998
SNAPC5	1534.28	-0.0366634	0.0461356	-0.794437	0.426941	0.999998
UTRN	6843.33	-0.004547	0.0371969	-0.122263	0.902691	0.999998
REEP5	8785.92	0.028689	0.0456258	0.628744	0.529516	0.999998
BDNF-AS	69.5928	-0.0189303	0.0318696	-0.587111	0.557129	0.999998
DHX9	41689.3	-0.00864061	0.0452084	-0.191133	0.848421	0.999998
ADAM32	5.77174	-0.00596286	0.00834212	-0.752799	0.451571	0.999998
GNG12-AS1	73.2934	-0.0292687	0.0304536	-0.956006	0.339069	0.999998
MIR1262	0.98563	-0.000534724	0.00460859	-0.124127	0.901215	0.999998
CD46	7724.2	0.0160563	0.0448165	0.358351	0.720081	0.999998
DEPDC1-AS1	12.3131	0.0118318	0.0145527	0.793032	0.427759	0.999998
LINC01707	1.13434	0.000278942	0.0056216	0.0471229	0.962415	0.999998
CEP104	4119.12	-0.00330726	0.0442941	-0.0746575	0.940487	0.999998
ACTG1	144039	0.0106137	0.0425884	0.249213	0.803196	0.999998
ARNTL	524.657	-0.0513517	0.0455584	-1.12493	0.260619	0.999998
LRRFIP1	6244.44	0.0177877	0.046447	0.382886	0.701804	0.999998
MECOM	2052.26	0.00581432	0.0443273	0.131209	0.89561	0.999998
PIN1P1	0.365348	-0.000590345	0.00293021	-0.184447	0.853663	0.999998
RHOBTB1	975.17	0.0500458	0.0418608	1.19808	0.230885	0.999998
AFDN	12626.1	-0.00117871	0.0399394	-0.0295173	0.976452	0.999998
CYHR1	1941.73	-0.0187553	0.0440098	-0.426288	0.669898	0.999998
CDAN1	1514.18	0.027895	0.0458133	0.609949	0.541895	0.999998
PISD	2464.66	0.00727492	0.0449615	0.161622	0.871604	0.999998
HFE	133.355	0.0247511	0.0354133	0.70865	0.478541	0.999998
TRIP12	17555.6	-0.00461324	0.0436833	-0.105607	0.915895	0.999998
BEND5	42.8759	-0.00602809	0.0264656	-0.228324	0.819394	0.999998
NOP14	10703.7	-0.00927607	0.0463832	-0.199971	0.841503	0.999998
SUPT3H	933.098	0.0104969	0.0450611	0.233581	0.815311	0.999998
CORO7	63.4334	-0.00373358	0.0237083	-0.154471	0.877239	0.999998
ZNF222	964.269	-0.0204978	0.0460311	-0.445511	0.655951	0.999998
TIAL1	9307.09	-0.0446287	0.0464094	-0.961858	0.336121	0.999998
MTCH1	11662.5	0.00752146	0.0409893	0.183486	0.854416	0.999998
LINC01788	0.371398	-0.00128188	0.00255669	-0.634825	0.525543	0.999998
CCNJ	2899.25	-0.026971	0.0460897	-0.585006	0.558544	0.999998
ABCA9	6.74255	0.00375172	0.010725	0.357074	0.721036	0.999998
ZRANB2-AS1	276.354	-0.00472769	0.0261351	-0.180849	0.856486	0.999998
ZRANB2-AS2	32.5896	0.0168466	0.0195284	0.868668	0.385029	0.999998
LINC01360	5.57275	0.0123052	0.00618342	2.88559	0.00390678	0.999998
LINC02238	9.56997	0.00166942	0.00816048	0.21371	0.830773	0.999998
ASAH2B	529.483	-0.0195365	0.0440178	-0.443986	0.657052	0.999998
FPGT-TNNI3K	0.0555362	0.000564545	0.00245051	0.258	0.796407	0.999998
HJV	1.48649	-0.002578	0.0039107	-0.644051	0.519542	0.999998
LRRC53	0.831516	-0.00507033	0.00451289	-1.20821	0.226966	0.999998
ERICH3-AS1	0.580914	-0.00237266	0.00338766	-0.726348	0.467626	0.999998
TYW3	5626.96	-0.00489289	0.0464392	-0.105335	0.91611	0.999998
HNRNPH1	50255.1	-0.00673305	0.0454707	-0.148084	0.882277	0.999998
CPT1B	62.8934	-0.008654	0.0241552	-0.366073	0.714311	0.999998
VGF	303.854	-0.0203222	0.0406455	-0.502014	0.615658	0.999998
VEGFA	2513.85	-0.0187359	0.0424397	-0.442362	0.658227	0.999998
CSRP3	2.39428	0.00361307	0.00496225	0.837597	0.402257	0.999998
WASF1	4952.12	-0.0448602	0.0456229	-0.983487	0.325368	0.999998
ACER3	1840.25	0.0127154	0.0438955	0.289905	0.771889	0.999998
EDDM3A	0.206195	0.00121364	0.00248966	0.537302	0.591059	0.999998
SSX2IP	6168.07	-0.0267279	0.0464397	-0.575526	0.564935	0.999998
RSBN1	2081.52	0.0260759	0.0451021	0.578962	0.562615	0.999998
DLSTP1	69.0126	-0.0046301	0.0227689	-0.205888	0.836879	0.999998
UBR7	1429.82	0.013715	0.0456891	0.300049	0.76414	0.999998
SNORD45A	53.7091	0.00329562	0.0185838	0.180422	0.856822	0.999998
SNORD45B	71.8203	-0.0081134	0.0235857	-0.349005	0.727086	0.999998
ST3GAL5	592.738	0.0264033	0.0436039	0.606052	0.54448	0.999998
C10orf53	1.25655	-4.88e-05	0.00370153	-0.0196054	0.984358	0.999998
CFLAR	1490.1	-0.0202196	0.0449144	-0.450309	0.652488	0.999998
LOC101927342	1.26272	0.00662587	0.00515448	1.38071	0.167369	0.999998
ARAF	4458.23	-0.0267276	0.044606	-0.598808	0.549301	0.999998
UBE2L6	116.909	0.032101	0.0331553	0.97789	0.328129	0.999998
MCF2	35.0144	-0.0145176	0.0246614	-0.579501	0.562251	0.999998
CSF1	260.287	0.0123426	0.0375732	0.330757	0.740828	0.999998
MIR7156	0.281346	0.00052559	0.00314422	0.156985	0.875257	0.999998
OSBP2	297.197	-0.0145038	0.0412457	-0.351148	0.725477	0.999998
SAA2	1.74023	0.00834892	0.00633167	1.32753	0.184332	0.999998
TCP1	40469.3	-0.00926558	0.0461258	-0.200874	0.840797	0.999998
ANO10	1037.96	-0.0219295	0.0456914	-0.47912	0.631853	0.999998
MLLT3	3300.01	-0.0262996	0.0462432	-0.568619	0.569615	0.999998
ANKDD1A	84.8739	-0.0216734	0.0245286	-0.881455	0.378071	0.999998
HINT2	1456.37	0.00759169	0.0336551	0.22575	0.821396	0.999998
CRB3	21.1502	-0.0137634	0.0170233	-0.813505	0.415928	0.999998
MIGA1	1865.21	0.00396869	0.04181	0.0949558	0.92435	0.999998
SLC44A1	3341.68	-0.0217911	0.0457999	-0.476081	0.634017	0.999998
PREB	5091.81	-0.00121013	0.0422861	-0.0286142	0.977172	0.999998
ARHGEF7	5786.37	-0.0442674	0.0461602	-0.959022	0.337548	0.999998
POU4F1	1343.19	-0.0264144	0.0444486	-0.595388	0.551584	0.999998
TVP23B	1719.66	-0.00373121	0.0464149	-0.0804508	0.935879	0.999998
KLK4	2.98096	0.000187941	0.0067443	0.0296619	0.976337	0.999998
EXOC3-AS1	358.592	0.0119622	0.0404495	0.294931	0.768047	0.999998
GHRL	23.8245	-0.0295366	0.0179859	-1.63012	0.103077	0.999998
SLC4A7	2180.69	-0.0118722	0.0365716	-0.324831	0.745309	0.999998
HOXC9	2088.75	-0.00862847	0.0442714	-0.194782	0.845564	0.999998
TUBD1	1026.9	0.0167575	0.0459313	0.364129	0.715762	0.999998
MBD1	5228.83	-0.0172473	0.0454594	-0.379341	0.704435	0.999998
KRIT1	2659.46	-0.0123284	0.044401	-0.277642	0.781287	0.999998
CHCHD10	1169.23	0.0295557	0.038314	0.77075	0.440855	0.999998
FLYWCH1	2868.66	-0.0116726	0.0442384	-0.263779	0.79195	0.999998
IFI44	17.5766	0.00818745	0.0160071	0.52474	0.599764	0.999998
KRT80	14.6887	-0.00558192	0.015896	-0.360691	0.718331	0.999998
HDDC3	2027.8	0.0239311	0.0405839	0.589986	0.5552	0.999998
TMEM17	157.24	0.0285464	0.0370164	0.763578	0.445119	0.999998
TMPRSS11B	3.71192	0.000956488	0.00602074	0.159763	0.873067	0.999998
LOC101927434	0.913218	-0.00495121	0.00412882	-1.50787	0.131587	0.999998
VAPB	7704.38	-0.00397768	0.0450497	-0.0883037	0.929635	0.999998
PRKCB	2276.78	0.0129116	0.0462031	0.279333	0.779989	0.999998
ERCC4	2691.33	-0.00288644	0.0437927	-0.0659547	0.947414	0.999998
TPD52L2	6117.81	0.0140613	0.0452271	0.31078	0.755968	0.999998
TMEM225B	70.8065	-0.0180139	0.0267849	-0.671605	0.501835	0.999998
FGF1	12.6672	-0.00387642	0.0140539	-0.269501	0.787544	0.999998
OPRM1	7.98337	-0.00471633	0.0124769	-0.362391	0.71706	0.999998
RPS9	20287.5	0.000510338	0.0323512	0.0157741	0.987415	0.999998
CLNS1A	9260.95	0.0188835	0.0456562	0.413653	0.679128	0.999998
PDZD4	346.44	-0.0112896	0.0392396	-0.288709	0.772804	0.999998
NONO	63777.9	-0.00573189	0.0463743	-0.123596	0.901635	0.999998
KLK14	21.8272	-0.0206018	0.0188553	-1.11982	0.262792	0.999998
TNFAIP8L3	118.233	0.00126354	0.0353954	0.0355857	0.971613	0.999998
SLC25A18	52.8213	0.0322385	0.0284755	1.12655	0.259932	0.999998
LINC01362	0.0509492	-0.000340207	0.00244919	-0.150937	0.880026	0.999998
LINC01361	4.11668	0.00530377	0.00874439	0.597884	0.549917	0.999998
LINC01725	7.95823	-0.00976287	0.0103662	-0.90675	0.364539	0.999998
LOC101927560	6.30749	0.00336994	0.0109927	0.305471	0.760007	0.999998
AGAP2	106.501	0.00619699	0.0315456	0.197889	0.843132	0.999998
BCR	4484.4	-0.00590576	0.0460791	-0.128143	0.898036	0.999998
CEACAM21	1.18634	0.00740759	0.00502646	1.67378	0.0941745	0.999998
PDCD6	3334	-0.0067831	0.0459244	-0.147616	0.882646	0.999998
MS4A6A	0.495839	0.00223603	0.00283277	0.887883	0.374604	0.999998
CDK19	1222.47	-0.0505905	0.0413363	-1.22456	0.22074	0.999998
MORN1	871.52	-0.0429728	0.0461048	-0.929465	0.352648	0.999998
MGAT4D	0.123312	5.70109e-05	0.00247147	0.025964	0.979286	0.999998
SAMD13	73.9853	0.0218645	0.0300065	0.724423	0.468806	0.999998
ARL6IP1	21312.3	0.0474445	0.0456059	1.04028	0.298209	0.999998
FAM13A	1239.12	0.00894843	0.0461126	0.194089	0.846106	0.999998
CHMP3	156.422	0.0217201	0.0350248	0.61625	0.53773	0.999998
DMBT1	1.62401	-0.0066992	0.00605954	-1.16131	0.245517	0.999998
LOC389602	1.44253	-0.005971	0.00556198	-1.09695	0.272661	0.999998
LINC01461	26.3206	-0.0226248	0.018693	-1.21537	0.224225	0.999998
C11orf86	0.0555362	0.000564545	0.00245051	0.258	0.796407	0.999998
ZNF44	541.028	0.0321925	0.0441532	0.72961	0.465629	0.999998
UCHL5	7583.89	0.00507674	0.0445345	0.114003	0.909235	0.999998
ALDH1A2	12713.5	-0.0291897	0.0447322	-0.652424	0.514127	0.999998
VAX2	115.414	-0.0260076	0.03414	-0.759528	0.447537	0.999998
TXN2	5599.02	0.00807446	0.0360635	0.223849	0.822875	0.999998
LRRC6	11.1889	-0.00793627	0.0148106	-0.558636	0.57641	0.999998
OSCAR	1.32093	0.00439571	0.00485368	0.877245	0.380354	0.999998
EXOC2	4569.78	0.0178663	0.0464268	0.384821	0.70037	0.999998
ZBED6CL	504.97	-0.0320519	0.0454133	-0.707778	0.479083	0.999998
KIF13A	2005.91	-0.00213902	0.0460148	-0.0465229	0.962894	0.999998
LINC00974	3.65279	0.00372442	0.00799533	0.434135	0.664191	0.999998
KYAT3	2139.27	0.0344627	0.0464487	0.741891	0.458154	0.999998
LOC646626	13.4967	0.00142062	0.0116311	0.116753	0.907056	0.999998
HTR3E	3.88757	-0.0129356	0.00826919	-1.63491	0.102069	0.999998
CSRP1	935.26	-0.00611612	0.0408538	-0.149537	0.88113	0.999998
ZNHIT6	4317.39	0.0164759	0.0463592	0.355385	0.722301	0.999998
IL11RA	377.17	-0.0021206	0.0420211	-0.0507863	0.959496	0.999998
COL24A1	77.1729	-0.000572341	0.0300801	-0.0194829	0.984456	0.999998
SPATA33	683.67	-0.03953	0.0448743	-0.878865	0.379475	0.999998
AP1S3	1768.66	-0.0204125	0.0451057	-0.452194	0.651129	0.999998
TYW5	852.92	0.000838339	0.0455881	0.018406	0.985315	0.999998
BET1	2758.35	0.00224938	0.0456287	0.0493582	0.960634	0.999998
GPR1	34.2601	0.0193704	0.0251422	0.763148	0.445375	0.999998
KRT78	2.1362	0.00252749	0.00615223	0.376672	0.706417	0.999998
GSAP	14.4429	0.00782579	0.0159481	0.470316	0.638129	0.999998
LYG1	60.346	-0.00776489	0.0218645	-0.363764	0.716034	0.999998
PRPF4B	13562.1	-0.0229959	0.0454516	-0.505986	0.612866	0.999998
RCBTB1	2686.92	0.00673944	0.0437258	0.154188	0.877461	0.999998
TAF4	974.564	-0.0308786	0.0406541	-0.758731	0.448013	0.999998
PLA2G6	1007.97	-0.0199852	0.0369349	-0.543189	0.587	0.999998
ERC1	5344.58	0.0345263	0.0446431	0.773353	0.439314	0.999998
SAE1	15972.5	-0.00998712	0.0426467	-0.234155	0.814865	0.999998
KIAA0825	73.0326	0.0342565	0.0297558	1.14244	0.253273	0.999998
C1orf112	2746.58	-0.0799399	0.0455733	-1.75348	0.0795191	0.999998
MIR7856	2.00894	0.0075012	0.00517964	1.69078	0.0908787	0.999998
CLCA4-AS1	37.2003	0.0108904	0.0251385	0.430984	0.66648	0.999998
CLCA3P	5.9998	0.00402596	0.0123464	0.327116	0.74358	0.999998
GSTM2	9.54357	-0.00709649	0.0136912	-0.52943	0.596507	0.999998
DERL3	273.569	0.0107128	0.0320089	0.334557	0.737959	0.999998
CTU2	1647.47	-0.00761924	0.0379761	-0.200396	0.841171	0.999998
RIPK1	1306.91	-0.0238116	0.0461937	-0.515148	0.60645	0.999998
MIR548AC	0.271102	-0.00110559	0.0024977	-0.527216	0.598044	0.999998
LINC01140	9.26313	-0.00593115	0.0119652	-0.472403	0.636639	0.999998
ECI2	5409.13	-0.00185884	0.0447812	-0.0415015	0.966896	0.999998
LINC01364	0.934511	-0.00398768	0.00384867	-1.14501	0.252203	0.999998
PKN2-AS1	7.8104	-0.0101927	0.0111546	-0.930197	0.352269	0.999998
MUC20	9.89769	-0.00570992	0.0141823	-0.422287	0.672816	0.999998
SUPT20H	4660.8	0.0152871	0.0445163	0.343341	0.731342	0.999998
ZIM2	2.07897	-0.00730669	0.00656077	-1.07616	0.281855	0.999998
ITPK1	900.86	-0.00935243	0.0422507	-0.220683	0.825339	0.999998
CYP4B1	4.12875	0.00153113	0.00262771	0.685359	0.493117	0.999998
NRXN1	16.6143	-0.00580127	0.0162826	-0.345145	0.729985	0.999998
CCDC14	5791.07	-0.00287275	0.0350442	-0.0819983	0.934648	0.999998
CEACAM1	22.6925	-0.0161745	0.0148963	-1.09673	0.27276	0.999998
PEMT	1875.42	0.0037626	0.031987	0.117551	0.906423	0.999998
TMEM218	903.579	0.0553384	0.0461914	1.20078	0.229837	0.999998
GBP3	9.88332	0.0142465	0.0112796	1.36222	0.173129	0.999998
ORC5	3375.66	-0.017092	0.0464457	-0.368001	0.712873	0.999998
ROBO3	375.549	-0.0370939	0.0389384	-0.958308	0.337908	0.999998
TTC7A	722.294	0.00946598	0.0461762	0.204802	0.837727	0.999998
TRIM68	645.633	0.0115677	0.046197	0.250813	0.801959	0.999998
LOC729930	2.13905	-0.00404579	0.00502138	-0.82662	0.408452	0.999998
GBP6	4.05782	-0.00395278	0.00729704	-0.518559	0.604068	0.999998
TTC21A	59.1788	0.0137907	0.0303193	0.458927	0.646287	0.999998
GBP1P1	2.90617	0.00781431	0.00656861	1.34091	0.179949	0.999998
LRRC8C-DT	38.4503	-0.0112877	0.0253063	-0.443531	0.657381	0.999998
CES2	2492.55	-0.00935547	0.04587	-0.203912	0.838422	0.999998
ACSL1	2577.72	-0.0151821	0.0459646	-0.330359	0.741128	0.999998
GEMIN8P4	214.704	-0.00257406	0.0342128	-0.0754159	0.939884	0.999998
ZBTB25	682.398	-0.0195002	0.0402835	-0.484634	0.627936	0.999998
DECR2	262.188	-0.047701	0.0423427	-1.12777	0.259418	0.999998
SNORD3G	3.4603	-0.00889343	0.00675999	-1.40363	0.16043	0.999998
VTRNA1-1	2.52514	-0.00374168	0.00628367	-0.591891	0.553924	0.999998
LINC01763	1.16675	0.00409217	0.00554672	0.669721	0.503035	0.999998
ZNF644	6908.42	-0.015988	0.0453034	-0.352945	0.72413	0.999998
TMEM14A	1459.63	0.0223042	0.046328	0.481239	0.630347	0.999998
MRPL42	11271.8	-0.058226	0.045915	-1.26813	0.20475	0.999998
RNF121	1193.07	-0.00333411	0.0403916	-0.082339	0.934377	0.999998
FBXW7	1439.22	-0.0174697	0.0449395	-0.389098	0.697204	0.999998
CYFIP1	6532.56	0.025155	0.0455005	0.552856	0.580362	0.999998
SMIM30	4789.25	0.011239	0.0463406	0.242475	0.808412	0.999998
HHLA3	761.638	-0.0218488	0.0443671	-0.493165	0.621896	0.999998
TJAP1	3009.94	0.00948879	0.0464304	0.204444	0.838007	0.999998
TDRKH	1412.77	0.0191369	0.0460131	0.415844	0.677524	0.999998
ZBTB14	1045.33	-0.0384615	0.045751	-0.843149	0.399145	0.999998
GAS2	26.6652	0.013241	0.0174794	0.768026	0.442472	0.999998
SLC6A8	7560.07	-0.0332536	0.0462111	-0.719356	0.471922	0.999998
ZFAT	804.5	-0.0123026	0.0451781	-0.271692	0.785859	0.999998
ZFY	1.56082	0.00475475	0.00561401	0.818009	0.413352	0.999998
ADAMDEC1	1.83947	0.00371394	0.00674605	0.513341	0.607713	0.999998
SYK	2560.52	-0.0360857	0.0459279	-0.784634	0.432668	0.999998
ABCG2	311.036	0.04445	0.0414025	1.07251	0.283489	0.999998
NDST2	1829.54	0.0576325	0.0460934	1.25115	0.210879	0.999998
SAMD8	2540.27	0.000202959	0.0398508	0.00509493	0.995935	0.999998
ZFP1	1361.14	0.0359395	0.0464469	0.772889	0.439588	0.999998
IKBIP	4117.86	0.083131	0.0460041	1.80752	0.0706805	0.999998
C9orf85	565.808	0.0309888	0.0449491	0.687231	0.491937	0.999998
IGSF6	40.6365	-0.0141545	0.0207806	-0.673932	0.500354	0.999998
TMEM270	1.95145	-0.00303147	0.00617334	-0.517176	0.605033	0.999998
ELMOD2	3842.49	0.0190995	0.0437557	0.436794	0.662261	0.999998
CNTN4	2.19476	0.00653313	0.00734512	0.892057	0.372362	0.999998
PRG4	24.7666	-0.0172026	0.0221153	-0.767084	0.443032	0.999998
IL13	4.43367	0.00418827	0.00836574	0.528003	0.597497	0.999998
MRPS18C	1370.35	0.00428562	0.0403286	0.106247	0.915387	0.999998
DLGAP4	1173.15	0.00487446	0.0454263	0.107206	0.914625	0.999998
CEP112	839.473	0.0346578	0.0425156	0.818391	0.413134	0.999998
SIGLEC9	3.6073	0.000145594	0.00539723	0.0250972	0.979977	0.999998
BCHE	6.32881	0.00785524	0.0115234	0.664647	0.506276	0.999998
DIPK1A	1164.47	0.00840025	0.0462581	0.181854	0.855697	0.999998
SNORD21	18.8792	0.00742922	0.0177214	0.418025	0.675929	0.999998
SNORA66	35.1236	0.0120112	0.0250968	0.477722	0.632848	0.999998
NPIPB5	62.4223	-0.0194754	0.0250517	-0.781939	0.434251	0.999998
ABL2	3636.89	-0.0138323	0.0441178	-0.313557	0.753858	0.999998
AURKAIP1	10584	-0.00168974	0.0327461	-0.0515935	0.958853	0.999998
NCAPH	5169.18	-0.00141139	0.0459892	-0.030687	0.975519	0.999998
ZNF445	2299.38	-0.00276469	0.04126	-0.0670791	0.946519	0.999998
PROM2	12.8423	0.0177992	0.0134318	1.35866	0.174255	0.999998
TMEM74B	241.05	0.02101	0.0301211	0.707323	0.479366	0.999998
SIRPB1	1.0461	0.00497258	0.00478973	1.02304	0.306287	0.999998
PPIF	19823.1	-0.00463893	0.0429117	-0.108095	0.913921	0.999998
TSPAN1	12.893	-0.0194105	0.0142961	-1.36765	0.171422	0.999998
SLC26A8	11.9665	-0.0199524	0.0145557	-1.3657	0.172032	0.999998
CCDC18-AS1	375.347	-0.0258751	0.0331171	-0.786359	0.431657	0.999998
ASB7	1701.07	-0.0086674	0.0461206	-0.187674	0.851132	0.999998
GEMIN7	1169.46	-0.0242136	0.0396182	-0.610669	0.541419	0.999998
MORF4L1	16587.3	-0.027994	0.0463599	-0.603806	0.545973	0.999998
PAX7	0.387831	0.000592778	0.0034559	0.150194	0.880612	0.999998
THEM6	2876.07	-0.00906817	0.0398365	-0.227629	0.819934	0.999998
NIPA2	4564.75	-0.0231077	0.0463563	-0.498134	0.61839	0.999998
DIO1	11.7176	0.00650238	0.0125014	0.516453	0.605538	0.999998
PLPP4	207.595	-0.0118837	0.031513	-0.37352	0.708762	0.999998
MYEOV	8.004	-0.0110661	0.0119149	-0.948832	0.342706	0.999998
CEMIP	179.88	0.0389016	0.0388828	1.01073	0.312147	0.999998
ST3GAL6	658.45	0.0113167	0.0437038	0.258702	0.795865	0.999998
FGGY	165.046	0.0287647	0.0399133	0.716512	0.473675	0.999998
MEF2B	5.68862	-0.000871327	0.00745693	-0.125586	0.900059	0.999998
CLEC1B	4.08854	0.00149409	0.00779613	0.176974	0.859529	0.999998
EIF4E1B	4.27799	0.0124595	0.00685475	2.1341	0.0328343	0.999998
TRIP10	660.398	0.0174727	0.0402746	0.435176	0.663435	0.999998
EZR	14390.2	0.00245648	0.0463767	0.0529616	0.957763	0.999998
CPSF3	6456.71	-0.00648491	0.0464378	-0.139613	0.888966	0.999998
FBXW11	5491.77	-0.0406011	0.046208	-0.878833	0.379492	0.999998
AP2A2	2361.3	0.0111575	0.0464467	0.240338	0.810068	0.999998
ZNF160	802.351	0.00502268	0.0438136	0.114453	0.908879	0.999998
PUS10	408.075	0.0265317	0.0399814	0.666125	0.505331	0.999998
UBE2V1	241.876	-0.0507765	0.0429144	-1.17803	0.238784	0.999998
VSIG4	2.90223	-0.00782064	0.00571556	-1.52086	0.128294	0.999998
CNIH3	527.454	-0.000706662	0.0445272	-0.0158928	0.98732	0.999998
NUDT16L1	2564.65	-0.00560493	0.0357565	-0.156639	0.87553	0.999998
SLC44A3	139.715	-0.00835724	0.0339692	-0.246532	0.80527	0.999998
CTC1	981.055	0.00304172	0.0445506	0.0684292	0.945444	0.999998
LOC729970	362.227	0.0598009	0.0379325	1.58681	0.112556	0.999998
LOC101928118	5.58192	-0.00743177	0.009265	-0.830578	0.406212	0.999998
JAKMIP1	260.675	0.0223997	0.0392023	0.577155	0.563835	0.999998
LINC01650	3.50051	0.0121103	0.00724982	1.77598	0.0757356	0.999998
LINC02607	3.73972	-0.0050456	0.00798148	-0.68812	0.491377	0.999998
LINC02764	0.265719	0.00136215	0.00249777	0.601558	0.547468	0.999998
LINC01787	0.830603	-0.00342241	0.00341543	-1.24445	0.213334	0.999998
CLASP2	4628.98	-0.0278791	0.0443618	-0.628565	0.529634	0.999998
TBC1D2B	2187.99	0.0132706	0.0462089	0.287276	0.773901	0.999998
RPS6	93981.4	0.013134	0.0410816	0.319717	0.749183	0.999998
USP2	193.324	0.0250686	0.0397647	0.627922	0.530055	0.999998
PTBP2	2954.86	-0.0046669	0.0419108	-0.111449	0.91126	0.999998
LINC01776	0.546188	0.00143934	0.00279618	0.475189	0.634652	0.999998
FSTL4	382.135	-0.00253387	0.0440233	-0.0576222	0.95405	0.999998
ZNF224	1602.58	-0.00397409	0.0405471	-0.0981545	0.92181	0.999998
MIR548N	1.54037	0.00541346	0.00463964	1.20452	0.228388	0.999998
ALDH18A1	15107.1	0.00928339	0.0464211	0.199973	0.841502	0.999998
SYDE1	2292.75	-0.00298215	0.0438996	-0.0678706	0.945889	0.999998
DEPDC7	725.644	0.0334694	0.0461938	0.724658	0.468662	0.999998
NT5C2	1937.98	0.0398015	0.046039	0.86429	0.387429	0.999998
ICA1	220.61	0.00924234	0.0357844	0.260949	0.794132	0.999998
TEAD2	699.332	0.0269692	0.0427976	0.629273	0.52917	0.999998
NPY2R	1.00659	-0.000570968	0.00473585	-0.138127	0.89014	0.999998
ANXA7	6514.83	0.0293529	0.0463224	0.63344	0.526446	0.999998
FGL1	1.99484	-0.00429426	0.00572332	-0.701861	0.482766	0.999998
TRMT13	3075.94	-0.00262937	0.0449873	-0.0584891	0.953359	0.999998
LRRC39	111.053	-0.0315033	0.0330091	-0.956507	0.338816	0.999998
ARFIP1	2555.22	0.0123164	0.0453767	0.271565	0.785956	0.999998
TUBGCP4	4358.14	-0.0342114	0.0458141	-0.746231	0.455528	0.999998
RTCA-AS1	104.992	0.00736056	0.0348485	0.213404	0.831012	0.999998
CACNB4	999.516	-0.0120232	0.0330709	-0.364093	0.715788	0.999998
MIR553	3.28502	0.0015107	0.00763209	0.196162	0.844484	0.999998
SGCA	2.09442	-0.00511462	0.00602745	-0.803249	0.421831	0.999998
BROX	4580.1	-0.0331904	0.0449181	-0.738664	0.460111	0.999998
CLK3	3059.9	-0.0233869	0.0446708	-0.52368	0.600501	0.999998
HLA-DMB	73.2651	-0.0116506	0.0253134	-0.451395	0.651705	0.999998
KTN1	16473.6	0.00881322	0.0460705	0.191306	0.848286	0.999998
TAOK1	8816.22	-0.015862	0.0383628	-0.413551	0.679203	0.999998
CCDC92	251.833	-0.0175393	0.0411875	-0.42397	0.671588	0.999998
MKRN2	3767.51	0.0243638	0.0463382	0.525526	0.599218	0.999998
FAM219B	1532.76	0.0428152	0.0455769	0.940765	0.346826	0.999998
NDUFS2	9188.44	0.00515708	0.042575	0.121122	0.903594	0.999998
LDLRAD4	283.27	-0.00557656	0.0425924	-0.130872	0.895876	0.999998
EXTL2	1744.07	0.0109169	0.0453078	0.240959	0.809587	0.999998
DYNC2H1	5714.79	0.00243214	0.0369048	0.0659169	0.947444	0.999998
PGLYRP2	4.67472	-0.0120125	0.00895666	-1.29746	0.194473	0.999998
EEFSEC	1281.62	-0.0195833	0.036634	-0.533697	0.593552	0.999998
LOC102606465	389.433	0.0230227	0.0452803	0.508745	0.610931	0.999998
LOC101928370	39.3466	0.025615	0.0208835	1.24068	0.214723	0.999998
OLFM3	3.45309	0.010558	0.00879061	1.24425	0.213408	0.999998
ELOC	3876.05	0.00208858	0.0441994	0.0472377	0.962324	0.999998
SPIN4	1491.75	0.00532919	0.0425609	0.125204	0.900362	0.999998
DNAJA1P5	0.102498	0.000129246	0.00246601	0.0603102	0.951909	0.999998
TTC23L	45.8622	0.0235955	0.0254456	0.925512	0.3547	0.999998
RANBP3L	24.1311	-0.000669522	0.0186685	-0.0353574	0.971795	0.999998
ECD	3691.49	-0.00026807	0.0464398	-0.00576871	0.995397	0.999998
THRB	1599.26	-0.0291177	0.0417009	-0.698532	0.484845	0.999998
SERPINA3	1.86075	0.00366196	0.00558012	0.613239	0.539718	0.999998
CD69	2.79299	0.0155179	0.00818167	2.06085	0.0393173	0.999998
SMAD5	9323.39	0.00167965	0.0447673	0.0375253	0.970066	0.999998
CCIN	2.64403	-0.00235531	0.00834404	-0.275828	0.78268	0.999998
SMAD3	3255.98	0.00378675	0.0450985	0.0840209	0.93304	0.999998
KIAA0040	946.389	0.00508977	0.0434957	0.1169	0.906939	0.999998
HSD3B7	127.647	0.0336208	0.0378562	0.893402	0.371642	0.999998
ADD1	7493.13	0.00419965	0.0444491	0.0944707	0.924735	0.999998
WSCD2	6.39198	-0.0180242	0.0118684	-1.55186	0.120696	0.999998
F2	5.02339	-0.00177502	0.00822358	-0.226783	0.820593	0.999998
CRYBB2	2.92121	-0.0086454	0.00839954	-1.03067	0.302696	0.999998
TMPRSS11A	1.47918	0.000105503	0.00418711	0.022136	0.982339	0.999998
C20orf203	12.79	-0.0205448	0.0123024	-1.673	0.0943268	0.999998
SPATA46	14.1121	-0.0142256	0.0150202	-0.970188	0.331953	0.999998
OLFML1	5.17209	-0.0036595	0.0103092	-0.337138	0.736013	0.999998
NRROS	12.7843	0.0186283	0.0133347	1.45675	0.145185	0.999998
STIMATE	1305.74	0.00173983	0.0457871	0.037953	0.969725	0.999998
ZNF773	537.848	0.0169776	0.0460713	0.367954	0.712908	0.999998
ZNF699	241.04	-0.00820547	0.0408385	-0.201412	0.840376	0.999998
PEAK3	7.45017	-0.00638769	0.0130671	-0.491138	0.623329	0.999998
TEX9	485.952	-0.0201779	0.0390468	-0.515962	0.605881	0.999998
LOC101928436	1.65715	-0.0042044	0.00572418	-0.677152	0.49831	0.999998
CLIC1	3779.76	0.00622567	0.0366234	0.169914	0.865078	0.999998
GRIA1	10.3244	0.0010812	0.0107097	0.0991531	0.921017	0.999998
GAA	3206	0.021553	0.0462092	0.466837	0.640617	0.999998
ACTG1P4	4.06145	0.00577615	0.00948593	0.605412	0.544905	0.999998
HHLA2	1.51553	0.000333262	0.00502305	0.0602532	0.951954	0.999998
AKR1C3	2.16037	-0.00663789	0.00691697	-0.909107	0.363294	0.999998
ALPK1	438.564	-0.00400989	0.039442	-0.101841	0.918883	0.999998
TIMP4	1.19569	0.00160547	0.0052535	0.266293	0.790014	0.999998
ABT1	5038.4	0.00171208	0.0424136	0.0403589	0.967807	0.999998
PDCD6IP	9159.22	-0.00991422	0.0463135	-0.214084	0.830482	0.999998
BHLHB9	0.492638	-0.00167978	0.00323106	-0.571429	0.567709	0.999998
GALNT12	426.075	0.0131715	0.0399042	0.332452	0.739548	0.999998
LOC100129138	2.21298	-0.00573461	0.00754289	-0.734151	0.462857	0.999998
LINC01676	0.573213	0.00167793	0.00342082	0.435236	0.663391	0.999998
LINC01677	0.340547	-0.000563397	0.00290436	-0.179355	0.857659	0.999998
LINC01661	0.695052	-0.00291232	0.00323757	-1.09148	0.27506	0.999998
EDA2R	690.757	0.0251371	0.040021	0.628271	0.529826	0.999998
EML2	777.229	0.0160277	0.0424306	0.379742	0.704137	0.999998
MEMO1	1144.4	-0.0212714	0.0464332	-0.457997	0.646955	0.999998
ETFBKMT	138.115	0.0175939	0.0383961	0.458637	0.646495	0.999998
VAV3-AS1	0.353247	-0.000391539	0.00245225	-0.234777	0.814382	0.999998
SF1	18015.1	-0.0159866	0.0462658	-0.345469	0.729742	0.999998
TBC1D23	3030.23	0.00597248	0.0459669	0.129993	0.896572	0.999998
CEP97	1758.96	-0.0235421	0.0418324	-0.562955	0.573466	0.999998
TRIM17	47.3582	0.0219424	0.0245749	0.900426	0.367894	0.999998
PDLIM5	6308.35	-0.00937656	0.0458821	-0.204336	0.838091	0.999998
BTF3	50416.6	0.001068	0.0431652	0.0247421	0.980261	0.999998
GPAT3	1222.88	0.0314352	0.0463859	0.678955	0.497166	0.999998
CCNT2	2688.97	-0.0103992	0.0372224	-0.279475	0.77988	0.999998
RPUSD1	3921.36	-0.0109952	0.0357411	-0.307519	0.758448	0.999998
PPFIBP2	125.275	0.0120949	0.0344753	0.351356	0.725321	0.999998
RPL35A	31986.9	0.0136496	0.0389223	0.3507	0.725814	0.999998
RPL34	20152.9	0.0267312	0.0397892	0.67198	0.501597	0.999998
ACTN3	7.93303	-0.0148645	0.0112327	-1.34959	0.177147	0.999998
ASIC2	1.51318	-0.00257754	0.00531658	-0.590372	0.554941	0.999998
CENPP	581.052	-0.00132103	0.042305	-0.0311682	0.975135	0.999998
SNX10	1718.06	0.040752	0.0421708	0.967688	0.3332	0.999998
JUND	3725.54	-0.0351758	0.0394484	-0.892053	0.372365	0.999998
VARS2	2738.66	0.00381528	0.0427227	0.0894394	0.928733	0.999998
SPATA42	2.43613	0.00774026	0.00652163	1.2166	0.223757	0.999998
HDAC11	427.056	-0.0346769	0.0405027	-0.86025	0.389651	0.999998
LORICRIN	1.10383	0.00563961	0.00526748	1.17854	0.23858	0.999998
ARIH2	7802.78	-0.0231187	0.0432195	-0.534934	0.592696	0.999998
PCF11	3360.92	0.0024661	0.0446475	0.0552617	0.95593	0.999998
PIK3R3	378.678	-0.0224497	0.038514	-0.578702	0.56279	0.999998
NDUFAF6	1380.31	0.0369106	0.0457645	0.80859	0.418751	0.999998
H3-2	1.13303	-0.00150411	0.00533631	-0.255265	0.798519	0.999998
HDGFL2	11336.9	-0.00298971	0.0423103	-0.0706589	0.943669	0.999998
SCARNA2	24.081	-0.0202506	0.0176418	-1.17186	0.241251	0.999998
TDRD6	255.838	-0.0196983	0.0300522	-0.659018	0.509884	0.999998
TP63	13.075	0.0226048	0.0150811	1.52467	0.12734	0.999998
ZNF780A	2885.74	-0.0241282	0.0437989	-0.551265	0.581452	0.999998
ACP6	1578	-0.015871	0.0463463	-0.342113	0.732266	0.999998
NT5E	10.174	-0.000792463	0.0115202	-0.0682512	0.945586	0.999998
DAB2IP	2052.19	-0.00405843	0.0463036	-0.0876828	0.930129	0.999998
KIAA1324	34.2555	-0.0166204	0.0247481	-0.664703	0.50624	0.999998
GLYCTK	497.616	0.011325	0.0368453	0.307339	0.758586	0.999998
CLEC4M	1.46955	0.00263004	0.00457559	0.535179	0.592526	0.999998
PPP2R5C	7386.7	-0.0063545	0.0453289	-0.140203	0.8885	0.999998
GFI1	650.082	-0.0278715	0.044134	-0.633144	0.526639	0.999998
PFN1	50917.2	-0.00487792	0.0362638	-0.13451	0.893	0.999998
ENPP3	41.2804	-0.0277977	0.0262859	-1.06033	0.288996	0.999998
KIF16B	963.169	-0.0205261	0.04464	-0.460512	0.645148	0.999998
PHTF1	1591.05	-0.00848559	0.0464485	-0.182562	0.855141	0.999998
IGFLR1	819.234	-0.0112147	0.0365574	-0.306388	0.759309	0.999998
RC3H1	2569.14	-0.0198656	0.0365444	-0.543961	0.586469	0.999998
MOV10	5237.89	0.0367733	0.0464411	0.792183	0.428254	0.999998
LILRB1	7.46982	0.00238734	0.0124107	0.193115	0.846869	0.999998
NSD1	13006.2	-0.0204111	0.0440499	-0.463388	0.643086	0.999998
[truncated: 22,131 more rows]

## Sheet: DESeq2_no-cassette
gene_name	baseMean	log2FoldChange	lfcSE	stat	pvalue	padj
WASH7P	69.6763	0.0783666	0.0708131	1.10848	0.267656	0.999668
LOC729737	3.70501	0.00226114	0.0277167	0.0817016	0.934884	0.999668
LOC102725121	0.169701	-0.0016303	0.00735817	-0.230514	0.817693	0.999668
TGIF1	291.341	0.106457	0.0806451	1.32124	0.186422	0.999668
PRDX6	8827.09	0.137611	0.0790145	1.74179	0.0815443	0.999668
CIC	1719.26	-0.0867694	0.077879	-1.11443	0.265093	0.999668
LOC100133331	35.4997	-0.0759718	0.056103	-1.35471	0.175508	0.999668
LOC100288069	14.8272	-0.00362022	0.0351337	-0.102145	0.918641	0.999668
FAM87B	3.11416	-0.00658287	0.0180315	-0.359816	0.718985	0.999668
LINC00115	37.1511	0.0388764	0.05081	0.768249	0.442339	0.999668
LINC01128	435.952	-0.0485208	0.0805841	-0.601601	0.547439	0.999668
FAM41C	0.799815	-0.00597639	0.0112262	-0.54448	0.586111	0.999668
LINC02593	414.788	-0.0204656	0.0781806	-0.261509	0.7937	0.999668
PLEC	1105.49	-0.0925529	0.0768181	-1.20564	0.227955	0.999668
PLEKHN1	12.8569	0.0417931	0.04272	0.984544	0.324848	0.999668
MPP2	1050.59	-0.0948942	0.0788408	-1.20368	0.228712	0.999668
CFTR	2.88535	0.0400543	0.0221025	2.03901	0.0414487	0.999668
ELN	2.71994	-0.0147889	0.0148755	-1.12145	0.262095	0.999668
SEPTIN12	4.09552	-0.0214151	0.0284562	-0.760314	0.447067	0.999668
RBM19	819.432	-0.0711833	0.079132	-0.899053	0.368624	0.999668
CCDC120	212.129	-0.0308201	0.0769545	-0.400031	0.689134	0.999668
INO80D	346.832	-0.025743	0.0744019	-0.345503	0.729716	0.999668
CCDC34	1132.76	0.0751327	0.0804837	0.933936	0.350337	0.999668
C12orf43	784.427	-0.0192623	0.0795176	-0.242113	0.808692	0.999668
LOC100288175	37.8105	-0.0337536	0.0563773	-0.601439	0.547548	0.999668
CCDC169	136.38	0.0213746	0.0748323	0.286157	0.774758	0.999668
CLRN1	0.319088	-0.00317453	0.00736318	-0.510227	0.609893	0.999668
RAD17	621.075	0.00919642	0.0776733	0.118378	0.905768	0.999668
SH2D3C	106.512	-0.033774	0.0583277	-0.581342	0.56101	0.999668
ZNF41	300.871	0.0182698	0.0785633	0.232113	0.81645	0.999668
VIL1	2.75135	0.0143499	0.0217192	0.67439	0.500063	0.999668
MDK	2087.62	0.0763998	0.0744682	1.02709	0.304379	0.999668
ALOX15B	9.67253	-0.00217706	0.034493	-0.0637795	0.949146	0.999668
SLC25A1	8657.57	0.0327376	0.0806015	0.406199	0.684596	0.999668
DUSP9	400.21	0.0492144	0.0751083	0.656288	0.511639	0.999668
UQCC3	1270.8	0.0564125	0.0746701	0.755981	0.449661	0.999668
MORC4	2019.21	0.106168	0.0753064	1.41007	0.158518	0.999668
SCNN1D	220.535	-0.0642317	0.0791007	-0.812139	0.416712	0.999668
MRTFB	700.039	-0.0729872	0.0802746	-0.908904	0.363401	0.999668
SNORD167	18.071	-0.0378489	0.0442781	-0.850477	0.39506	0.999668
PUSL1	1653.41	0.0535441	0.0790882	0.677168	0.498299	0.999668
MSRB3	1763.71	-0.0117747	0.0743816	-0.158313	0.87421	0.999668
FGFR3	1671.04	-0.0374052	0.0807109	-0.463329	0.643129	0.999668
EWSR1	11722	0.00972012	0.0781965	0.124302	0.901076	0.999668
TMA7	3551.16	0.0434455	0.0761903	0.57035	0.56844	0.999668
MIR6727	3.22335	-0.00842027	0.0251909	-0.3305	0.741022	0.999668
NUPR1	107.385	0.106942	0.0564443	1.92707	0.0539703	0.999668
OSTF1	465.68	0.0162559	0.0805112	0.201915	0.839983	0.999668
ORC3	2531.51	0.110337	0.0741882	1.48704	0.137004	0.999668
MXRA8	328.792	-0.0720527	0.0748313	-0.963046	0.335524	0.999668
SERPINC1	2.34285	-0.00401624	0.0193248	-0.21285	0.831444	0.999668
SPRED2	718.478	-0.0277917	0.0776785	-0.357478	0.720734	0.999668
AK8	30.7803	0.112658	0.0605787	1.87886	0.0602641	0.999668
GALNS	152.215	-0.0482188	0.0714957	-0.672942	0.500984	0.999668
FBXW8	610.727	0.00355896	0.0807019	0.0441123	0.964815	0.999668
IKBKG	140.292	-0.14342	0.0766535	-1.86737	0.0618505	0.999668
PSME1	1511.96	0.10242	0.0796092	1.28747	0.197932	0.999668
SETDB1	2068.52	-0.0496157	0.0726774	-0.68261	0.494854	0.999668
MRPL20-AS1	1228.55	0.0648764	0.0780969	0.830875	0.406044	0.999668
PAQR3	2204.56	-0.00594271	0.0760682	-0.078122	0.937731	0.999668
LINC01770	12.8095	0.0177362	0.0391632	0.45621	0.648239	0.999668
CARD8	743.742	0.0329162	0.0803042	0.409856	0.681912	0.999668
PPIP5K2	1633.35	0.0107306	0.0791559	0.135535	0.892189	0.999668
ST18	2.71984	0.0121984	0.0196585	0.644612	0.519179	0.999668
LOC105378586	7.45137	-0.0190741	0.0329637	-0.584724	0.558734	0.999668
IFT81	1081.41	-0.0256791	0.0773986	-0.331906	0.73996	0.999668
ASAP3	233.453	0.0956841	0.0806813	1.1864	0.235462	0.999668
CRELD1	547.887	0.0999119	0.0794601	1.25791	0.208426	0.999668
NLRP2	0.334042	0.00454541	0.00740491	0.543226	0.586974	0.999668
ZNF232	320.675	0.0610371	0.0803402	0.76009	0.447201	0.999668
MMP23A	1.18161	-0.00938549	0.0125688	-0.82042	0.411976	0.999668
CAST	6124.83	-0.0227293	0.0682469	-0.333048	0.739098	0.999668
SCN1A	6.6911	-0.00992102	0.0229387	-0.438859	0.660764	0.999668
AASDH	444.028	-0.0376416	0.079287	-0.474632	0.635049	0.999668
SUMO3	2898.99	0.0279701	0.0803996	0.347874	0.727935	0.999668
AFP	0	NA	NA	NA	NA	NA
AFM	1.77375	0.0111945	0.013433	0.920064	0.357539	0.999668
CASP3	1777.67	-0.0113186	0.0757957	-0.149334	0.88129	0.999668
CALD1	3429.74	-0.0120971	0.0733522	-0.164901	0.869022	0.999668
IDE	3250.07	-0.0363518	0.0790946	-0.459531	0.645853	0.999668
DAXX	731.929	0.0427044	0.0748808	0.570254	0.568505	0.999668
SGCE	1227	0.0521078	0.0747162	0.697278	0.485629	0.999668
HLA-C	3399.69	0.0845932	0.0791178	1.06974	0.284737	0.999668
CNTD1	41.7715	0.04893	0.0615038	0.793543	0.427461	0.999668
EBAG9	518.417	0.0309744	0.0806028	0.383988	0.700987	0.999668
ZNF208	2.81729	-0.0210749	0.0243413	-0.861969	0.388705	0.999668
IGF1	7.31052	0.0119224	0.0317908	0.378373	0.705153	0.999668
SLC11A2	1731.76	-0.126097	0.071976	-1.75182	0.079805	0.999668
CD4	36.0936	-0.0634552	0.0617843	-1.02916	0.303404	0.999668
RMDN2	57.643	-0.0181801	0.0672523	-0.269306	0.787694	0.999668
CENPX	2510.21	0.0422489	0.0765133	0.552293	0.580747	0.999668
OGFOD3	566.523	0.0380608	0.0805886	0.472294	0.636717	0.999668
SLC25A39	5672.44	0.0631685	0.0807096	0.782735	0.433783	0.999668
ELP4	665.91	0.0361244	0.0764466	0.472703	0.636425	0.999668
C2	34.0149	0.00806323	0.0501917	0.161539	0.871669	0.999668
TSNARE1	160.873	-0.0177139	0.0782348	-0.226776	0.820598	0.999668
TDRP	1380.21	0.107249	0.0786391	1.3643	0.172474	0.999668
ZKSCAN7	3.82775	-0.0168847	0.023668	-0.725468	0.468165	0.999668
RAB5C	4005.14	0.0275557	0.0806194	0.341788	0.732511	0.999668
LOC105378591	2.88042	0.00791958	0.0241576	0.330108	0.741319	0.999668
RRAGB	189.518	0.0921282	0.0793258	1.16228	0.245123	0.999668
ELF3-AS1	6.46531	-0.0660429	0.0297257	-2.422	0.0154355	0.999668
RDH13	146.759	-0.0482931	0.080128	-0.602623	0.54676	0.999668
ULK3	3382.47	-0.00320765	0.0747142	-0.0429297	0.965758	0.999668
GTF2IP20	301.518	-0.0129489	0.0696969	-0.185547	0.8528	0.999668
PRKCZ-AS1	34.7859	-0.117791	0.0639985	-1.8396	0.0658265	0.999668
MGST2	736.824	0.0955927	0.0790805	1.20934	0.226531	0.999668
YJEFN3	283.73	-0.069506	0.0746737	-0.930233	0.35225	0.999668
FBXO11	1147.47	-0.0346814	0.0805644	-0.430388	0.666914	0.999668
FAAP20	1085.13	0.0462714	0.0776479	0.596129	0.551089	0.999668
ATG16L1	644.521	-0.0917555	0.0802095	-1.14321	0.252953	0.999668
NFIC	2376.75	-0.0222985	0.0802313	-0.277946	0.781053	0.999668
PBRM1	2335.91	-0.120759	0.0806964	-1.49652	0.134518	0.999668
LOC100129534	92.5139	-0.0340487	0.0713585	-0.475453	0.634464	0.999668
PRDM15	692.868	-0.0864027	0.0799145	-1.08108	0.279662	0.999668
CPA4	2.60767	-0.0109189	0.0180343	-0.629495	0.529025	0.999668
ADCY3	1926.58	-0.117072	0.0788365	-1.48512	0.137512	0.999668
HROB	544.618	0.0115703	0.0785246	0.147248	0.882936	0.999668
PLCH2	0.723313	0.00134834	0.00964024	0.151779	0.879362	0.999668
TNFSF8	0	NA	NA	NA	NA	NA
CRCP	917.204	-0.000666052	0.0777347	-0.00856809	0.993164	0.999712
SARS1	8361.76	0.13658	0.0801149	1.70524	0.0881501	0.999668
SORD	1555.15	0.0337684	0.0769109	0.439103	0.660587	0.999668
RMDN3	1324.74	-0.00568279	0.0763229	-0.0744525	0.94065	0.999668
RNF5	555.422	0.0470572	0.0750434	0.627493	0.530336	0.999668
COPG2	2345.18	0.0715326	0.0695048	1.02926	0.303359	0.999668
EPN3	7.7246	-0.00970051	0.0345483	-0.280089	0.779409	0.999668
PRDM16-DT	75.8884	-0.0634369	0.0739316	-0.860449	0.389541	0.999668
BAG6	4636.07	-0.0067905	0.0772818	-0.0878585	0.929989	0.999668
ZNF14	169.7	-0.00490621	0.0794619	-0.0618192	0.950707	0.999668
ADCY6	1345.58	-0.0864033	0.0801008	-1.07888	0.280641	0.999668
PPP1CC	11795.5	0.0330837	0.0699459	0.472994	0.636217	0.999668
ILF3	20423.8	-0.0784388	0.075962	-1.03261	0.301788	0.999668
C19orf44	420.663	-0.0560861	0.0781134	-0.717694	0.472946	0.999668
KLF7	200.45	-0.0244789	0.0771812	-0.317177	0.751109	0.999668
CHRAC1	863.713	0.0405481	0.0772178	0.524883	0.599665	0.999668
FOXD3	280.663	0.00775332	0.0735529	0.105613	0.915889	0.999668
FKBP8	9921.94	0.0293781	0.0764508	0.384326	0.700737	0.999668
BZW1	2986.71	-0.0601688	0.0803139	-0.749057	0.453823	0.999668
LRRC28	563.695	0.120415	0.0804354	1.4981	0.134107	0.999668
MADD	1481.66	-0.0812246	0.0806923	-1.00658	0.314134	0.999668
C5orf63	124.25	-0.0270355	0.0794197	-0.340669	0.733353	0.999668
TEK	0.919642	-0.00975421	0.00933265	-1.18716	0.235163	0.999668
IRS2	1360.49	-0.030829	0.0776824	-0.397048	0.691332	0.999668
BOP1	4553.53	0.0333998	0.0799625	0.417722	0.676151	0.999668
EXOC6B	815.334	-0.0534037	0.077373	-0.689955	0.490222	0.999668
C19orf18	17.9926	0.00162006	0.0462328	0.0350892	0.972009	0.999668
CDHR5	6.80362	0.024357	0.0306823	0.799878	0.423781	0.999668
INPP5B	823.949	-0.0442697	0.077352	-0.572362	0.567077	0.999668
GLT1D1	1.80822	0.00199446	0.0137245	0.150044	0.88073	0.999668
LINC01134	5.19258	0.0249949	0.0308862	0.804769	0.420953	0.999668
LINC01346	0.0835106	0.00137366	0.00735817	0.186686	0.851907	0.999668
LINC01345	0	NA	NA	NA	NA	NA
LINC01777	0.250532	0.00384343	0.00738618	0.43252	0.665364	0.999668
LINC01646	1.96557	0.00654839	0.0170885	0.399589	0.689459	0.999668
TACC2	631.472	-0.0500932	0.0806655	-0.621294	0.534406	0.999668
SHOX2	289.62	-0.0927578	0.0801202	-1.15958	0.246222	0.999668
NANOGNB	3.18121	-0.0138883	0.0180216	-0.797328	0.425261	0.999668
EXOG	322.252	-0.0347243	0.0794782	-0.436428	0.662526	0.999668
ZNF195	800.806	0.00892968	0.0784561	0.113777	0.909415	0.999668
ERICH4	1.70214	-0.0220644	0.016303	-1.53621	0.124487	0.999668
NDRG4	530.231	-0.115489	0.0803164	-1.43975	0.149938	0.999668
VRK2	348.271	-0.108797	0.0807022	-1.34732	0.177879	0.999668
CELF2	1979.04	-0.0360083	0.0806513	-0.44636	0.655338	0.999668
SEC11C	1499.71	0.11648	0.0758027	1.53889	0.123832	0.999668
ARID3B	851.994	-0.0958415	0.0802357	-1.19394	0.2325	0.999668
POF1B	4.73294	-0.000360773	0.0250462	-0.0146231	0.988333	0.999668
LCMT2	578.903	-0.0158432	0.0803354	-0.19707	0.843773	0.999668
JAKMIP2	773.565	0.0331267	0.0715474	0.463035	0.643339	0.999668
TRIM14	1283.3	-0.0116076	0.0797215	-0.145564	0.884266	0.999668
ARHGEF17	642.641	-0.113274	0.0783102	-1.44824	0.147549	0.999668
ARHGEF11	991.951	-0.0854151	0.0787695	-1.08451	0.27814	0.999668
LOC102724450	8.21785	0.00803106	0.0388075	0.208219	0.835058	0.999668
AIFM3	5.58071	0.0555634	0.0282004	2.13793	0.0325223	0.999668
IL24	0.537783	0.00291794	0.00774787	0.401838	0.687804	0.999668
SGCZ	8.52576	0.036763	0.0354941	1.05176	0.292912	0.999668
DMTN	801.308	0.0383012	0.0787887	0.48631	0.626747	0.999668
CYTL1	0.288892	0.00283486	0.00736301	0.435851	0.662945	0.999668
KCNJ16	2.31964	0.0113951	0.0148148	0.83205	0.405381	0.999668
LENEP	2.83533	-0.00388414	0.0234453	-0.16321	0.870353	0.999668
ZNF398	1529.89	-0.0835612	0.0797008	-1.04823	0.294531	0.999668
PNISR	7117.83	-0.0163467	0.0806204	-0.202763	0.83932	0.999668
ALPK3	19.9075	-0.0323615	0.0417566	-0.782732	0.433784	0.999668
ALKBH6	772.653	0.0343499	0.0806139	0.426176	0.66998	0.999668
CTNND1	82.8351	-0.0801084	0.0650485	-1.22942	0.218914	0.999668
BCL2L13	1953.72	0.0320905	0.0749247	0.428374	0.668379	0.999668
DMD	485.381	0.00887846	0.0782311	0.113522	0.909617	0.999668
MUC4	0.938562	0.00716769	0.00804139	1.01904	0.308183	0.999668
FSCN2	17.7614	-0.0338516	0.0495084	-0.686888	0.492153	0.999668
EIF4G1	23654.8	-0.107587	0.0804227	-1.3382	0.18083	0.999668
PPP2R5E	1108.14	-0.0173521	0.0801251	-0.216473	0.828619	0.999668
NAA16	1381.49	-0.118616	0.0746097	-1.58956	0.111934	0.999668
GPS2	1601.04	-0.0283516	0.0802918	-0.35302	0.724074	0.999668
THAP3	704.944	0.169978	0.0802461	2.11916	0.034077	0.999668
DLC1	1532.75	-0.0179377	0.0806122	-0.222485	0.823936	0.999668
CAMTA1-DT	27.1941	-0.0108949	0.0532546	-0.205344	0.837303	0.999668
SORBS1	459.013	-0.0281581	0.0806129	-0.349427	0.726768	0.999668
STK31	6.97155	-0.0326423	0.0255627	-1.32932	0.183742	0.999668
CD160	9.91793	0.0285969	0.0365682	0.786826	0.431384	0.999668
ZNRD1	402.83	0.0568534	0.0780524	0.729354	0.465785	0.999668
RHEBL1	52.5666	-0.00536433	0.0620695	-0.0863713	0.931171	0.999668
RPL10	39460.1	0.109316	0.0801846	1.36389	0.172602	0.999668
ANK2	1304.6	-0.0564081	0.0806777	-0.699107	0.484485	0.999668
ROBO4	2.97864	-0.00098574	0.0199792	-0.0493078	0.960674	0.999668
TSEN2	806.616	-0.0320181	0.0745764	-0.429295	0.667709	0.999668
USP30	709.638	0.0778603	0.0751071	1.03662	0.299912	0.999668
KDM6A	1053.56	-0.0131908	0.0806727	-0.163456	0.870159	0.999668
USHBP1	5.99808	0.00578757	0.0317749	0.178329	0.858464	0.999668
PRH1	0.804845	0.00717171	0.0102736	0.809318	0.418332	0.999668
EVX1	3.60316	-0.00142882	0.0254533	-0.0562853	0.955115	0.999668
SLC8A1	5.83581	-0.0241656	0.0285154	-0.876531	0.380741	0.999668
RCC1	5872.6	-0.0563693	0.0771204	-0.730908	0.464836	0.999668
GMPR2	1541.97	0.1057	0.0780333	1.35464	0.175532	0.999668
MMS22L	1877.52	-0.0636073	0.080568	-0.789449	0.42985	0.999668
SNX14	1901.74	-0.0332603	0.0765199	-0.434712	0.663771	0.999668
STXBP6	177.508	-0.0347515	0.0799234	-0.435696	0.663057	0.999668
TMCC1	418.875	-0.0579959	0.0770872	-0.752037	0.452029	0.999668
TMEM94	2048.76	-0.0360962	0.0799704	-0.451377	0.651718	0.999668
LINC01714	2.10712	0.0228699	0.0168831	1.50358	0.132689	0.999668
HNRNPUL2	1100.69	0.0506682	0.0734011	0.690411	0.489936	0.999668
OR52B6	0.433338	0.0042755	0.00739795	0.630081	0.528642	0.999668
MCC	1493.24	-0.0534617	0.0805006	-0.664024	0.506675	0.999668
IYD	1.53034	0.00965947	0.0105392	1.21285	0.225188	0.999668
GNB1	12569.6	0.00399286	0.0619471	0.0644565	0.948607	0.999668
SLC25A36	3164.19	-0.0160859	0.0801083	-0.200802	0.840853	0.999668
RERE-AS1	1.97408	0.0171093	0.0159456	1.15224	0.249222	0.999668
SNORD128	0.450211	0.00168262	0.00850612	0.251796	0.801199	0.999668
ANGEL2	1513.62	0.0456486	0.0775622	0.588416	0.556253	0.999668
MIR6728	0.761742	-0.00444563	0.00979771	-0.457736	0.647142	0.999668
ENO1-AS1	29.4739	-0.0325912	0.0595419	-0.546369	0.584812	0.999668
TMEM51	313.762	0.0279635	0.0806508	0.346497	0.728969	0.999668
CD300LD	0.136064	0.00137366	0.00735817	0.186686	0.851907	0.999668
GRAMD1A	6312.84	0.0182235	0.080654	0.225969	0.821225	0.999668
HSPB11	1059.58	0.064074	0.080478	0.796449	0.425771	0.999668
RHD	0	NA	NA	NA	NA	NA
IER5	2478.76	0.0314249	0.0799173	0.393278	0.694114	0.999668
DNAJC27	183.461	-0.0691196	0.0729214	-0.948698	0.342774	0.999668
STK26	5276.92	0.0254112	0.0716832	0.354508	0.722958	0.999668
GNG13	26.8246	-0.0428018	0.0439386	-0.967747	0.333171	0.999668
SIRT6	780.735	-0.0362174	0.0791119	-0.45779	0.647103	0.999668
GPR83	11.0709	0.0165735	0.0413863	0.401147	0.688312	0.999668
MIR34AHG	156.789	-0.0271386	0.0784986	-0.345631	0.72962	0.999668
UBE3D	743.503	0.0461065	0.0717903	0.642207	0.520739	0.999668
LINC02606	15.5719	0.0298881	0.0452167	0.660904	0.508674	0.999668
PIK3CD-AS1	0.0835106	0.00137366	0.00735817	0.186686	0.851907	0.999668
PIK3CD-AS2	132.565	0.021607	0.0682241	0.317715	0.750701	0.999668
TEX264	1051.44	0.091764	0.0759823	1.20912	0.226617	0.999668
LETMD1	1811.4	0.123143	0.0798281	1.54308	0.122812	0.999668
GLRX	587.58	0.0890104	0.078213	1.13871	0.254823	0.999668
CD2BP2	2435.36	-0.0229867	0.0806321	-0.28505	0.775606	0.999668
CFL2	3233.67	-0.00937673	0.0720418	-0.130151	0.896447	0.999668
IL15RA	222.184	-0.0413983	0.0782838	-0.52957	0.59641	0.999668
CEP295NL	2.72986	0.0005733	0.016495	0.0340221	0.97286	0.999668
DPYS	0.630969	0.00229171	0.00816438	0.232632	0.816047	0.999668
PCM1	5844.63	-0.054467	0.0792318	-0.687414	0.491822	0.999668
RNF39	0	NA	NA	NA	NA	NA
TMEM274P	4.64328	-0.035119	0.0231784	-1.63213	0.102652	0.999668
MIR5697	0.646754	0.00212118	0.00813955	0.221364	0.824809	0.999668
ZCCHC8	1178.3	0.00381906	0.0764959	0.0499121	0.960192	0.999668
HLA-F	272.027	0.0319252	0.0745548	0.428909	0.66799	0.999668
INTS11	3284.76	0.0586597	0.0768098	0.76373	0.445028	0.999668
POU4F3	1.52084	0.00476674	0.0132575	0.371206	0.710484	0.999668
GRIP1	556.565	0.0443412	0.0806267	0.549989	0.582327	0.999668
JAKMIP3	19.3068	-0.00945776	0.0482646	-0.197124	0.84373	0.999668
SPRYD3	706.433	-0.059472	0.0806739	-0.737177	0.461015	0.999668
SRP19	2812.03	0.0513823	0.0799812	0.642438	0.520589	0.999668
FAM104A	794.117	0.0765245	0.0769461	0.994066	0.320191	0.999668
OAS1	10.364	-0.0424704	0.0317533	-1.39804	0.1621	0.999668
WDR4	1613.91	0.0245872	0.0786271	0.312642	0.754553	0.999668
MESP1	89.1269	0.0309565	0.0682408	0.455346	0.64886	0.999668
DUSP26	39.7491	0.013777	0.0670105	0.205293	0.837343	0.999668
PLK5	15.8802	0.036684	0.0484247	0.764205	0.444745	0.999668
CORO2B	168.5	0.0552354	0.0807106	0.683801	0.494101	0.999668
SH3BP5L	306.285	-0.0522007	0.080531	-0.648133	0.516899	0.999668
MAPKAPK5	2000	0.050099	0.0689231	0.726928	0.46727	0.999668
RCHY1	724.716	-0.00214529	0.0772057	-0.027777	0.97784	0.999668
PIGQ	1098	0.00101952	0.0804252	0.0126741	0.989888	0.999668
ESCO1	910.732	-0.00938194	0.0756843	-0.123976	0.901334	0.999668
CBLB	307.549	0.0300657	0.0795723	0.377558	0.705759	0.999668
SPINK4	5.05898	-0.0402728	0.0239113	-1.86325	0.0624267	0.999668
GPR63	558.831	-0.0966567	0.0803075	-1.204	0.228588	0.999668
CLPTM1L	3247.31	0.0480025	0.0800487	0.59962	0.548759	0.999668
EXOSC10-AS1	44.7989	0.011782	0.063593	0.184852	0.853345	0.999668
IQCE	795.441	-0.0305222	0.0803214	-0.37987	0.704042	0.999668
FAM83A	3.73841	-0.00973781	0.0233498	-0.424969	0.670859	0.999668
SCN1B	156.273	0.0515223	0.0802014	0.643614	0.519826	0.999668
MTOR-AS1	0.668788	-0.00603673	0.0107764	-0.505373	0.613297	0.999668
LBP	1.67587	0.00571109	0.0164202	0.339525	0.734214	0.999668
UBE3A	3480.71	-0.0773584	0.071011	-1.08942	0.27597	0.999668
LINC01647	3.0301	-0.0143248	0.0219193	-0.661055	0.508577	0.999668
ALDH3A2	2391.11	0.0246782	0.0717939	0.343702	0.731071	0.999668
SMPD3	59.0484	-0.00377274	0.0677841	-0.0555546	0.955697	0.999668
USP15	1781.83	-0.0599864	0.0774221	-0.77459	0.438582	0.999668
ZNF587	1269.66	-0.14935	0.0807041	-1.85104	0.0641632	0.999668
ADD3	4125.01	0.0330989	0.0761656	0.434577	0.663869	0.999668
FBXO44	620.546	0.040362	0.0805753	0.500851	0.616476	0.999668
CAD	5228.66	-0.0843367	0.0806757	-1.04549	0.295795	0.999668
DGAT1	946.689	0.0695347	0.080191	0.867448	0.385697	0.999668
PUDP	590.659	0.0910118	0.0806594	1.12923	0.258801	0.999668
ATP1B4	1.0654	-0.00302065	0.0107125	-0.286619	0.774404	0.999668
HOXA5	1753.82	0.051026	0.0802149	0.635916	0.524831	0.999668
APOM	39.9394	0.0702842	0.0644612	1.09673	0.272759	0.999668
METTL6	708.084	0.0856938	0.0753765	1.13651	0.255744	0.999668
KYAT1	1067.43	0.00467103	0.0791954	0.0590174	0.952938	0.999668
PRSS21	0	NA	NA	NA	NA	NA
SYNPR	0.851593	-0.00986563	0.0093844	-1.16503	0.244007	0.999668
POMZP3	106.42	0.172893	0.0770716	2.24795	0.0245796	0.999668
CYFIP2	3860.86	0.0416683	0.0769776	0.541319	0.588288	0.999668
CLCN6	290.879	-0.0656191	0.0787102	-0.832149	0.405325	0.999668
NPPA-AS1	5.36683	0.00839863	0.0276017	0.296175	0.767097	0.999668
PPIP5K1	569.385	0.0271768	0.0800431	0.339363	0.734336	0.999668
RNU5E-1	0.548903	-0.00712553	0.00801989	-0.82154	0.411339	0.999668
TAF1B	806.283	0.00103004	0.0775553	0.0132772	0.989407	0.999668
GLIS2	46.4606	-0.0641348	0.0616846	-1.04247	0.297193	0.999668
CTNS	318.727	-0.0562309	0.068563	-0.819133	0.41271	0.999668
CTH	835.136	0.0990586	0.0768701	1.29064	0.196828	0.999668
FCER2	13.5108	-0.0376343	0.0358823	-1.07659	0.281662	0.999668
VPS8	997.066	-0.0209091	0.0804303	-0.259917	0.794928	0.999668
MIR6729	0.763829	0.00857996	0.00880113	1.02568	0.305044	0.999668
GUCY1A1	669.968	-0.0591324	0.0780513	-0.757218	0.448919	0.999668
SIPA1L1	962.521	-0.0820771	0.0806871	-1.01727	0.309024	0.999668
ESRP2	1470.84	-0.0751544	0.075171	-0.999838	0.317389	0.999668
CFAP70	73.9229	0.0274706	0.0766754	0.358286	0.720129	0.999668
CPEB1	114.154	0.00270293	0.0739585	0.0365524	0.970842	0.999668
SPHK2	714.021	-0.03287	0.0792301	-0.414682	0.678374	0.999668
MIR6730	0.828076	-0.00656452	0.0114425	-0.587449	0.556902	0.999668
IRF3	1449.67	0.0252583	0.0806933	0.313086	0.754216	0.999668
BRWD1	3807.66	-0.0782894	0.0806724	-0.970528	0.331783	0.999668
THAP8	81.186	0.00721406	0.0736649	0.0974987	0.92233	0.999668
TMEM91	91.5542	0.0997223	0.0710112	1.4064	0.159606	0.999668
PRAMEF1	0.0835106	0.00137366	0.00735817	0.186686	0.851907	0.999668
MFSD11	592.791	0.000765717	0.0781644	0.00979594	0.992184	0.999712
AFF2	713.864	-0.0206417	0.0766043	-0.269455	0.787579	0.999668
SS18L1	442.375	-0.045954	0.0806975	-0.569572	0.568968	0.999668
NFKB2	836.673	-0.0666392	0.0790621	-0.843576	0.398907	0.999668
MAGEA4	0	NA	NA	NA	NA	NA
POLD2	8544.52	0.0747338	0.0801974	0.931958	0.351358	0.999668
ZNF562	1001.57	-0.0373901	0.0791739	-0.472284	0.636724	0.999668
MTHFD1L	4105.9	0.0863659	0.075273	1.14747	0.251189	0.999668
[truncated: 23,791 more rows]
