# Supplementary material for: The DND1–NANOS3 complex shapes the primordial germ cell transcriptome via a heptanucleotide sequence in mRNA 3′ UTRs
Source: bioRxiv. 2025 Sep 25:2025.09.25.678639. Preprint. [Version 1] doi: 10.1101/2025.09.25.678639 (PMC12485838; doi:10.1101/2025.09.25.678639)
Supplement: Supplement 7 [file media-7.xlsx]

## Sheet: Table_legend
Sheet 1	Table legend
Sheet 2-5	DESeq2 results: dox-induced vs. no-induction control (n = 3 per condition) for each cell line. Columns correspond to the default DESeq2 output.
Sheet 2	FH-DND1-F61A + NANOS3-VH cell line
Sheet 3	FH-DND1-R88A + NANOS3-VH cell line
Sheet 4	FH-DND1-F93A + NANOS3-VH cell line
Sheet 5	FH-DND1-Y102A + NANOS3-VH cell line
Sheet 6	FH-DND1-H189A + NANOS3-VH cell line
Sheet 7	FH-DND1-K196A + NANOS3-VH cell line
Sheet 8	FH-DND1-K197A + NANOS3-VH cell line
Sheet 9	FH-DND1 + NANOS3-VH-H63A cell line
Sheet 10	FH-DND1 + NANOS3-VH-K77A cell line
Sheet 11	FH-DND1 + NANOS3-VH-Y91A cell line
Sheet 12	FH-DND1 + NANOS3-VH-F108A cell line
Sheet 13	FH-DND1-Δ1-12 + NANOS3-VH cell line
Sheet 14	FH-DND1 + NANOS3-VH-Δ114-173 cell line

## Sheet: FH-DND1-F61A
gene_name	baseMean	log2FoldChange	lfcSE	stat	pvalue	padj
DDX11L1	1.28926	-0.0131182	0.0135784	-1.21308	0.2251	NA
WASH7P	144.185	-0.0611653	0.0996138	-0.612898	0.539943	0.840463
LOC729737	9.32144	0.00545655	0.0454548	0.121445	0.903339	NA
LOC102725121	0.247638	-0.00402898	0.00988409	-0.352962	0.724117	NA
TGIF1	471.962	0.0117776	0.0997411	0.117935	0.906119	0.971141
PRDX6	15207	-0.0278314	0.0791716	-0.351532	0.725189	0.916003
LOC101928626	0	NA	NA	NA	NA	NA
CIC	3559.2	0.129722	0.081841	1.58504	0.112957	0.488477
LOC100133331	83.1849	0.128095	0.0905267	1.41392	0.157386	0.54744
LOC100288069	30.5917	-0.0642119	0.0647397	-1.0068	0.314033	NA
FAM87B	7.50229	0.0337655	0.0422459	0.809524	0.418214	NA
LINC00115	64.8429	-0.0506487	0.0890071	-0.572184	0.567197	NA
LINC01128	848.587	-0.0474606	0.0934664	-0.507684	0.611675	0.872718
FAM41C	4.33342	-0.0131717	0.0237717	-0.559113	0.576085	NA
LINC02593	599.192	0.147772	0.100428	1.47379	0.140539	0.523111
PLEC	1768.34	0.214261	0.0924281	2.31883	0.0204042	0.256433
PLEKHN1	25.7206	0.0723937	0.064895	1.11584	0.264492	NA
MPP2	1831.22	0.0330973	0.0901539	0.367136	0.713518	0.910912
CFTR	2.09002	0.0182263	0.0218565	0.864229	0.387462	NA
ELN	2.09086	-0.00679243	0.0223394	-0.318616	0.750018	NA
SEPTIN12	5.35585	0.000291006	0.0325584	0.00887523	0.992919	NA
RBM19	2271.32	0.0763641	0.0928697	0.822053	0.411047	0.765594
CCDC120	490.578	0.14111	0.0985802	1.43098	0.152436	0.540197
GUCA2A	0.957712	-0.0128029	0.0134403	-1.07674	0.281596	NA
INO80D	793.144	-0.165585	0.100022	-1.65623	0.0976744	0.459551
CCDC34	1866.44	-0.206957	0.0852729	-2.42693	0.015227	0.227704
C12orf43	1920.08	0.0448832	0.0967306	0.463835	0.642766	0.883092
LOC100288175	46.9978	-0.0507889	0.0813667	-0.621268	0.534423	NA
LILRB5	0.410448	0.00273245	0.00997018	0.243376	0.807714	NA
CCDC169	161.998	-0.0275627	0.0989863	-0.278597	0.780554	0.934248
CLRN1	0.405369	0.000630423	0.00988409	0.0637816	0.949144	NA
SPDYE17	0	NA	NA	NA	NA	NA
RAD17	900.016	-0.137254	0.0953945	-1.43959	0.149983	0.536775
SH2D3C	229.374	-0.287732	0.0927431	-3.12224	0.00179478	0.0984098
ZNF41	547.463	-0.192457	0.100333	-1.92063	0.0547779	0.373367
VIL1	4.58812	-0.00349891	0.0336998	-0.10523	0.916194	NA
MDK	2902.68	0.032844	0.0955677	0.343696	0.731075	0.917817
ALOX15B	16.6646	-0.0307618	0.0572558	-0.534097	0.593275	NA
SLC25A1	12714.2	0.0537604	0.0891117	0.603302	0.546308	0.843396
DUSP9	386.602	0.112269	0.0997604	1.12721	0.259652	0.65727
UQCC3	1913.13	0.0392828	0.0987379	0.397824	0.69076	0.902419
MORC4	3027.33	-0.0735817	0.0865695	-0.849913	0.395373	0.755089
SCNN1D	275.887	0.13463	0.100513	1.34072	0.18001	0.577764
MRTFB	1610.03	0.025119	0.0978446	0.256747	0.797374	0.941027
MIR6726	0.711143	-0.00255853	0.0115747	-0.306874	0.758939	NA
SNORD167	15.4563	0.0676617	0.0570769	1.19788	0.230963	NA
PUSL1	2772.05	0.07955	0.0885422	0.898501	0.368918	0.737451
MSRB3	2982.35	-0.119899	0.0863661	-1.38822	0.165069	0.559179
FGFR3	2400.24	0.208699	0.0848809	2.45909	0.0139291	0.219139
EWSR1	25896.8	-0.0138418	0.0815661	-0.169698	0.865248	0.961017
TMA7	6182.58	-0.0269398	0.0977898	-0.27549	0.78294	0.934623
MIR6727	6.86938	-0.021774	0.0357394	-0.603512	0.546168	NA
NUPR1	108.229	-0.072331	0.0898205	-0.801756	0.422694	0.773743
OSTF1	658.42	-0.21258	0.0983347	-2.16374	0.0304847	0.294316
ORC3	4748.68	-0.0806865	0.0884348	-0.912441	0.361537	0.731465
MXRA8	287.02	0.109784	0.0993721	1.10798	0.267872	0.662543
SERPINC1	3.26541	-0.0377399	0.0287056	-1.41056	0.158374	NA
SPRED2	1923.53	0.00535127	0.0967713	0.055276	0.955919	0.988394
AK8	68.0899	-0.0130445	0.0893803	-0.145576	0.884256	0.966167
GALNS	410.323	0.0641135	0.100111	0.639514	0.522488	0.831209
FBXW8	1155.89	0.0547409	0.0939879	0.582248	0.5604	0.850024
IKBKG	304.897	0.0859634	0.0988187	0.870126	0.384232	0.747943
PSME1	2319.4	0.019149	0.0918878	0.20841	0.834909	0.951305
SETDB1	4330.88	-0.0132056	0.0856769	-0.154117	0.877517	0.963319
MRPL20-AS1	1968.81	0.13337	0.0865329	1.54115	0.123281	0.504433
PAQR3	3488.84	-0.189057	0.0962825	-1.96418	0.0495098	0.360297
LINC01770	4.67355	0.00147866	0.0349295	0.043123	0.965603	NA
CARD8	985.355	0.0822455	0.0945606	0.869612	0.384513	0.747943
PPIP5K2	2354.34	-0.117565	0.0993666	-1.1838	0.236493	0.635752
ST18	0.859186	-0.00912926	0.011383	-0.86521	0.386923	NA
LOC105378586	4.67563	0.00317251	0.0333242	0.0954489	0.923958	NA
IFT81	1671.43	-0.153797	0.0996215	-1.54499	0.122348	0.503135
ASAP3	392.422	0.194502	0.0996279	1.95262	0.0508641	0.363419
CRELD1	665.06	0.146908	0.10016	1.46867	0.141921	0.525132
NLRP2	0.575597	-0.00270987	0.0107236	-0.288826	0.772715	NA
ZNF232	729.296	-0.139638	0.10029	-1.39115	0.164181	0.557212
MMP23A	0.143314	0.00296012	0.00988409	0.299483	0.764572	NA
CAST	8655	-0.0564131	0.0969021	-0.582233	0.56041	0.850024
SCN1A	3.67852	-0.0285633	0.0259233	-1.19163	0.233408	NA
AASDH	803.337	-0.0501994	0.098806	-0.508206	0.611309	0.872718
SUMO3	6401.31	0.0784774	0.0879254	0.892481	0.372135	0.740793
AFP	0.584016	0.00724464	0.0100835	0.711635	0.476691	NA
AFM	0	NA	NA	NA	NA	NA
CASP3	3378.42	-0.366155	0.0892551	-4.10221	4.09218e-05	0.0167923
CALD1	5021.96	-0.0768456	0.100535	-0.764651	0.444479	0.787008
IDE	5980.09	-0.177724	0.0917905	-1.93644	0.0528139	0.368209
DAXX	1782.56	-0.0834036	0.0970702	-0.858854	0.390421	0.751418
SGCE	2731.77	0.00757318	0.0855679	0.0884993	0.92948	0.980087
HLA-C	5655.36	0.0807281	0.0917534	0.879856	0.378938	0.744864
CNTD1	88.5909	-0.0338821	0.0897902	-0.378192	0.705288	0.907586
EBAG9	1002.53	-0.184195	0.0916936	-2.00872	0.0445669	0.348022
ZNF208	6.69483	-0.0211886	0.0393485	-0.534742	0.592828	NA
IGF1	3.62469	-0.0404992	0.027437	-1.68235	0.0925006	NA
SLC11A2	3099.97	0.0863184	0.0831465	1.0381	0.299221	0.691867
CD4	46.6052	-0.0263414	0.0786475	-0.337429	0.735794	NA
RMDN2	153.928	0.00487308	0.100105	0.0486343	0.961211	0.989304
CENPX	4035.3	0.0265814	0.0980187	0.271224	0.786219	0.936386
OGFOD3	907.434	0.165466	0.0966613	1.71223	0.086855	0.441754
SLC25A39	9209.44	0.00911699	0.0900354	0.101258	0.919345	0.975336
ELP4	1110.85	-0.0593477	0.0917897	-0.646406	0.518017	0.828304
C2	58.5673	-0.185592	0.0822671	-2.26913	0.0232603	NA
TSNARE1	217.555	0.108802	0.100317	1.08437	0.2782	0.673559
TDRP	1686.64	-0.0646914	0.091897	-0.704155	0.481336	0.808605
ZKSCAN7	6.4459	0.00954254	0.0378639	0.248576	0.803689	NA
RAB5C	8524.97	0.0174141	0.0935106	0.186212	0.852279	0.956624
LOC105378591	0.773555	-0.00847817	0.0110217	-0.81129	0.417199	NA
RRAGB	449.945	0.0335277	0.0984179	0.340739	0.7333	0.919223
ELF3-AS1	11.9377	0.0365788	0.0531381	0.692671	0.488516	NA
RDH13	334.892	0.0826574	0.10049	0.822225	0.410949	0.765521
ULK3	6175.79	0.0234824	0.0851828	0.275657	0.782811	0.934623
GTF2IP20	642.132	0.0712822	0.0960831	0.741588	0.458337	0.795418
LINC01611	0	NA	NA	NA	NA	NA
PRKCZ-AS1	65.3163	0.0126751	0.0893548	0.141581	0.887411	NA
MGST2	1350.92	0.0377148	0.089605	0.420865	0.673854	0.895884
YJEFN3	452.549	0.113974	0.100246	1.13823	0.255025	0.653646
FBXO11	2347.32	0.00672102	0.090975	0.0738809	0.941105	0.983839
FAAP20	1694.43	0.0176157	0.0985173	0.178822	0.858078	0.958377
ATG16L1	1388.63	0.0404977	0.0889696	0.45513	0.649016	0.886171
NFIC	4033.21	0.196926	0.0840313	2.3436	0.0190988	0.248119
PBRM1	4194.41	-0.150102	0.0982131	-1.52878	0.12632	0.507631
LOC100129534	236.022	0.246316	0.100528	2.45257	0.0141841	0.221251
PRDM15	1211.63	0.0623899	0.094048	0.66315	0.507235	0.822191
CPA4	23.8883	-0.0549037	0.0624152	-0.881138	0.378243	NA
ADCY3	3154.77	0.161326	0.0847991	1.90236	0.0571242	0.379125
HROB	1320.86	-0.0614974	0.0948916	-0.647809	0.517109	0.828075
PLCH2	0.865265	0.0126522	0.0131548	1.10195	0.270483	NA
TNFSF8	0.286629	0.00528983	0.00988409	0.481262	0.63033	NA
CRCP	2333.45	-0.0615476	0.0962826	-0.63905	0.52279	0.831334
SARS1	12746.8	-0.152229	0.0938924	-1.62131	0.104951	0.474126
SORD	2527.84	0.0833208	0.0850675	0.979567	0.3273	0.710773
RMDN3	2724.97	0.0327024	0.0855751	0.382113	0.702377	0.906845
RNF5	965.764	-0.0525556	0.100338	-0.523466	0.60065	0.868913
COPG2	4160.59	-0.0535922	0.0874265	-0.612946	0.539912	0.840463
EPN3	6.69162	0.0247513	0.0385333	0.645146	0.518833	NA
PRDM16-DT	84.1837	0.0230219	0.0930248	0.248355	0.80386	0.943085
BAG6	9846.06	0.112103	0.0824102	1.36028	0.173741	0.569927
ZNF14	269.204	-0.081996	0.0925186	-0.890234	0.37334	0.740983
ADCY6	2160.99	0.209598	0.091148	2.30014	0.0214404	0.260363
PPP1CC	18569.9	-0.24269	0.081378	-2.98237	0.00286023	0.12557
ILF3	41798.5	0.0508106	0.0802621	0.633054	0.526699	0.833479
C19orf44	896.649	0.0396857	0.0958279	0.413886	0.678957	0.897232
KLF7	301.056	-0.0775218	0.100153	-0.774449	0.438665	0.784081
CHRAC1	1784.16	-0.0354015	0.0952112	-0.371723	0.710099	0.909764
FOXD3	409.138	0.0664115	0.100294	0.662292	0.507784	0.822365
FKBP8	12316.2	-0.0279785	0.0968727	-0.288828	0.772713	0.93118
BZW1	5789.98	-0.110619	0.0907298	-1.21935	0.222713	0.622449
LRRC28	818.308	-0.0798692	0.0917015	-0.870709	0.383913	0.747857
MADD	2693.29	0.0549629	0.0909835	0.603994	0.545848	0.843396
C5orf63	178.525	-0.00445555	0.0963738	-0.0464015	0.96299	0.989898
TEK	1.89857	0.0195442	0.0224996	0.921793	0.356637	NA
IRS2	2175.24	0.00712881	0.0889646	0.080117	0.936144	0.982518
BOP1	8564.84	0.0746917	0.0928418	0.804519	0.421097	0.771716
EXOC6B	1786.59	-0.023168	0.0944403	-0.24528	0.80624	0.944647
C19orf18	35.3933	-0.0452258	0.0786226	-0.57494	0.565332	NA
CDHR5	1.93537	0.0190037	0.0209042	0.977621	0.328262	NA
INPP5B	1370.47	-0.0653864	0.0947755	-0.689615	0.490436	0.812265
GLT1D1	3.95077	0.0212833	0.0296044	0.719712	0.471702	NA
LINC01134	16.7539	0.00704696	0.0604626	0.116857	0.906974	NA
LINC01345	0	NA	NA	NA	NA	NA
LINC01777	0	NA	NA	NA	NA	NA
TACC2	998.866	0.149939	0.0939581	1.59649	0.11038	0.483724
SHOX2	406.056	0.0361346	0.0990325	0.364734	0.71531	0.910992
NANOGNB	0.925939	-0.00473461	0.0128235	-0.524188	0.600148	NA
EXOG	879.859	-0.0350222	0.0982971	-0.356006	0.721836	0.914077
ZNF195	1553.48	-0.223496	0.0953251	-2.34531	0.0190112	0.247548
ERICH4	5.29811	-0.0175393	0.0330704	-0.541037	0.588482	NA
NDRG4	772.342	0.12572	0.0939803	1.33725	0.18114	0.57804
VRK2	659.682	-0.196785	0.100101	-1.96755	0.0491197	0.36
CELF2	3975.86	-0.00590841	0.0932099	-0.0633927	0.949454	0.985977
SEC11C	3731.38	-0.0287606	0.0975329	-0.294829	0.768124	0.929229
ARID3B	1685.71	0.0939216	0.0877141	1.07089	0.284221	0.678036
POF1B	1.04314	-0.0131799	0.0163406	-0.854709	0.392712	NA
LCMT2	1597.76	-0.0613184	0.0976659	-0.627551	0.530298	0.836252
JAKMIP2	996.487	-0.071084	0.0977735	-0.727494	0.466923	0.800797
TRIM14	2616.93	0.10218	0.0870448	1.17381	0.24047	0.638518
ARHGEF17	735.722	0.260426	0.0970904	2.68464	0.0072609	0.173597
ARHGEF11	2096.72	0.189218	0.0850027	2.22615	0.0260042	0.278568
LOC102724450	10.7507	0.0140975	0.0473599	0.295295	0.767769	NA
AIFM3	7.8135	-0.0406019	0.0432247	-0.950107	0.342058	NA
IL24	1.29775	0.00205752	0.0175352	0.117883	0.906161	NA
SGCZ	3.69932	-0.0265915	0.0316925	-0.863684	0.387762	NA
DMTN	1397.42	0.0792324	0.0941421	0.841622	0.399999	0.758092
CYTL1	1.75205	0.0173712	0.0154262	1.60355	0.108814	NA
KCNJ16	2.36546	0.00389236	0.0189769	0.211328	0.832631	NA
LENEP	2.33386	0.0126898	0.0211433	0.615197	0.538425	NA
ZNF398	3124.47	-0.0379765	0.0894222	-0.424726	0.671036	0.894554
PNISR	9189.25	-0.113145	0.098142	-1.1531	0.248871	0.647205
ALPK3	37.7986	0.0782506	0.077453	1.00937	0.312796	NA
ALKBH6	1413.21	0.0947635	0.0928586	1.0206	0.307444	0.696762
CTNND1	154.911	-0.00504099	0.0970147	-0.0518122	0.958678	0.988927
BCL2L13	3423.87	-0.0429013	0.0846578	-0.506718	0.612353	0.872887
DMD	718.204	-0.0216962	0.0999212	-0.217203	0.82805	0.948732
MUC4	0.410475	0.000630423	0.00988409	0.0637816	0.949144	NA
FSCN2	36.9143	-0.0776911	0.0723034	-1.07739	0.281305	NA
EIF4G1	53788.2	0.0979445	0.0791648	1.23723	0.216002	0.61448
PPP2R5E	2439.54	-0.171325	0.0927864	-1.84661	0.0648043	0.39376
NAA16	2411.08	-0.249399	0.0992359	-2.51519	0.0118967	0.207017
GPS2	3794.35	0.0123594	0.0909232	0.135915	0.891888	0.967938
THAP3	1223.01	0.0392498	0.0951891	0.412217	0.68018	0.897496
DLC1	2889.67	0.0260492	0.0830915	0.313506	0.753897	0.925846
CAMTA1-DT	40.5439	-0.0503848	0.0772978	-0.649211	0.516202	NA
SORBS1	704.968	0.0146188	0.0958262	0.152503	0.87879	0.963767
STK31	10.3912	-0.0372581	0.0425642	-0.891114	0.372868	NA
CD160	21.1196	0.0847848	0.063816	1.34682	0.178038	NA
ZNRD1	699.768	-0.00628012	0.0985091	-0.0637216	0.949192	0.98596
RHEBL1	107.159	-0.0434242	0.0878046	-0.492279	0.622522	0.876645
RPL10	61973.6	0.0582947	0.088582	0.658087	0.510482	0.824093
ANK2	2085.48	0.00339039	0.0928094	0.0365375	0.970854	0.992032
ROBO4	0.705146	0.00810772	0.0130675	0.607915	0.543244	NA
TSEN2	1497.29	-0.0186169	0.0908479	-0.204862	0.83768	0.952375
USP30	1363.74	-0.0270527	0.089618	-0.301796	0.762808	0.9277
KDM6A	2584.95	-0.126237	0.098221	-1.28511	0.198754	0.597255
USHBP1	3.13897	0.0188222	0.0266329	0.725373	0.468223	NA
PRH1	1.13897	-0.012985	0.0156527	-0.896146	0.370175	NA
EVX1	5.52838	0.0126428	0.0328828	0.384546	0.700574	NA
SLC8A1	3.80892	0.0432349	0.0317491	1.4804	0.138767	NA
RCC1	12931.7	-0.00059851	0.0878753	-0.00681066	0.994566	0.997796
GMPR2	2941.04	-0.0246165	0.0885268	-0.278031	0.780989	0.934257
MMS22L	3143.46	-0.271575	0.0992255	-2.7392	0.00615882	0.161685
SNX14	3032.78	-0.0419537	0.0973271	-0.431175	0.666341	0.892438
STXBP6	189.445	-0.0675589	0.0958429	-0.707261	0.479404	0.807487
TMCC1	685.918	0.028847	0.09508	0.303377	0.761603	0.92747
TMEM94	3062.38	0.187354	0.082547	2.26979	0.0232201	0.265509
LINC01714	0.128926	-0.00169929	0.00988409	-0.171922	0.863499	NA
HNRNPUL2	2176.06	0.118876	0.0863588	1.37643	0.168688	0.564855
MCC	2603.14	0.0192552	0.0909351	0.211726	0.832321	0.950166
IYD	0.639523	-0.00868321	0.0114373	-0.770347	0.441094	NA
GNB1	22974.9	-0.0223404	0.0883515	-0.252852	0.800383	0.941471
SLC25A36	4218.94	-0.174771	0.0982253	-1.77998	0.0750789	0.420177
RERE-AS1	2.83947	0.0191594	0.0231595	0.88095	0.378345	NA
SNORD128	1.28475	0.0169522	0.0152144	1.44025	0.149796	NA
ANGEL2	2516.36	-0.143177	0.0945626	-1.51451	0.129897	0.512606
MIR6728	1.11689	0.0126889	0.0152706	0.935503	0.349529	NA
ENO1-AS1	58.6661	0.0512972	0.0874153	0.586005	0.557872	NA
TMEM51	532.265	0.145255	0.0978161	1.48489	0.137573	0.52049
CD300LD	0.214797	-0.00169929	0.00988409	-0.171922	0.863499	NA
GRAMD1A	8047.38	0.165141	0.0885196	1.86573	0.0620792	0.388593
HSPB11	1779.66	-0.112774	0.0911524	-1.23725	0.215996	0.61448
RHD	0.123819	-0.00169929	0.00988409	-0.171922	0.863499	NA
IER5	3334.45	0.147526	0.0940071	1.56963	0.116501	0.49493
DNAJC27	242.233	-0.0734675	0.0997717	-0.737361	0.460903	0.796187
STK26	7234.71	-0.147797	0.0939147	-1.57399	0.115491	0.493686
GNG13	77.4704	0.0274546	0.0897651	0.30646	0.759254	0.926955
SIRT6	1586.71	-0.0207824	0.0951804	-0.218327	0.827175	0.948674
GPR83	23.3893	-0.0231705	0.0570133	-0.402869	0.687045	NA
MIR34AHG	261.999	0.111864	0.100477	1.11255	0.265902	0.661846
UBE3D	1331.09	-0.102268	0.0888875	-1.15037	0.24999	0.64804
LINC02606	15.1538	-0.0552411	0.0542429	-1.02161	0.306966	NA
PIK3CD-AS1	0	NA	NA	NA	NA	NA
PIK3CD-AS2	91.4043	0.0848738	0.0949763	0.895221	0.370669	0.739346
TEX264	1853.64	0.0571977	0.089403	0.639796	0.522305	0.831209
LETMD1	3199.41	0.011305	0.0895713	0.126195	0.899577	0.96924
GLRX	932.069	-0.0589761	0.0979341	-0.602563	0.5468	0.843452
CD2BP2	6054.35	0.061047	0.0878034	0.695265	0.486889	0.810442
CFL2	5762.45	-0.206056	0.0943626	-2.1842	0.0289475	0.290159
IL15RA	289.426	0.105945	0.100481	1.05291	0.292384	0.685673
CEP295NL	2.12613	-0.00103618	0.0230242	-0.0440025	0.964902	NA
DPYS	4.49988	0.0164566	0.0256654	0.66602	0.505398	NA
PCM1	9965.34	-0.108799	0.100387	-1.08412	0.278313	0.673563
RNF39	0.143314	0.00296012	0.00988409	0.299483	0.764572	NA
TMEM274P	3.42959	-0.0327204	0.0247214	-1.51919	0.128714	NA
MIR5697	1.85946	0.0245972	0.0196781	1.5448	0.122396	NA
ZCCHC8	2863.2	-0.0991693	0.0940176	-1.05461	0.291604	0.685491
HLA-F	349.913	0.142512	0.100437	1.4202	0.15555	0.545578
INTS11	6072.55	0.0855459	0.0941274	0.908754	0.36348	0.732881
POU4F3	6.72023	-0.029791	0.0370487	-0.802758	0.422115	NA
GRIP1	966.334	-0.10257	0.0939261	-1.09199	0.274837	0.670202
JAKMIP3	19.3987	-0.0240705	0.0615158	-0.388881	0.697364	NA
SPRYD3	1227.41	-0.0348807	0.0939218	-0.371435	0.710314	0.90977
SRP19	5578.07	-0.212698	0.0815413	-2.60842	0.00909625	0.187339
FAM104A	1648.42	0.0252195	0.0916354	0.275146	0.783204	0.934812
OAS1	1.14074	-0.00708836	0.0138777	-0.702387	0.482438	NA
WDR4	2726.65	0.126814	0.0885842	1.43157	0.152266	0.540038
MESP1	109.747	0.0519096	0.0900215	0.578024	0.563248	0.851673
DUSP26	65.3402	-0.0249246	0.084262	-0.297687	0.765942	NA
PLK5	16.2722	0.0186275	0.0565102	0.332613	0.739426	NA
CORO2B	204.48	0.00528823	0.100537	0.052641	0.958018	0.988757
SH3BP5L	646.414	0.0708154	0.0961886	0.736186	0.461618	0.79696
MAPKAPK5	3855.99	-0.035975	0.0865819	-0.415465	0.677801	0.896948
RCHY1	1481.94	-0.252839	0.0960627	-2.63352	0.00845057	0.183025
PIGQ	2162.43	0.129451	0.0940063	1.37731	0.168416	0.564501
ESCO1	1466.8	-0.0491274	0.0994776	-0.494153	0.621198	0.875634
CBLB	544.917	0.0295315	0.09908	0.298151	0.765588	0.92852
SPINK4	7.00043	-0.0173024	0.0401585	-0.434626	0.663834	NA
GPR63	853.331	-0.0579349	0.0960577	-0.603008	0.546503	0.843445
CLPTM1L	7702.43	-0.00665736	0.0890005	-0.0747969	0.940376	0.983839
EXOSC10-AS1	101.345	-0.0177744	0.0927269	-0.190814	0.848671	0.95552
IQCE	1625.4	0.0945325	0.0886679	1.06607	0.286392	0.680005
FAM83A	3.68857	0.00238193	0.0295376	0.0789339	0.937085	NA
SCN1B	195.983	-0.0440259	0.100536	-0.438144	0.661282	0.890226
MTOR-AS1	2.61484	-0.0300055	0.0217345	-1.75754	0.078825	NA
LBP	4.28591	-0.0615075	0.0336579	-2.07635	0.0378619	NA
UBE3A	6363.69	-0.249126	0.08894	-2.8014	0.00508814	0.151305
LINC01647	24.1571	-0.0107551	0.0494913	-0.214502	0.830156	NA
ALDH3A2	4939.47	-0.0093677	0.0802931	-0.116669	0.907123	0.97149
SMPD3	119.603	0.0205924	0.0969504	0.212218	0.831937	0.950166
USP15	3818.17	-0.227467	0.0911952	-2.49473	0.0126054	0.210715
ZNF587	2218.29	0.0553379	0.0893571	0.619347	0.535688	0.839146
ADD3	4737.56	-0.0798404	0.097364	-0.82021	0.412096	0.766514
FBXO44	885.837	0.173197	0.0987276	1.75519	0.0792274	0.426596
CAD	9976.66	0.287981	0.0778443	3.69958	0.000215957	0.0357726
DGAT1	1493.05	0.303727	0.0904049	3.35933	0.000781324	0.0654547
PUDP	874.176	-0.00765494	0.096029	-0.0797456	0.93644	0.982617
ATP1B4	0.821196	0.00494521	0.0136648	0.357027	0.721072	NA
HOXA5	3859.71	-0.019784	0.085678	-0.230917	0.81738	0.946922
APOM	97.4036	-0.0394451	0.0897397	-0.437414	0.661811	0.890294
METTL6	1530.44	-0.156695	0.0891345	-1.75768	0.0788023	0.426596
KYAT1	1044.72	0.00197341	0.0940349	0.0209903	0.983253	0.994503
SYNPR	0.128926	-0.00169929	0.00988409	-0.171922	0.863499	NA
POMZP3	278.254	-0.0512196	0.0980607	-0.521079	0.602312	0.869917
CYFIP2	7249.33	0.133542	0.0856697	1.55873	0.11906	0.500058
CLCN6	689.015	0.114008	0.100067	1.13825	0.255016	0.653646
NPPA-AS1	20.0376	-0.0280055	0.0579782	-0.479164	0.631822	NA
PPIP5K1	1090.24	-0.0116833	0.089528	-0.130475	0.89619	0.968619
RNU5E-1	1.218	0.0103634	0.0145632	0.928788	0.352999	NA
TAF1B	1521.12	-0.355046	0.0891588	-3.98238	6.82287e-05	0.0211103
GLIS2	70.6293	0.0564488	0.0914398	0.618679	0.536128	0.839295
CTNS	1017.08	0.105067	0.0987751	1.063	0.287784	0.681566
CTH	1284.64	-0.329698	0.10053	-3.28436	0.00102213	0.0742042
FCER2	0.830759	-0.0084783	0.0138132	-0.60988	0.541941	NA
VPS8	1639.25	-0.122397	0.0971353	-1.26002	0.207664	0.60826
MIR6729	0.859426	-0.0116627	0.0128345	-0.985131	0.32456	NA
GUCY1A1	920.412	-0.152705	0.0970872	-1.57399	0.115489	0.493686
SIPA1L1	1881.93	0.0703835	0.0913253	0.770668	0.440904	0.785192
ESRP2	2530.8	0.222366	0.0859493	2.58741	0.00967016	0.1904
CFAP70	106.851	-0.0477849	0.0948398	-0.505353	0.613311	0.873012
CPEB1	206.225	0.0399897	0.100532	0.397958	0.690661	0.902391
SPHK2	1502.85	0.0493585	0.0892142	0.553205	0.580123	0.860098
MIR6730	1.53142	0.0119973	0.0178385	0.699123	0.484475	NA
IRF3	2072.81	-0.0553276	0.0914321	-0.605099	0.545113	0.843203
BRWD1	5120.96	-0.143035	0.0966585	-1.48018	0.138826	0.521441
THAP8	161.636	0.0766806	0.100185	0.764981	0.444283	0.787008
TMEM91	135.756	0.119936	0.0990671	1.2127	0.225243	0.624634
PRAMEF1	0	NA	NA	NA	NA	NA
MFSD11	1177.47	-0.132794	0.0971638	-1.36598	0.171946	0.567261
AFF2	919.948	0.0145322	0.095909	0.151584	0.879515	0.964091
SS18L1	773.853	0.0280377	0.100228	0.279951	0.779515	0.933708
NFKB2	1365.3	0.114469	0.0949957	1.20451	0.228392	0.628258
MAGEA4	0	NA	NA	NA	NA	NA
POLD2	15117.2	0.0341021	0.0906624	0.376138	0.706814	0.908342
ZNF562	1930.68	-0.117036	0.087499	-1.33755	0.181042	0.57804
MTHFD1L	7907.94	-0.0515488	0.0952929	-0.540899	0.588577	0.864559
GLMN	2364.13	-0.214907	0.0891641	-2.41054	0.0159288	0.233102
C15orf40	1359.85	-0.00165036	0.0860102	-0.0191884	0.984691	0.994879
CYB5D1	1991.6	0.0181667	0.0945872	0.192001	0.847742	0.95552
DENND3	514.227	0.214221	0.0962848	2.22497	0.0260832	0.278568
KAZN-AS1	0	NA	NA	NA	NA	NA
ZNF628	565.884	0.0467613	0.0986733	0.473472	0.635876	0.882162
RRP36	4587.88	-0.156846	0.0890286	-1.76156	0.0781436	0.425718
PTPRR	5.10874	-0.0472173	0.0331678	-1.517	0.129267	NA
TMEM51-AS1	28.5629	0.0545549	0.0711979	0.768962	0.441916	NA
MTMR9	1801.46	-0.188102	0.099541	-1.89069	0.0586661	0.379906
FXYD6	187.37	0.0389969	0.100144	0.390081	0.696477	0.904602
C1orf195	2.16384	-0.000893841	0.0239007	-0.0370905	0.970413	NA
SLC5A11	19.3369	0.0286192	0.0553026	0.51519	0.60642	NA
PRMT7	2553.29	0.0316863	0.0896127	0.353547	0.723678	0.914805
HSPA12A	1425.71	0.128499	0.0936865	1.37216	0.170012	0.565751
RIMS2	361.581	-0.158622	0.0999188	-1.58731	0.112442	0.487876
DNAJC16	970.377	-0.000474774	0.0889593	-0.00533671	0.995742	0.997969
SCARNA21B	0	NA	NA	NA	NA	NA
CBFB	4007.89	-0.149228	0.088949	-1.67791	0.0933637	0.452604
ZNF532	1.21795	-0.000647982	0.0154757	-0.0433913	0.96539	NA
ZNF333	295.091	-0.0441066	0.100363	-0.438847	0.660772	0.890226
CNTN6	0.146004	0.00296012	0.00988409	0.299483	0.764572	NA
FLJ37453	1185.37	0.00101232	0.0930046	0.0108856	0.991315	0.997136
ZEB1	2286.94	-0.108647	0.100463	-1.08236	0.279094	0.673799
KLRD1	2.16801	0.00190243	0.0234297	0.079761	0.936427	NA
KLRC3	6.98441	-0.00387349	0.0365508	-0.106591	0.915113	NA
DTNA	2264.23	-0.132813	0.0897648	-1.47947	0.139015	0.521595
ABLIM1	5911.38	0.0400905	0.0857512	0.46751	0.640135	0.883092
PAN3	1827.19	-0.198996	0.091418	-2.17721	0.0294647	0.291174
IP6K2	2638.37	-0.0997428	0.0849858	-1.17357	0.240569	0.638519
ZNF200	1636.17	-0.166409	0.0952867	-1.74598	0.0808141	0.42882
FCMR	22.7361	-0.0243334	0.0617229	-0.392815	0.694456	NA
MYO19	2076.37	0.040745	0.089077	0.457393	0.647389	0.884981
ATP6V0A1	6320.26	0.273637	0.0973078	2.81278	0.00491159	0.149201
PACC1	1518.07	0.0383713	0.0924169	0.415163	0.678023	0.896981
TPTE2	5.03486	0.0239361	0.0315844	0.780384	0.435165	NA
RCN2	7355.05	-0.129135	0.096388	-1.34	0.180246	0.577764
SOX6	159.929	-0.0135629	0.0970649	-0.140232	0.888476	0.967315
SMDT1	543.355	-0.138639	0.0994741	-1.39407	0.163297	0.556497
CHURC1	943.037	-0.0795899	0.100535	-0.792549	0.428041	0.777747
C22orf23	896.621	-0.00990361	0.0925764	-0.10697	0.914813	0.974106
ASH1L	3758.33	-0.0691415	0.0950322	-0.727606	0.466855	0.800797
ZNF561	1526.09	-0.0649264	0.0910895	-0.712794	0.475973	0.804754
C1orf158	0.957712	-0.0128029	0.0134403	-1.07674	0.281596	NA
PKIB	775.412	-0.167183	0.0986091	-1.69726	0.0896476	0.445247
SREK1	7756.75	-0.305903	0.092857	-3.29533	0.000983062	0.0717691
PET100	1713.37	0.0334467	0.100485	0.332718	0.739347	0.921345
SPATA21	2.70055	-0.00129985	0.0278467	-0.0466362	0.962803	NA
TAFA4	14.6873	-0.0127214	0.0545002	-0.23262	0.816057	NA
ZSWIM2	0.933708	-0.00466874	0.014066	-0.317414	0.75093	NA
ZNF454	3.77296	-0.0138889	0.0300008	-0.479639	0.631484	NA
NECAP2	2480.88	-0.00212856	0.0963538	-0.0220855	0.98238	0.994294
LINC01772	42.5696	0.0246053	0.0801327	0.309053	0.757281	NA
CROCCP3	194.45	-0.0164535	0.0997259	-0.165381	0.868644	0.961402
LINC01783	14.1252	0.0812353	0.0529792	1.58671	0.112577	NA
ADAMTS4	15.8464	0.0426454	0.0554116	0.765019	0.44426	NA
IMPA1	1996.34	-0.227525	0.0958581	-2.37473	0.0175617	0.242009
IFI27	14.5113	0.0209562	0.0525612	0.39714	0.691264	NA
CROCCP2	2042.95	-0.0609424	0.09189	-0.663032	0.50731	0.822191
MST1P2	46.1407	0.122198	0.0804346	1.53304	0.125267	NA
ESPNP	2.48761	-0.00983042	0.0210554	-0.497633	0.618743	NA
LOC105376805	63.0556	-0.0504767	0.0842423	-0.599855	0.548603	NA
DOCK5	1884.83	0.11448	0.092525	1.23731	0.215971	0.61448
STX7	3472.72	-0.170452	0.0903402	-1.88711	0.0591459	0.380315
ZDHHC21	1189.45	-0.172188	0.100369	-1.71849	0.0857068	0.440394
TJP1	1463.93	-0.0876243	0.0975533	-0.898281	0.369036	0.737554
SNORD73B	9.72424	0.0246188	0.0428724	0.576683	0.564153	NA
GOLGA8T	5.31587	0.00682686	0.0374828	0.184879	0.853324	NA
RPS18	68793.7	0.00347017	0.0929959	0.0373149	0.970234	0.99199
CDKN2A	11839.6	0.0432432	0.0954838	0.45289	0.650628	0.8867
KCNJ12	271.175	0.177695	0.100424	1.77028	0.076681	0.424077
PRPF31	3224.99	0.0699123	0.0917286	0.762068	0.446019	0.787927
CYP20A1	1146.07	0.0349921	0.0962894	0.363229	0.716434	0.910992
MS4A14	0	NA	NA	NA	NA	NA
ABCF1	6571	0.00302414	0.0924932	0.0326923	0.97392	0.992634
CLTB	3954.24	-0.0737247	0.0938487	-0.785521	0.432148	0.780616
KDM4B	3139.13	0.0681335	0.0861116	0.791198	0.428829	0.778517
ASB13	2824.97	0.157811	0.0883051	1.78727	0.0738939	0.416697
CALHM2	233.728	0.00110661	0.100456	0.0110271	0.991202	0.997131
ARHGEF10L	511.914	0.0169018	0.0968449	0.174505	0.861469	0.959397
FAM168B	8113.06	0.0112241	0.0854243	0.131386	0.89547	0.968589
ODR4	1537.86	-0.234473	0.0968451	-2.42247	0.0154152	0.2292
SLC48A1	833.188	0.197384	0.0919364	2.14733	0.0317667	0.299788
SPDEF	8.3844	0.0160489	0.0452652	0.35559	0.722147	NA
PLA2G2D	2.11954	-0.0232026	0.0194984	-1.46802	0.142099	NA
PRXL2B	140.027	0.0590077	0.0981409	0.599882	0.548585	0.843952
FUZ	2009.65	-0.00911187	0.095277	-0.0956541	0.923795	0.977687
ZNF536	1514.5	0.192992	0.0932054	2.07152	0.03831	0.327157
LARP4	7421.01	-0.125822	0.0997236	-1.26209	0.206916	0.607531
USP19	4187.31	0.0740898	0.085248	0.869035	0.384828	0.748113
EMC1-AS1	40.3079	0.0577983	0.0790923	0.73039	0.465152	NA
CRP	0.286629	0.00528983	0.00988409	0.481262	0.63033	NA
CD79B	0.487037	-0.00222125	0.0111688	-0.218592	0.826968	NA
TGFBRAP1	1834.03	0.0681199	0.0913303	0.745674	0.455864	0.794048
SNRPE	9465.99	-0.122286	0.0912747	-1.33977	0.180319	0.577764
TNR	0.338616	-0.00402898	0.00988409	-0.430792	0.666619	NA
SYT17	55.9406	0.0780772	0.087079	0.899818	0.368217	NA
HMBOX1	491.513	-0.0293307	0.100291	-0.291976	0.770305	0.929507
AKR7L	95.7307	0.0351253	0.0849096	0.411777	0.680503	0.897587
GPM6A	1003.71	-0.000514993	0.100536	-0.00512752	0.995909	0.997974
PEX5L	38.8512	-0.0271919	0.0767829	-0.354978	0.722606	NA
LOC100506730	439.586	0.130273	0.0978306	1.33142	0.18305	0.581135
HERC4	1419.86	-0.127856	0.0956174	-1.33737	0.181103	0.57804
GOLGA8R	4.17997	0.0164213	0.030315	0.552558	0.580566	NA
ACBD5	2373.13	-0.092897	0.0998621	-0.930701	0.352008	0.726779
GPANK1	200.818	0.209393	0.100536	2.08474	0.0370928	0.322487
DMAC2	3620.19	0.00157182	0.0924369	0.0170021	0.986435	0.995536
LOC105378614	0.917253	0.00536933	0.0156574	0.349327	0.726844	NA
MICOS10	5029.91	-0.219617	0.0895628	-2.45236	0.0141921	0.221251
LINC00339	668.518	-0.113845	0.0981055	-1.15965	0.24619	0.644748
NOL11	9076.34	-0.19458	0.0831663	-2.33965	0.0193019	0.249868
RPS14P3	209.011	0.071171	0.0990498	0.720167	0.471422	0.802901
ZNF33A	2687.42	-0.0537351	0.100327	-0.535887	0.592037	0.866485
RPL28	30267.8	0.0393352	0.0928168	0.423791	0.671718	0.894637
TIMM10	1703.5	-0.0719023	0.0962865	-0.746579	0.455318	0.794048
CD36	5.41557	-0.00130207	0.037102	-0.035025	0.97206	NA
MARCHF1	173.108	-0.118779	0.0989797	-1.20051	0.22994	0.628649
NPLOC4	8505.74	0.0383829	0.0849161	0.451991	0.651275	0.886862
PHACTR4	3484.2	0.0831198	0.0816813	1.01766	0.30884	0.697615
TMCO4	311.781	0.153573	0.099624	1.5424	0.122977	0.504291
TBXT	50.2374	0.102505	0.0822439	1.24746	0.212228	NA
RPL3	94020.5	-0.00809025	0.0912486	-0.0886613	0.929351	0.980087
ZNF414	701.037	0.0991582	0.0985933	1.00535	0.31473	0.702668
PAAF1	1077.22	-0.140104	0.0960873	-1.45746	0.14499	0.530284
ZC3H14	4302.75	-0.163788	0.0938892	-1.74459	0.0810565	0.429517
ZBTB8OS	1379.48	-0.0644553	0.0904555	-0.712588	0.476101	0.804754
GRB7	34.6171	0.00347543	0.0770575	0.0448514	0.964226	NA
LINC01141	0.844649	0.00897964	0.0111899	0.920613	0.357253	NA
PINK1-AS	426.367	0.130934	0.0979518	1.3367	0.181322	0.578227
PHB	20780.6	0.0440355	0.0960906	0.45826	0.646765	0.884468
PGM1	4309.7	0.0396461	0.0875906	0.452643	0.650805	0.88677
TMEM259	14097.2	0.12765	0.0836385	1.52621	0.126958	0.507957
RHNO1	2981.98	-0.0208853	0.0892067	-0.234086	0.814918	0.946578
GTF2H2	79.1403	0.0495843	0.0943512	0.525589	0.599174	0.868898
HLA-DOB	7.67842	-0.0329632	0.0436426	-0.771314	0.440521	NA
C1orf43	16904.7	-0.152404	0.0942346	-1.61732	0.10581	0.475448
ATP7B	1849.49	0.196962	0.0855661	2.30178	0.0213476	0.260363
CERS3	1.33383	-0.0195485	0.0188962	-1.15421	0.248414	NA
OR10Q1	0	NA	NA	NA	NA	NA
OR10J5	2.48207	0.0224685	0.0175228	1.97288	0.048509	NA
ZMAT5	759.315	0.00254506	0.0991887	0.025645	0.979541	0.993577
NIFK-AS1	290.13	0.0294754	0.100536	0.293681	0.769001	0.929507
ABHD16A	960.492	0.0843992	0.0928337	0.909063	0.363317	0.732881
SLC14A2	0.575597	-0.00270987	0.0107236	-0.288826	0.772715	NA
MIR1256	0	NA	NA	NA	NA	NA
ASCC1	1867.25	-0.124421	0.0906071	-1.37281	0.169811	0.565672
ANXA8	1.43686	0.000514802	0.0184322	0.0273937	0.978146	NA
ODF2L	1135.44	-0.123131	0.100199	-1.23074	0.21842	0.617843
OSBPL2	1731.12	-0.0564022	0.0880871	-0.640211	0.522035	0.831209
CHODL	4.75304	-0.0473747	0.0317694	-1.6488	0.099188	NA
KCTD10	2843.26	0.0767811	0.0952991	0.805501	0.420531	0.771181
POGLUT1	1145.72	-0.10682	0.0926774	-1.15223	0.249227	0.647598
ORC6	3105.2	-0.0305919	0.0837242	-0.365355	0.714846	0.910992
GNMT	7.09976	0.0440073	0.0404135	1.12481	0.260669	NA
BBS9	480.255	-0.0281805	0.09958	-0.283127	0.777079	0.933068
PRRT3	380.244	0.143847	0.100493	1.43247	0.15201	0.539718
NLGN4Y	0	NA	NA	NA	NA	NA
FBXO21	5035.26	-0.0259341	0.0807383	-0.321201	0.748058	0.924858
COBLL1	960.076	-0.0399039	0.100393	-0.397954	0.690664	0.902391
FILIP1L	154.3	-0.167666	0.0938506	-1.78559	0.0741656	0.417041
ENTPD1	3241.4	0.0163493	0.0936119	0.174668	0.86134	0.959397
DDR1	623.987	0.0518766	0.0949971	0.546194	0.584932	0.862325
ANKRD30B	3.81046	0.00927827	0.0284578	0.323317	0.746456	NA
SUCLG2	2397.62	0.0230162	0.0864755	0.266175	0.790104	0.938075
ACHE	161.618	0.0349897	0.0959846	0.363115	0.716519	0.910992
DDO	1.15981	-0.000479125	0.0168157	-0.0288102	0.977016	NA
IRF7	1.57388	-0.0028118	0.0202759	-0.139302	0.889211	NA
ZNF90	13.2161	0.00456673	0.0515011	0.0884766	0.929498	NA
FCGR2A	10.3592	0.0200784	0.0461123	0.440618	0.659489	NA
TAF15	11494.4	0.0733006	0.0819383	0.894563	0.371021	0.739594
ZNF174	787.742	0.0946671	0.0919141	1.03019	0.302923	0.693898
NHEJ1	682.963	-0.0583639	0.0949157	-0.61459	0.538825	0.840137
PIP4K2C	1796.17	0.0103551	0.0922996	0.112162	0.910695	0.972605
PEAK1	1687.97	-0.000665223	0.097762	-0.00680453	0.994571	0.997796
EPS8L1	34.7917	-0.0132435	0.07792	-0.169724	0.865227	NA
EFCC1	1.26304	-0.0141074	0.0162607	-0.964887	0.334601	NA
ZNF552	436.143	0.126937	0.09744	1.30189	0.192954	0.591925
AGMAT	7.70739	0.00594448	0.0400185	0.147209	0.882967	NA
EHMT1	4252.33	0.105703	0.0867903	1.21785	0.223282	0.622656
MMRN2	11.9909	0.0385272	0.0536887	0.723343	0.469469	NA
VASH2	361.313	0.109594	0.100417	1.09363	0.274119	0.669679
LINC01635	15.6842	-0.0330292	0.052154	-0.628845	0.529451	NA
BCAP29	37.2102	0.0180732	0.0742298	0.245842	0.805805	NA
SENP1	2671.89	-0.085656	0.0938415	-0.912849	0.361322	0.731465
SUN1	7185.59	0.135428	0.079525	1.70298	0.0885724	0.443518
ADAL	829.601	-0.0777416	0.09481	-0.820151	0.41213	0.766514
KMT5A	5938.4	-0.11461	0.0870347	-1.31674	0.187926	0.586197
ZBTB40	3088.18	-0.0284417	0.0857363	-0.331705	0.740112	0.921532
IGSF11	68.3735	0.130438	0.0862042	1.52625	0.126949	0.507957
TUBB	10525.3	0.198133	0.0891	2.22394	0.0261526	0.278568
CALCOCO1	1531.35	0.0343166	0.0883631	0.388303	0.697792	0.904924
FLRT3	157.9	-0.0349573	0.0938082	-0.374463	0.70806	0.908755
HCN3	89.621	-0.0605855	0.0934527	-0.646813	0.517753	0.828188
MARCHF6	10916.7	-0.00951819	0.0860737	-0.11058	0.911949	0.973284
BASP1	4319.3	-0.0417326	0.0948391	-0.440093	0.65987	0.89017
PCGF3	2507.02	-0.0116489	0.0835951	-0.139356	0.889168	0.967338
CNKSR1	208.533	0.117859	0.100359	1.17487	0.240045	0.638485
GCK	0.517462	-0.00279379	0.0104236	-0.250745	0.802011	NA
LPGAT1	4340.21	-0.0957223	0.0972062	-0.98493	0.324659	0.709662
RNF10	11057.7	-0.073033	0.0866449	-0.84286	0.399307	0.757627
KBTBD11	10.7833	-0.0407446	0.0502447	-0.827517	0.407944	NA
SEC16A	7819.84	0.150429	0.0854642	1.7601	0.0783904	0.425807
IKBKB	3037.51	0.0596653	0.0835368	0.714197	0.475105	0.80422
MIR5196	1.40775	0.0141165	0.0139126	1.34752	0.177813	NA
PSME3	16836.8	0.00588572	0.0874763	0.0672814	0.946358	0.984711
FIGNL1	2959.32	-0.142072	0.0947887	-1.49919	0.133825	0.516809
CIB2	213.787	0.0928791	0.0997212	0.930327	0.352202	0.726832
AAGAB	6402.28	-0.0774988	0.0835497	-0.927529	0.353652	0.72763
ASAP1	2793.04	0.0131431	0.094134	0.139616	0.888963	0.967338
WDR83OS	4016.56	0.00626135	0.0924539	0.0677234	0.946006	0.984711
ZNF436-AS1	118.991	0.0992137	0.0875159	1.1424	0.253289	0.652555
GPSM1	3115.32	0.109728	0.090132	1.21755	0.223395	0.622723
PACSIN2	3900.75	-0.014112	0.0865086	-0.163111	0.870431	0.962051
NCLN	9192.61	0.10386	0.0896708	1.15823	0.246769	0.645042
LOC101928163	4.25469	-0.0105526	0.0327434	-0.326995	0.743672	NA
COA7	4707.25	-0.034877	0.096663	-0.360753	0.718284	0.911811
ACSL4	4827.29	-0.163104	0.097815	-1.66807	0.0953022	0.455984
TRPC7	0.371458	-0.00556442	0.00993878	-0.480769	0.630681	NA
ELOA-AS1	49.8535	0.0903863	0.0818224	1.11207	0.26611	NA
GSN	377.918	0.0904123	0.100491	0.900615	0.367793	0.737118
SRRM1	10283.2	-0.0941797	0.0832953	-1.13064	0.258206	0.656176
RAPGEF2	2167.71	-0.0238929	0.0973978	-0.245287	0.806234	0.944647
SGCD	0.289318	0.00528983	0.00988409	0.483542	0.628711	NA
MIR378F	0	NA	NA	NA	NA	NA
ST7	2443.22	-0.0447063	0.0882242	-0.50666	0.612394	0.872887
SEPTIN9	4962.96	0.0885738	0.0848685	1.04366	0.296643	0.690019
RRAS2	1754.32	-0.159069	0.0888166	-1.79121	0.0732591	0.414635
GAMT	1608.09	0.0945963	0.0991446	0.954533	0.339814	0.719551
C8orf76	264.8	-0.132324	0.100189	-1.32122	0.186429	0.584759
RTL9	8.9295	-0.0215715	0.0437626	-0.489099	0.624771	NA
PPP1R15B	4786.23	-0.130602	0.0887492	-1.47152	0.141151	0.523775
FAM222A	433.549	-0.0766175	0.100262	-0.76343	0.445207	0.78746
A2ML1	6.50087	-0.000198531	0.0364888	-0.00545113	0.995651	NA
ZNF747	972.366	0.0842428	0.0914978	0.92077	0.357171	0.729648
LOXHD1	1.43257	-0.0134086	0.015363	-1.00324	0.315744	NA
SULT1C2	66.5662	0.0798624	0.0812027	0.993108	0.320657	NA
DGKB	2.40389	0.0147969	0.0243303	0.625456	0.531672	NA
ATXN2L	10054.8	0.0802873	0.0885267	0.906888	0.364466	0.734136
SIN3A	5293.9	0.153944	0.0837948	1.83721	0.0661785	0.397172
SIRT3	756.694	0.0861151	0.0983596	0.875856	0.381108	0.746036
KDM4C	941.107	-0.0779477	0.0993348	-0.78408	0.432993	0.780924
STPG1	1002.03	0.17951	0.0965288	1.85877	0.0630593	0.390775
COX18	861.527	-0.052215	0.0907448	-0.575454	0.564984	0.852184
CCL20	2.16459	-0.0304962	0.0243852	-1.37848	0.168055	NA
NIPAL3	3557.19	0.0167701	0.0858897	0.19523	0.845213	0.955168
CRACR2A	115.51	-0.0170582	0.0980729	-0.173663	0.86213	0.959769
ABCC6	25.1102	0.123042	0.0636089	1.99925	0.0455816	NA
RCAN3AS	4.52444	0.00521298	0.0302393	0.178509	0.858323	NA
CCDC168	61.116	-0.05201	0.0800347	-0.649629	0.515932	NA
WDSUB1	512.511	-0.198174	0.098057	-2.02236	0.0431391	0.342202
SPDYE6	76.4456	0.0373749	0.0852171	0.43599	0.662844	0.890811
LHCGR	0.572907	-0.00272356	0.0107018	-0.288388	0.77305	NA
NUDT1	1415.66	0.0307041	0.0990139	0.310025	0.756542	0.926343
ATRIP	41.7587	0.135079	0.0797322	1.69826	0.089458	NA
ACTN1	4156.96	0.187758	0.0841305	2.23162	0.02564	0.277448
POGLUT2	1786.27	0.0340223	0.0910677	0.373506	0.708772	0.909153
COX4I1	13222	-0.0625345	0.092876	-0.673296	0.500759	0.819208
TLR2	0.721951	0.0108003	0.012187	0.950553	0.341831	NA
ST3GAL3	607.612	0.0520106	0.0935763	0.555699	0.578417	0.859596
LIMCH1	777.928	-0.00739404	0.100537	-0.0736285	0.941306	0.983839
KHDRBS2	2.3423	0.0150318	0.0177219	0.969446	0.332323	NA
SEPTIN10	2196.43	-0.0998305	0.0985156	-1.01384	0.310658	0.698998
ACYP1	591.172	-0.0625759	0.0964187	-0.64896	0.516364	0.827628
RDX	7535.17	-0.208624	0.0998558	-2.09057	0.0365668	0.320293
CEP57L1	1274.39	-0.15344	0.10038	-1.53039	0.125921	0.507047
ENTPD6	4169.43	0.0825073	0.0844611	0.976872	0.328632	0.711578
CAMK2D	2120.52	-0.0736576	0.0919441	-0.80126	0.422981	0.773899
TMTC1	2778.72	-0.0456944	0.0898655	-0.508511	0.611095	0.872718
TXNDC15	2189.13	0.124339	0.0868079	1.43256	0.151984	0.539718
ADGRL2	5408.8	-0.0810626	0.0936729	-0.865444	0.386795	0.748687
DDX31	2415.58	-0.0419607	0.0926457	-0.452819	0.650679	0.8867
NHLRC4	22.3222	0.0442809	0.0615828	0.72386	0.469152	NA
ZBTB44	2543.26	-0.0921796	0.100408	-0.918531	0.358341	0.729648
PUF60	3177.97	0.0370315	0.0908266	0.407651	0.68353	0.899491
SRPK2	5091.69	-0.0845729	0.0839132	-1.00788	0.313512	0.701934
AGER	57.8242	0.0389037	0.0881989	0.441135	0.659115	NA
SMIM32	2.93246	-0.0205723	0.0268325	-0.775807	0.437863	NA
SFXN2	2561.93	0.0679353	0.0876344	0.775105	0.438278	0.783961
MTRR	4532.19	-0.0906527	0.0857167	-1.05755	0.290259	0.684061
TCP11	6.82633	0.0231858	0.0317322	0.749729	0.453418	NA
COMMD4P1	4.60235	-0.0583264	0.0312568	-2.28025	0.0225929	NA
TBILA	87.4528	-0.0273743	0.0882847	-0.309932	0.756612	0.926343
UBXN2B	1805.63	-0.131922	0.0982837	-1.34283	0.179328	0.576988
FAM92A	2515.39	-0.121945	0.0940923	-1.29639	0.19484	0.59454
LCORL	962.746	-0.0857313	0.10051	-0.85403	0.393089	0.753513
FANCL	1822.28	-0.0893989	0.0972835	-0.919403	0.357885	0.729648
MIR6731	0.432633	0.00658173	0.00998578	0.601439	0.547548	NA
RSRP1	1902.2	-0.00881225	0.100079	-0.088096	0.9298	0.980124
FPR1	0.267134	0.000630423	0.00988409	0.0637816	0.949144	NA
ZNF25	533.943	-0.0319655	0.0999673	-0.320361	0.748694	0.924858
UNC13B	2356.36	0.154928	0.0900547	1.72009	0.0854159	0.440394
RABL2B	574.954	-0.0273125	0.0970912	-0.281233	0.778532	0.933304
CMC2	1660.9	-0.159977	0.0873063	-1.83233	0.0669017	0.39868
EPB41L2	8080.25	-0.00102495	0.0920835	-0.0111315	0.991119	0.997131
FLCN	1650.15	-0.0316656	0.0948596	-0.333681	0.73862	0.921345
NAT1	301.403	-0.0548383	0.100223	-0.546447	0.584759	0.862325
INPP4A	1718.72	0.103393	0.0876531	1.17978	0.238086	0.637351
CEP63	691.509	-0.232835	0.0935282	-2.48943	0.0127947	0.210721
MYCN	3.18741	0.000775207	0.0271493	0.0278589	0.977775	NA
MTFR1L	1768.37	-0.0434424	0.0856496	-0.507161	0.612042	0.872858
LOC646471	102.814	0.0389597	0.09744	0.39983	0.689282	0.902391
FLOT2	7705.74	-0.0153254	0.0837702	-0.182947	0.854839	0.957394
GRAP2	0.892028	-0.0120945	0.013072	-1.01101	0.312013	NA
MIR3917	0	NA	NA	NA	NA	NA
GSS	2237.65	0.0145256	0.0874283	0.166133	0.868053	0.961402
HPS1	1966.1	0.0436032	0.0876645	0.497381	0.61892	0.87489
TASP1	514.665	-0.150109	0.0955412	-1.57099	0.116184	0.49492
PSG1	0	NA	NA	NA	NA	NA
FAM126B	1173.38	-0.161601	0.100533	-1.60966	0.107471	0.478969
ATL3	173.293	-0.118744	0.0986662	-1.20756	0.227216	0.626629
FXYD3	1.54541	-0.00377192	0.0199302	-0.196206	0.844449	NA
C1orf232	3.12307	0.0226494	0.0286864	0.803672	0.421586	NA
RPL24	37174.7	-0.066842	0.0957045	-0.698423	0.484913	0.810058
RPL17	6038.08	-0.166565	0.0920796	-1.80888	0.070469	0.408086
RPL23A	40118.6	-0.0671434	0.0860111	-0.780636	0.435017	0.781563
APP	33811.1	0.0831135	0.0774338	1.07335	0.283116	0.677844
SEZ6L	22.6987	-0.0302867	0.0652885	-0.460793	0.644947	NA
SLC8A3	21.9565	0.0743582	0.063773	1.18202	0.237196	NA
ZNF148	1773.71	-0.139372	0.0994403	-1.40254	0.160753	0.552348
SLC6A9	1364.91	-0.0278396	0.100116	-0.277883	0.781102	0.934257
DUS4L	355.837	-0.163109	0.099946	-1.63402	0.102255	0.468715
IFNA7	0	NA	NA	NA	NA	NA
PCDHB16	2.81431	0.0185315	0.026338	0.717628	0.472987	NA
PPP4R4	82.9193	0.027302	0.0933979	0.293421	0.7692	0.929507
PCDH15	10.7824	-0.0158952	0.0493892	-0.323851	0.746051	NA
MTAP	3032.61	-0.045794	0.0956486	-0.478863	0.632036	0.880595
MSX1	1226.3	0.00581933	0.100042	0.0581865	0.9536	0.987649
HAS2	23.2814	-0.0957048	0.0674908	-1.44264	0.149121	NA
FAM24B	237.261	-0.268229	0.100428	-2.66825	0.00762486	0.174609
CDC25B	6135.2	-0.0138368	0.0835971	-0.16551	0.868543	0.961402
IL1R1	7.17497	-0.0377723	0.0420173	-0.924892	0.355022	NA
FAM126A	2525.94	-0.165481	0.0979127	-1.69087	0.0908619	0.448443
ICA1L	574.454	-0.1784	0.099101	-1.80143	0.0716354	0.410994
LOC101928728	47.4012	-0.0717314	0.0838469	-0.856147	0.391917	NA
RHOH	11.3304	0.0113463	0.0490457	0.22979	0.818255	NA
OAZ2	3715.21	-0.0287875	0.0861483	-0.334184	0.738241	0.921345
TPM1	3642.75	0.0441242	0.083526	0.528251	0.597325	0.868147
BRD2	9255.96	-0.0245499	0.0895745	-0.274058	0.78404	0.935506
ADAMTSL3	65.2387	0.0127681	0.0757953	0.167525	0.866957	NA
DDX24	4304.36	-0.03002	0.089942	-0.333733	0.738581	0.921345
ARHGAP12	1245.62	-0.0107458	0.100536	-0.106975	0.914809	0.974106
PITRM1	7848.21	0.053014	0.0899273	0.589481	0.555539	0.847748
BNIP2	2791.94	-0.171989	0.100139	-1.71881	0.0856487	0.440394
RAPGEF1	5442.39	0.153157	0.0852796	1.79587	0.0725158	0.412946
TMEM121B	196.97	0.0936	0.0978926	0.953316	0.34043	0.720269
SAMD1	2206.51	0.121801	0.0928383	1.31212	0.189481	0.588325
KLC4	1366.83	-0.0055796	0.0928086	-0.0601044	0.952072	0.987079
ACTG1P20	96.4726	0.0108852	0.0945362	0.114759	0.908636	0.97183
RAB7A	9779.57	-0.0250756	0.0870408	-0.288074	0.77329	0.931575
SEMA3B	68.999	-0.0206117	0.0917736	-0.224846	0.822099	0.948247
MAPKAPK3	2400	0.023843	0.0936881	0.254438	0.799157	0.941088
DAP3	7789.85	-0.000791963	0.094801	-0.00835334	0.993335	0.997557
LRP8	3316.94	0.123779	0.0856304	1.44547	0.148326	0.534377
CABP1	196.433	0.0155341	0.0996407	0.156071	0.875977	0.963319
ZNF320	575.657	-0.0278776	0.0970287	-0.287479	0.773746	0.931747
DST	8407.47	-0.0590514	0.100465	-0.587898	0.556601	0.848506
DISC1	10.1106	0.0501573	0.0473999	1.08572	0.277602	NA
LINC02574	0.128926	-0.00169929	0.00988409	-0.171922	0.863499	NA
B3GALNT1	140.938	0.074974	0.0978895	0.764844	0.444364	0.787008
VPS37A	1685.29	-0.152246	0.096815	-1.5733	0.115649	0.493961
MXD3	438.134	0.0258418	0.0993451	0.260256	0.794666	0.939556
MED16	1660.13	-0.0694888	0.09276	-0.748996	0.45386	0.79273
IKBKE	56.2798	0.06568	0.087288	0.751233	0.452513	NA
ALG13	3502.15	-0.0843216	0.0865267	-0.974509	0.329804	0.712994
SCARNA1	1.35609	0.00125968	0.0164293	0.0747089	0.940446	NA
ANKRD11	10471.9	0.0300575	0.0910964	0.329934	0.74145	0.921944
CYTOR	318.563	-0.116179	0.100492	-1.1545	0.248296	0.646384
HDAC2	13338.7	-0.286776	0.0796522	-3.60049	0.000317622	0.0426978
NEK4	2286.31	-0.219408	0.0935119	-2.34645	0.0189533	0.247544
PTK2	3631.26	-0.0384297	0.0854637	-0.449637	0.652972	0.887398
CADPS2	1874.95	-0.164289	0.0947048	-1.73537	0.0826745	0.433361
TIMM23B	257.376	0.0787406	0.100106	0.78747	0.431007	0.77964
SMUG1	1514.75	0.0836827	0.0903087	0.92657	0.35415	0.727795
TRPM3	17.0852	0.00100068	0.0604581	0.0166557	0.986711	NA
CDKN2B-AS1	165.416	-0.0951833	0.0997225	-0.955825	0.339161	0.71934
DNAJC8	11844.3	-0.0928393	0.0913463	-1.0163	0.309485	0.698101
OAZ3	162.482	-0.00714599	0.0992015	-0.0720666	0.942549	0.983839
SDF4	6627.52	-0.000659959	0.0885386	-0.00745383	0.994053	0.997729
HEMK1	859.798	0.0675711	0.0919026	0.735243	0.462192	0.797604
UBAC1	3103.21	0.0018793	0.0943087	0.0199273	0.984101	0.994788
NSA2	8183.03	-0.197895	0.088599	-2.2336	0.0255096	0.277404
CAMTA1	3371.76	-0.0807974	0.0913126	-0.884713	0.376312	0.743467
DOK7	4.28195	0.0172491	0.0337749	0.512065	0.608606	NA
ADORA1	220.251	0.227219	0.0998023	2.28422	0.0223584	0.262464
ATP23	206.145	-0.13013	0.100249	-1.29978	0.193678	0.59283
RAB27A	438.893	-0.0397904	0.100524	-0.396123	0.692014	0.902884
IKZF3	612.238	0.0656128	0.0952523	0.689064	0.490783	0.812445
UBE2W	1116.12	-0.142304	0.100415	-1.41889	0.155933	0.546331
SNORA73A	90.9368	0.077239	0.0898881	0.861972	0.388703	0.750299
SNORA73B	24.3957	0.0934816	0.0635948	1.47575	0.140012	NA
STAT6	22.025	0.0480158	0.0604361	0.802449	0.422293	NA
PARP4	4036.95	0.0102971	0.0972738	0.105846	0.915705	0.97424
GOLGA8N	3.122	0.000705218	0.0262109	0.026383	0.978952	NA
TRNAU1AP	1204.19	-0.143317	0.0928631	-1.54299	0.122832	0.504171
TIMM9	1350.22	-0.3335	0.0894043	-3.72997	0.000191501	0.0345632
PTGR2	747.507	0.025707	0.0985205	0.261135	0.793989	0.939479
FBXL2	399.762	0.0444802	0.099386	0.448137	0.654055	0.888014
SNORA44	13.2056	0.0550143	0.055344	1.00217	0.31626	NA
SNORA16A	34.3223	-0.0625013	0.0723225	-0.866173	0.386395	NA
ZNF670	122.635	-0.114905	0.096296	-1.19916	0.230464	0.628649
C19orf84	1.70301	-0.00916366	0.0181185	-0.550601	0.581907	NA
ACRV1	22.2291	-0.033117	0.0614268	-0.536614	0.591534	NA
LINC01715	25.86	-0.0447439	0.0592047	-0.749788	0.453382	NA
STAU1	10460.3	-0.130937	0.080308	-1.63039	0.103018	0.470084
TIAM1	3393.06	0.0493666	0.0841405	0.586676	0.557422	0.848566
NARF	2536.6	-0.082587	0.0903192	-0.914261	0.36058	0.731346
PLEKHM1	136.065	0.0561006	0.0976554	0.574137	0.565875	0.852487
VWA7	12.8156	-0.00509102	0.0473855	-0.107136	0.914681	NA
DMAC1	2102.27	-0.0296942	0.0960372	-0.309195	0.757173	0.926343
CNTLN	1595.95	-0.312761	0.0902984	-3.46431	0.000531587	0.0508735
HACD4	110.392	0.0813405	0.0892188	0.916975	0.359156	0.729976
FAM219A	2353.3	-0.0292344	0.0868113	-0.33672	0.736328	0.921345
C4orf33	592.244	-0.400499	0.0979311	-4.09482	4.225e-05	0.0167923
FBXO9	5807.54	-0.152131	0.0792222	-1.92031	0.0548184	0.373367
UBE2C	3730.47	0.0721674	0.0867709	0.831643	0.40561	0.76206
STIM1	2255.28	0.149566	0.0854271	1.75068	0.0800003	0.427384
GAPVD1	5333.1	-0.00196015	0.0822946	-0.0238181	0.980998	0.993653
ADCYAP1R1	82.5691	0.267155	0.0928493	2.89462	0.00379618	0.134913
TPM3	20413	-0.122022	0.0891449	-1.3688	0.171063	0.566649
SLC26A5	4.73038	-0.0604416	0.0343918	-1.97165	0.0486499	NA
JOSD1	3804.52	0.0104597	0.0893251	0.117083	0.906794	0.971451
ENDOU	24.5591	-0.0613124	0.068387	-0.89831	0.36902	NA
ZNF20	0	NA	NA	NA	NA	NA
BFSP1	251.634	-0.239314	0.100528	-2.37779	0.0174166	0.240775
OTOA	1.65668	-0.0178731	0.020049	-0.956346	0.338898	NA
CHN1	2106.91	-0.120102	0.0889366	-1.3506	0.176823	0.574309
ASPM	9857.18	-0.16129	0.0965829	-1.67029	0.0948622	0.455713
LINC01756	1.06556	-0.00598488	0.013708	-0.427103	0.669305	NA
LINC01648	0	NA	NA	NA	NA	NA
ZNF226	2959.54	-0.100746	0.0877929	-1.14766	0.251108	0.649124
MATN1-AS1	21.203	-0.00276227	0.0615121	-0.0445083	0.964499	NA
AMFR	5057.38	-0.0147424	0.0834252	-0.176706	0.859739	0.958811
LINC01778	7.96499	-0.0506743	0.0410751	-1.28454	0.198954	NA
VPS52	1605.11	0.0178812	0.0970636	0.184135	0.853907	0.956999
ZNF717	102.939	0.119966	0.096731	1.24155	0.214404	0.61348
DCP1A	3344.12	-0.157661	0.0883622	-1.78404	0.0744166	0.417756
SNORD103C	2.21418	-0.00122607	0.0210402	-0.058608	0.953264	NA
N4BP2L1	127.166	-0.161703	0.0987041	-1.64022	0.100959	0.466022
LCP1	8167.86	-0.0693106	0.0831953	-0.833075	0.404802	0.761581
WDR25	546.156	-0.0414001	0.0998216	-0.414344	0.678622	0.897092
STING1	1519.19	0.220135	0.0878703	2.50517	0.0122391	0.208216
HLTF	3144.06	-0.0595942	0.0990338	-0.601933	0.547219	0.843452
LINC01226	0.123819	-0.00169929	0.00988409	-0.171922	0.863499	NA
ABHD18	706.893	-0.0950954	0.0993884	-0.957499	0.338316	0.718923
ATP8A1	1358.24	0.00195469	0.100241	0.0195147	0.984431	0.994838
TMEM39A	1823.29	-0.0586705	0.0963537	-0.608703	0.542721	0.842564
TMEM170B	1794.41	-0.192267	0.100519	-1.91552	0.0554261	0.374564
DEFB131B	7.95817	-0.0509371	0.0380767	-1.4548	0.145725	NA
OR6M1	0.28155	0.00296012	0.00988409	0.299483	0.764572	NA
GOSR1	4251.52	-0.0191898	0.088848	-0.215962	0.829017	0.949003
BEST1	315.262	-0.367163	0.0934367	-3.98291	6.80754e-05	0.0211103
ASNS	434.825	0.0292646	0.0999876	0.292287	0.770067	0.929507
CNTROB	2436.55	-0.168025	0.0886757	-1.89451	0.0581575	0.379906
MIR4254	0.292008	0.00528983	0.00988409	0.485808	0.627103	NA
SLC39A8	3087.27	-0.115201	0.0966931	-1.19181	0.233337	0.632482
SPOCD1	15.0513	0.0564226	0.0555579	1.03314	0.301537	NA
SLC39A7	1660	0.0628572	0.0928413	0.67697	0.498425	0.817188
CCN6	58.6657	-0.0168268	0.073739	-0.229455	0.818516	NA
CLIP1	3240.69	-0.145617	0.0958441	-1.51965	0.1286	0.509965
TACC1	3616.46	-0.0641725	0.0877183	-0.731578	0.464426	0.799592
FBXL16	1223.2	0.18142	0.0958175	1.89441	0.0581707	0.379906
TMEM150A	284.274	0.287965	0.099512	2.89642	0.00377449	0.134913
IFNL2	1.60605	0.0162397	0.0149193	1.51654	0.129382	NA
SLC9C1	27.2996	0.115824	0.0672613	1.76155	0.0781459	NA
TMEM39B	1214.13	0.0664273	0.094873	0.699867	0.484011	0.809383
C11orf54	660.887	-0.0463964	0.0985939	-0.470915	0.637701	0.882715
TNPO1	16607.3	-0.171295	0.0955984	-1.79207	0.0731214	0.414278
MIR5585	0.75955	-0.00278412	0.0144251	-0.177147	0.859393	NA
QRICH1	5061.32	0.0898908	0.0857843	1.0478	0.294731	0.688234
SRPX	370.226	0.211499	0.0986435	2.14368	0.0320588	0.301668
SMC1A	40582.7	-0.0860293	0.0832984	-1.03278	0.301706	0.693253
JUP	4880.83	0.0346136	0.0847283	0.408533	0.682883	0.89914
GPN3	2963.59	-0.152849	0.0854008	-1.78999	0.0734562	0.41557
SLC25A24	1871.64	-0.210984	0.0953234	-2.21419	0.0268156	0.281378
CASP12	0	NA	NA	NA	NA	NA
MTMR9LP	17.6488	0.0964004	0.0534735	1.86553	0.0621072	NA
RWDD2A	715.963	-0.0610926	0.0955909	-0.639368	0.522584	0.831209
TBC1D14	1442.19	0.277936	0.0898678	3.09216	0.00198707	0.104121
DGUOK	2443.54	-0.0571903	0.0929903	-0.614973	0.538572	0.840137
GPR108	2116.07	0.0504815	0.0951564	0.530359	0.595863	0.867774
CALU	13073.6	-0.127674	0.0809061	-1.57804	0.114555	0.491969
FAM89B	1670.8	-0.0836233	0.0970134	-0.861746	0.388827	0.750299
RPP14	873.917	-0.00223113	0.095673	-0.0233193	0.981396	0.993653
SLC39A4	311.643	0.0382995	0.100537	0.381286	0.702991	0.907367
FDFT1	13957.8	-0.105131	0.0914109	-1.15007	0.250114	0.648103
LRTOMT	216.72	-0.0454755	0.0995469	-0.455663	0.648632	0.885955
KY	0.797499	-0.00347893	0.0137109	-0.227626	0.819937	NA
IAH1	1639.96	0.0566701	0.0922625	0.614107	0.539145	0.840137
INKA1	10.9583	-0.0261148	0.0492002	-0.52908	0.59675	NA
GOLGA8Q	0.429593	-0.00402898	0.00988409	-0.512425	0.608354	NA
CPNE6	0.143314	0.00296012	0.00988409	0.299483	0.764572	NA
COX7A2	6327.26	-0.0546985	0.0927006	-0.590048	0.555158	0.847633
TRIM60	0	NA	NA	NA	NA	NA
SPOCK3	0.247638	-0.00402898	0.00988409	-0.352962	0.724117	NA
CABYR	426.787	0.101439	0.0984664	1.0311	0.302496	0.693654
BCL2L12	2796.09	0.0017512	0.0934259	0.018743	0.985046	0.995
S100PBP	1790.36	-0.0514209	0.0880336	-0.584137	0.559128	0.849182
KIDINS220	3698.39	-0.0312217	0.0950685	-0.328446	0.742575	0.922275
FAM133B	1096.03	-0.365596	0.0915226	-3.99442	6.48538e-05	0.0210694
ZNF154	136.77	0.184231	0.0994902	1.85311	0.0638673	0.392599
DTD1-AS1	2.85839	0.0237693	0.0210937	1.30449	0.192068	NA
TTC23	1008.59	-0.0410153	0.0928535	-0.44153	0.658829	0.890037
DHFR	9830.05	-0.14399	0.0809604	-1.7785	0.0753224	0.42096
MTRF1L	1904.05	-0.176632	0.0936764	-1.88509	0.0594173	0.381159
SLC22A8	1.32873	-0.0192965	0.0187822	-1.14578	0.251886	NA
SSTR3	0.71518	-0.0119331	0.0132439	-0.937479	0.348512	NA
FXN	1702.94	0.0579405	0.0879644	0.658568	0.510174	0.824078
SLC4A10	3.21427	0.00240568	0.0231247	0.102912	0.918033	NA
ADTRP	1.55375	0.0189217	0.0160633	1.58664	0.112595	NA
PLEKHH1	1272.77	0.105077	0.0929385	1.13037	0.258322	0.656176
USP39	7060.86	-0.141485	0.0964509	-1.46685	0.142417	0.526196
ASZ1	0	NA	NA	NA	NA	NA
APBB2	1096.27	-0.0139628	0.0910665	-0.153322	0.878145	0.963619
TSACC	217.933	0.0351986	0.0987866	0.355736	0.722039	0.914155
YPEL1	99.9408	0.223673	0.0960877	2.3357	0.0195071	0.250401
PHACTR1	597.699	0.00569286	0.0956144	0.0595482	0.952515	0.987234
MORF4L2	21026.7	-0.152218	0.0786201	-1.93611	0.0528542	0.368209
MIR31HG	24.9013	-0.0847297	0.061394	-1.41183	0.157999	NA
CASC2	136.494	-0.0414583	0.0964038	-0.431188	0.666331	0.892438
MAP7	3096.85	0.0186837	0.0859655	0.217362	0.827927	0.948674
EPHB6	9.69979	0.0725094	0.0488017	1.5236	0.12761	NA
PMS1	1707.51	-0.0883411	0.0956542	-0.923918	0.355529	0.728578
MUC6	0	NA	NA	NA	NA	NA
TRIM62	273.944	0.0447886	0.10033	0.446134	0.6555	0.889075
SNAPC2	556.782	0.0764049	0.0977555	0.781151	0.434714	0.781536
SLC28A1	0.787944	-0.00663117	0.0122271	-0.528882	0.596887	NA
MIR3605	2.76988	-0.0270082	0.023095	-1.39257	0.16375	NA
CIB1	2918.88	-0.0507517	0.0941405	-0.539125	0.589801	0.865115
ZSCAN31	147.844	-0.168602	0.0988304	-1.70454	0.0882801	0.443141
NRG4	127.045	0.114811	0.0930263	1.24079	0.214685	0.61348
SLC10A7	392.163	0.0188227	0.100531	0.187278	0.851443	0.956509
TMEM222	2911.44	-0.0535503	0.096617	-0.554112	0.579502	0.859858
KIRREL2	7.545	0.00418195	0.0389336	0.107133	0.914683	NA
PWWP2B	738.594	0.146449	0.0968719	1.51222	0.130478	0.512875
ZNF655	2633.52	-0.117899	0.0950975	-1.23998	0.214984	0.613869
CCDC167	908.519	-0.0845904	0.099404	-0.85113	0.394697	0.75461
TAS2R4	16.9394	0.0435767	0.0603969	0.724026	0.46905	NA
TAS2R3	2.36253	0.0183865	0.0230632	0.815735	0.414652	NA
CHADL	10.0245	-0.0137568	0.0461847	-0.296909	0.766536	NA
NEUROD4	0.624203	-0.00847243	0.0113316	-0.754528	0.450532	NA
PSMD5	17.5315	0.0403088	0.0588845	0.683717	0.494154	NA
CSMD2-AS1	0.143314	0.00296012	0.00988409	0.299483	0.764572	NA
IFITM1	105.228	0.194515	0.0975543	1.9998	0.045522	0.350771
HEATR3	3174.26	-0.126248	0.0847448	-1.48974	0.136292	0.518933
ZNF687	2624.03	-0.0221767	0.0832765	-0.26628	0.790024	0.938075
ST3GAL4	542.932	0.295158	0.096573	3.05876	0.00222257	0.110943
SMIM12	2411.5	0.0076491	0.0891174	0.0858261	0.931605	0.980816
LOC653160	59.0431	0.0528074	0.0853663	0.622925	0.533334	NA
LPIN1	2156.35	-0.0432246	0.0907782	-0.476064	0.634029	0.882111
ZMYM1	1645.22	0.0149255	0.100023	0.149304	0.881314	0.964707
HAGLROS	46.4529	-0.014362	0.0781536	-0.183497	0.854408	NA
HAGLR	942.61	0.0721569	0.0955799	0.755326	0.450053	0.791614
RGS20	116.112	-0.0352486	0.0964664	-0.364614	0.7154	0.910992
SNTG1	0.27493	0.000630423	0.00988409	0.0637816	0.949144	NA
PRKACB	1481.77	-0.233978	0.0974335	-2.40325	0.01625	0.235341
CD163L1	5.58657	0.0288898	0.0364125	0.791296	0.428771	NA
ZMYM4-AS1	3.51787	0.00466614	0.0250301	0.186775	0.851837	NA
NFATC4	777.681	0.175168	0.0999321	1.75528	0.0792112	0.426596
ARHGAP44	1301.35	0.0451052	0.0897122	0.502676	0.615192	0.873012
NELFCD	5593.44	-0.133731	0.0962146	-1.38981	0.164588	0.557899
HINFP	902.103	0.000977495	0.0984914	0.00991774	0.992087	0.997557
PLEKHH3	669.722	0.095837	0.100237	0.956851	0.338643	0.718945
C1orf216	1102.08	-0.00959674	0.0926333	-0.103628	0.917464	0.974961
DCTN2	7876.11	-0.0256044	0.0839813	-0.304867	0.760468	0.927461
STMN4	178.155	-0.0634673	0.05546	-1.16277	0.244921	0.642849
PRMT5	12949.5	-0.0157957	0.0970813	-0.162695	0.870758	0.96209
PRKAA1	3628.51	-0.128285	0.0957618	-1.3399	0.180279	0.577764
VMO1	18.8757	-0.0293662	0.0612086	-0.47901	0.631932	NA
HK3	1.47908	0.0103346	0.0188407	0.564037	0.572729	NA
PAX6	1181.38	0.0945206	0.0957317	0.987148	0.32357	0.708713
HDLBP	29509.7	0.0446295	0.088607	0.50367	0.614493	0.873012
RECQL5	1805.36	0.13049	0.0845864	1.54263	0.12292	0.504291
SUPT5H	21090.5	0.0533289	0.0873823	0.61028	0.541676	0.84143
CREM	2048.97	-0.206872	0.0841432	-2.45856	0.0139497	0.219197
CNTNAP5	1.40825	0.00475155	0.0179045	0.278405	0.780701	NA
ATG13	3594.9	-0.0875728	0.0859756	-1.01846	0.308461	0.697346
CNEP1R1	386.998	0.0222231	0.0973184	0.228404	0.819332	0.947515
ZNF560	4.02462	-0.000372506	0.0304884	-0.0120915	0.990353	NA
TSPAN15	924.177	0.230962	0.0980857	2.35606	0.0184699	0.245667
SH3D21	116.075	0.198761	0.0972665	2.04838	0.0405232	0.335628
EPB41L3	6027.18	-0.171572	0.0846283	-2.02735	0.0426263	0.34151
MAPT	237.54	0.105589	0.100486	1.04952	0.293939	0.68715
SNORA63C	1.30761	-0.0137465	0.0179793	-1.00417	0.315296	NA
CCDC186	1129.2	-0.0528561	0.080442	-0.658402	0.51028	0.824093
OSBPL9	6326.63	-0.114002	0.093288	-1.2222	0.221634	0.620895
ARRB1	591.5	0.284217	0.0968275	2.9371	0.003313	0.131443
ZNF774	152.614	0.0587352	0.0993006	0.590886	0.554597	0.847377
MYOM2	623.236	0.142067	0.100446	1.41645	0.156643	0.546427
TECPR2	1099.27	0.160827	0.0896346	1.79416	0.0727872	0.413428
LINC01137	17.9526	0.0771357	0.0629043	1.23892	0.215374	NA
MIER3	2556.39	-0.146366	0.0989388	-1.48014	0.138837	0.521441
TNXB	44.2346	0.0396793	0.0789223	0.504528	0.613891	NA
MIR6732	0.214797	-0.00169929	0.00988409	-0.171922	0.863499	NA
BCL6	293.008	0.0424149	0.100064	0.424065	0.671518	0.894554
LDB2	0.790394	-0.00606419	0.0121163	-0.501443	0.616059	NA
CNN3	8174.92	-0.227567	0.0843246	-2.69864	0.0069623	0.170356
MIR5581	9.37895	-0.0173428	0.043464	-0.39832	0.690394	NA
SCAMP2	5463.29	0.0799563	0.0850567	0.940002	0.347216	0.724489
GNL2	9986.11	-0.213471	0.0856804	-2.49157	0.012718	0.210721
TIPARP	2508.74	-0.128825	0.0971804	-1.32549	0.185008	0.583401
EGFL6	0.823613	0.00642592	0.0159349	0.399175	0.689764	NA
B4GALNT2	3.03012	-0.0135835	0.0276622	-0.492175	0.622596	NA
CHIA	0.269823	0.000630423	0.00988409	0.0637816	0.949144	NA
MR1	607.252	0.0897007	0.0990788	0.904533	0.365713	0.735217
BAG4	2468.85	-0.13523	0.0978079	-1.3832	0.166605	0.56147
BACH2	1063.77	-0.137342	0.0935318	-1.46822	0.142045	0.525441
DNAJB2	680.006	-0.0369838	0.0977914	-0.378131	0.705333	0.907586
TNFRSF11A	1118.45	0.0944606	0.089772	1.05248	0.292578	0.685795
C19orf48	11614.6	-0.0445755	0.0884591	-0.503892	0.614337	0.873012
GPR135	121.172	-0.048522	0.0938857	-0.517754	0.60463	0.870816
CLEC7A	0.711143	-0.00255853	0.0115747	-0.306874	0.758939	NA
NDST4	66.7265	-0.125571	0.0790417	-1.61781	0.105703	NA
GPRASP2	3.76079	0.00701952	0.0252337	0.282208	0.777784	NA
SLC12A1	0.27224	0.000630423	0.00988409	0.0637816	0.949144	NA
ZNF124	209.546	-0.214656	0.100527	-2.13329	0.0329012	0.30409
AKR1C1	7.30493	0.07233	0.0367999	2.2528	0.0242719	NA
DBP	240.983	0.144327	0.100285	1.44212	0.149269	0.535318
DAZL	0	NA	NA	NA	NA	NA
CDKL1	390.696	-0.0237295	0.098923	-0.239839	0.810455	0.945555
TNFRSF18	2.46884	-0.0288891	0.0200675	-2.08711	0.0368778	NA
EPHA10	197.259	0.0945129	0.100537	0.939821	0.34731	0.724489
MANEAL	4702.75	0.05326	0.0917773	0.58024	0.561753	0.850232
P2RX5	794.468	0.0185633	0.0971268	0.191021	0.848509	0.95552
C9orf72	691.002	-0.190689	0.10053	-1.90026	0.0573994	0.379521
GART	20375.3	0.0435982	0.0855712	0.509485	0.610412	0.872718
USP28	3022.15	-0.049688	0.0914091	-0.543576	0.586733	0.863292
PSD3	2657.85	-0.0547792	0.100332	-0.546131	0.584976	0.862325
PIAS1	2898.27	-0.0453294	0.0907557	-0.499536	0.617402	0.874552
GNAS	42958.7	-0.0795786	0.0914254	-0.870417	0.384072	0.747943
AGAP6	48.067	-0.0477194	0.0801112	-0.597304	0.550304	NA
ITGAX	4.54814	-0.00633515	0.0306324	-0.211096	0.832812	NA
SLMAP	2951.28	-0.16977	0.0939992	-1.80642	0.0708526	0.409395
TCL1B	0.608439	-0.0046811	0.0122309	-0.376378	0.706636	NA
C1QTNF6	198.21	0.106809	0.10041	1.06324	0.287675	0.681432
PPP4R3B	2636.34	-0.146344	0.0978661	-1.49603	0.134645	0.517953
L3MBTL4	383.208	-0.0815678	0.0983258	-0.829755	0.406677	0.762374
RNF144A	493.677	0.213464	0.0963255	2.21746	0.0265914	0.280396
SLC37A3	3499.83	-0.0137224	0.0918786	-0.14933	0.881293	0.964707
ALKBH5	8262.88	0.0454864	0.0811732	0.560368	0.575229	0.858121
NSUN2	16046.6	-0.120735	0.0817952	-1.47604	0.139932	0.522835
LINC01343	0	NA	NA	NA	NA	NA
DLG4	339.765	0.141816	0.100472	1.40973	0.15862	0.548785
GJA9-MYCBP	4.00358	-0.0314024	0.0304812	-1.06904	0.285051	NA
SMAD2	2862.06	-0.141029	0.0867513	-1.62583	0.103987	0.47199
LOC105378663	0.143314	0.00296012	0.00988409	0.299483	0.764572	NA
TBC1D3L	0	NA	NA	NA	NA	NA
FGD1	1085.87	0.303811	0.0887135	3.42527	0.000614197	0.0550448
SMAD1	1289.55	-0.16417	0.0948584	-1.73085	0.0834789	0.436543
CAMK2G	2223.68	0.127357	0.0856748	1.4867	0.137094	0.520035
RASL10A	41.9504	0.0447739	0.0731307	0.617348	0.537006	NA
MMS19	6132	0.0540227	0.0810579	0.666484	0.505102	0.821407
XRCC6	55679.7	-0.0849436	0.0879325	-0.966008	0.33404	0.716518
OXCT2P1	5.17792	0.00979774	0.0283461	0.356781	0.721256	NA
PPIEL	396.268	0.224239	0.0995023	2.25665	0.0240301	0.268736
EML1	2955.17	-0.0393964	0.0878519	-0.448419	0.653851	0.88795
WDR60	2514.37	-0.0594977	0.0916754	-0.648855	0.516432	0.827628
ZDHHC18	2430.41	0.025971	0.0877426	0.295979	0.767246	0.928945
PABPC4-AS1	14.2824	-0.0177095	0.0520612	-0.337228	0.735945	NA
SNORA55	18.1468	0.000102468	0.0595869	0.00171321	0.998633	NA
LIMD2	747.649	0.126715	0.0995588	1.2739	0.202698	0.602616
CXCL11	2.96092	-0.000490488	0.0241377	-0.0197865	0.984214	NA
NCK1	928.011	-0.0535375	0.0988523	-0.542037	0.587793	0.863873
PPIE	4490.39	-0.0271832	0.0958181	-0.283647	0.776681	0.933026
NPL	276.108	0.108426	0.10025	1.08087	0.279754	0.674721
ECEL1	164.989	0.0770103	0.0956286	0.809048	0.418487	0.769521
LOC101929536	42.4095	0.074688	0.0752735	1.00526	0.314771	NA
RXFP1	0.619096	-0.00671778	0.0101113	-0.668477	0.503829	NA
TRIT1	2453.9	-0.236806	0.0938416	-2.52302	0.0116352	0.205995
ZNF627	641.427	-0.207925	0.0991399	-2.09878	0.0358365	0.317363
OR2T12	0.247638	-0.00402898	0.00988409	-0.352962	0.724117	NA
TSPOAP1	13.458	-0.0899688	0.0525813	-1.75482	0.07929	NA
ATF6B	1819.67	0.294355	0.0851698	3.4564	0.000547441	0.0508735
OGDHL	283.995	0.114232	0.100383	1.14072	0.253987	0.653452
RAET1G	37.8502	-0.0592081	0.080113	-0.741257	0.458538	NA
CCDC84	486.704	-0.188928	0.100285	-1.88265	0.0597475	0.381908
ZCCHC2	1470.64	0.088082	0.091983	0.957603	0.338263	0.718923
ZMYM2	4595.14	-0.150927	0.0990002	-1.52513	0.127227	0.507965
TRAF3	4584.34	0.160712	0.082078	1.95796	0.0502343	0.362085
USH1G	30.0703	0.0382284	0.0724057	0.528973	0.596824	NA
ANAPC16	4210.3	-0.0721647	0.0853325	-0.845679	0.397732	0.756348
UBE2Q2	1686.13	0.0399147	0.0991498	0.402796	0.687098	0.901036
MOB1B	990.344	-0.0389461	0.0995284	-0.391785	0.695217	0.903887
MCAT	3305.95	0.0268878	0.0910529	0.295255	0.767799	0.929199
PDE8A	1785.18	-0.048597	0.0872746	-0.556887	0.577605	0.859295
HTATIP2	2325.36	0.011215	0.0845789	0.13259	0.894518	0.968366
WIPF3	463.666	0.175032	0.0988787	1.77095	0.0765688	0.424077
FAM49B	3511.07	-0.192692	0.0890828	-2.16347	0.0305052	0.294316
NLGN1	518.582	-0.108011	0.100317	-1.0784	0.280853	0.675641
NCOA5	3246.02	-0.0914355	0.0968069	-0.944296	0.345019	0.723264
PSMD12	10829.2	-0.164978	0.0867853	-1.90107	0.0572933	0.379318
NCS1	3694.58	-0.0145139	0.0909528	-0.159596	0.873199	0.962451
SMAP2	3153.48	-0.0391342	0.0853849	-0.458286	0.646747	0.884468
NTM	21.5431	0.0198896	0.0573635	0.345256	0.729902	NA
CLEC10A	0.810738	0.00312585	0.0121819	0.291956	0.770321	NA
ITGB6	0.854319	-0.0142805	0.0142144	-1.0876	0.276772	NA
SLC26A7	30.6017	-0.187549	0.0692051	-2.85519	0.00430116	NA
WDR46	3242.6	-0.0270647	0.0942443	-0.287128	0.774014	0.931757
SORCS2	12.6111	0.0412616	0.050519	0.824116	0.409874	NA
NFYC-AS1	302.804	-0.00900397	0.100075	-0.0899262	0.928346	0.979607
PXK	1304.84	-0.00197885	0.092014	-0.0215001	0.982847	0.994324
ANKRD28	3415.62	-0.112219	0.095257	-1.17823	0.238706	0.63784
GAB3	20.0275	0.0468625	0.0629591	0.747144	0.454976	NA
ITIH6	0	NA	NA	NA	NA	NA
WDR83	1416.2	-0.0303701	0.0940271	-0.32291	0.746763	0.924296
RAB13	2736.64	0.00620375	0.0906202	0.0684637	0.945417	0.984711
SLFNL1-AS1	201.991	0.108327	0.0988218	1.09837	0.272044	0.667399
C1orf127	4.72148	-0.0117005	0.0268319	-0.451892	0.651347	NA
MUC21	0.123819	-0.00169929	0.00988409	-0.171922	0.863499	NA
STYXL1	840.526	-0.0444478	0.093725	-0.474123	0.635413	0.882162
UGT8	1356.79	0.0459795	0.0996989	0.461381	0.644525	0.883856
SCMH1	4014.76	0.0635204	0.0885569	0.717237	0.473228	0.803465
JRK	2147.49	0.206908	0.0873391	2.36952	0.017811	0.243144
MID1	4299.07	0.00341129	0.0884802	0.0385554	0.969245	0.991837
COLQ	190.817	-0.087077	0.10053	-0.865659	0.386677	0.748687
DGKI	3.2043	-0.0151932	0.0231412	-0.717523	0.473052	NA
P2RX7	11.4063	0.0860346	0.0433712	2.12881	0.0332698	NA
TRPM8	2.60885	-0.0270192	0.0241718	-1.22351	0.221139	NA
DPP10	0	NA	NA	NA	NA	NA
GPR171	1.24935	0.00728689	0.0161071	0.456867	0.647767	NA
FOXJ3	3387.86	-0.0522297	0.0844693	-0.618309	0.536372	0.839376
SMG1	6613.72	-0.10287	0.100211	-1.02675	0.304537	0.695001
ZMYND12	5.94647	-0.0129398	0.0376113	-0.347685	0.728077	NA
DOCK9	1374.64	0.0671583	0.0934438	0.718761	0.472288	0.803123
DLG1	2849.7	-0.169376	0.0939141	-1.80352	0.0713071	0.410524
C3	16.1507	-0.00279084	0.0476787	-0.0588245	0.953092	NA
USP21	1983.6	0.110655	0.0858791	1.28857	0.197547	0.595481
RPS6KB1	3859.79	-0.178304	0.0991705	-1.79891	0.0720329	0.41182
ADAMTS13	401.702	0.0141291	0.0988786	0.14287	0.886393	0.966834
SLC28A3	1.87617	0.0098881	0.0200392	0.514843	0.606663	NA
COL13A1	163.628	0.0905361	0.0945156	0.959992	0.337059	0.718447
ZNF326	4124.83	-0.206238	0.0981197	-2.10293	0.0354715	0.315288
S100A7A	0.343723	-0.00402898	0.00988409	-0.436088	0.662773	NA
NLRP9	4.75033	-0.0189416	0.0318012	-0.591538	0.55416	NA
GATC	6773.38	-0.0167256	0.0842909	-0.198416	0.84272	0.953779
GIPC1	5430.88	-0.0324658	0.0916524	-0.354239	0.72316	0.914595
PPT2	250.545	-0.0187028	0.100488	-0.185897	0.852526	0.956624
SNAP91	559.532	0.09958	0.100387	0.993474	0.320479	0.706322
POLI	829.252	0.0201942	0.100384	0.20137	0.840409	0.953381
TIMM8B	3242.9	-0.0324741	0.0964929	-0.336477	0.736511	0.921345
IFT57	2472.33	-0.201423	0.0900591	-2.23705	0.0252829	0.276326
ZNF107	1236.86	-0.113225	0.100527	-1.1276	0.25949	0.65727
ZNF691	867.972	-0.0513644	0.0909442	-0.564868	0.572164	0.855897
LOC339539	5.48455	-0.00391012	0.0351011	-0.109604	0.912724	NA
TPRA1	1774.94	0.0342772	0.0949598	0.360875	0.718193	0.911811
SLC2A1-AS1	25.699	-0.0148784	0.0692153	-0.215377	0.829473	NA
IL17RE	34.4928	0.14444	0.0757213	1.92385	0.0543728	NA
YPEL4	33.3741	-0.0222402	0.072181	-0.306608	0.759142	NA
MIR6733	1.66911	0.0173636	0.0210285	0.859623	0.389997	NA
ANO6	3331.09	0.00629192	0.0953694	0.0659736	0.947399	0.984995
COL11A1	0.810738	0.00312585	0.0121819	0.291956	0.770321	NA
PPP1R32	43.6864	-0.02842	0.0741665	-0.380169	0.70382	NA
VCL	12095.1	0.088732	0.0818863	1.08359	0.278548	0.673563
CYP26B1	113.49	0.0235151	0.0953003	0.245966	0.805708	0.944451
GAD1	910.058	-0.146828	0.0934612	-1.57093	0.116199	0.49492
UBQLN2	5498.27	0.18122	0.0847818	2.13759	0.0325503	0.302389
STOML2	9826.03	-0.0174282	0.0890211	-0.19577	0.84479	0.954779
UBQLN1	9644.49	-0.11806	0.0881262	-1.33967	0.180353	0.577764
RAX	2.26608	-0.00162596	0.0218106	-0.0756439	0.939702	NA
KCNIP3	199.749	0.23484	0.100534	2.33619	0.0194811	0.250401
ZNF708	546.727	-0.362749	0.0988168	-3.67343	0.000239314	0.0370224
MIR6734	0.415827	0.00278308	0.0099741	0.247864	0.804239	NA
GRAMD1B	497.861	0.00881329	0.0989679	0.0889568	0.929116	0.980022
HHAT	663.223	-0.024302	0.0966576	-0.251594	0.801355	0.941471
OTX2	2.2524	0.0200863	0.0165749	1.81376	0.0697154	NA
FGR	0.787704	-0.00609267	0.0120994	-0.500882	0.616454	NA
SH2D2A	10.4808	0.0406829	0.0461684	0.882761	0.377366	NA
KCND3	17.5872	0.0821625	0.0605051	1.37743	0.168379	NA
GOLGA8S	0.27493	0.000630423	0.00988409	0.0637816	0.949144	NA
TENT2	3253.4	-0.14252	0.0964774	-1.47771	0.139487	0.522522
SZT2-AS1	0.686918	0.00418196	0.0113519	0.485727	0.627161	NA
PLLP	69.5991	0.0413875	0.0911006	0.45425	0.649649	0.886171
SLITRK4	1.16885	0.00355485	0.0166781	0.221476	0.824722	NA
DAD1	5037.94	0.0381038	0.0955203	0.398863	0.689994	0.902391
STX4	1355.68	-0.00849831	0.0932143	-0.0911408	0.927381	0.979078
SFSWAP	4898.25	-0.0667186	0.0863372	-0.772703	0.439698	0.784766
SMS	11065.9	-0.133266	0.081555	-1.63404	0.102251	0.468715
SLC4A9	8.63324	-0.00193918	0.0395764	-0.0500638	0.960072	NA
KCNE3	0.393643	-0.00126266	0.00995727	-0.115282	0.908222	NA
PIBF1	2098.21	-0.273797	0.0913235	-2.99831	0.0027148	0.12466
TRIM37	2788.89	-0.122548	0.0914986	-1.33951	0.180405	0.577764
KDM4A-AS1	78.0268	-0.0335596	0.0933845	-0.35842	0.720029	0.913034
F11R	2219.03	0.0189438	0.0899075	0.210665	0.833148	0.950457
PRTN3	1.00694	-0.00913991	0.0161919	-0.744237	0.456733	NA
HTRA1	343.884	0.0988797	0.0983599	1.00502	0.314886	0.702721
KLK6	1.08153	-0.0141581	0.0141252	-1.18246	0.237021	NA
GGCT	4246.44	-0.142081	0.0890265	-1.59606	0.110475	0.483864
EIF2B3	4851.88	-0.128192	0.0918991	-1.39478	0.163083	0.556092
AANAT	19.1809	-0.0806521	0.0618812	-1.31498	0.188516	NA
PLEKHA8	1770.9	-0.027938	0.0991283	-0.28195	0.777982	0.933121
STRN3	2083.34	-0.178937	0.0965024	-1.85506	0.0635879	0.391776
KCNMA1	305.83	0.015451	0.0990035	0.156138	0.875924	0.963319
ZNF23	868.272	-0.181844	0.0961001	-1.89145	0.0585648	0.379906
TSEN34	728.874	0.0159131	0.0967037	0.164649	0.86922	0.961402
PTER	1631.61	-0.0901937	0.0990523	-0.911104	0.362241	0.731979
ATXN3	973.289	0.0150401	0.0952356	0.157998	0.874458	0.962944
LNPK	2056.65	-0.11253	0.100213	-1.12368	0.261149	0.658102
STXBP5	1590.67	-0.133552	0.0990607	-1.34893	0.177361	0.574764
ATL1	507.909	-0.0549679	0.0985932	-0.557393	0.577259	0.859032
ABCC3	2.23794	-0.0152584	0.0241368	-0.656745	0.511345	NA
CACNA1C	234.659	0.127956	0.100262	1.27749	0.201429	0.601572
SERPINA1	0	NA	NA	NA	NA	NA
LOC101929592	2.37979	-0.017133	0.0234754	-0.795567	0.426284	NA
MIR6079	1.45162	0.00736648	0.0151883	0.522523	0.601306	NA
PLXNA4	141.59	0.0716574	0.095285	0.75323	0.451311	0.791785
GPR55	2.97926	0.00727684	0.0266235	0.270256	0.786963	NA
LINC01297-DUXAP10-NBEAP6	2.64628	-0.0242214	0.0227855	-1.17729	0.23908	NA
RELCH	2162.73	-0.100083	0.0972049	-1.02993	0.303041	0.693977
NEUROG2	93.1177	0.154275	0.0921999	1.6748	0.0939733	0.453534
SRPK3	99.3203	0.101993	0.0845999	1.21688	0.22365	0.623142
RNFT1	865.366	-0.0991133	0.0939055	-1.05578	0.291068	0.685116
CCDC24	110.264	0.165748	0.0947525	1.75446	0.0793509	0.426596
DNAJC17	602.945	0.145552	0.0944969	1.54002	0.123556	0.504433
ZNF197	15.0836	-0.0142449	0.0583332	-0.245702	0.805913	NA
TTC26	1172.19	-0.104102	0.0996768	-1.04468	0.296173	0.689853
USP17L7	9.92098	0.0239729	0.0453081	0.52627	0.598701	NA
SFXN5	626.347	0.00332975	0.0957112	0.0347734	0.97226	0.992032
SPRY2	1362.11	-0.043305	0.0922964	-0.469047	0.639036	0.882925
SRRD	1684.81	-0.0218345	0.0914308	-0.238736	0.81131	0.945715
CMIP	1528.5	0.2049	0.0887698	2.30831	0.0209816	0.259179
ANAPC15	682.137	-0.0918505	0.0977884	-0.938702	0.347884	0.72471
EPB41L5	1108.38	-0.135777	0.0941901	-1.44194	0.14932	0.535318
FGFR2	2087.26	0.0409457	0.0892003	0.459121	0.646147	0.884233
MECP2	4485.03	0.0722326	0.0820789	0.880053	0.378831	0.744864
C8orf82	776.919	0.0868539	0.0983918	0.882575	0.377466	0.743964
DNAI2	2.52937	0.0147186	0.0192862	0.863991	0.387593	NA
PKP4	4084.8	-0.0610773	0.0890665	-0.685674	0.492918	0.813262
PRELID3A	357.295	-0.209877	0.0987835	-2.1239	0.0336786	0.306756
FAM210A	1241	-0.0486117	0.0939582	-0.517539	0.60478	0.870816
ERI3	5720.43	-0.0281055	0.0879781	-0.319438	0.749394	0.924971
IGDCC4	615.419	0.154177	0.0977057	1.57944	0.114235	0.491175
ERI3-IT1	33.9166	0.098737	0.0684836	1.45759	0.144954	NA
SNORA110	0.376564	-0.00559068	0.00994307	-0.485302	0.627462	NA
INSIG2	668.873	-0.100582	0.0999816	-1.00738	0.313753	0.701945
TMEM53	178.906	0.135072	0.10051	1.34332	0.179169	0.576988
SNORD145	0.143314	0.00296012	0.00988409	0.299483	0.764572	NA
ZNF727	6.99596	-0.0494024	0.0406556	-1.25004	0.211284	NA
RNU5F-1	1.62235	0.00521232	0.0194811	0.268766	0.78811	NA
RNU5D-1	0.143314	0.00296012	0.00988409	0.299483	0.764572	NA
TMTC4	2166.69	0.0704498	0.0893958	0.788231	0.430561	0.77916
UBL7	4742	-0.00616028	0.0914852	-0.0673304	0.946319	0.984711
C2CD6	8.87104	0.00556991	0.0358281	0.159155	0.873547	NA
SNORD160	3.59746	0.0010737	0.0280799	0.039127	0.968789	NA
SNORD55	215.738	0.0115298	0.0997237	0.115343	0.908174	0.971654
SNORD46	37.4623	0.0232527	0.0703573	0.328358	0.742641	NA
SNORD38A	32.228	0.0324953	0.0671455	0.480096	0.631159	NA
SNORD38B	46.9599	-0.045056	0.0739044	-0.608928	0.542572	NA
PUS1	4256.93	-0.0166441	0.0846772	-0.196552	0.844178	0.954419
IZUMO2	2.2088	0.00627264	0.0188347	0.350066	0.726289	NA
SLC2A11	82.2139	0.0475346	0.085064	0.555676	0.578432	0.859596
CALCRL	37.1738	0.123881	0.074543	1.69004	0.0910198	NA
FAM228B	112.39	-0.172266	0.0956848	-1.81047	0.0702224	0.406993
ATL2	3978	-0.129869	0.0953723	-1.36202	0.173192	0.569422
FAU	16395.7	-0.000689116	0.0953951	-0.00722388	0.994236	0.997729
ENO3	268.32	-0.141902	0.100493	-1.40978	0.158605	0.548785
RALBP1	3808.25	-0.0842891	0.0824533	-1.02232	0.306628	0.696232
LINC01144	59.6936	0.0188246	0.0861838	0.218513	0.827029	NA
TAP1	414.779	0.160123	0.0974742	1.64187	0.100618	0.465821
NKIRAS2	3933.67	-0.00861054	0.0933439	-0.0922302	0.926515	0.978708
HDHD5	3790.42	0.024969	0.0875101	0.285327	0.775393	0.932611
MATR3	38810	-0.217787	0.0943146	-2.30954	0.0209138	0.259179
C16orf92	0.292008	0.00528983	0.00988409	0.485808	0.627103	NA
ZNF79	360.741	-0.0279557	0.100536	-0.277791	0.781173	0.934257
MMP24-AS1-EDEM2	8.56525	0.00141622	0.0455669	0.030862	0.97538	NA
ERGIC3	9568.89	0.0419518	0.0910405	0.460788	0.644951	0.883943
RELA	3762.4	0.0273619	0.0912239	0.299895	0.764257	0.9277
STK36	1137.2	0.169692	0.0905998	1.87337	0.0610168	0.38641
CANX	60104.1	0.0212852	0.0828815	0.256817	0.79732	0.941027
FAM168A	2877.38	0.179087	0.0836882	2.13994	0.0323593	0.302344
SHC1	1978.18	0.00617493	0.0959724	0.0643198	0.948716	0.985733
CASC11	1.99285	-0.0275048	0.0234636	-1.27789	0.201288	NA
GCDH	1521.8	0.130457	0.0900578	1.44865	0.147435	0.533238
SYTL4	160.212	-0.00338629	0.100178	-0.0338471	0.972999	0.992319
ZNF512	3308.95	-0.0909213	0.0821092	-1.10734	0.268147	0.662969
YIPF5	2527.78	-0.107913	0.0957223	-1.12761	0.259483	0.65727
ENAH	16526.5	-0.0771687	0.0936955	-0.823656	0.410135	0.764992
TK1	6081.37	-0.22358	0.0908754	-2.46034	0.0138804	0.219139
TLE4	1798.2	-0.0064672	0.0864725	-0.0747771	0.940392	0.983839
CSDE1	48358.3	-0.101323	0.0901903	-1.12346	0.26124	0.658102
SMARCA1	2923.36	-0.0251698	0.0833104	-0.30227	0.762446	0.9277
PRR36	407.003	0.371688	0.0990984	3.75611	0.000172578	0.0327808
AVPR2	5.90411	-0.011321	0.0368689	-0.302746	0.762084	NA
MIER1	2691.04	-0.127378	0.0983852	-1.29527	0.195225	0.594552
FAH	893.044	0.198248	0.0915832	2.16533	0.0303626	0.294091
RPS15AP10	37.0038	0.0832577	0.0779096	1.07397	0.282838	NA
ZNF133	966.481	-0.0329416	0.0953968	-0.345496	0.729721	0.917169
NDRG2	544.409	0.0598457	0.0970859	0.616681	0.537445	0.839468
RPS15	44632.8	0.0879166	0.0980242	0.896917	0.369763	0.73856
LRRCC1	590.598	-0.0629482	0.0996376	-0.632057	0.527349	0.834194
BEAN1	18.7414	-0.0131726	0.060435	-0.219605	0.826179	NA
PSD	92.516	-0.0345544	0.091116	-0.378388	0.705143	0.907586
TMEM183A	4152.56	-0.159928	0.0857275	-1.86542	0.062122	0.388674
ATG101	1823.03	-0.105127	0.0976681	-1.07604	0.281908	0.676402
CLK4	1351.91	-0.326832	0.0962912	-3.39679	0.000681804	0.0598651
PGM3	4823.59	-0.118964	0.092183	-1.29069	0.19681	0.59487
LOC101929626	4.77002	-0.0346839	0.0345693	-1.02383	0.305914	NA
ARHGEF28	675.723	0.113901	0.0954281	1.19375	0.232574	0.631687
BID	2322.64	0.0504387	0.0874554	0.576707	0.564137	0.85214
ARG1	5.63209	0.0202069	0.0370279	0.550628	0.581889	NA
CNTF	1.21243	-0.0167901	0.0177535	-1.03249	0.301843	NA
TAFA5	322.834	0.22961	0.100536	2.28815	0.0221286	0.261455
TRIM49B	0	NA	NA	NA	NA	NA
NRM	112.805	-0.0295139	0.0961311	-0.307894	0.758163	0.926512
B3GALT6	4459.87	0.0238992	0.0921036	0.259469	0.795273	0.939896
CEP164	1318.1	0.139118	0.0909524	1.52943	0.126159	0.507252
IFT22	1869.3	-0.0652471	0.0982329	-0.663957	0.506718	0.822191
EXO5	881.804	0.0252532	0.10008	0.252118	0.80095	0.941471
LMF1	283.895	0.166202	0.100119	1.66197	0.0965191	0.457928
EPS8L2	37.0518	0.111611	0.0786323	1.43074	0.152504	NA
CRTC3	2427.74	0.218018	0.0946367	2.30347	0.0212526	0.260363
TMEM205	2296.93	0.0567037	0.0924517	0.613309	0.539672	0.840463
NSUN4	2707.37	-0.0524252	0.0975058	-0.537497	0.590924	0.865998
TLE1	3232.8	0.0962849	0.086119	1.11816	0.263498	0.659378
LINC01398	3.84192	-0.00417529	0.0266343	-0.16335	0.870243	NA
MKNK1-AS1	13.8387	0.0704165	0.0555063	1.28524	0.198709	NA
KNCN	0	NA	NA	NA	NA	NA
KLHDC7A	1.2361	-0.00594428	0.0175546	-0.339931	0.733908	NA
ENSA	11968.8	-0.15148	0.0907826	-1.66861	0.0951955	0.455894
TMED8	2334.69	0.0303859	0.0985563	0.308393	0.757783	0.926437
MMP11	9.25021	0.0235838	0.039667	0.605885	0.544591	NA
MOB3C	90.1139	0.0519281	0.089662	0.581529	0.560884	0.850024
SH2B1	2510.28	0.105988	0.0830885	1.27561	0.202094	0.601791
RDM1	174.487	0.0952846	0.100425	0.949534	0.342349	0.721743
RETN	0.143314	0.00296012	0.00988409	0.299483	0.764572	NA
DIDO1	4779.7	0.0794589	0.0859914	0.923969	0.355503	0.728578
PRRC2A	13736	0.199901	0.0803145	2.489	0.0128103	0.210721
CFAP45	37.893	-0.0758386	0.0790404	-0.961483	0.336309	NA
ADAT1	1207.9	0.000595562	0.0990847	0.0060066	0.995207	0.997934
EFCAB14-AS1	4.5046	0.0155694	0.0302901	0.519328	0.603532	NA
TMEM234	366.245	-0.143356	0.0996837	-1.43722	0.150655	0.537846
CYP4Z2P	0.128926	-0.00169929	0.00988409	-0.171922	0.863499	NA
FAM120B	533.271	-0.0668381	0.0972312	-0.687146	0.49199	0.812696
DEDD2	2168.25	0.0416712	0.0895016	0.465508	0.641568	0.883092
LILRB2	0.123819	-0.00169929	0.00988409	-0.171922	0.863499	NA
PRUNE1	2197.99	0.0389734	0.0841124	0.463348	0.643115	0.883165
ZNF511	2141.14	-0.0824685	0.0939024	-0.878145	0.379865	0.745334
TSC22D4	1738.16	-0.0514073	0.0875862	-0.586832	0.557317	0.848566
NDUFB3	2652.43	-0.112735	0.0936958	-1.20332	0.228852	0.628372
MLEC	11703.8	0.227141	0.0788212	2.88176	0.00395458	0.137039
PLEKHA7	1455.2	0.110492	0.0906872	1.21804	0.223207	0.622656
IFT52	1714	-0.100034	0.0987524	-1.01251	0.311295	0.699633
LINC00853	10.7792	0.0330454	0.0461312	0.730269	0.465226	NA
ETNPPL	157.086	-0.050278	0.0981453	-0.514198	0.607114	0.871377
SPECC1L	2335.95	-0.0155811	0.0851388	-0.182987	0.854808	0.957394
EDF1	10419.1	0.0291619	0.0961024	0.303431	0.761561	0.92747
POPDC2	15.6229	-0.0429192	0.0587061	-0.734019	0.462937	NA
USP33	4157.68	-0.115641	0.0983122	-1.17656	0.239369	0.637949
CCDC148	17.9282	0.00831414	0.0520053	0.162988	0.870528	NA
EVI5	1202.8	-0.199712	0.0996491	-2.00621	0.0448341	0.348457
LINC02265	1.0032	0.0111016	0.01235	1.09027	0.275593	NA
LINC01389	27.3192	-0.0251702	0.0611614	-0.41407	0.678823	NA
SKINT1L	1.70009	-0.00439772	0.0217765	-0.19796	0.843076	NA
WDR78	114.051	-0.144693	0.095644	-1.51071	0.130862	0.513181
SIGIRR	325.766	0.0174048	0.0998551	0.174469	0.861497	0.959397
C16orf70	958.561	0.0687767	0.0919346	0.747883	0.454531	0.793155
BBS12	184.426	-0.118743	0.0993716	-1.19808	0.230885	0.629136
SPATA6	311.702	0.0229901	0.100428	0.229121	0.818775	0.947461
GFOD2	1076.82	0.112372	0.092814	1.21107	0.225867	0.625018
DDX28	1673.69	0.0442383	0.0982107	0.450242	0.652536	0.88737
LRIF1	1588.35	-0.201982	0.0972816	-2.07675	0.0378243	0.3252
DRAM1	211.028	0.0376642	0.100536	0.374229	0.708234	0.908755
BLOC1S4	864.805	0.0110536	0.0974675	0.113392	0.90972	0.972264
LIN7C	1946.82	-0.201697	0.0986918	-2.04511	0.0408436	0.335968
UFSP2	1013.39	-0.17672	0.0905632	-1.95096	0.0510612	0.363983
SIDT1	43.4133	0.0894282	0.0811088	1.10397	0.269607	NA
RIMS1	17.6545	-0.0706169	0.0585395	-1.2178	0.223298	NA
KPNA4	5180.75	-0.144237	0.0895544	-1.61071	0.107244	0.478748
KPNA3	5679.26	-0.0998956	0.0969463	-1.03063	0.302714	0.693753
IQCA1	15.9619	0.0791312	0.0547724	1.46831	0.142021	NA
AGBL4-IT1	0.214797	-0.00169929	0.00988409	-0.171922	0.863499	NA
TDRD1	0.214797	-0.00169929	0.00988409	-0.171922	0.863499	NA
PAF1	13945.8	-0.0669425	0.0870962	-0.768583	0.442141	0.785672
PSPH	1915.37	-0.0980031	0.0914552	-1.07139	0.283995	0.677851
FAM110D	5.51329	-0.00167853	0.0366956	-0.0462111	0.963142	NA
SPEF2	218.531	-0.123953	0.100474	-1.23458	0.216988	0.615326
LINC01562	6.05809	0.0170224	0.0377986	0.457836	0.64707	NA
FHL1	13335.4	-0.130767	0.0811006	-1.61237	0.106882	0.478114
MTUS2	57.8891	-0.0186943	0.0872998	-0.213584	0.830872	NA
SATB2	2760.58	-0.0828586	0.0897844	-0.922853	0.356084	0.729002
ACIN1	14878.5	-0.0164036	0.0822207	-0.199502	0.84187	0.953779
LOC100505841	0	NA	NA	NA	NA	NA
DPY19L1	2921.94	-0.123469	0.09324	-1.32445	0.185354	0.583718
TTC39A-AS1	4.39631	-0.00236398	0.0303834	-0.0778941	0.937912	NA
TRIM55	2.2468	-0.00458112	0.0229358	-0.197472	0.843458	NA
AIF1	0.921318	-0.00544892	0.0145555	-0.352251	0.72465	NA
NAP1L1	39739.8	-0.13874	0.0957953	-1.44828	0.147538	0.53346
SLC52A2	2159.6	-0.005966	0.0947624	-0.06296	0.949798	0.985977
PNOC	0.892028	-0.0120945	0.013072	-1.01101	0.312013	NA
CFAP298	3519.86	-0.0171114	0.0890693	-0.192116	0.847651	0.955519
SLC49A4	547.091	-0.105226	0.0987529	-1.06459	0.28706	0.681093
LRP11	4117.75	-0.0188564	0.0823724	-0.228928	0.818925	0.947515
UTP4	5431.01	-0.0934408	0.100377	-0.930851	0.35193	0.726734
BBS1	881.138	0.03247	0.0966935	0.33561	0.737165	0.921345
SMU1	4998.35	-0.116462	0.0829179	-1.40447	0.16018	0.551694
PARVA	1587.56	-0.0773742	0.0910485	-0.849617	0.395538	0.755108
SLC45A2	1.19749	-0.00177923	0.0173497	-0.10253	0.918336	NA
RNF19A	912.883	-0.142753	0.0990594	-1.44223	0.149237	0.535318
MYO3A	489.303	-0.154706	0.100133	-1.54711	0.121837	0.502464
KANK1	1253.64	0.125879	0.0903594	1.39297	0.16363	0.556497
TMEM269-DT	5.14225	0.0489585	0.033042	1.58357	0.113292	NA
MEGF10	51.9534	0.172385	0.0846942	2.05568	0.039813	NA
NFYC	3158.06	-0.015957	0.0939059	-0.16989	0.865097	0.961013
FRMD4A	545.587	0.13139	0.0974057	1.35012	0.176976	0.57462
UCMA	1.71006	-0.00282379	0.0193309	-0.147021	0.883115	NA
FGFR1	4408.97	0.136222	0.0822099	1.65696	0.0975271	0.459024
RAD21L1	4.65331	0.0104053	0.0284307	0.377115	0.706088	NA
C1orf109	2998.01	-0.0486061	0.0841103	-0.577845	0.563369	0.851673
NALCN	245.42	0.0614414	0.100472	0.612503	0.540205	0.840474
TXNDC12-AS1	1.65358	-0.0128675	0.0198054	-0.667827	0.504244	NA
BTF3L4	4994.49	-0.190073	0.0860124	-2.20993	0.0271097	0.282284
SLC22A4	33.3641	-0.0609649	0.071655	-0.849266	0.395733	NA
TMEM70	2834.55	-0.112367	0.088553	-1.26886	0.204491	0.604769
FOXL2NB	24.9382	0.00677096	0.0702799	0.0961912	0.923369	NA
HLA-DPA1	125.799	0.242159	0.098748	2.45955	0.013911	0.219139
CAB39L	257.402	-0.00145327	0.100195	-0.0145167	0.988418	0.996226
UST	1506.39	0.122488	0.086615	1.41406	0.157344	0.54744
DYNC2LI1	955.325	-0.101134	0.0926933	-1.09146	0.27507	0.67027
MTMR2	3777	-0.165618	0.0894165	-1.85234	0.0639776	0.393051
DHDDS	1618.56	0.0918474	0.0918644	0.999583	0.317512	0.704475
TSC22D3	9548.03	0.102228	0.0833727	1.22618	0.220132	0.619102
UTY	0.214797	-0.00169929	0.00988409	-0.171922	0.863499	NA
NRTN	124.737	0.117368	0.0963746	1.22182	0.221775	0.621086
NOTCH4	0.788054	0.00541202	0.0122915	0.56202	0.574103	NA
ROR2	898.269	0.104915	0.093246	1.12564	0.260317	0.657881
OVOL1	4.33752	-0.0255879	0.0315762	-0.856231	0.39187	NA
YBX1	90563.1	-0.0412833	0.091525	-0.451059	0.651947	0.88694
CAPZA2	5770.4	-0.183528	0.0926221	-1.98187	0.0474938	0.35712
MIR181D	0	NA	NA	NA	NA	NA
CCDC90B	1487.69	-0.240287	0.086199	-2.78723	0.00531613	0.153156
LGALS3BP	12929.2	0.163405	0.0972166	1.68117	0.0927296	0.451293
LDHA	42048.8	-0.0358263	0.0811581	-0.441437	0.658897	0.890037
RESP18	1.35553	-0.00924194	0.0147835	-0.855469	0.392292	NA
ECHDC2	206.532	0.0721246	0.100535	0.716816	0.473488	0.803629
FLOT1	2459.13	-0.0617624	0.0931529	-0.663056	0.507294	0.822191
ANAPC13	1838.58	-0.172687	0.0893594	-1.93295	0.0532419	0.369199
HDHD3	770.641	0.0333171	0.0962818	0.346252	0.729154	0.916999
PKLR	0	NA	NA	NA	NA	NA
TTC21B	1260.35	-0.0544771	0.0997876	-0.546266	0.584883	0.862325
ARMC5	956.542	0.00353573	0.0956054	0.0369768	0.970504	0.992032
WNT5B	816.407	-0.0803857	0.0967545	-0.831076	0.405931	0.762133
PCDHGA5	12.8777	0.0475024	0.0418768	1.18487	0.23607	NA
SURF4	14385.6	0.0335784	0.0853434	0.393439	0.693995	0.903658
PTPN7	2.64921	-0.0313715	0.0250156	-1.46478	0.142982	NA
BPIFA2	0	NA	NA	NA	NA	NA
ADAD2	0	NA	NA	NA	NA	NA
TBXA2R	58.5178	0.0452243	0.086446	0.524444	0.59997	NA
PTGFR	81.666	0.118412	0.0917942	1.29417	0.195606	0.594722
DGCR2	4463.27	0.19951	0.0916475	2.17722	0.0294638	0.291174
LOC100507564	10.6384	-0.0347397	0.0497806	-0.705019	0.480798	NA
USP45	1299.65	-0.0692417	0.100507	-0.689617	0.490435	0.812265
CCDC138	1770.24	-0.189693	0.0929497	-2.04145	0.0412058	0.337067
LINC01771	2.96088	-0.00571973	0.0265358	-0.221829	0.824447	NA
XPOT	18217.2	-0.167356	0.0886269	-1.88835	0.0589784	0.379906
FEM1A	5521.51	0.0461551	0.0872781	0.528787	0.596953	0.86801
ERBIN	4791.36	-0.134861	0.100266	-1.34568	0.178405	0.57602
TRAPPC3	3778.57	-0.0829617	0.0883861	-0.938594	0.347939	0.72471
ITGA2	991.081	0.0849943	0.0987414	0.861619	0.388897	0.750299
AUH	739.085	-0.0729707	0.0969484	-0.753141	0.451365	0.791785
DGAT2	46.5013	0.159107	0.0835728	1.91665	0.0552823	NA
SAMD12-AS1	1.15429	-0.0138769	0.016152	-0.930411	0.352158	NA
TFDP1	18501.7	-0.0547011	0.0785872	-0.696055	0.486395	0.810343
ATAT1	467.142	0.166938	0.0978961	1.70414	0.0883555	0.443141
PANK2	2033.41	-0.156365	0.0890542	-1.75543	0.0791854	0.426596
ADGRG1	8.46748	0.020337	0.0386226	0.533452	0.593721	NA
C17orf80	2475.93	-0.0766872	0.0878582	-0.872789	0.382778	0.746991
CASC1	20.4865	-0.0343694	0.0549622	-0.639016	0.522812	NA
PTPN5	9.98505	0.0225727	0.0437214	0.518835	0.603876	NA
CYB5RL	1059.44	0.115126	0.0954186	1.20669	0.22755	0.62715
C10orf95	83.2244	-0.0106035	0.0911016	-0.116344	0.90738	0.971521
MEA1	4239.8	-0.0333278	0.0974103	-0.342089	0.732284	0.918358
CDR2	2194.91	-0.0714063	0.0870346	-0.820356	0.412013	0.766514
CDO1	620.441	0.0311139	0.0933329	0.333422	0.738816	0.921345
CDC42	11463.9	-0.195037	0.077841	-2.5056	0.0122243	0.208216
YWHAH	6569.79	-0.149339	0.087113	-1.71419	0.086493	0.441069
SSBP3-AS1	35.311	0.00832234	0.0763636	0.109266	0.912991	NA
MCM9	1330.21	-0.0839413	0.0953378	-0.880435	0.378624	0.744697
WDR55	1297.92	0.0516152	0.0878224	0.5877	0.556734	0.848552
FCAR	0	NA	NA	NA	NA	NA
MROH7	0	NA	NA	NA	NA	NA
MROH7-TTC4	0.360801	0.000630423	0.00988409	0.0637816	0.949144	NA
CDK5RAP2	4270.07	-0.0190165	0.0875864	-0.217096	0.828133	0.948743
ARL4A	709.525	-0.128474	0.0942339	-1.36358	0.1727	0.568304
NBPF8	627.471	0.0250823	0.0968508	0.259145	0.795524	0.940059
KCNA6	75.0904	0.0720511	0.0847865	0.847436	0.396752	0.755967
IL5RA	8.66462	-0.0577024	0.0433075	-1.37283	0.169806	NA
CALN1	0.854457	-1.73e-05	0.0135614	-0.00154434	0.998768	NA
BAIAP2L2	82.0558	0.163917	0.0895034	1.84732	0.0647006	0.393626
DDX51	3611.18	0.107963	0.0909819	1.1865	0.235425	0.634719
COA8	1658.5	-0.00181285	0.0992864	-0.0182495	0.98544	0.995243
KBTBD12	5.23298	-0.0309509	0.0360375	-0.872052	0.38318	NA
TCF12	2580.6	-0.0887658	0.0972282	-0.913117	0.361181	0.731465
MS4A7	0	NA	NA	NA	NA	NA
LOC100507634	98.7028	0.0182437	0.0954691	0.19045	0.848956	0.95554
MIR4422HG	0	NA	NA	NA	NA	NA
LINC01767	4.74876	-0.0155694	0.0354875	-0.443972	0.657063	NA
PFKFB4	133.544	0.10458	0.0977044	1.07007	0.284587	0.678048
LOC101929935	0.929977	-0.0155724	0.0148404	-1.16799	0.24281	NA
ATXN1	1658.34	-0.000530404	0.0915207	-0.0057953	0.995376	0.997934
RPE65	1.184	-0.00906672	0.0157993	-0.576012	0.564607	NA
EXD2	1772.78	-0.0355159	0.0847224	-0.419189	0.675078	0.896356
VPS35	9030.31	-0.164128	0.0828312	-1.98153	0.0475313	0.35712
CSGALNACT1	143.91	0.0277424	0.0963012	0.288214	0.773183	0.931533
AURKB	8561.88	-0.0163886	0.0885523	-0.185065	0.853178	0.956624
SPX	177.928	-0.11819	0.0959763	-1.23494	0.216852	0.615149
STRADB	2062.84	-0.0446244	0.083527	-0.534254	0.593166	0.867059
CMC1	951.766	-0.0839883	0.0916726	-0.916233	0.359545	0.730333
SYN1	32.3384	-0.00586251	0.071799	-0.081091	0.93537	NA
WNK4	581.979	-0.0404211	0.0955626	-0.423023	0.672278	0.895017
SLC22A17	246.509	0.394716	0.100537	3.9372	8.24391e-05	0.0232891
LINC01135	3.29888	-0.0181673	0.0257466	-0.712495	0.476158	NA
LINC01358	0.146004	0.00296012	0.00988409	0.299483	0.764572	NA
HSD52	0.876025	0.00989544	0.0116628	0.980995	0.326595	NA
GBP5	0.123819	-0.00169929	0.00988409	-0.171922	0.863499	NA
NUP93	6290.64	-0.000511883	0.0845238	-0.00605575	0.995168	0.997934
ZFP42	0.64439	-0.00669509	0.0101426	-0.671392	0.501971	NA
ATP2A3	116.72	0.239062	0.0904248	2.67881	0.0073884	0.17382
CCDC13	29.6786	0.0506949	0.0708206	0.718557	0.472414	NA
TAMM41	804.435	-0.0449665	0.0958962	-0.468656	0.639316	0.882925
MIR324	11.6444	0.00200309	0.0426599	0.047852	0.961834	NA
MIR331	3.38917	0.0185611	0.0247859	0.817226	0.413799	NA
CDK5RAP1	2578.95	-0.0487997	0.0973486	-0.501137	0.616274	0.873621
C6orf136	363.668	0.0861871	0.100201	0.859178	0.390243	0.751289
GABBR1	394.812	0.0967303	0.0990033	0.978125	0.328013	0.71125
LOC101926944	0.214797	-0.00169929	0.00988409	-0.171922	0.863499	NA
SF3A3	17365.9	-0.0828896	0.0852287	-0.972535	0.330785	0.713746
AP3B2	613.154	-0.00298521	0.0996996	-0.0299014	0.976146	0.993034
WDR54	1106.42	0.0858539	0.0976231	0.87917	0.379309	0.745031
LINC01748	1.98562	0.00218083	0.0180695	0.124689	0.90077	NA
LOC101926964	5.66081	-0.066025	0.0335876	-2.34945	0.0188013	NA
NFIA-AS2	0.403856	-0.00137349	0.00996529	-0.125034	0.900497	NA
DMXL1	2550.21	-0.117145	0.100356	-1.16798	0.242815	0.640555
NEK11	109.01	-0.13055	0.0964326	-1.35583	0.175152	0.571886
NFIA-AS1	3.05682	0.00542403	0.028323	0.192025	0.847723	NA
MGC34796	0.214797	-0.00169929	0.00988409	-0.171922	0.863499	NA
TM2D1	1283.99	-0.188878	0.0915169	-2.06329	0.0390846	0.328462
CFD	61.7578	0.0272969	0.088199	0.310487	0.756191	NA
CTSE	0.128926	-0.00169929	0.00988409	-0.171922	0.863499	NA
CTSB	5570.92	0.185657	0.0824122	2.25289	0.024266	0.270188
TXNIP	704.803	-0.179152	0.0965236	-1.85534	0.0635478	0.391776
ESYT1	7239.14	-0.0112497	0.0794812	-0.141535	0.887447	0.967238
FGF9	848.388	-0.198051	0.0958708	-2.06684	0.0387491	0.327578
GDPD3	60.2589	0.0980258	0.0861524	1.14016	0.25422	NA
LRP2BP	164.816	-0.169144	0.0991797	-1.71015	0.0872387	0.44193
LAPTM4B	17189.6	-0.00684141	0.0809736	-0.0844894	0.932667	0.981138
SCN3B	139.921	-0.0468023	0.0960113	-0.486387	0.626693	0.87817
ZNF442	11.8166	-0.00933147	0.0464451	-0.198614	0.842565	NA
PLA2G12A	2422.32	-0.110706	0.0995247	-1.11283	0.265783	0.661846
MOG	0.563099	0.00528983	0.00988409	0.673198	0.500821	NA
RIOX2	1953.77	-0.143117	0.0871584	-1.64229	0.10053	0.465771
SHFL	9.71412	0.0168614	0.0442306	0.381046	0.703169	NA
ANKRD13C	2858.15	-0.207976	0.090658	-2.29445	0.0217649	0.261455
SLIT3	70.7112	0.0678658	0.0914798	0.743453	0.457207	0.794306
IL34	4.36257	0.0287695	0.0330226	0.891046	0.372905	NA
EEF1D	5557.91	0.0111522	0.0930607	0.11983	0.904618	0.970727
EPM2AIP1	1986.49	-0.0169684	0.099636	-0.170372	0.864717	0.96092
UBE2F	878.089	-0.104243	0.0939256	-1.10943	0.267246	0.662078
THADA	3090.56	-0.0450018	0.096008	-0.468644	0.639324	0.882925
AQP7	4.09352	0.0106642	0.0329744	0.323218	0.74653	NA
STAMBP	3191.33	-0.13759	0.0946894	-1.45289	0.146255	0.530783
CAVIN2	0.575947	0.00863895	0.0110151	0.774805	0.438455	NA
EREG	2.72905	0.00885067	0.0260221	0.343085	0.731535	NA
EP300	7142.44	0.0915025	0.095424	0.95885	0.337634	0.718447
ERN1	441.716	0.0505306	0.0968385	0.521703	0.601877	0.869623
FBL	48457.6	-0.0659306	0.0901905	-0.731018	0.464768	0.799766
HLA-DOA	5.05136	-0.00302656	0.029488	-0.102957	0.917997	NA
GPR17	0	NA	NA	NA	NA	NA
LINC00324	21.2401	0.0551337	0.0631723	0.869629	0.384503	NA
MBNL1-AS1	314.463	0.0600251	0.099471	0.603924	0.545894	0.843396
NEDD9	139.334	-0.0135183	0.09562	-0.140907	0.887943	0.967261
ITGB3BP	3044.04	-0.222704	0.0859988	-2.58969	0.00960625	0.189749
DLEU2L	28.111	0.0222435	0.0700498	0.315529	0.75236	NA
SLC25A37	3077.48	0.105858	0.0864965	1.22379	0.221033	0.620105
KLHL24	740.714	-0.260188	0.100224	-2.59941	0.00933841	0.188729
TRAK1	2292.55	0.0684877	0.0853704	0.802181	0.422448	0.773527
FAM83H-AS1	2.41016	0.00292908	0.0216684	0.138548	0.889807	NA
ANKRD45	0.712942	0.00653153	0.0118248	0.549704	0.582522	NA
CCNH	2563.41	-0.258876	0.0878939	-2.94561	0.00322321	0.130759
UBE2U	0.563099	0.00528983	0.00988409	0.673198	0.500821	NA
RPL36AL	6535.01	-0.123371	0.0919301	-1.34202	0.179591	0.577251
KCNJ5	7.75224	0.0230567	0.04328	0.532126	0.594639	NA
VWF	17.1923	-0.0494506	0.0560357	-0.888834	0.374092	NA
CEP57	2947.2	-0.198201	0.0912697	-2.17207	0.0298501	0.292342
NAGK	855.92	0.0540121	0.0950307	0.56808	0.569981	0.854659
PSG4	22.1489	-0.0877332	0.0662382	-1.34157	0.179735	NA
ADAMTS12	3.89848	-0.0312264	0.0271717	-1.28549	0.198623	NA
RALGPS1	503.155	0.126934	0.0999296	1.27036	0.203956	0.604288
RPGR	1006.09	-0.147479	0.0920055	-1.60328	0.108874	0.481359
DUS3L	4150.48	-0.0563411	0.0945025	-0.596102	0.551107	0.845131
DGKA	88.5956	0.0515196	0.0939934	0.546925	0.58443	0.862325
LRMP	4.20865	0.00178796	0.0282463	0.065018	0.94816	NA
LINC01359	4.71533	-0.0030957	0.0355455	-0.0871147	0.93058	NA
MIR3671	8.82746	-0.0257436	0.0401693	-0.654536	0.512767	NA
OSMR	263.817	0.196568	0.100365	1.95688	0.0503613	0.362085
MEGF11	491.819	-0.0325108	0.0967353	-0.33618	0.736735	0.921345
FAM71F2	46.4634	-0.13554	0.081465	-1.66399	0.0961138	NA
KCNMB3	81.1289	-0.045511	0.0872068	-0.519957	0.603094	0.870124
CRYZ	1446.01	-0.20794	0.0930349	-2.236	0.0253519	0.276446
CFAP99	12.0662	0.0592562	0.0498415	1.20909	0.226629	NA
GRM7	1.40775	0.0141165	0.0139126	1.34752	0.177813	NA
UBE2D3	13995.7	-0.264019	0.0812845	-3.24815	0.00116158	0.0790298
RGS12	409.938	0.172092	0.0982504	1.75132	0.0798904	0.427373
SNRPB	26021.5	-0.0721656	0.0906011	-0.796522	0.425729	0.776259
ENHO	203.271	0.0609963	0.0971597	0.629751	0.528857	0.835156
OASL	0.292008	0.00528983	0.00988409	0.485808	0.627103	NA
CAV2	2554.08	-0.114157	0.0962097	-1.18693	0.235254	0.634391
TEX45	40.0001	0.181195	0.0788049	2.33509	0.0195387	NA
FSTL5	3.90991	-0.00533357	0.0265971	-0.196225	0.844434	NA
ING5	2015.5	0.0288026	0.091306	0.315458	0.752414	0.925334
CPT1C	232.01	0.271827	0.100534	2.70489	0.00683264	0.169967
MFSD2A	1098.48	0.123652	0.0999438	1.23643	0.216298	0.614665
ADAM28	5.13711	-0.00468524	0.0290723	-0.1638	0.869888	NA
RRN3	1239.29	-0.177373	0.0976463	-1.81586	0.0693912	0.404186
TMEM144	416.908	0.074688	0.100535	0.744319	0.456684	0.794306
RFWD3	8711.47	-0.0360479	0.094182	-0.382721	0.701927	0.906821
FAM186B	78.8538	-0.030163	0.0851976	-0.356749	0.721279	0.913996
ITPRIP	1391.13	0.0469479	0.0982009	0.477832	0.63277	0.881138
TMEM120A	664.591	0.115418	0.0975638	1.18312	0.23676	0.636191
RAB40C	1277.88	0.158342	0.09513	1.66411	0.0960914	0.457515
SERPINE3	9.94345	-0.0856254	0.0447126	-2.12807	0.0333315	NA
TMEM176B	54.4822	-0.196779	0.0864153	-2.2844	0.022348	NA
CHPF2	2653.47	-0.0419834	0.0855553	-0.490654	0.623671	0.877027
MEF2C	1356.3	0.0274108	0.098516	0.278336	0.780755	0.934248
HECTD4	3776.69	0.20447	0.0915864	2.2325	0.0255821	0.277448
EIF4E3	1140.53	-0.0582083	0.0978483	-0.595297	0.551645	0.845356
PKN3	4530.55	0.0961771	0.0856254	1.1233	0.261309	0.658102
PDE9A	1453.18	0.040194	0.0907909	0.442779	0.657926	0.890037
PCID2	4752.87	-0.0104486	0.0841749	-0.124121	0.90122	0.969804
C19orf71	200.198	0.0740533	0.0998733	0.742733	0.457643	0.794576
PDIA4	12410.8	0.0646085	0.0823749	0.784319	0.432853	0.780854
APLP2	16861.1	0.0524593	0.0801638	0.654407	0.512849	0.825135
FIP1L1	3391.53	-0.126088	0.0905861	-1.39174	0.164002	0.557032
ITPR1	1710.95	0.0110203	0.0868383	0.126905	0.899016	0.969117
SNAPC5	1059.99	-0.128097	0.0966394	-1.32495	0.185188	0.583539
UTRN	3600.99	-0.0341956	0.100438	-0.340584	0.733417	0.919247
REEP5	9531.68	-0.109532	0.097467	-1.12397	0.261025	0.658102
BDNF-AS	53.1782	0.0785378	0.0765003	1.03143	0.302341	NA
DHX9	33307.4	-0.12577	0.088358	-1.42344	0.15461	0.543603
ADAM32	5.42767	0.00749274	0.0364747	0.202354	0.83964	NA
GNG12-AS1	61.5684	-0.0882133	0.0849638	-1.04454	0.296236	NA
MIR1262	0	NA	NA	NA	NA	NA
USP17L3	0.257852	-0.00402898	0.00988409	-0.362846	0.71672	NA
CD46	6110.78	-0.0397432	0.0977385	-0.406686	0.684239	0.900059
DEPDC1-AS1	12.5194	-0.0283655	0.04654	-0.607441	0.543559	NA
LINC01707	0	NA	NA	NA	NA	NA
LINC01758	1.52089	-0.0177108	0.0176818	-1.15924	0.246357	NA
CEP104	3340.99	0.00502789	0.0899437	0.0558916	0.955428	0.988394
ACTG1	127667	0.171224	0.0827483	2.06925	0.0385231	0.327157
ARNTL	475.924	-0.209064	0.0996827	-2.09604	0.0360786	0.318074
LRRFIP1	2934.51	-0.105866	0.100369	-1.05527	0.2913	0.685147
MECOM	1530.85	-0.185157	0.097978	-1.89098	0.0586269	0.379906
PIN1P1	0.128926	-0.00169929	0.00988409	-0.171922	0.863499	NA
RHOBTB1	1103.8	0.110123	0.0922271	1.19423	0.232388	0.631484
AFDN	10660.9	-0.0281623	0.0803755	-0.35038	0.726054	0.916206
CYHR1	1579.57	-0.112761	0.096945	-1.16297	0.24484	0.642767
CDAN1	1362.02	0.304124	0.090684	3.35424	0.000795833	0.0654547
PISD	2246.37	0.0744995	0.0930788	0.800214	0.423587	0.774397
HFE	79.6341	0.0990179	0.0824631	1.21046	0.226102	0.625277
TRIP12	9680.43	-0.0563865	0.0908885	-0.620393	0.534999	0.838635
BEND5	25.5256	0.0130474	0.069343	0.187446	0.851311	NA
NOP14	10807.2	-0.150276	0.0899532	-1.67055	0.0948098	0.455641
SUPT3H	871.653	-0.0393145	0.0945713	-0.415831	0.677534	0.896776
CORO7	45.9703	-0.0165526	0.0774799	-0.21504	0.829736	NA
ZNF222	975.282	-0.256966	0.0971597	-2.64377	0.00819887	0.179974
TIAL1	7765.72	-0.103131	0.0826722	-1.24745	0.212234	0.61277
MTCH1	10146.2	0.000440011	0.0898117	0.00489908	0.996091	0.998011
LINC01788	0	NA	NA	NA	NA	NA
CCNJ	2229.6	-0.230459	0.0865984	-2.6614	0.00778171	0.175257
ABCA9	5.19083	-0.00743036	0.0321972	-0.225737	0.821406	NA
ZRANB2-AS1	148.811	-0.0134523	0.0925968	-0.145727	0.884137	0.966167
ZRANB2-AS2	19.1239	0.0325855	0.0569182	0.571752	0.56749	NA
NEGR1-IT1	0	NA	NA	NA	NA	NA
LINC01360	0.247638	-0.00402898	0.00988409	-0.352962	0.724117	NA
LINC02238	0.429593	-0.00402898	0.00988409	-0.512425	0.608354	NA
ASAH2B	516.334	-0.203747	0.0958682	-2.12578	0.0335218	0.306245
FPGT-TNNI3K	0.376564	-0.00559068	0.00994307	-0.485302	0.627462	NA
HJV	2.968	0.041372	0.0247218	2.15235	0.0313702	NA
LRRC53	0.705146	0.00810772	0.0130675	0.607915	0.543244	NA
TYW3	3686.39	-0.101258	0.0948052	-1.06829	0.285389	0.678987
HNRNPH1	32429.1	-0.0994112	0.0917227	-1.08387	0.278424	0.673563
CPT1B	47.2547	0.0317698	0.0833515	0.382951	0.701756	NA
VGF	242.094	-0.023587	0.0898083	-0.261694	0.793557	0.939444
VEGFA	2576.74	-0.0722548	0.0935691	-0.772047	0.440086	0.784984
CSRP3	1.76143	-0.00311382	0.0161968	-0.189756	0.849501	NA
WASF1	3729.4	-0.103244	0.0870558	-1.18593	0.235649	0.635012
ACER3	1401.83	-0.132299	0.0948852	-1.39479	0.16308	0.556092
SSX2IP	4098.59	-0.187946	0.0978488	-1.92162	0.0546539	0.373367
RSBN1	1628.95	-0.156272	0.0899041	-1.73847	0.0821287	0.431907
DLSTP1	55.4134	-0.0322181	0.083413	-0.385306	0.700011	NA
UBR7	1103.99	-0.0497323	0.0939178	-0.529293	0.596602	0.86801
SNORD45A	31.1723	-0.0777398	0.0740659	-1.05082	0.293341	NA
SNORD45B	42.8448	-0.0790167	0.0754995	-1.04119	0.297785	NA
ST3GAL5	472.423	-0.0261142	0.0977215	-0.267214	0.789305	0.937632
C10orf53	0	NA	NA	NA	NA	NA
CFLAR	1115.76	0.0331442	0.0934877	0.354615	0.722878	0.914469
LOC101927342	0.856257	0.0101503	0.0140814	0.759775	0.447389	NA
ARAF	3843.86	-0.0445321	0.0927472	-0.480068	0.631179	0.880595
UBE2L6	128.305	0.310152	0.0992151	3.1334	0.00172793	0.0973133
MCF2	48.7931	-0.0455051	0.0773758	-0.591396	0.554255	NA
CSF1	306.795	0.147163	0.0994089	1.48121	0.13855	0.521441
MIR7156	0	NA	NA	NA	NA	NA
OSBP2	330.828	0.184466	0.100221	1.84299	0.0653308	0.394716
SAA2	4.44405	0.00970426	0.0314653	0.305716	0.759821	NA
TCP1	34964.7	-0.163983	0.0774218	-2.11807	0.0341693	0.308998
ANO10	805.383	0.119371	0.0959833	1.24359	0.213649	0.613167
MLLT3	2291.27	-0.155963	0.0936481	-1.66583	0.0957466	0.45738
ANKDD1A	56.2969	-0.0609413	0.0797747	-0.773022	0.439509	NA
HINT2	1359.72	-0.0804674	0.0976519	-0.823834	0.410034	0.764914
CRB3	10.5815	-0.0229893	0.0497681	-0.467941	0.639827	NA
MIGA1	1291.01	-0.0349601	0.0808816	-0.432676	0.66525	0.892057
SLC44A1	2552.23	0.0378112	0.0939489	0.402563	0.687269	0.901036
PREB	4218.49	-0.0662235	0.0906714	-0.730315	0.465198	0.799884
ARHGEF7	4563.13	0.0492132	0.0868332	0.5667	0.570918	0.855104
POU4F1	1527.62	-0.0303248	0.0909006	-0.33366	0.738636	0.921345
TVP23B	1311.49	-0.21238	0.0951052	-2.23432	0.025462	0.277118
KLK4	2.2605	0.00550733	0.0252723	0.218588	0.826971	NA
EXOC3-AS1	325.427	-0.122208	0.0997957	-1.22476	0.220667	0.619712
GHRL	25.0189	0.0526635	0.0672526	0.789813	0.429637	NA
SLC4A7	1617.49	-0.103569	0.100505	-1.03144	0.302333	0.693569
HOXC9	1815.38	0.0480989	0.0949241	0.506643	0.612405	0.872887
TUBD1	644.129	-0.0134154	0.0969072	-0.138694	0.889692	0.967338
MBD1	4167.67	0.0189996	0.08286	0.229282	0.81865	0.9474
KRIT1	1578.94	-0.0473308	0.100398	-0.471691	0.637147	0.882497
MGC27382	0.247638	-0.00402898	0.00988409	-0.352962	0.724117	NA
CHCHD10	1276.79	0.25419	0.0965288	2.63476	0.00841976	0.183025
FLYWCH1	1784.86	0.0959334	0.0914398	1.04906	0.294149	0.68737
IFI44	7.92981	0.0576807	0.0382693	1.64125	0.100746	NA
KRT80	14.2881	-0.0623413	0.0549163	-1.13654	0.255731	NA
HDDC3	1856.39	0.0285551	0.0924141	0.308992	0.757327	0.926343
TMEM17	113.878	0.0473207	0.0934542	0.50775	0.611629	0.872718
TMPRSS11B	0.358111	0.000630423	0.00988409	0.0637816	0.949144	NA
VAPB	4563.08	-0.0911212	0.089608	-1.01678	0.309257	0.697871
PRKCB	906.821	0.00120155	0.0916536	0.013113	0.989538	0.996659
ERCC4	1449.66	-0.159515	0.099188	-1.60899	0.107618	0.479091
TPD52L2	4322.38	0.0144774	0.084927	0.170456	0.864652	0.96092
TMEM225B	111.875	0.124942	0.0967712	1.28955	0.197207	0.595226
FGF1	2.84423	-0.0207882	0.0258736	-0.857609	0.391108	NA
OPRM1	0.143314	0.00296012	0.00988409	0.299483	0.764572	NA
RPS9	17422.7	-0.00329528	0.0965904	-0.0341157	0.972785	0.992194
CLNS1A	7083.24	-0.188909	0.0836612	-2.25813	0.0239378	0.268628
PDZD4	289.62	0.100343	0.100171	1.00251	0.316096	0.703729
NONO	52488	0.0417012	0.0861237	0.484196	0.628247	0.879464
KLK14	45.8984	0.01835	0.0799463	0.228081	0.819583	NA
TNFAIP8L3	109.708	-0.0205216	0.0901794	-0.2264	0.820891	0.947898
SLC25A18	57.9985	0.0173141	0.0796283	0.216051	0.828948	NA
LINC01362	0	NA	NA	NA	NA	NA
LINC01361	0	NA	NA	NA	NA	NA
LINC01725	4.5952	0.00248619	0.0338335	0.074563	0.940562	NA
LOC101927560	3.04984	0.024232	0.0272565	0.939697	0.347373	NA
AGAP2	109.767	0.188231	0.0925391	2.05083	0.0402834	0.334888
BCR	3415.26	0.154193	0.0822729	1.8742	0.0609031	0.386066
CEACAM21	0.844649	0.00897964	0.0111899	0.920613	0.357253	NA
PDCD6	3252.04	0.0361694	0.0876038	0.412867	0.679704	0.897287
MS4A6A	0	NA	NA	NA	NA	NA
POTEI	0	NA	NA	NA	NA	NA
CDK19	921.262	-0.0950603	0.0969449	-0.980782	0.3267	0.710648
MORN1	545.977	0.169297	0.0973992	1.73883	0.0820654	0.431757
MGAT4D	0	NA	NA	NA	NA	NA
SAMD13	81.9645	0.148319	0.0875065	1.70812	0.0876144	0.442285
ARL6IP1	11058.3	-0.0724551	0.0816109	-0.88783	0.374632	0.741931
FAM13A	1027.45	-0.0096055	0.0981785	-0.0978907	0.922019	0.976938
CHMP3	106.161	0.0286842	0.0950683	0.301551	0.762994	0.9277
DMBT1	2.31728	-0.0340289	0.0217844	-2.19068	0.0284748	NA
LOC389602	0	NA	NA	NA	NA	NA
LINC01461	28.1722	0.158421	0.0691947	2.36198	0.0181774	NA
ZNF44	422.857	-0.152353	0.100535	-1.51789	0.129042	0.510785
UCHL5	5830.2	-0.219951	0.09908	-2.22122	0.026336	0.279525
ALDH1A2	11074	-0.0486931	0.0890401	-0.546837	0.584491	0.862325
VAX2	79.2558	-0.0239345	0.0929649	-0.257997	0.79641	0.940593
TXN2	4364.67	-0.05464	0.0872987	-0.625871	0.5314	0.836528
LRRC6	5.15751	-0.038534	0.0324753	-1.24603	0.212753	NA
OSCAR	0.719562	0.0103169	0.0119312	0.921921	0.35657	NA
EXOC2	3839.97	0.00975136	0.0887307	0.109897	0.912491	0.973284
ZBED6CL	824.41	0.196981	0.095746	2.05668	0.0397167	0.331696
KIF13A	1533.96	0.0539717	0.0907361	0.594873	0.551928	0.845691
LINC00974	0.496346	0.000661748	0.010126	0.065351	0.947895	NA
KYAT3	1798.11	-0.147654	0.086278	-1.71122	0.0870402	0.44193
LOC646626	6.36933	-0.00899867	0.032864	-0.271656	0.785887	NA
HTR3E	1.04486	-0.00749062	0.0153681	-0.474761	0.634958	NA
CSRP1	694.191	-0.069517	0.0973277	-0.713731	0.475394	0.804393
ZNHIT6	3419.78	-0.199698	0.0953331	-2.09531	0.0361432	0.318212
IL11RA	276.325	0.0702585	0.100352	0.701696	0.482869	0.808976
COL24A1	54.9444	0.00274183	0.0752766	0.0367244	0.970705	NA
SPATA33	452.727	0.0266362	0.0974674	0.273184	0.784712	0.935707
AP1S3	1087.89	-0.00427362	0.0889423	-0.0480524	0.961674	0.989304
TYW5	750.039	-0.151278	0.100433	-1.50818	0.131509	0.514128
BET1	2197.35	-0.180908	0.091954	-1.96793	0.0490766	0.36
GPR1	37.4029	-0.0229565	0.0756519	-0.302241	0.762468	NA
KRT78	1.91147	0.0194606	0.0225858	0.914737	0.36033	NA
GSAP	54.0505	-0.000603854	0.0813957	-0.00746068	0.994047	NA
LYG1	55.5049	-0.093346	0.0851047	-1.09987	0.271389	NA
PRPF4B	10265.4	-0.19847	0.0897297	-2.21206	0.0269626	0.281655
RCBTB1	1784.32	-0.00572246	0.0908621	-0.0629845	0.949779	0.985977
TAF4	774.363	0.143827	0.0951994	1.51008	0.131023	0.513198
PLA2G6	575.082	0.0737782	0.0950148	0.776672	0.437352	0.783313
ERC1	5700.5	0.193962	0.0850042	2.28171	0.0225062	0.26352
SAE1	23532.5	-0.0747656	0.0927992	-0.805656	0.420441	0.771155
KIAA0825	42.1962	-0.0491888	0.0804943	-0.60867	0.542743	NA
C1orf112	2423.55	-0.124771	0.0966583	-1.29059	0.196844	0.59487
MIR7856	2.53395	0.0218172	0.0172677	1.93977	0.0524082	NA
GGTLC1	0	NA	NA	NA	NA	NA
CLCA4-AS1	32.7899	-0.0162345	0.0761279	-0.214398	0.830237	NA
CLCA3P	4.19829	-0.0509603	0.0295856	-2.10437	0.035346	NA
GSTM2	2.96516	0.0142901	0.0271259	0.550083	0.582263	NA
DERL3	190.352	0.0872961	0.0971496	0.896147	0.370174	0.738927
CTU2	1610.7	0.0643096	0.0954955	0.673245	0.500791	0.819208
RIPK1	873.59	-0.0608765	0.095119	-0.639623	0.522417	0.831209
MIR548AC	0	NA	NA	NA	NA	NA
LINC01140	22.7179	0.0116143	0.062713	0.183377	0.854502	NA
ECI2	4802.95	-0.0514453	0.0847668	-0.606948	0.543885	0.842808
LINC01364	0.438012	0.00660521	0.00998948	0.605575	0.544797	NA
PKN2-AS1	7.72337	-0.0679421	0.0428538	-1.70556	0.0880907	NA
MUC20	6.49491	0.0393525	0.0405152	0.981093	0.326547	NA
SUPT20H	3639.02	-0.00948158	0.0933015	-0.101625	0.919054	0.975221
ZIM2	0	NA	NA	NA	NA	NA
ITPK1	976.155	0.0347596	0.0996783	0.348455	0.727498	0.916206
CYP4B1	0	NA	NA	NA	NA	NA
NRXN1	2.71873	-0.00825571	0.0272422	-0.302421	0.762331	NA
CCDC14	3821.58	-0.133908	0.0976864	-1.37122	0.170305	0.565751
CEACAM1	16.5912	0.0686753	0.0552201	1.27981	0.200612	NA
PEMT	2008.08	0.100353	0.0947019	1.05967	0.289296	0.683154
TMEM218	682.49	-0.0095574	0.0955083	-0.100048	0.920306	0.976116
GBP3	2.00258	-0.023691	0.0216353	-1.20663	0.227573	NA
ORC5	3415.09	-0.112193	0.0892644	-1.25673	0.208853	0.609644
ROBO3	283.234	0.115564	0.0999808	1.15714	0.247217	0.645097
TTC7A	659.498	0.00150955	0.0947909	0.0159237	0.987295	0.99577
TRIM68	477.69	0.05009	0.100328	0.498549	0.618097	0.874848
LOC729930	0.143314	0.00296012	0.00988409	0.299483	0.764572	NA
GBP6	0.815844	0.00353367	0.0133354	0.304889	0.760451	NA
TTC21A	61.7939	-0.166676	0.0841747	-1.98283	0.047386	NA
GBP1P1	1.31404	0.0138496	0.0137854	1.3252	0.185106	NA
LRRC8C-DT	17.7165	-0.0350351	0.0558661	-0.633255	0.526567	NA
CES2	2645.07	0.0871556	0.0854605	1.01984	0.307805	0.696983
ACSL1	2338.09	0.0345171	0.0854045	0.404121	0.686123	0.900442
GEMIN8P4	187.131	-0.0239911	0.100402	-0.238776	0.811279	0.945715
OR10J1	0	NA	NA	NA	NA	NA
ZBTB25	461.875	0.062911	0.0992697	0.635144	0.525334	0.832527
DECR2	183.808	-0.0355525	0.100028	-0.354767	0.722764	0.914451
SNORD3G	0.958781	-0.00667793	0.014539	-0.626608	0.530916	NA
VTRNA1-1	2.54725	-0.0115636	0.0244416	-0.500688	0.616591	NA
LINC01763	3.88344	-0.00865975	0.0319167	-0.278372	0.780727	NA
ZNF644	4919.81	-0.307047	0.0927756	-3.31034	0.000931827	0.071058
TMEM14A	1082.32	-0.0488515	0.0921075	-0.530533	0.595742	0.867774
MRPL42	8687.82	-0.204512	0.0888422	-2.30222	0.0213228	0.260363
RNF121	1065.06	-0.122891	0.097914	-1.25427	0.209745	0.610139
FBXW7	998.085	-0.239086	0.089971	-2.65772	0.00786701	0.175625
CYFIP1	5990.75	0.0265858	0.0833047	0.319125	0.749632	0.924971
SMIM30	3519.13	-0.133974	0.0949063	-1.41204	0.157938	0.547929
HHLA3	533.353	-0.0521019	0.0988638	-0.52669	0.598409	0.868488
TJAP1	2577.74	0.0950827	0.0891244	1.06671	0.286103	0.679815
TDRKH	1161.03	0.034423	0.0875127	0.393374	0.694044	0.903658
ZBTB14	765.277	-0.0452361	0.0912837	-0.495503	0.620245	0.87489
GAS2	35.2939	0.000411099	0.0714281	0.00574711	0.995414	NA
SLC6A8	8994.52	0.0798925	0.0908886	0.878968	0.379419	0.745133
ZFAT	644.382	0.0430135	0.10024	0.428694	0.668146	0.893548
ADAMDEC1	0.247638	-0.00402898	0.00988409	-0.352962	0.724117	NA
SYK	1993.91	-0.0443362	0.0918062	-0.482793	0.629243	0.880273
ABCG2	306.071	-0.11345	0.100098	-1.13313	0.257161	0.655293
NDST2	1486.85	0.272775	0.0876733	3.11095	0.00186487	0.100556
SAMD8	1723.17	-0.0556544	0.100536	-0.553817	0.579704	0.860058
ZFP1	928.304	-0.0781396	0.0986169	-0.792855	0.427863	0.777741
IKBIP	2327.08	-0.0196821	0.0963593	-0.204319	0.838104	0.95242
C9orf85	489.713	-0.00897505	0.100409	-0.0893257	0.928823	0.97989
IGSF6	23.7615	0.00782435	0.066739	0.117593	0.90639	NA
TMEM270	1.42025	0.00753149	0.016313	0.507055	0.612116	NA
ELMOD2	2523.53	-0.0650731	0.099614	-0.653551	0.513401	0.82573
CNTN4	0.269823	0.000630423	0.00988409	0.0637816	0.949144	NA
PRG4	19.0178	-0.0469887	0.058549	-0.821169	0.41155	NA
IL13	1.37436	-0.00509073	0.0178176	-0.30765	0.758349	NA
MRPS18C	1578.92	-0.0519713	0.0994122	-0.522572	0.601272	0.869233
DLGAP4	763.756	0.165278	0.093701	1.76323	0.0778614	0.425309
CEP112	699.524	-0.0553784	0.100485	-0.551862	0.581043	0.86092
SIGLEC9	0.472648	-0.00589245	0.0100551	-0.56426	0.572577	NA
BCHE	352.518	0.0827489	0.0984587	0.842992	0.399233	0.757627
DIPK1A	1035.46	0.00521669	0.100299	0.0520613	0.95848	0.98892
SNORD21	17.185	0.0149204	0.054721	0.271809	0.785769	NA
SNORA66	26.1335	-0.0483447	0.0707531	-0.685772	0.492857	NA
NPIPB5	46.6599	-0.0568873	0.0851551	-0.667517	0.504442	NA
ABL2	3526.15	0.0380715	0.0874009	0.435561	0.663155	0.890811
AURKAIP1	7613.15	0.0135008	0.0964234	0.140019	0.888645	0.967315
NCAPH	4994.78	0.0946137	0.0874446	1.0819	0.279296	0.673992
ZNF445	1581.73	0.0128687	0.0904673	0.14226	0.886875	0.966938
PROM2	14.7328	0.0895887	0.0562243	1.63067	0.102959	NA
TMEM74B	190.911	0.24575	0.100178	2.46031	0.0138817	0.219139
SIRPB1	0.530092	-0.00301013	0.0105118	-0.266541	0.789822	NA
PPIF	16733.9	-0.0215253	0.0841577	-0.25577	0.798129	0.941027
TSPAN1	5.61829	0.00457598	0.0379618	0.122295	0.902665	NA
SLC26A8	1.43547	-0.0240534	0.0183922	-1.65853	0.0972113	NA
CCDC18-AS1	298.698	0.0600651	0.100509	0.598348	0.549608	0.844692
ASB7	1316.98	-0.0499588	0.0919463	-0.543154	0.587024	0.863427
GEMIN7	1534.24	-0.0617982	0.0907648	-0.680795	0.496001	0.815788
MORF4L1	13702.7	-0.155537	0.0809706	-1.92094	0.0547396	0.373367
PAX7	0.403856	-0.00137349	0.00996529	-0.125034	0.900497	NA
THEM6	1924.14	0.14556	0.0893156	1.62956	0.103195	0.470511
NIPA2	3905.23	-0.159021	0.0853792	-1.86237	0.0625514	0.389772
DIO1	5.4677	0.0293826	0.035365	0.854922	0.392595	NA
PLPP4	150.551	-0.145632	0.0989379	-1.4732	0.140698	0.523111
MYEOV	4.07541	-0.022363	0.0304747	-0.743185	0.45737	NA
CEMIP	139.645	0.125595	0.0995385	1.2625	0.206768	0.607495
ST3GAL6	555.673	0.0102014	0.0982612	0.103889	0.917257	0.974961
FGGY	92.8794	0.0456278	0.0943975	0.481718	0.630007	0.880273
MEF2B	1.59994	0.00912277	0.0208717	0.437464	0.661775	NA
CLEC1B	0.844649	0.00897964	0.0111899	0.920613	0.357253	NA
EIF4E1B	2.18212	0.0053274	0.0206819	0.254773	0.798898	NA
TRIP10	772.079	0.0969833	0.0993397	0.977005	0.328566	0.711578
MIR378G	0	NA	NA	NA	NA	NA
EZR	11417.1	0.000467722	0.0811296	0.00576502	0.9954	0.997934
CPSF3	5199.59	-0.172406	0.0841617	-2.04858	0.0405028	0.335628
FBXW11	4745.41	-0.0930821	0.0814154	-1.14327	0.252927	0.652138
AP2A2	2395.95	-0.0190985	0.0861217	-0.221748	0.82451	0.948583
ZNF160	670.455	-0.153089	0.100503	-1.52505	0.127247	0.507965
PUS10	232.51	0.0308606	0.0985894	0.313927	0.753577	0.925699
UBE2V1	118.911	-0.0673374	0.0944552	-0.71165	0.476682	0.805105
VSIG4	0	NA	NA	NA	NA	NA
CNIH3	494.784	0.150301	0.0971746	1.54749	0.121744	0.502464
NUDT16L1	1766.85	0.0106944	0.0979481	0.109158	0.913077	0.973374
SLC44A3	177.33	0.0656492	0.0996701	0.660368	0.509018	0.823644
CTC1	1048.71	0.114053	0.0934762	1.22035	0.222333	0.622034
LOC729970	318.376	-0.0919789	0.0995762	-0.923838	0.355571	0.728578
LOC101928118	2.77433	0.0204674	0.0234516	0.927328	0.353756	NA
JAKMIP1	155.022	-0.0690958	0.0984323	-0.702922	0.482105	0.808953
LINC01650	0	NA	NA	NA	NA	NA
LINC02607	1.92879	-0.00200674	0.0179425	-0.114492	0.908848	NA
LINC02764	0	NA	NA	NA	NA	NA
CLASP2	4034.01	-0.185774	0.096511	-1.92529	0.0541929	0.372612
TBC1D2B	1895.37	0.182396	0.0872233	2.09093	0.0365343	0.320293
RPS6	78948.5	-0.0917089	0.085172	-1.07675	0.281591	0.676031
USP2	227.491	0.0753745	0.10023	0.753318	0.451259	0.791785
PTBP2	2337.43	-0.245468	0.0976874	-2.51437	0.0119246	0.207017
DPYD-AS1	0.247638	-0.00402898	0.00988409	-0.352962	0.724117	NA
LINC01776	0	NA	NA	NA	NA	NA
FSTL4	290.18	0.0302461	0.099627	0.303537	0.76148	0.92747
ZNF224	1442.43	-0.214693	0.0977245	-2.19823	0.0279324	0.285002
MIR548N	0.343723	-0.00402898	0.00988409	-0.436088	0.662773	NA
ALDH18A1	13646.5	-0.02729	0.0850257	-0.320951	0.748248	0.924858
SYDE1	1948.4	0.188349	0.0924126	2.03841	0.0415085	0.337972
DEPDC7	668.145	-0.0067753	0.100395	-0.0675719	0.946126	0.984711
NT5C2	1632.72	0.0550335	0.0982745	0.55974	0.575657	0.858425
ICA1	309.304	0.130966	0.100536	1.30155	0.19307	0.591925
TEAD2	953.506	0.0396028	0.0949574	0.417205	0.676528	0.896776
NPY2R	0	NA	NA	NA	NA	NA
ANXA7	6143.12	0.00655872	0.0907223	0.0722873	0.942373	0.983839
FGL1	0.64439	-0.00669509	0.0101426	-0.671392	0.501971	NA
TRMT13	2586.98	-0.347963	0.094223	-3.69461	0.000220224	0.0357726
LRRC39	117.008	-0.0301353	0.0918246	-0.329454	0.741813	0.921944
ARFIP1	1805.75	-0.269662	0.0914033	-2.95061	0.00317146	0.130759
TUBGCP4	3857.15	-0.0712052	0.0951309	-0.748391	0.454224	0.792827
RTCA-AS1	45.4181	-0.0391394	0.0747236	-0.528146	0.597398	NA
CACNB4	814.333	-0.147127	0.10053	-1.46586	0.142687	0.526552
MIR553	2.50747	0.0174098	0.0205431	0.922093	0.35648	NA
SGCA	0.128926	-0.00169929	0.00988409	-0.171922	0.863499	NA
BROX	2191.43	-0.187889	0.0985891	-1.90699	0.0565219	0.377076
CLK3	2777.38	-0.136191	0.0850064	-1.60197	0.109162	0.481359
HLA-DMB	61.5183	0.0321324	0.0856436	0.37471	0.707876	NA
KTN1	11436.7	-0.10965	0.100424	-1.0922	0.274746	0.670163
TAOK1	6247.99	-0.191304	0.0990971	-1.93129	0.0534469	0.370028
CCDC92	147.279	-0.0138498	0.0987436	-0.140507	0.888259	0.967311
MKRN2	3679.12	0.0441793	0.0862487	0.512176	0.608528	0.872026
LINC01349	0	NA	NA	NA	NA	NA
FAM219B	1341.83	0.195823	0.0906911	2.15996	0.030776	0.294802
NDUFS2	8333.53	0.00381568	0.0869525	0.0438816	0.964999	0.99042
LDLRAD4	216.184	0.0698963	0.0983706	0.713057	0.47581	0.804679
EXTL2	1249.92	-0.0590499	0.0968147	-0.610243	0.541701	0.84143
DYNC2H1	4302.79	-0.0199709	0.0995265	-0.200705	0.840929	0.953381
PGLYRP2	1.11437	-0.0116794	0.0128201	-1.09095	0.275295	NA
EEFSEC	1279.8	-0.0150723	0.0988715	-0.152387	0.878882	0.963767
LOC102606465	302.453	-0.166393	0.0999455	-1.66536	0.0958403	0.45738
LOC101928370	17.1857	0.00115104	0.0580752	0.0197652	0.984231	NA
OLFM3	0	NA	NA	NA	NA	NA
ELOC	3432.96	-0.144135	0.0834131	-1.7279	0.0840063	0.437189
SPIN4	876.518	-0.00255367	0.095341	-0.026798	0.978621	0.993577
TTC23L	25.0773	-0.00805752	0.0661819	-0.122875	0.902206	NA
RANBP3L	19.5119	-0.0289779	0.0586501	-0.503928	0.614312	NA
ECD	3363.08	-0.19246	0.0879639	-2.1881	0.0286621	0.288773
THRB	1187.08	-0.0924226	0.0941799	-0.981607	0.326294	0.710502
SERPINA3	0	NA	NA	NA	NA	NA
CD69	0.401166	-0.00141368	0.00996328	-0.125034	0.900497	NA
SMAD5	5875.92	-0.0281656	0.0786769	-0.358187	0.720203	0.913166
CCIN	4.45951	0.0247964	0.0321128	0.794923	0.426659	NA
SMAD3	2595.8	0.113747	0.0881915	1.28995	0.197067	0.595139
KIAA0040	932.945	-0.0535871	0.0940968	-0.569253	0.569184	0.853934
HSD3B7	114.847	-0.00924456	0.0956216	-0.0969147	0.922794	0.97716
ADD1	6348.55	0.0450096	0.0847894	0.530807	0.595553	0.867774
WSCD2	3.24537	-0.0200011	0.0280507	-0.720123	0.471449	NA
F2	2.67615	-0.0132973	0.0256357	-0.536103	0.591887	NA
CRYBB2	3.87011	-0.0049956	0.028967	-0.173824	0.862004	NA
TMPRSS11A	0.214797	-0.00169929	0.00988409	-0.171922	0.863499	NA
C20orf203	3.73156	0.00610092	0.0273437	0.231148	0.8172	NA
SPATA46	9.96013	0.0281239	0.043627	0.659135	0.509809	NA
OLFML1	2.27889	0.022745	0.0241621	1.02751	0.304179	NA
NRROS	52.9122	0.0536392	0.0855552	0.626924	0.530709	NA
STIMATE	871.997	0.110793	0.0938076	1.18143	0.237431	0.636912
ZNF773	692.483	-0.0968507	0.0987367	-0.980007	0.327082	0.710668
ZNF699	156.054	-0.101065	0.10009	-1.00927	0.312846	0.701179
PEAK3	5.61076	-0.0343984	0.0339128	-1.05866	0.289753	NA
TEX9	335.008	-0.00698332	0.0994589	-0.0703472	0.943917	0.984071
LOC101928436	0.721601	-0.00119001	0.0117232	-0.094449	0.924752	NA
CLIC1	3517.13	-0.0923821	0.0899172	-1.02728	0.30429	0.694947
GRIA1	0.429593	-0.00402898	0.00988409	-0.512425	0.608354	NA
GAA	3511.27	0.20626	0.0936057	2.20415	0.0275137	0.28403
ACTG1P4	3.83279	0.0116875	0.0278551	0.436553	0.662435	NA
HHLA2	1.0025	-0.00861724	0.0132589	-0.67897	0.497157	NA
AKR1C3	2.50203	0.0278534	0.0255587	1.15351	0.2487	NA
ALPK1	302.428	0.140477	0.0992236	1.41565	0.156877	0.546547
TIMP4	2.2329	-0.00686055	0.0231004	-0.297127	0.76637	NA
ABT1	4000.56	-0.0663507	0.0889096	-0.746249	0.455517	0.794048
PDCD6IP	6755.32	-0.099183	0.095534	-1.03833	0.299115	0.691867
BHLHB9	0.495277	-0.00621031	0.0100381	-0.586218	0.557729	NA
GALNT12	333.408	0.106348	0.100508	1.0605	0.288916	0.682858
LOC100129138	3.17372	-0.00795417	0.0275626	-0.286153	0.774761	NA
LINC01676	0.123819	-0.00169929	0.00988409	-0.171922	0.863499	NA
EDA2R	159.533	-0.180303	0.096175	-1.87245	0.061144	0.386839
EML2	1089.89	0.12842	0.0929795	1.3817	0.167065	0.562503
MEMO1	942.324	-0.0987452	0.0940344	-1.05055	0.293466	0.68686
ETFBKMT	89.5107	0.0612344	0.0904692	0.678303	0.49758	0.817149
VAV3-AS1	0	NA	NA	NA	NA	NA
SF1	17119.2	0.0676788	0.0827882	0.817478	0.413656	0.767484
TBC1D23	2347	-0.124045	0.0977815	-1.26916	0.204384	0.604593
CEP97	1069.89	-0.22858	0.100517	-2.27764	0.0227479	0.264777
TRIM17	25.204	0.00485876	0.0630191	0.0766671	0.938888	NA
PDLIM5	4294.12	-0.0400631	0.0946114	-0.423509	0.671924	0.89482
BTF3	45405.5	-0.118614	0.080522	-1.47308	0.140731	0.523111
GPAT3	1225.6	0.021953	0.0985061	0.222715	0.823757	0.948455
CCNT2	2088.11	-0.153184	0.0994189	-1.54146	0.123205	0.504425
RPUSD1	2415.03	0.0620504	0.0918065	0.675904	0.499101	0.817582
PPFIBP2	89.8268	0.0781986	0.0909313	0.864341	0.387401	0.74886
RPL35A	30204	-0.0356497	0.0945887	-0.376888	0.706257	0.907974
RPL34	18455.7	-0.0616555	0.0908829	-0.678409	0.497512	0.817149
ACTN3	3.8177	0.0202611	0.0306622	0.659938	0.509294	NA
ASIC2	0.123819	-0.00169929	0.00988409	-0.171922	0.863499	NA
CENPP	563.464	-0.0763986	0.0955023	-0.800094	0.423656	0.774397
SNX10	1143.38	-0.069007	0.1005	-0.687393	0.491835	0.812696
JUND	3898	-0.0728741	0.0968003	-0.752721	0.451618	0.791794
VARS2	2278.52	0.117832	0.0884271	1.33251	0.182691	0.58094
SPATA42	1.71977	0.0171427	0.0153253	1.58591	0.112761	NA
HDAC11	290.181	0.0630391	0.100437	0.627526	0.530314	0.836252
LORICRIN	0.710074	-0.00961008	0.0118955	-0.83853	0.401733	NA
ARIH2	7468.72	-0.0361918	0.0819452	-0.441642	0.658748	0.890037
PCF11	2876.63	-0.124736	0.0931365	-1.33932	0.180465	0.577764
PIK3R3	197.925	-0.077658	0.0999015	-0.776928	0.437201	0.783313
NDUFAF6	1062.33	0.00983223	0.0913172	0.107659	0.914267	0.974095
H3-2	1.62205	-0.0014027	0.0174603	-0.0802591	0.936031	NA
HDGFL2	8975.06	0.0119622	0.0933236	0.128185	0.898003	0.968997
SCARNA2	16.4318	0.0340194	0.0552628	0.609682	0.542072	NA
TDRD6	195.933	-0.0834477	0.10027	-0.833967	0.4043	0.761431
TP63	4.54039	-0.0250908	0.031907	-0.792759	0.427918	NA
ZNF780A	1849.21	-0.111067	0.0995467	-1.11635	0.264271	0.659762
ACP6	1231.86	0.082096	0.0889368	0.923297	0.355852	0.72881
NT5E	17.0704	0.0129671	0.0585505	0.219523	0.826243	NA
DAB2IP	1403.96	0.174248	0.0918605	1.89745	0.0577691	0.379745
KIAA1324	33.8181	-0.0887889	0.0728156	-1.21714	0.223551	NA
GLYCTK	322.742	-0.122155	0.100227	-1.21797	0.223235	0.622656
CLEC4M	0.710253	0.0080318	0.0131059	0.609506	0.542189	NA
PPP2R5C	6474.48	-0.14378	0.0891625	-1.6127	0.106809	0.478114
GFI1	735.738	-0.00300728	0.093801	-0.0320717	0.974415	0.992672
PFN1	46319.1	-0.0438789	0.0948386	-0.462669	0.643602	0.883502
ENPP3	32.8445	0.0606016	0.0641758	0.950988	0.34161	NA
KIF16B	547.904	-0.0466601	0.100332	-0.464922	0.641987	0.883092
PHTF1	1396.76	-0.187635	0.0924491	-2.02994	0.0423627	0.34151
[truncated: 22,102 more rows]

## Sheet: FH-DND1-R88A
gene_name	baseMean	log2FoldChange	lfcSE	stat	pvalue	padj
DDX11L1	0	NA	NA	NA	NA	NA
WASH7P	121.757	-0.00165944	0.18413	-0.00901093	0.99281	0.997419
LOC729737	3.41237	-0.0233196	0.110141	-0.208614	0.83475	0.962943
LOC102725121	0.129535	-0.0100186	0.0374685	-0.267386	0.789172	0.96289
TGIF1	655.429	0.0761378	0.146403	0.520048	0.60303	0.950517
PRDX6	17890.6	0.0725335	0.122603	0.591607	0.554113	0.946245
LOC101928626	0.129535	-0.0100186	0.0374685	-0.267386	0.789172	0.96289
CIC	4120.59	0.21142	0.163291	1.2949	0.195356	0.859325
LOC100133331	66.824	-0.241029	0.194156	-1.24116	0.214548	0.865728
LOC100288069	19.8777	-0.200532	0.173626	-1.16925	0.242304	0.875344
FAM87B	2.92329	-0.0286401	0.0929328	-0.31896	0.749757	0.96289
LINC00115	56.0104	0.0744752	0.195323	0.37895	0.704725	0.958154
LINC01128	900.402	-0.0847515	0.177767	-0.476587	0.633657	0.950517
FAM41C	2.02999	-0.0224115	0.0516702	-0.447601	0.654441	0.950517
LINC02593	582.643	-0.0483832	0.178928	-0.270203	0.787004	0.96289
PLEC	2454.45	0.183305	0.172844	1.06076	0.288799	0.899496
PLEKHN1	24.7053	0.0440627	0.179887	0.245063	0.806407	0.962943
MPP2	2101.97	0.0457197	0.192661	0.237382	0.81236	0.962943
CFTR	4.21453	0.0111786	0.0904836	0.119712	0.904712	0.978266
ELN	0.948216	-0.0621005	0.0662446	-0.971891	0.331105	0.913488
SEPTIN12	7.01124	-0.130882	0.131916	-0.984333	0.324952	0.911748
RBM19	2991.2	0.196399	0.193122	1.01704	0.309133	0.904901
CCDC120	480.497	0.197758	0.183986	1.07584	0.281999	0.898259
GUCA2A	0	NA	NA	NA	NA	NA
INO80D	478.269	-0.41516	0.196188	-2.12242	0.0338023	0.701261
CCDC34	1610.54	-0.21643	0.193824	-1.11662	0.264157	0.890057
C12orf43	2333.82	0.199261	0.158655	1.25579	0.209193	0.864656
LOC100288175	77.9432	0.0198655	0.196393	0.101515	0.919141	0.98202
LILRB5	0.259069	-0.0180385	0.0375751	-0.444196	0.656901	0.950517
CCDC169	101.048	-0.260361	0.194632	-1.34785	0.177708	0.849382
CLRN1	0	NA	NA	NA	NA	NA
SPDYE17	0	NA	NA	NA	NA	NA
RAD17	703.384	-0.269568	0.195407	-1.37937	0.167781	0.847538
SH2D3C	289.739	-0.1139	0.181283	-0.631155	0.527939	0.943062
ZNF41	360.786	-0.320416	0.19492	-1.64715	0.0995278	0.80751
VIL1	2.32894	-0.105186	0.0905443	-1.40576	0.159797	0.845462
MDK	3638.32	0.100076	0.194826	0.513821	0.607377	0.950517
ALOX15B	10.1015	-0.134875	0.142004	-0.960327	0.336891	0.916418
SLC25A1	22915.4	0.214557	0.155696	1.37807	0.168181	0.847538
DUSP9	496.869	0.199607	0.189016	1.0611	0.288644	0.899496
UQCC3	1897.63	0.213366	0.16464	1.29607	0.194952	0.859325
MORC4	3322.45	-0.253532	0.159656	-1.58798	0.112291	0.814191
SCNN1D	282.534	0.304673	0.179708	1.69714	0.0896709	0.801742
MRTFB	1622.72	-0.438969	0.191541	-2.294	0.0217904	0.665368
MIR6726	0.259069	-0.0180385	0.0375751	-0.444196	0.656901	0.950517
SNORD167	23.1486	-0.191843	0.179318	-1.06727	0.28585	0.898994
PUSL1	3152.8	0.283841	0.149772	1.89516	0.058071	0.762364
MSRB3	2816.1	-0.3854	0.155155	-2.48424	0.012983	0.608849
FGFR3	2501.99	0.261585	0.144111	1.81513	0.0695035	0.77004
EWSR1	28093.2	0.0980747	0.143483	0.683523	0.494277	0.940694
TMA7	6299.15	0.0868046	0.194912	0.445339	0.656075	0.950517
MIR6727	9.55097	-0.0141785	0.156319	-0.0907989	0.927652	0.985115
NUPR1	215.735	0.0340123	0.19606	0.174012	0.861856	0.967955
OSTF1	675.533	-0.272726	0.17954	-1.51811	0.128987	0.823052
ORC3	3453.23	-0.0804695	0.194733	-0.413244	0.679428	0.956361
MXRA8	340.761	0.11817	0.172687	0.684695	0.493536	0.940694
SERPINC1	1.67948	0.00335089	0.0599841	0.0551223	0.956041	0.991808
SPRED2	2557.81	0.0665457	0.133864	0.497121	0.619104	0.950517
AK8	89.8174	0.0862134	0.195627	0.44304	0.657737	0.950897
GALNS	628.11	0.18853	0.188246	1.00079	0.316928	0.908535
FBXW8	1417.87	-0.0501655	0.177768	-0.282306	0.777709	0.96289
IKBKG	379.478	-0.0018371	0.157662	-0.0116503	0.990705	0.997096
PSME1	2813.85	0.319138	0.142144	2.24521	0.0247548	0.677278
SETDB1	5030.89	0.164665	0.136253	1.20854	0.226838	0.869376
MRPL20-AS1	2538.25	0.337623	0.161385	2.09194	0.0364442	0.708606
PAQR3	2625.74	-0.374137	0.196399	-1.90953	0.0561932	0.760542
LINC01770	7.3157	-0.00125491	0.123749	-0.0103669	0.991729	0.997314
CARD8	759.389	-0.188883	0.174425	-1.08349	0.27859	0.8961
PPIP5K2	1395.36	-0.141302	0.179418	-0.789645	0.429735	0.934553
ST18	0.318036	0.0203429	0.037832	0.480124	0.631139	0.950517
LOC105378586	4.86596	0.164259	0.108573	1.72029	0.0853806	0.790641
IFT81	1083.57	-0.284233	0.196406	-1.44846	0.147489	0.839996
ASAP3	437.233	0.022559	0.196393	0.11506	0.908398	0.979486
CRELD1	801.245	0.10779	0.195473	0.551969	0.58097	0.946713
NLRP2	0	NA	NA	NA	NA	NA
ZNF232	804.122	-0.0518837	0.164805	-0.314679	0.753006	0.96289
MMP23A	0.501851	-0.0125919	0.0383289	-0.311173	0.755669	0.96289
CAST	7651.27	-0.370376	0.190242	-1.94815	0.0513975	0.753279
SCN1A	0	NA	NA	NA	NA	NA
AASDH	686.155	-0.257126	0.194753	-1.32003	0.186826	0.853495
SUMO3	5888.67	0.300416	0.125995	2.38438	0.0171081	0.627762
AFP	0.424047	0.0226674	0.0381643	0.560221	0.575329	0.946245
AFM	1.86296	-0.0362566	0.0434815	-1.22335	0.221198	0.865728
CASP3	3349.34	-0.241875	0.195571	-1.23877	0.21543	0.865728
CALD1	3356.17	-0.337747	0.195724	-1.72787	0.0840117	0.790641
IDE	4146.24	-0.295554	0.196085	-1.51051	0.130914	0.82308
DAXX	2185.36	0.170857	0.157614	1.08399	0.278368	0.8961
SGCE	2451	-0.0908338	0.191423	-0.474423	0.635198	0.950517
HLA-C	6366.58	0.215322	0.178266	1.20807	0.227021	0.869444
CNTD1	71.9566	-0.00228401	0.187434	-0.0122252	0.990246	0.997035
EBAG9	823.884	-0.277248	0.195781	-1.41799	0.156194	0.843666
ZNF208	1.52107	0.0226926	0.0492569	0.472412	0.636633	0.950517
IGF1	2.83592	0.00655471	0.0770506	0.0832059	0.933688	0.986175
SLC11A2	3938.77	0.0474652	0.132472	0.358317	0.720106	0.962171
CD4	58.7576	0.113092	0.196411	0.578013	0.563255	0.946245
RMDN2	107.961	-0.10942	0.19408	-0.560969	0.574819	0.946245
CENPX	5312.57	0.280635	0.186921	1.50166	0.133186	0.824189
OGFOD3	1150.46	0.391194	0.138624	2.82188	0.00477432	0.559256
SLC25A39	12664.3	0.182404	0.140671	1.29669	0.194739	0.859325
ELP4	1109.45	0.0188894	0.140111	0.134822	0.892753	0.974552
C2	66.5901	-0.134148	0.186597	-0.725938	0.467877	0.94044
TSNARE1	267.161	0.144418	0.1942	0.745546	0.455942	0.93977
TDRP	1891.96	-0.283577	0.162926	-1.7404	0.0817897	0.790641
ZKSCAN7	7.17796	0.0426752	0.138929	0.309039	0.757292	0.96289
RAB5C	11135.5	0.145197	0.145652	0.996871	0.318827	0.908721
LOC105378591	3.45209	0.0248286	0.109894	0.227657	0.819913	0.962943
RRAGB	335.28	0.00194496	0.193054	0.0100591	0.991974	0.997346
ELF3-AS1	17.0903	-0.203208	0.163861	-1.25321	0.210129	0.864656
RDH13	310.202	0.171386	0.185348	0.925755	0.354573	0.922612
ULK3	6867.71	0.182278	0.152185	1.19779	0.230999	0.873179
GTF2IP20	657.078	-0.20734	0.17319	-1.19756	0.231089	0.873183
LINC01611	0	NA	NA	NA	NA	NA
PRKCZ-AS1	63.602	0.0873256	0.196203	0.446598	0.655165	0.950517
MGST2	1604.05	0.0517363	0.147539	0.350619	0.725874	0.96289
YJEFN3	420.196	0.101634	0.159625	0.636378	0.52453	0.943062
FBXO11	2075.56	-0.25995	0.182081	-1.42767	0.153386	0.841546
FAAP20	1941.7	0.18179	0.166241	1.09368	0.274097	0.892712
ATG16L1	1776.41	0.247338	0.146336	1.6903	0.0909713	0.802386
NFIC	5030.1	0.141247	0.188418	0.749798	0.453376	0.93977
PBRM1	3276.06	-0.526972	0.195045	-2.70964	0.00673554	0.564588
LOC100129534	229.419	-0.0834999	0.168087	-0.497211	0.61904	0.950517
PRDM15	1346.31	-0.0045016	0.130154	-0.0345872	0.972409	0.994045
CPA4	20.6941	0.120006	0.158896	0.771848	0.440204	0.937622
ADCY3	4167.03	0.10196	0.169676	0.600965	0.547864	0.946245
HROB	1623.67	0.0910316	0.181621	0.501354	0.616122	0.950517
PLCH2	0.129535	-0.0100186	0.0374685	-0.267386	0.789172	0.96289
TNFSF8	0.445753	0.0230285	0.0382122	0.573376	0.56639	0.946245
CRCP	2461.22	0.0232246	0.149742	0.155086	0.876754	0.971196
SARS1	16483.9	0.0218458	0.133838	0.163227	0.870339	0.96974
SORD	3067.82	0.186683	0.136322	1.36948	0.170848	0.847538
RMDN3	3256.17	0.197325	0.149123	1.32314	0.18579	0.852565
RNF5	1141.86	0.144186	0.175818	0.820334	0.412026	0.932338
COPG2	4896.26	-0.143371	0.136101	-1.05346	0.292132	0.900099
EPN3	11.3845	0.235758	0.153677	1.57619	0.114981	0.815529
PRDM16-DT	72.2508	0.119904	0.191682	0.625927	0.531363	0.943084
BAG6	13073.5	0.184927	0.155597	1.18853	0.234625	0.873956
ZNF14	183.917	-0.299954	0.1958	-1.53224	0.125462	0.821001
ADCY6	3001.71	0.309767	0.183861	1.68556	0.0918807	0.802589
PPP1CC	17116.3	-0.297829	0.193755	-1.53826	0.123986	0.820733
ILF3	40192.9	0.14386	0.144694	0.994248	0.320102	0.909817
C19orf44	1172.9	0.0502982	0.145007	0.346904	0.728664	0.96289
KLF7	339.811	-0.0933212	0.194332	-0.481179	0.630389	0.950517
CHRAC1	2215.02	-0.0839701	0.162945	-0.515242	0.606384	0.950517
FOXD3	507.138	0.270275	0.196284	1.38143	0.167148	0.847538
FKBP8	17842	0.161371	0.174217	0.926319	0.35428	0.922612
BZW1	4588.13	-0.17011	0.19161	-0.889182	0.373905	0.928561
LRRC28	1017.1	-0.0844884	0.155439	-0.543696	0.58665	0.947372
MADD	3258.13	0.137926	0.17134	0.805124	0.420748	0.932621
C5orf63	136.989	-0.117877	0.190912	-0.615743	0.538064	0.943457
TEK	0.881067	-0.0381477	0.0637878	-0.561721	0.574306	0.946245
IRS2	2024.61	0.0552336	0.196408	0.281351	0.778441	0.96289
BOP1	10640.4	0.293234	0.161017	1.82125	0.0685696	0.768345
EXOC6B	1575.12	-0.189081	0.184834	-1.02343	0.306104	0.904901
C19orf18	20.2225	-0.0713865	0.163796	-0.442764	0.657937	0.950897
CDHR5	3.34178	0.0136583	0.111334	0.128331	0.897887	0.975505
INPP5B	1529.66	0.0786224	0.147817	0.531965	0.59475	0.950517
GLT1D1	2.79362	-0.0503961	0.102446	-0.483239	0.628926	0.950517
LINC01134	19.584	-0.0824084	0.177894	-0.460145	0.645412	0.950517
LINC01345	0	NA	NA	NA	NA	NA
LINC01777	0.113247	0.00764428	0.0374685	0.210939	0.832935	0.962943
TACC2	1127.7	0.11283	0.194178	0.581815	0.560692	0.946245
SHOX2	438.867	0.177265	0.15998	1.10826	0.26775	0.891621
NANOGNB	0.636071	0.0259461	0.0385628	0.696829	0.48591	0.940694
EXOG	1015.09	0.0438066	0.185007	0.236662	0.812919	0.962943
ZNF195	1021.34	-0.201043	0.196118	-1.02543	0.305158	0.904577
ERICH4	2.25967	0.0293498	0.0761045	0.387102	0.69868	0.957132
NDRG4	742.753	0.1127	0.193379	0.583799	0.559355	0.946245
VRK2	475.322	-0.158089	0.184804	-0.856469	0.391738	0.931187
CELF2	4075.5	-0.358678	0.186884	-1.9201	0.0548448	0.759057
SEC11C	3689.09	0.0312325	0.194624	0.160449	0.872528	0.970655
ARID3B	1839.54	0.151681	0.177701	0.853853	0.393186	0.931187
POF1B	3.63917	-0.0723858	0.0833526	-0.899133	0.368582	0.928175
LCMT2	2208.76	0.141871	0.138861	1.02162	0.306959	0.904901
JAKMIP2	824.991	-0.148095	0.192598	-0.769185	0.441784	0.938456
TRIM14	3769.23	0.122502	0.129404	0.94666	0.343812	0.918784
ARHGEF17	553.063	0.0495828	0.169829	0.292604	0.769825	0.96289
ARHGEF11	2594.41	0.0396565	0.153008	0.259212	0.795472	0.962943
LOC102724450	8.12651	0.00178105	0.148601	0.0120494	0.990386	0.997042
AIFM3	10.0512	0.062792	0.169282	0.375615	0.707203	0.958154
IL24	1.50384	-0.0536262	0.0525686	-1.37397	0.169452	0.847538
SGCZ	6.97229	0.00432492	0.115645	0.0363477	0.971005	0.994045
DMTN	1206.02	0.0614953	0.194588	0.316303	0.751772	0.96289
CYTL1	0	NA	NA	NA	NA	NA
KCNJ16	0	NA	NA	NA	NA	NA
LENEP	3.31218	-0.0595763	0.0936436	-0.624808	0.532097	0.943084
ZNF398	3711.06	-0.0658596	0.130431	-0.504955	0.613591	0.950517
PNISR	5432.91	-0.277195	0.196251	-1.41492	0.157091	0.845405
ALPK3	33.4192	0.000795369	0.175028	0.00461254	0.99632	0.998781
ALKBH6	1383.66	0.154919	0.173656	0.892359	0.372201	0.928175
CTNND1	220.883	0.00706773	0.191359	0.0369638	0.970514	0.994045
BCL2L13	4465.73	0.0967259	0.143593	0.673645	0.500537	0.940694
DMD	656.861	-0.487666	0.162419	-3.00251	0.00267759	0.474337
MUC4	0.795326	-0.0229795	0.0609556	-0.377923	0.705488	0.958154
FSCN2	47.1546	-0.120465	0.195692	-0.619494	0.535591	0.943457
EIF4G1	70342.8	0.257934	0.140967	1.82976	0.0672853	0.763536
PPP2R5E	1946.88	-0.348246	0.188192	-1.85095	0.0641766	0.763536
NAA16	1193.19	-0.404104	0.194356	-2.08192	0.0373495	0.714965
GPS2	4786.73	0.188027	0.159227	1.18084	0.237664	0.874522
THAP3	1349.18	0.183912	0.16702	1.10109	0.270856	0.892712
DLC1	3472.67	-0.0986005	0.152926	-0.644808	0.519052	0.940956
CAMTA1-DT	40.3265	-0.00337483	0.19554	-0.0172124	0.986267	0.996709
SORBS1	752.079	-0.196402	0.185978	-1.05684	0.290584	0.899496
STK31	2.7663	0.00167877	0.0761462	0.0217728	0.982629	0.995515
CD160	10.2535	-0.0297188	0.162539	-0.184916	0.853295	0.964777
ZNRD1	798.659	0.325197	0.171283	1.89869	0.0576049	0.762364
RHEBL1	108.042	0.254188	0.192799	1.3147	0.188611	0.854901
RPL10	66461.4	0.177756	0.154646	1.14945	0.25037	0.879565
ANK2	1810.64	-0.232375	0.19556	-1.18953	0.234232	0.873956
ROBO4	0.23908	-0.00139747	0.0375441	-0.0371524	0.970364	0.994045
TSEN2	1809.88	-0.0568374	0.165054	-0.344282	0.730634	0.96289
USP30	1701.77	0.122779	0.159446	0.770195	0.441184	0.938456
KDM6A	2309.13	-0.338025	0.178911	-1.88979	0.0587866	0.763536
USHBP1	1.6504	-0.0571745	0.0732863	-0.808964	0.418536	0.932338
PRH1	0.336034	0.00764428	0.0374685	0.222605	0.823843	0.962943
EVX1	1.4748	-0.0285112	0.0608122	-0.464571	0.642239	0.950517
SLC8A1	33.6087	-0.00737438	0.065198	-0.113041	0.909998	0.979987
RCC1	17109.4	0.174201	0.165535	1.05235	0.292637	0.900099
GMPR2	3286.47	0.0954552	0.135686	0.703508	0.481739	0.940694
MMS22L	1960.35	-0.524204	0.196033	-2.69335	0.00707376	0.564588
SNX14	2447.03	-0.187889	0.190203	-0.987808	0.323247	0.911748
STXBP6	124.072	-0.505249	0.191807	-2.63272	0.00847034	0.564588
TMCC1	781.24	-0.134763	0.145576	-0.925751	0.354575	0.922612
TMEM94	3720.8	0.172096	0.193859	0.888135	0.374468	0.929191
LINC01714	0	NA	NA	NA	NA	NA
HNRNPUL2	2766.78	0.202183	0.129205	1.56479	0.117631	0.815815
MCC	2961.58	-0.27825	0.170969	-1.62772	0.103585	0.809656
IYD	1.297	-0.0560242	0.0709427	-1.10674	0.268405	0.892056
GNB1	30986.4	0.0344574	0.128643	0.267853	0.788813	0.96289
SLC25A36	2353.83	-0.3454	0.194222	-1.78667	0.0739913	0.779488
RERE-AS1	2.21539	-0.0558555	0.0829125	-0.667004	0.50477	0.940694
SNORD128	0	NA	NA	NA	NA	NA
ANGEL2	2392.15	-0.465024	0.179555	-2.59101	0.00956946	0.571289
MIR6728	0.388604	-0.0213651	0.0380416	-0.556675	0.57775	0.946245
ENO1-AS1	75.5033	-0.0386766	0.19589	-0.19623	0.84443	0.962943
TMEM51	594.343	0.169056	0.164305	1.0291	0.303435	0.904577
CD300LD	0	NA	NA	NA	NA	NA
GRAMD1A	10786.4	0.188588	0.193675	0.974091	0.330011	0.912584
HSPB11	1936.67	-0.116793	0.173817	-0.671791	0.501717	0.940694
RHD	0	NA	NA	NA	NA	NA
IER5	3985.93	0.341474	0.147907	2.30864	0.0209634	0.664665
DNAJC27	228.508	-0.390523	0.187144	-2.09122	0.0365081	0.708606
STK26	5285.16	-0.250454	0.19641	-1.27663	0.201734	0.860152
GNG13	44.0634	-0.0139731	0.169805	-0.0814483	0.935085	0.98674
SIRT6	1386.13	0.189287	0.183708	1.03084	0.302615	0.904545
GPR83	20.4875	0.0598116	0.167618	0.356768	0.721265	0.962402
MIR34AHG	298.408	-0.00955397	0.162462	-0.0587935	0.953117	0.991261
UBE3D	1362.24	-0.025	0.138811	-0.180093	0.85708	0.966303
LINC02606	45.0439	-0.0673688	0.194534	-0.347622	0.728124	0.96289
PIK3CD-AS1	0.106012	0.00764428	0.0374685	0.198735	0.84247	0.962943
PIK3CD-AS2	69.623	0.134846	0.193842	0.700593	0.483557	0.940694
TEX264	2867.54	0.290721	0.147911	1.96561	0.0493434	0.751722
LETMD1	3255.76	0.0809687	0.160357	0.504993	0.613564	0.950517
GLRX	769.28	-0.123845	0.180645	-0.685136	0.493258	0.940694
CD2BP2	7979.55	0.259899	0.182605	1.42344	0.154608	0.842034
CFL2	4164.19	-0.228088	0.194565	-1.17271	0.240911	0.875272
IL15RA	460.456	0.171478	0.173978	0.98606	0.324104	0.911748
CEP295NL	5.28074	0.0422501	0.111288	0.396046	0.692071	0.957132
DPYS	0	NA	NA	NA	NA	NA
PCM1	4825.85	-0.141341	0.175331	-0.809341	0.418319	0.932338
RNF39	0.212024	0.0156076	0.0375257	0.370879	0.710728	0.958154
TMEM274P	3.13474	0.0941082	0.0688687	2.11248	0.0346455	0.703838
MIR5697	0.133068	-0.0100186	0.0374685	-0.267386	0.789172	0.96289
ZCCHC8	2512.32	-0.284361	0.167589	-1.69667	0.0897588	0.801742
HLA-F	269.331	0.0660735	0.187324	0.353877	0.723431	0.96289
INTS11	6610.23	0.198246	0.174393	1.13692	0.255573	0.88307
POU4F3	4.5413	-0.0430924	0.107897	-0.407779	0.683436	0.956775
GRIP1	975.315	-0.54765	0.166426	-3.29191	0.000995089	0.416464
JAKMIP3	20.8862	0.00940772	0.175313	0.0541797	0.956792	0.991969
SPRYD3	1727.37	0.259011	0.159733	1.62152	0.104906	0.810031
SRP19	5164.94	-0.213044	0.195422	-1.09062	0.275442	0.893436
FAM104A	1774.03	0.0400514	0.144678	0.276794	0.781938	0.96289
OAS1	2.75631	0.0444973	0.0480812	1.46788	0.142136	0.83597
WDR4	3091.73	0.277048	0.158589	1.74683	0.0806676	0.790641
MESP1	148.293	0.128189	0.195797	0.657167	0.511074	0.940694
DUSP26	50.5762	0.158447	0.190586	0.83755	0.402283	0.931298
PLK5	13.9325	0.00320755	0.164882	0.0194781	0.98446	0.996076
CORO2B	366.249	-0.122551	0.19509	-0.629247	0.529187	0.943062
SH3BP5L	773.153	0.352932	0.152515	2.31407	0.0206637	0.663646
MAPKAPK5	4096.98	-0.061947	0.135122	-0.458449	0.64663	0.950517
RCHY1	1060.43	-0.300143	0.195589	-1.53775	0.12411	0.820782
PIGQ	2888.94	0.276356	0.1621	1.70507	0.0881822	0.797452
ESCO1	782.111	-0.0913929	0.178386	-0.512592	0.608237	0.950517
CBLB	558.943	-0.190398	0.156109	-1.21964	0.222602	0.866745
SPINK4	3.05443	0.00998539	0.0893592	0.107346	0.914514	0.981335
GPR63	859.088	-0.365969	0.15211	-2.40582	0.016136	0.622689
CLPTM1L	12151.5	0.189723	0.163559	1.15996	0.246065	0.877402
EXOSC10-AS1	142.195	0.0903296	0.196317	0.458511	0.646586	0.950517
IQCE	1988.52	0.179138	0.152597	1.174	0.240394	0.875272
FAM83A	4.24499	-0.0040993	0.11527	-0.0346871	0.972329	0.994045
SCN1B	238.1	0.0142937	0.194883	0.0735711	0.941352	0.987531
MTOR-AS1	2.35436	0.0970786	0.0861675	1.2003	0.230022	0.871941
LBP	1.85163	0.0182078	0.0761139	0.229935	0.818142	0.962943
UBE3A	5258.81	-0.39214	0.190721	-2.05765	0.0396234	0.718355
LINC01647	61.2033	-0.0739546	0.176807	-0.415615	0.677691	0.955788
ALDH3A2	5395.48	-0.00198505	0.13696	-0.0144933	0.988436	0.996709
SMPD3	94.807	0.0814563	0.195062	0.416822	0.676808	0.955568
USP15	2397.15	-0.132324	0.179407	-0.739403	0.459662	0.93977
ZNF587	1685.72	-0.0317913	0.187451	-0.169664	0.865274	0.969275
ADD3	3934.47	-0.427191	0.194674	-2.19813	0.0279397	0.685281
FBXO44	1007.55	0.103225	0.180558	0.571954	0.567353	0.946245
CAD	12801.8	0.295274	0.152367	1.93802	0.0526213	0.755122
DGAT1	1601.29	0.326708	0.195348	1.67527	0.0938804	0.802589
PUDP	1070.28	-0.0845683	0.18974	-0.445485	0.655969	0.950517
ATP1B4	0.106012	0.00764428	0.0374685	0.198735	0.84247	0.962943
HOXA5	3493.92	0.0131276	0.13987	0.0938495	0.925229	0.98435
APOM	76.6608	-0.0985117	0.194551	-0.505459	0.613237	0.950517
METTL6	1531.21	-0.183414	0.166409	-1.1019	0.270505	0.892712
KYAT1	1296.13	-0.0121166	0.191813	-0.0631986	0.949608	0.990016
SYNPR	1.05516	0.027554	0.0556505	0.479141	0.631838	0.950517
POMZP3	307.162	-0.0974959	0.159957	-0.609373	0.542277	0.945196
CYFIP2	11289.3	0.103116	0.182361	0.565495	0.571737	0.946245
CLCN6	617.171	0.00351994	0.162404	0.0216646	0.982716	0.995515
NPPA-AS1	26.8526	-0.149936	0.161814	-0.924547	0.355202	0.922612
PPIP5K1	1063.77	0.0260703	0.169825	0.153576	0.877944	0.971571
RNU5E-1	2.89636	0.0283493	0.0712366	0.39396	0.693611	0.957132
TAF1B	1385.57	-0.349005	0.193754	-1.80231	0.0714966	0.77293
GLIS2	113.246	0.0612494	0.196268	0.313258	0.754085	0.96289
CTNS	1330.28	0.329176	0.188708	1.74444	0.0810827	0.790641
CTH	1435.03	-0.235846	0.186126	-1.26793	0.204822	0.861882
FCER2	2.18944	0.0539028	0.066903	0.879257	0.379262	0.929504
VPS8	1394.85	-0.671936	0.169868	-3.95705	7.59e-05	0.211716
MIR6729	0.803431	0.0187847	0.0534063	0.308142	0.757974	0.96289
GUCY1A1	626.339	-0.205445	0.193595	-1.06197	0.288251	0.899496
SIPA1L1	2402.69	0.0178318	0.150581	0.118435	0.905723	0.978461
ESRP2	3021.91	0.293734	0.153234	1.91714	0.0552204	0.759057
CFAP70	122.058	-0.530237	0.182495	-2.90275	0.00369902	0.513443
CPEB1	270.188	-0.0318404	0.185588	-0.171757	0.863629	0.968762
SPHK2	1442.73	0.272635	0.182702	1.49303	0.135429	0.827868
MIR6730	0.760081	0.0322444	0.042839	0.831871	0.405482	0.931581
IRF3	1799.6	0.261001	0.182454	1.43108	0.152408	0.841546
BRWD1	2658.97	-0.211404	0.196405	-1.07703	0.281468	0.897666
THAP8	206.842	0.0699011	0.182217	0.383363	0.701451	0.958137
TMEM91	122.816	0.189686	0.189887	1.00191	0.316388	0.908535
PRAMEF1	0.212024	0.0156076	0.0375257	0.370879	0.710728	0.958154
MFSD11	1557.52	0.0844675	0.172435	0.489722	0.624331	0.950517
AFF2	1343.83	-0.161002	0.189903	-0.848288	0.396277	0.931187
SS18L1	672.77	-0.23463	0.17996	-1.30359	0.192372	0.859325
NFKB2	1750.25	0.149524	0.189524	0.789318	0.429926	0.934553
MAGEA4	0	NA	NA	NA	NA	NA
POLD2	18429.5	0.189729	0.16533	1.14763	0.251122	0.880174
ZNF562	1331.21	-0.0970207	0.193856	-0.500802	0.616511	0.950517
MTHFD1L	9715.24	0.129011	0.137612	0.937495	0.348504	0.921376
GLMN	1805.08	-0.071214	0.189019	-0.376761	0.706351	0.958154
C15orf40	1742	-0.0915293	0.136619	-0.669941	0.502895	0.940694
CYB5D1	2392.41	0.0648373	0.173381	0.373902	0.708477	0.958154
DENND3	623.458	0.0443332	0.192034	0.231109	0.81723	0.962943
KAZN-AS1	0.846776	-0.0123483	0.05362	-0.206329	0.836534	0.962943
ZNF628	579.919	0.378439	0.165833	2.28329	0.0224133	0.67446
RRP36	4903.07	-0.00617408	0.174317	-0.035415	0.971749	0.994045
PTPRR	5.83727	0.00153038	0.0959955	0.0154771	0.987652	0.996709
TMEM51-AS1	27.6285	-0.116044	0.14952	-0.798231	0.424736	0.934198
MTMR9	1673.71	-0.454509	0.19359	-2.35126	0.0187099	0.651614
FXYD6	244.303	-0.0162944	0.189061	-0.0864561	0.931104	0.985471
C1orf195	5.48432	0.094508	0.12569	0.751537	0.452329	0.93977
SLC5A11	18.4755	-0.0607864	0.17994	-0.342072	0.732297	0.96289
PRMT7	2857.04	0.166758	0.159401	1.04629	0.295426	0.900975
HSPA12A	1855.96	0.0102038	0.17593	0.0580164	0.953736	0.991492
RIMS2	111.241	-0.252783	0.184241	-1.39151	0.164071	0.847076
DNAJC16	1086.93	-0.170922	0.159921	-1.06847	0.285308	0.898994
SCARNA21B	0.129535	-0.0100186	0.0374685	-0.267386	0.789172	0.96289
CBFB	3640.8	-0.294267	0.182516	-1.6125	0.106853	0.810468
ZNF532	0.911658	-0.0271474	0.0440346	-0.6385	0.523149	0.942622
ZNF333	315.901	-0.0114445	0.195808	-0.0585745	0.953291	0.991261
CNTN6	0.553582	0.0134218	0.0384369	0.320061	0.748922	0.96289
FLJ37453	1904.53	0.0785346	0.164631	0.476954	0.633395	0.950517
ZEB1	1142.72	-0.161622	0.176206	-0.921293	0.356898	0.923952
KLRD1	1.75843	-0.0531074	0.0735062	-0.729849	0.465483	0.94018
KLRC3	5.21054	0.0550819	0.116364	0.461791	0.644231	0.950517
DTNA	2250.13	-0.284084	0.175218	-1.62148	0.104915	0.810031
ABLIM1	7540.45	-0.0895861	0.145713	-0.614832	0.538665	0.943764
PAN3	1410.07	-0.390646	0.194571	-2.01022	0.0444076	0.732848
IP6K2	2732.48	0.176513	0.123691	1.42703	0.15357	0.841546
ZNF200	1815.13	-0.26689	0.182571	-1.46171	0.143822	0.836285
FCMR	32.2907	0.321434	0.19382	1.66195	0.0965234	0.80751
MYO19	2358.9	0.104576	0.172702	0.605659	0.544741	0.946245
ATP6V0A1	6785.21	0.474155	0.145401	3.26111	0.00110977	0.429844
PACC1	1846.42	0.217875	0.135438	1.60862	0.1077	0.811395
TPTE2	2.63024	-0.0867518	0.0968438	-0.909144	0.363274	0.928042
RCN2	6596.24	-0.197705	0.194803	-1.01521	0.310006	0.906186
SOX6	166.671	-0.131729	0.196406	-0.673384	0.500703	0.940694
SMDT1	620.413	0.235706	0.163324	1.44289	0.149052	0.839996
CHURC1	674.798	-0.333912	0.194017	-1.72104	0.085243	0.790641
C22orf23	1427.21	0.148042	0.191884	0.771984	0.440124	0.937622
ASH1L	2571.69	-0.337455	0.196297	-1.7221	0.0850513	0.790641
ZNF561	883.565	-0.314601	0.159619	-1.97144	0.0486733	0.751722
C1orf158	0.771354	-0.0228648	0.0421484	-0.552902	0.580331	0.946713
PKIB	778.468	-0.231579	0.184703	-1.2532	0.210133	0.864656
SREK1	4126.96	-0.186636	0.183325	-1.02225	0.306661	0.904901
PET100	1497.78	0.122693	0.172239	0.712179	0.476354	0.940694
SPATA21	1.46757	0.0347795	0.0782188	0.450984	0.652001	0.950517
TAFA4	16.2441	0.100581	0.154152	0.663229	0.507184	0.940694
ZSWIM2	0.591575	0.00581055	0.0492216	0.101533	0.919127	0.98202
ZNF454	1.23692	-0.0317178	0.0665638	-0.560438	0.575181	0.946245
NECAP2	2863.16	0.0731404	0.168256	0.434645	0.66382	0.952191
LINC01772	53.0157	-0.154069	0.193215	-0.804879	0.42089	0.932621
CROCCP3	166.476	-0.0911597	0.192873	-0.474171	0.635378	0.950517
LINC01783	14.3881	-0.0361996	0.159004	-0.225684	0.821447	0.962943
ADAMTS4	22.6635	0.112586	0.174804	0.645553	0.518569	0.940956
IMPA1	1536.8	-0.398136	0.193552	-2.05875	0.0395181	0.718355
IFI27	16.7603	-0.0981504	0.170818	-0.581953	0.560598	0.946245
CROCCP2	1631.94	0.0651342	0.141691	0.459641	0.645774	0.950517
MST1P2	35.7098	-0.0710024	0.196395	-0.362037	0.717324	0.960876
ESPNP	0.643306	0.0301477	0.0414458	0.755412	0.450002	0.93977
LOC105376805	66.5623	-0.0584996	0.195387	-0.299623	0.764464	0.96289
DOCK5	1464.47	-0.234108	0.19046	-1.22997	0.218708	0.865728
STX7	3081.48	-0.418918	0.188814	-2.2201	0.0264123	0.680771
ZDHHC21	682.76	-0.2822	0.19128	-1.481	0.138606	0.831242
TJP1	1278.39	-0.365961	0.189325	-1.934	0.0531133	0.755122
SNORD73B	4.95478	-0.110491	0.120295	-0.934801	0.349891	0.921376
GOLGA8T	3.16766	0.0557413	0.0891804	0.660016	0.509244	0.940694
RPS18	69481.6	0.186484	0.143729	1.29748	0.194467	0.859325
CDKN2A	13208.1	0.309434	0.153787	2.01216	0.0442028	0.732848
KCNJ12	324.977	0.130449	0.195075	0.670647	0.502446	0.940694
PRPF31	2751.16	0.230026	0.144828	1.58838	0.112201	0.814191
CYP20A1	1209.23	-0.0112583	0.156361	-0.0719878	0.942612	0.987901
MS4A14	0	NA	NA	NA	NA	NA
ABCF1	8249.76	0.161749	0.166925	0.968966	0.332562	0.914796
CLTB	4607.75	0.138123	0.158453	0.871694	0.383375	0.929808
KDM4B	3229.33	0.106907	0.195009	0.548408	0.583411	0.946713
ASB13	3890.54	0.179796	0.175991	1.0218	0.306878	0.904901
CALHM2	258.755	0.146714	0.181701	0.808786	0.418638	0.932338
ARHGEF10L	614.437	0.0756345	0.196411	0.385551	0.699829	0.957455
FAM168B	9917.12	0.0486697	0.12122	0.401501	0.688052	0.957132
ODR4	961.186	-0.181191	0.18785	-0.966543	0.333773	0.915251
SLC48A1	1058.08	0.207716	0.191587	1.08507	0.277892	0.89593
SPDEF	4.21685	0.0075128	0.075143	0.10488	0.916471	0.981883
PLA2G2D	0.990103	0.0407448	0.0465222	1.0072	0.31384	0.908236
PRXL2B	174.465	-0.0171203	0.195968	-0.0875838	0.930207	0.985471
FUZ	1612.33	0.149893	0.196411	0.763866	0.444947	0.93977
ZNF536	1458.22	0.00274504	0.194658	0.0141101	0.988742	0.996709
LARP4	4145.35	-0.225664	0.191651	-1.18084	0.237667	0.874522
USP19	5367.17	0.174393	0.145247	1.20068	0.229877	0.871743
EMC1-AS1	45.7031	-0.0149819	0.19628	-0.0767094	0.938855	0.98687
CRP	0.566235	0.0249591	0.0384513	0.653217	0.513616	0.940694
CD79B	1.64797	0.010124	0.0583803	0.177196	0.859355	0.967277
TGFBRAP1	2186.34	0.00524516	0.141397	0.0370985	0.970406	0.994045
SNRPE	8977.52	-0.0731111	0.19218	-0.380415	0.703637	0.958154
TNR	0.985262	-0.00283898	0.0444228	-0.0574436	0.954192	0.991638
SYT17	94.3536	0.0603189	0.156484	0.389195	0.697132	0.957132
HMBOX1	426.296	-0.330531	0.174829	-1.89141	0.0585701	0.763536
AKR7L	110.543	-0.0591513	0.196084	-0.301203	0.76326	0.96289
GPM6A	934.093	-0.404406	0.186863	-2.16417	0.0304511	0.691442
PEX5L	22.4028	-0.205904	0.185148	-1.11341	0.265534	0.890303
LOC100506730	579.194	-0.171962	0.164078	-1.04858	0.29437	0.900304
HERC4	1453.4	-0.372225	0.193465	-1.9255	0.0541668	0.759057
GOLGA8R	1.7718	-0.0689665	0.0898387	-0.81998	0.412228	0.932338
ACBD5	2019.76	-0.490449	0.182539	-2.68802	0.00718761	0.564588
GPANK1	284.734	0.500679	0.168775	2.96843	0.00299324	0.498598
DMAC2	3380.5	0.103245	0.147743	0.698852	0.484644	0.940694
LOC105378614	1.24564	0.0575027	0.072929	0.791399	0.428711	0.934553
MICOS10	4307.53	-0.0053845	0.196217	-0.027437	0.978111	0.994045
LINC00339	954.59	0.0139203	0.169675	0.0820572	0.934601	0.98666
NOL11	7328.63	-0.12511	0.192506	-0.650377	0.515449	0.940747
RPS14P3	205.178	-0.100369	0.190555	-0.525841	0.598998	0.950517
ZNF33A	1947.87	-0.184774	0.195335	-0.946031	0.344133	0.918936
RPL28	26693.8	0.199738	0.179499	1.11287	0.265766	0.890303
TIMM10	2180.55	0.220254	0.164238	1.34085	0.179969	0.851571
CD36	6.74072	0.179236	0.131424	1.42833	0.153197	0.841546
MARCHF1	73.9207	-0.283739	0.192374	-1.47003	0.141554	0.834871
NPLOC4	10552.7	0.155532	0.137432	1.13171	0.257757	0.883534
PHACTR4	4193.42	0.0701946	0.155002	0.452898	0.650622	0.950517
TMCO4	195.119	0.120875	0.182086	0.667793	0.504266	0.940694
TBXT	35.1642	0.158548	0.154245	1.0597	0.28928	0.899496
RPL3	111539	0.182485	0.1562	1.1683	0.242686	0.875344
ZNF414	774.388	0.225806	0.183893	1.22865	0.219204	0.865728
PAAF1	1430.63	0.0374171	0.172082	0.217481	0.827833	0.962943
ZC3H14	3685.12	-0.320118	0.194823	-1.64461	0.100051	0.80751
ZBTB8OS	1351.79	-0.137756	0.177981	-0.773737	0.439086	0.937432
GRB7	25.5003	-0.0684114	0.143532	-0.48709	0.626195	0.950517
LINC01141	0.339741	0.0208083	0.0379019	0.496892	0.619265	0.950517
PINK1-AS	488.774	0.243608	0.160927	1.51445	0.129911	0.82308
PHB	25478.7	0.224759	0.158031	1.42227	0.154949	0.842034
PGM1	5800.35	0.0851559	0.189136	0.4503	0.652494	0.950517
TMEM259	17647.7	0.290093	0.150115	1.93253	0.0532946	0.756255
RHNO1	3468.59	-0.108289	0.130373	-0.830597	0.406201	0.931581
GTF2H2	72.6061	-0.121129	0.196391	-0.6171	0.537169	0.943457
HLA-DOB	7.66968	-0.0599118	0.15182	-0.396737	0.691561	0.957132
C1orf43	22538.6	0.0225023	0.138252	0.162762	0.870706	0.969763
ATP7B	1885.3	0.24883	0.177049	1.40589	0.159755	0.845462
CERS3	2.00566	-0.109458	0.0737871	-2.03323	0.0420293	0.731219
OR10Q1	0.113247	0.00764428	0.0374685	0.210939	0.832935	0.962943
OR10J5	0	NA	NA	NA	NA	NA
ZMAT5	1085.86	0.138075	0.154241	0.895211	0.370674	0.928175
NIFK-AS1	339.663	0.0816104	0.171606	0.475175	0.634662	0.950517
ABHD16A	1141.5	0.233347	0.175785	1.32799	0.184181	0.852226
SLC14A2	1.63029	-0.0879943	0.079803	-1.17151	0.241394	0.875272
MIR1256	0	NA	NA	NA	NA	NA
ASCC1	2067.83	-0.247192	0.173682	-1.42305	0.154721	0.842034
ANXA8	1.51388	0.0418771	0.0687674	0.686914	0.492137	0.940694
ODF2L	634.283	-0.108784	0.190213	-0.571731	0.567504	0.946245
OSBPL2	1824.26	0.0741196	0.161223	0.459819	0.645646	0.950517
CHODL	1.88934	0.0361157	0.0891106	0.407503	0.683639	0.956775
KCTD10	3472.56	0.168158	0.137141	1.22611	0.220158	0.865728
POGLUT1	988.181	-0.220702	0.195978	-1.12627	0.26005	0.886692
ORC6	2908.63	0.0818686	0.175514	0.466378	0.640945	0.950517
GNMT	4.03534	0.0225385	0.104379	0.218462	0.827069	0.962943
BBS9	483.174	-0.25953	0.177971	-1.45869	0.144651	0.836497
PRRT3	424.337	0.19131	0.196245	0.976913	0.328612	0.911748
NLGN4Y	0.113247	0.00764428	0.0374685	0.210939	0.832935	0.962943
FBXO21	6064.75	-0.0309179	0.144372	-0.214159	0.830423	0.962943
COBLL1	676.662	-0.319651	0.193614	-1.65675	0.0975691	0.80751
FILIP1L	103.987	-0.360353	0.196381	-1.83239	0.0668937	0.763536
ENTPD1	3456.93	-0.297474	0.180331	-1.6498	0.0989837	0.80751
DDR1	870.701	0.0745472	0.194557	0.383503	0.701347	0.958137
ANKRD30B	3.03335	-0.0899574	0.0930732	-1.02307	0.306276	0.904901
SUCLG2	2646.58	-0.0587352	0.176011	-0.333654	0.73864	0.96289
ACHE	160.627	0.0404405	0.195422	0.20753	0.835596	0.962943
DDO	0.469276	0.0107041	0.0382668	0.257236	0.796996	0.962943
IRF7	1.59075	-0.00671137	0.0464373	-0.155621	0.876332	0.97113
ZNF90	1.83254	-0.00947912	0.0613543	-0.149946	0.880807	0.971963
FCGR2A	17.7987	0.252459	0.155851	1.68852	0.0913121	0.802589
TAF15	12155.9	0.0324727	0.140169	0.231664	0.816799	0.962943
ZNF174	1156.7	0.136003	0.159357	0.85327	0.393509	0.931187
NHEJ1	860.018	0.160542	0.162144	0.989892	0.322227	0.911748
PIP4K2C	2070.31	0.144374	0.156147	0.924505	0.355223	0.922612
PEAK1	1664.84	-0.221585	0.190903	-1.16136	0.245494	0.876869
EPS8L1	49.8072	0.198934	0.192562	1.04119	0.297786	0.902738
EFCC1	2.80107	0.00612121	0.0847844	0.077857	0.937942	0.98687
ZNF552	380.577	0.18417	0.149299	1.23355	0.21737	0.865728
AGMAT	9.78927	-0.124826	0.150427	-0.81956	0.412467	0.932338
EHMT1	5528.02	0.185594	0.148475	1.25005	0.211281	0.864656
MMRN2	17.6564	-0.085803	0.112888	-0.804619	0.42104	0.932621
VASH2	381.049	-0.524557	0.182938	-2.86786	0.00413261	0.522688
LINC01635	19.0726	-0.00809973	0.182645	-0.044843	0.964232	0.99363
BCAP29	23.286	-0.0950057	0.165745	-0.570728	0.568184	0.946245
SENP1	2293.68	-0.320185	0.191052	-1.67665	0.093611	0.802589
SUN1	6805.99	0.0903556	0.187487	0.481992	0.629812	0.950517
ADAL	779.567	-0.283227	0.1952	-1.45138	0.146674	0.839682
KMT5A	6964.01	-0.0816761	0.149352	-0.546847	0.584484	0.946713
ZBTB40	3116.31	-0.0365901	0.128806	-0.284059	0.776365	0.96289
IGSF11	97.408	-0.123252	0.188719	-0.65377	0.51326	0.940694
TUBB	12695.2	0.177389	0.163523	1.08485	0.27799	0.896029
CALCOCO1	1333.05	0.0396903	0.176403	0.225082	0.821916	0.962943
FLRT3	115.83	-0.161883	0.180774	-0.893937	0.371355	0.928175
HCN3	77.8727	-0.132412	0.187402	-0.707346	0.479351	0.940694
MARCHF6	11369.2	-0.230576	0.164206	-1.40426	0.160242	0.845462
BASP1	9143.4	0.0965154	0.156727	0.615799	0.538027	0.943457
PCGF3	2973.53	0.0386881	0.136805	0.282814	0.77732	0.96289
CNKSR1	158.176	0.212405	0.188943	1.12186	0.261924	0.889052
GCK	0.552544	-0.0144865	0.0470003	-0.368264	0.712677	0.959217
LPGAT1	3772.69	-0.614536	0.190621	-3.23035	0.00123638	0.431207
RNF10	14096.2	0.0537128	0.150609	0.35664	0.721361	0.962402
KBTBD11	13.8011	-0.0555708	0.167704	-0.333185	0.738995	0.96289
SEC16A	10470	0.170082	0.138196	1.23076	0.218414	0.865728
IKBKB	2991.34	0.0894446	0.175471	0.509834	0.610168	0.950517
MIR5196	0	NA	NA	NA	NA	NA
PSME3	21139.8	0.0902199	0.166196	0.542845	0.587236	0.947372
FIGNL1	2259.09	-0.33249	0.196346	-1.69714	0.0896704	0.801742
CIB2	220.862	0.107304	0.177151	0.606314	0.544306	0.946245
AAGAB	6134.83	-0.0554522	0.18756	-0.295628	0.767514	0.96289
ASAP1	3305.75	-0.276764	0.176906	-1.56467	0.117661	0.815815
WDR83OS	3578.61	0.158022	0.152969	1.03311	0.301551	0.904545
ZNF436-AS1	125.936	0.242752	0.181343	1.33936	0.180454	0.851731
GPSM1	4609.19	0.08299	0.190185	0.436441	0.662517	0.951735
PACSIN2	4896.68	0.0941699	0.135304	0.696004	0.486426	0.940694
NCLN	8759.95	0.279606	0.154127	1.81417	0.0696509	0.77004
LOC101928163	3.32426	0.0533021	0.113097	0.485178	0.62755	0.950517
COA7	4604.76	-0.139711	0.1924	-0.72616	0.467741	0.94044
ACSL4	2926.02	-0.239645	0.186844	-1.28924	0.197313	0.859325
TRPC7	1.46359	-0.0078295	0.0739306	-0.101196	0.919395	0.98214
ELOA-AS1	55.8156	0.187242	0.194281	0.962109	0.335995	0.915943
GSN	414.98	0.0889154	0.194053	0.459254	0.646052	0.950517
SRRM1	10859.7	-0.0946455	0.149916	-0.631307	0.52784	0.943062
RAPGEF2	2089.85	-0.454962	0.181955	-2.50145	0.0123687	0.60018
SGCD	0.266137	-0.0180385	0.0375751	-0.450697	0.652208	0.950517
MIR378F	0	NA	NA	NA	NA	NA
ST7	2372.76	0.0748497	0.137475	0.544446	0.586135	0.947365
SEPTIN9	5802.44	0.148867	0.190661	0.780983	0.434812	0.936228
RRAS2	1653.29	-0.137062	0.189193	-0.724267	0.468902	0.94044
GAMT	2262.6	0.217244	0.193743	1.12203	0.261848	0.889052
C8orf76	261.623	0.0083432	0.196161	0.0424348	0.966152	0.994045
RTL9	4.71035	-0.207691	0.126081	-1.72589	0.0843668	0.790641
PPP1R15B	5307.99	-0.281485	0.157389	-1.7885	0.0736956	0.778721
FAM222A	639.476	-0.0695569	0.189902	-0.365972	0.714386	0.959715
A2ML1	8.84246	-0.0317555	0.114697	-0.279384	0.77995	0.96289
ZNF747	1732.24	0.182614	0.14127	1.29267	0.196125	0.859325
LOXHD1	0.388604	-0.0213651	0.0380416	-0.556675	0.57775	0.946245
SULT1C2	36.1248	-0.280774	0.195894	-1.43679	0.150778	0.839996
DGKB	2.03732	-0.0631185	0.068678	-0.990679	0.321843	0.911748
ATXN2L	14403.1	0.147513	0.142853	1.03264	0.30177	0.904545
SIN3A	6477.31	0.0596448	0.155608	0.383318	0.701484	0.958137
SIRT3	1030.59	0.24366	0.180618	1.3498	0.177081	0.848831
KDM4C	1091.14	-0.0751623	0.161278	-0.466125	0.641126	0.950517
STPG1	1296.19	0.116308	0.159439	0.729682	0.465584	0.94018
COX18	1187.53	0.0224351	0.153718	0.145983	0.883935	0.972399
CCL20	6.78492	-0.0796817	0.105237	-0.787003	0.43128	0.935167
NIPAL3	3915.23	0.0631008	0.142213	0.443734	0.657235	0.950747
CRACR2A	128.336	-0.0540703	0.193101	-0.279535	0.779835	0.96289
ABCC6	16.9227	0.132956	0.13812	0.994174	0.320138	0.909817
RCAN3AS	6.33059	-0.0593014	0.12339	-0.486389	0.626691	0.950517
CCDC168	33.2012	-0.112629	0.144628	-0.783276	0.433465	0.935924
WDSUB1	552.367	-0.28633	0.169992	-1.6856	0.0918729	0.802589
SPDYE6	109.516	-0.120281	0.195631	-0.617178	0.537118	0.943457
LHCGR	1.14117	0.0282289	0.0448844	0.680392	0.496256	0.940694
NUDT1	1886.81	0.139637	0.178072	0.784114	0.432973	0.93549
ATRIP	36.7014	-0.0737189	0.191351	-0.382215	0.702302	0.958154
ACTN1	5578.2	0.194834	0.168532	1.15619	0.247602	0.877771
POGLUT2	1538.21	-0.0310665	0.148131	-0.209703	0.8339	0.962943
COX4I1	14319.5	0.149896	0.157327	0.952774	0.340705	0.917086
TLR2	0	NA	NA	NA	NA	NA
ST3GAL3	737.2	0.0982015	0.194133	0.506609	0.612429	0.950517
LIMCH1	787.782	-0.375676	0.173968	-2.16074	0.0307158	0.691442
KHDRBS2	0.129535	-0.0100186	0.0374685	-0.267386	0.789172	0.96289
SEPTIN10	1968.46	-0.276811	0.196411	-1.41101	0.158242	0.845405
ACYP1	603.522	-0.138468	0.183317	-0.754731	0.45041	0.93977
RDX	4706.37	-0.324629	0.194668	-1.6742	0.0940923	0.802589
CEP57L1	1067.38	-0.417851	0.191545	-2.18279	0.0290509	0.687641
ENTPD6	4756.47	0.210109	0.155138	1.35444	0.175597	0.848587
CAMK2D	1745.16	-0.379872	0.162053	-2.34425	0.0190653	0.653696
TMTC1	2963.66	-0.351428	0.162232	-2.16636	0.030284	0.690935
TXNDC15	2585.59	0.141617	0.141292	1.00223	0.316231	0.908535
ADGRL2	4944.69	-0.447469	0.19226	-2.33044	0.0197828	0.655089
DDX31	2846.41	0.0455639	0.151878	0.299972	0.764198	0.96289
NHLRC4	27.921	0.36273	0.187406	1.96814	0.0490518	0.751722
ZBTB44	1896.31	-0.441366	0.193607	-2.28265	0.0224508	0.67446
PUF60	3950.66	0.263149	0.148487	1.77225	0.0763539	0.78629
SRPK2	4970.63	-0.285661	0.164675	-1.73469	0.082795	0.790641
AGER	56.8905	-0.126769	0.196206	-0.651504	0.514721	0.940694
SMIM32	4.75729	-0.0795668	0.138392	-0.568797	0.569494	0.946245
SFXN2	3112.33	0.196107	0.147947	1.32546	0.185019	0.852226
MTRR	4097.62	-0.378016	0.181643	-2.0816	0.0373794	0.714965
TCP11	4.81055	0.0285301	0.09989	0.299906	0.764249	0.96289
COMMD4P1	2.24638	-0.0109169	0.07938	-0.135566	0.892164	0.974552
TBILA	65.8567	-0.266821	0.191821	-1.40399	0.160321	0.845462
UBXN2B	1489.63	-0.501623	0.186767	-2.68821	0.00718367	0.564588
FAM92A	1860.41	-0.11462	0.195849	-0.585133	0.558458	0.946245
LCORL	485.707	-0.318186	0.196357	-1.62167	0.104873	0.810031
FANCL	1280.13	-0.15492	0.196051	-0.790083	0.429479	0.934553
MIR6731	0	NA	NA	NA	NA	NA
RSRP1	1374.77	-0.177623	0.191899	-0.925385	0.354766	0.922612
FPR1	1.25442	0.0458118	0.0563486	0.896202	0.370145	0.928175
ZNF25	474.641	-0.327898	0.192185	-1.70569	0.0880658	0.797444
UNC13B	2995.97	0.196086	0.148561	1.32002	0.186828	0.853495
RABL2B	763.001	0.0224114	0.170313	0.131533	0.895354	0.974552
CMC2	1657.2	0.00439073	0.192716	0.0227752	0.98183	0.995025
EPB41L2	7749.94	-0.323469	0.166735	-1.94011	0.0523666	0.755122
FLCN	1747.39	0.135172	0.150782	0.896486	0.369993	0.928175
NAT1	265.714	-0.153897	0.193989	-0.792127	0.428287	0.934553
INPP4A	2023.91	0.0611108	0.168613	0.362505	0.716975	0.960876
CEP63	588.849	-0.279968	0.19573	-1.43014	0.152676	0.841546
MYCN	7.25709	-0.0692591	0.144033	-0.498291	0.618279	0.950517
MTFR1L	2217.03	0.0478283	0.143341	0.333662	0.738635	0.96289
LOC646471	74.8679	-0.137074	0.193301	-0.707821	0.479056	0.940694
FLOT2	9989.29	0.0745336	0.174061	0.428226	0.668487	0.954087
GRAP2	0.212024	0.0156076	0.0375257	0.370879	0.710728	0.958154
MIR3917	0.445753	0.0230285	0.0382122	0.573376	0.56639	0.946245
GSS	2672.13	0.15243	0.147558	1.0331	0.301558	0.904545
HPS1	2233.88	0.159961	0.156041	1.02527	0.305235	0.904577
TASP1	382.715	-0.266034	0.180733	-1.47158	0.141135	0.834038
PSG1	0.106012	0.00764428	0.0374685	0.198735	0.84247	0.962943
FAM126B	728.609	-0.471608	0.194904	-2.43688	0.0148147	0.615789
ATL3	65.3713	-0.124638	0.185026	-0.681265	0.495704	0.940694
FXYD3	0.817896	0.0201632	0.0686122	0.307884	0.75817	0.96289
C1orf232	5.17487	0.0796821	0.114719	0.718203	0.472632	0.940694
RPL24	37820.7	0.0515939	0.184981	0.278912	0.780312	0.96289
RPL17	6102.96	-0.0894968	0.173169	-0.516781	0.605309	0.950517
RPL23A	35907.6	-0.0545098	0.180364	-0.302218	0.762486	0.96289
APP	35688	0.115181	0.128657	0.895262	0.370647	0.928175
SEZ6L	35.8888	-0.0628014	0.185396	-0.340461	0.73351	0.96289
SLC8A3	21.4138	-0.103881	0.167792	-0.633868	0.526167	0.943062
ZNF148	932.902	-0.135194	0.18292	-0.740229	0.459161	0.93977
SLC6A9	1552.75	0.0938516	0.195234	0.481112	0.630437	0.950517
DUS4L	302.956	-0.290799	0.193743	-1.49911	0.133844	0.825376
IFNA7	0	NA	NA	NA	NA	NA
PCDHB16	4.37546	0.0474639	0.10952	0.425411	0.670537	0.954942
PPP4R4	60.5213	-0.291159	0.195544	-1.48781	0.1368	0.82947
PCDH15	15.6877	-0.460824	0.180935	-2.61247	0.00898899	0.56612
MTAP	3132.63	-0.351884	0.182271	-1.93088	0.0534978	0.758174
MSX1	1397.03	0.278329	0.173293	1.60674	0.108112	0.811395
HAS2	6.46933	0.105612	0.143105	0.738888	0.459975	0.93977
FAM24B	214.877	-0.0579721	0.165346	-0.350558	0.72592	0.96289
CDC25B	8179.6	0.122891	0.138439	0.887708	0.374698	0.929504
IL1R1	6.00276	0.0627511	0.0941644	0.668005	0.504131	0.940694
FAM126A	1629.03	-0.365542	0.194045	-1.89386	0.0582442	0.762364
ICA1L	670.534	-0.345658	0.196388	-1.76282	0.0779303	0.788848
LOC101928728	115.604	0.0247174	0.187505	0.131762	0.895173	0.974552
RHOH	10.5417	0.0664022	0.119947	0.57967	0.562137	0.946245
OAZ2	4945.16	0.113944	0.15593	0.730769	0.46492	0.94018
TPM1	3586.75	0.0257486	0.145949	0.176409	0.859973	0.967277
BRD2	12986.9	0.0525261	0.140928	0.372709	0.709365	0.958154
ADAMTSL3	48.5427	0.0191855	0.192352	0.0997946	0.920507	0.982618
DDX24	5368.46	0.147708	0.141363	1.04484	0.296095	0.901405
ARHGAP12	752.903	-0.110452	0.184537	-0.598828	0.549287	0.946245
PITRM1	10771.3	0.127753	0.132073	0.967297	0.333396	0.914936
BNIP2	2063.61	-0.306309	0.194224	-1.58277	0.113475	0.814191
RAPGEF1	7456.2	0.136444	0.16477	0.828141	0.40759	0.931581
TMEM121B	194.325	0.0760188	0.184127	0.413446	0.67928	0.956361
SAMD1	2524.88	0.252701	0.186947	1.35236	0.176259	0.848749
KLC4	1584.03	0.0763583	0.178472	0.427989	0.668659	0.954087
ACTG1P20	111.354	0.0680413	0.193405	0.351324	0.725345	0.96289
RAB7A	12437.4	0.0293015	0.136571	0.214547	0.83012	0.962943
SEMA3B	88.9577	-0.136864	0.181037	-0.763735	0.445025	0.93977
MAPKAPK3	3013.18	0.178981	0.136653	1.30979	0.190265	0.857789
DAP3	9219.48	0.120991	0.136049	0.889299	0.373842	0.928561
LRP8	3625.4	0.0312901	0.154018	0.203146	0.839021	0.962943
CABP1	235.749	-0.0409834	0.193943	-0.212033	0.832081	0.962943
ZNF320	135.445	-0.00126417	0.106487	-0.0119101	0.990497	0.997096
DST	4114.17	-0.184199	0.182825	-1.0117	0.311679	0.907063
DISC1	7.82257	0.172007	0.153954	1.13954	0.254477	0.88218
LINC02574	0.235547	-0.00139747	0.0375441	-0.0371524	0.970364	0.994045
B3GALNT1	17.759	0.0780134	0.119207	0.683934	0.494017	0.940694
VPS37A	1527.98	-0.255853	0.193337	-1.32354	0.185656	0.852565
MXD3	502.503	0.176595	0.149585	1.18035	0.237859	0.874522
MED16	2981.81	0.193709	0.159705	1.2129	0.225168	0.868108
IKBKE	40.259	0.0414293	0.187241	0.223162	0.823409	0.962943
ALG13	3196.45	-0.316943	0.155619	-2.0367	0.0416801	0.731219
SCARNA1	1.23925	-0.0291924	0.0575234	-0.490464	0.623806	0.950517
ANKRD11	10825.7	0.0792123	0.133804	0.592006	0.553846	0.946245
CYTOR	400.124	-0.00254444	0.169558	-0.0150001	0.988032	0.996709
HDAC2	10945	-0.216509	0.196375	-1.1036	0.269768	0.892712
NEK4	2036.7	-0.448073	0.181807	-2.46531	0.0136895	0.608849
PTK2	3829.84	-0.301159	0.171655	-1.75479	0.0792956	0.788848
CADPS2	1761.1	-0.464005	0.183357	-2.5313	0.0113639	0.595897
TIMM23B	229.002	-0.110529	0.18412	-0.600615	0.548097	0.946245
SMUG1	1954.81	0.0811045	0.148033	0.547876	0.583777	0.946713
TRPM3	19.536	-0.188755	0.181825	-1.05579	0.291063	0.89971
CDKN2B-AS1	150.073	-0.27368	0.194222	-1.40812	0.159097	0.845462
DNAJC8	13623.9	0.0605704	0.169292	0.357775	0.720512	0.962312
OAZ3	156.265	0.0637018	0.188973	0.337615	0.735653	0.96289
SDF4	8089.78	0.246963	0.150055	1.64581	0.0998026	0.80751
HEMK1	984.589	0.00283345	0.179277	0.0158135	0.987383	0.996709
UBAC1	4275.66	0.166892	0.155585	1.07268	0.283415	0.898721
NSA2	6905.32	-0.0482	0.186837	-0.258008	0.796401	0.962943
CAMTA1	3587.37	-0.0387116	0.151536	-0.255441	0.798382	0.962943
DOK7	3.87961	0.0374615	0.0960136	0.395367	0.692572	0.957132
ADORA1	216.991	0.1324	0.194462	0.683522	0.494277	0.940694
ATP23	204.064	-0.261421	0.184107	-1.4208	0.155374	0.842034
RAB27A	333.001	-0.479684	0.18419	-2.60476	0.00919396	0.56612
IKZF3	1005.46	-0.0946486	0.158413	-0.597651	0.550073	0.946245
UBE2W	845.809	-0.245172	0.196238	-1.25007	0.211275	0.864656
SNORA73A	87.6533	-0.163008	0.196411	-0.826281	0.408645	0.932338
SNORA73B	29.0437	0.0433557	0.179118	0.238878	0.8112	0.962943
STAT6	26.2128	-0.0220629	0.187612	-0.119172	0.905139	0.978331
PARP4	4345.44	-0.331217	0.176242	-1.8796	0.0601631	0.763536
GOLGA8N	1.80651	0.00299535	0.0484829	0.0631819	0.949622	0.990016
TRNAU1AP	1397.21	0.107229	0.169956	0.630763	0.528195	0.943062
TIMM9	1317.99	-0.212133	0.173839	-1.2199	0.222505	0.866745
PTGR2	699.128	-0.182823	0.185812	-0.983676	0.325275	0.911748
FBXL2	380.118	-0.13052	0.171277	-0.762535	0.445741	0.93977
SNORA44	7.82055	0.110264	0.14341	0.757923	0.448497	0.93977
SNORA16A	31.5515	0.0880911	0.188546	0.463619	0.64292	0.950517
ZNF670	109.854	-0.369686	0.196363	-1.87995	0.0601148	0.763536
C19orf84	0.133068	-0.0100186	0.0374685	-0.267386	0.789172	0.96289
ACRV1	25.1612	-0.472287	0.179908	-2.70201	0.00689224	0.564588
LINC01715	57.7676	-0.0156257	0.193154	-0.0805161	0.935827	0.986748
STAU1	10661.3	-0.183742	0.146425	-1.25483	0.209542	0.864656
TIAM1	3899.33	-0.00453518	0.146189	-0.0310236	0.975251	0.994045
NARF	3113.63	0.0645022	0.126645	0.509315	0.610532	0.950517
PLEKHM1	149.256	-0.14343	0.186308	-0.770775	0.44084	0.938215
VWA7	13.2033	0.0715227	0.164242	0.44501	0.656313	0.950517
DMAC1	2580.97	0.119013	0.158402	0.751249	0.452503	0.93977
CNTLN	995.087	-0.215113	0.192815	-1.11742	0.263815	0.890057
HACD4	25.7375	-0.0396234	0.188495	-0.21156	0.83245	0.962943
FAM219A	3042.04	0.0868388	0.180633	0.480835	0.630634	0.950517
C4orf33	409.186	-0.150189	0.196204	-0.764507	0.444565	0.93977
FBXO9	6072.83	-0.0209105	0.131915	-0.158513	0.874053	0.970702
UBE2C	3153.21	0.261645	0.141046	1.85496	0.0636018	0.763536
STIM1	3197.17	0.185656	0.189292	0.981148	0.32652	0.911748
GAPVD1	5992.35	-0.154799	0.164447	-0.941368	0.346516	0.92004
ADCYAP1R1	180.745	0.348075	0.194725	1.80013	0.0718404	0.773782
TPM3	26237.9	0.0257577	0.165669	0.155474	0.876447	0.97113
SLC26A5	1.79852	-0.0710321	0.0851679	-0.839802	0.40102	0.931187
JOSD1	5476.82	0.0341626	0.13104	0.260706	0.794319	0.962943
ENDOU	19.3897	-0.0274607	0.159183	-0.172565	0.862993	0.968373
ZNF20	0.226494	0.0163476	0.0375529	0.386508	0.699121	0.957132
BFSP1	217.25	0.10156	0.184715	0.549284	0.58281	0.946713
OTOA	1.05776	-0.0454523	0.0651942	-0.678369	0.497538	0.940694
CHN1	1691.03	-0.228209	0.166375	-1.3714	0.170251	0.847538
ASPM	4590.71	-0.0357301	0.128711	-0.278223	0.780841	0.96289
LINC01756	0	NA	NA	NA	NA	NA
LINC01648	0	NA	NA	NA	NA	NA
ZNF226	1885.04	-0.276932	0.189977	-1.45785	0.144881	0.836497
MATN1-AS1	24.3504	-0.0911703	0.185241	-0.493869	0.621399	0.950517
AMFR	6303.77	0.121088	0.164399	0.736601	0.461365	0.93977
LINC01778	5.39795	-0.0190713	0.108229	-0.171004	0.864221	0.968762
VPS52	2053.08	0.015057	0.143722	0.104776	0.916553	0.981907
ZNF717	124.555	-0.0972709	0.194585	-0.499009	0.617773	0.950517
DCP1A	3531.65	-0.229006	0.164781	-1.38994	0.164548	0.847538
SNORD103C	1.23555	-0.0436346	0.0693439	-0.607905	0.54325	0.946025
N4BP2L1	119.321	-0.0102457	0.195904	-0.0526028	0.958048	0.992785
LCP1	3220.82	-0.0316523	0.179515	-0.1764	0.85998	0.967277
WDR25	728.941	0.15474	0.154103	1.00422	0.315271	0.908535
STING1	1716.44	0.156052	0.18776	0.831488	0.405698	0.931581
HLTF	1873.1	-0.19064	0.191942	-0.994937	0.319767	0.909191
LINC01226	0.133068	-0.0100186	0.0374685	-0.267386	0.789172	0.96289
ABHD18	695.102	-0.375485	0.179201	-2.09583	0.0360973	0.708468
ATP8A1	910.536	-0.405593	0.19641	-2.0702	0.0384336	0.714965
TMEM39A	1710.64	0.00422748	0.145241	0.0291023	0.976783	0.994045
TMEM170B	1302.56	-0.346345	0.195443	-1.77811	0.0753861	0.784987
DEFB131B	5.57084	-0.170444	0.121342	-1.43565	0.151103	0.839996
OR6M1	0.306229	-0.0100186	0.0374685	-0.267386	0.789172	0.96289
GOSR1	4746.86	0.037581	0.131871	0.284978	0.775661	0.96289
BEST1	295.806	-0.448272	0.195446	-2.3005	0.0214201	0.665368
ASNS	511.329	-0.0870299	0.192616	-0.452378	0.650997	0.950517
CNTROB	2428.48	0.0615597	0.133053	0.462671	0.6436	0.950517
MIR4254	0	NA	NA	NA	NA	NA
SLC39A8	2665.15	-0.150661	0.196213	-0.768063	0.44245	0.938686
SPOCD1	18.4019	-0.0012989	0.157587	-0.00843635	0.993269	0.997644
SLC39A7	1745.19	0.274488	0.173151	1.58496	0.112976	0.814191
CCN6	46.056	-0.342117	0.19407	-1.76586	0.0774196	0.788848
CLIP1	2480.48	-0.293928	0.19477	-1.51363	0.130121	0.82308
TACC1	2822.46	-0.32779	0.191771	-1.71075	0.0871265	0.795063
FBXL16	1573	0.0680728	0.191639	0.355509	0.722208	0.962684
TMEM150A	369.98	0.333951	0.179955	1.85603	0.0634498	0.763536
IFNL2	0.133068	-0.0100186	0.0374685	-0.267386	0.789172	0.96289
SLC9C1	12.1709	-0.25908	0.160152	-1.64373	0.100232	0.80751
TMEM39B	1519.86	0.254382	0.15777	1.61247	0.106859	0.810468
C11orf54	585.1	-0.351086	0.189445	-1.85482	0.0636219	0.763536
TNPO1	10251.1	-0.297708	0.189606	-1.58043	0.114009	0.814363
MIR5585	0.900559	0.0457938	0.0577314	0.793488	0.427494	0.934553
QRICH1	6271.72	0.0927349	0.137457	0.674667	0.499888	0.940694
SRPX	525.042	0.300649	0.192391	1.56517	0.117542	0.815815
SMC1A	44015.1	-0.208046	0.14577	-1.42724	0.153511	0.841546
JUP	5093.84	0.0857663	0.196244	0.437159	0.661996	0.951521
GPN3	2444.01	-0.156514	0.195709	-0.799751	0.423855	0.934198
SLC25A24	1333.19	-0.52237	0.184195	-2.83705	0.00455326	0.543267
CASP12	0.266137	-0.0180385	0.0375751	-0.450697	0.652208	0.950517
MTMR9LP	26.2223	0.231747	0.183641	1.25899	0.208032	0.864656
RWDD2A	648.192	-0.263582	0.157588	-1.67231	0.0944635	0.802589
TBC1D14	1868.65	0.198414	0.145354	1.36518	0.172196	0.847538
DGUOK	3047.28	0.0437152	0.144756	0.301985	0.762664	0.96289
GPR108	1818.46	0.144701	0.194808	0.743222	0.457347	0.93977
CALU	14073.7	-0.234182	0.177394	-1.32023	0.186759	0.853495
FAM89B	2214.72	0.137048	0.154632	0.886244	0.375486	0.929504
RPP14	941.752	-0.071388	0.152711	-0.467607	0.640066	0.950517
SLC39A4	369.619	0.248392	0.184105	1.35095	0.176711	0.848749
FDFT1	19879.3	-0.0188948	0.172753	-0.109372	0.912908	0.980976
LRTOMT	309.012	-0.244113	0.172647	-1.41317	0.157607	0.845405
KY	0.226494	0.0163476	0.0375529	0.386508	0.699121	0.957132
IAH1	2221.85	0.0839573	0.133243	0.630067	0.528651	0.943062
INKA1	10.8293	0.364385	0.15445	2.44149	0.0146266	0.615123
GOLGA8Q	0.532274	-0.0238552	0.038377	-0.660041	0.509228	0.940694
CPNE6	0.674064	0.0313451	0.0529481	0.561532	0.574435	0.946245
COX7A2	6821.69	0.17946	0.146014	1.22904	0.219056	0.865728
TRIM60	0.106012	0.00764428	0.0374685	0.198735	0.84247	0.962943
SPOCK3	0	NA	NA	NA	NA	NA
CABYR	496.074	0.0332418	0.176539	0.188198	0.850722	0.964227
BCL2L12	2725.92	0.122505	0.170414	0.718915	0.472194	0.940694
S100PBP	2125.49	-0.257517	0.145209	-1.77365	0.0761217	0.78629
KIDINS220	2494.67	-0.391749	0.196223	-2.00358	0.0451146	0.73642
FAM133B	917.611	-0.177356	0.194479	-0.912345	0.361587	0.926685
ZNF154	59.4639	-0.175355	0.195798	-0.898903	0.368704	0.928175
DTD1-AS1	0.306229	-0.0100186	0.0374685	-0.267386	0.789172	0.96289
TTC23	1138.92	-0.0969799	0.134144	-0.722877	0.469755	0.94044
DHFR	10307.3	-0.201507	0.138157	-1.45852	0.144696	0.836497
MTRF1L	1728.44	-0.369719	0.188216	-1.96483	0.0494341	0.751722
SLC22A8	0.388604	-0.0213651	0.0380416	-0.556675	0.57775	0.946245
SSTR3	0.560817	0.0225204	0.0491469	0.423159	0.672179	0.954981
FXN	2205.13	0.115277	0.147189	0.783091	0.433574	0.936021
SLC4A10	5.29424	0.11888	0.0789254	2.19852	0.0279121	0.685281
ADTRP	0	NA	NA	NA	NA	NA
PLEKHH1	1679.23	0.058491	0.192706	0.303662	0.761385	0.96289
USP39	8505.07	0.0800235	0.133874	0.597743	0.550011	0.946245
ASZ1	0.52874	-0.0246202	0.0389999	-0.669014	0.503487	0.940694
APBB2	1142.59	-0.263318	0.168121	-1.56668	0.117189	0.815815
TSACC	272.391	-0.0263805	0.192152	-0.137022	0.891014	0.974552
YPEL1	110.436	-0.0362713	0.190054	-0.192066	0.84769	0.963909
PHACTR1	1027.98	0.140317	0.188499	0.744701	0.456453	0.93977
MORF4L2	19591.1	-0.29109	0.176047	-1.65367	0.0981944	0.80751
MIR31HG	33.7428	0.182529	0.15776	1.18665	0.235366	0.874151
CASC2	74.8426	-0.453494	0.19606	-2.31106	0.0208297	0.664665
MAP7	3167.72	-0.148129	0.144423	-1.02561	0.305074	0.904577
EPHB6	37.091	0.245907	0.191468	1.29745	0.194475	0.859325
PMS1	1208.83	-0.164776	0.196379	-0.839067	0.401432	0.931187
MUC6	0	NA	NA	NA	NA	NA
TRIM62	351.036	0.319824	0.16384	1.9522	0.0509141	0.751722
SNAPC2	560.03	0.260136	0.171137	1.52068	0.12834	0.822966
SLC28A1	2.03165	-0.144458	0.0894294	-1.86849	0.0616933	0.763536
MIR3605	2.43565	-0.0786602	0.0700216	-1.32542	0.185032	0.852226
CIB1	3474.91	0.180591	0.156528	1.15379	0.248584	0.878142
ZSCAN31	114.703	-0.300859	0.187076	-1.60835	0.107758	0.811395
NRG4	106.229	-0.202795	0.195995	-1.03296	0.301621	0.904545
SLC10A7	312.535	-0.180445	0.192832	-0.93519	0.34969	0.921376
TMEM222	3080.06	0.0505112	0.154629	0.326666	0.74392	0.96289
KIRREL2	10.1233	0.0637052	0.104536	0.623801	0.532758	0.943084
PWWP2B	936.765	0.238941	0.176592	1.35365	0.175847	0.848665
ZNF655	2299.44	-0.30344	0.185727	-1.63414	0.102229	0.80751
CCDC167	1365.49	0.169512	0.149543	1.13339	0.257052	0.883534
TAS2R4	15.5626	-0.276243	0.176277	-1.59296	0.111169	0.814191
TAS2R3	5.61595	0.0252114	0.0880235	0.289351	0.772313	0.96289
CHADL	9.21703	-0.0634511	0.160716	-0.397723	0.690834	0.957132
NEUROD4	2.38536	-0.101816	0.0916294	-1.15977	0.246141	0.877402
PSMD5	15.1893	-0.169349	0.158888	-1.10134	0.270749	0.892712
CSMD2-AS1	0.318036	0.0203429	0.037832	0.480124	0.631139	0.950517
IFITM1	121.022	0.024272	0.163653	0.149251	0.881355	0.971963
HEATR3	3396.42	0.0254752	0.124225	0.205067	0.83752	0.962943
ZNF687	3380.02	0.121022	0.184524	0.656007	0.511819	0.940694
ST3GAL4	803.667	0.262305	0.15908	1.64899	0.0991494	0.80751
SMIM12	2985.51	0.172785	0.158417	1.09061	0.275446	0.893436
LOC653160	65.0647	-0.00226513	0.19442	-0.0117354	0.990637	0.997096
LPIN1	2484.27	-0.190683	0.159543	-1.19536	0.231946	0.873871
ZMYM1	1157.94	-0.270253	0.196042	-1.3792	0.167833	0.847538
HAGLROS	20.2511	0.0205275	0.182017	0.113267	0.909819	0.979977
HAGLR	1020.25	-0.0475343	0.185343	-0.25659	0.797495	0.962943
RGS20	134.278	-0.163347	0.190876	-0.854975	0.392565	0.931187
SNTG1	0.106012	0.00764428	0.0374685	0.198735	0.84247	0.962943
PRKACB	932.716	-0.370735	0.192987	-1.92197	0.0546089	0.759057
CD163L1	10.5002	0.100784	0.117914	0.890903	0.372981	0.928203
ZMYM4-AS1	1.16581	-0.0293815	0.0392273	-0.94982	0.342204	0.917866
NFATC4	808.263	0.101623	0.18653	0.545941	0.585107	0.9468
ARHGAP44	1678.74	0.0960573	0.186261	0.515903	0.605922	0.950517
NELFCD	6100.83	-0.0143725	0.141209	-0.101779	0.918932	0.98202
HINFP	1012.58	0.0722391	0.145707	0.495841	0.620007	0.950517
PLEKHH3	1033.77	0.18845	0.19202	0.982216	0.325993	0.911748
C1orf216	1174.57	-0.00158414	0.151071	-0.0104835	0.991636	0.997314
DCTN2	9293.91	0.11577	0.157766	0.733831	0.463052	0.93977
STMN4	110.054	-0.115028	0.194462	-0.593651	0.552746	0.946245
PRMT5	14238.3	0.148151	0.146329	1.01244	0.311326	0.90681
PRKAA1	3006.26	-0.488939	0.19417	-2.52319	0.0116296	0.595897
VMO1	16.7324	-0.214169	0.168894	-1.29549	0.19515	0.859325
HK3	0.552544	-0.0144865	0.0470003	-0.368264	0.712677	0.959217
PAX6	1070.79	-0.220642	0.169736	-1.29945	0.193789	0.859325
HDLBP	36300	0.118903	0.135162	0.879718	0.379012	0.929504
RECQL5	1929.49	0.177936	0.159657	1.11467	0.26499	0.890303
SUPT5H	21267.8	0.240461	0.133526	1.80087	0.0717236	0.773782
CREM	2324.56	-0.105146	0.184016	-0.571291	0.567803	0.946245
CNTNAP5	1.33068	-0.0296752	0.0394214	-0.998548	0.318014	0.908535
ATG13	4135.58	0.0317703	0.131771	0.241106	0.809473	0.962943
CNEP1R1	358.899	-0.328822	0.19285	-1.70354	0.0884667	0.797452
ZNF560	1.61709	-0.0658569	0.062747	-1.23702	0.21608	0.865728
TSPAN15	1108.08	0.272256	0.166898	1.63185	0.102712	0.80751
SH3D21	124.664	0.178607	0.18748	0.951982	0.341106	0.917104
EPB41L3	5916.25	-0.361521	0.181829	-1.98875	0.0467287	0.747693
MAPT	277.353	0.125638	0.195807	0.643699	0.519771	0.940956
SNORA63C	0.775505	-0.000168163	0.0507375	-0.00374248	0.997014	0.998829
CCDC186	513.927	-0.151411	0.175065	-0.8678	0.385504	0.92996
OSBPL9	4582.8	-0.259882	0.196325	-1.32507	0.185149	0.852226
ARRB1	726.067	0.134794	0.193152	0.699279	0.484377	0.940694
ZNF774	168.101	-0.0361913	0.177737	-0.203956	0.838388	0.962943
MYOM2	688.676	0.00166381	0.179926	0.00925908	0.992612	0.997419
TECPR2	1295.04	0.213872	0.185374	1.15434	0.248362	0.877999
LINC01137	26.4509	-0.00411157	0.193246	-0.0212404	0.983054	0.995515
MIER3	1659.94	-0.246578	0.189683	-1.30514	0.191844	0.859325
TNXB	38.3205	-0.114352	0.185701	-0.622559	0.533574	0.943124
MIR6732	0	NA	NA	NA	NA	NA
BCL6	316.901	-0.139682	0.161333	-0.866209	0.386376	0.92996
LDB2	1.18701	-0.0525658	0.052056	-1.26737	0.205023	0.861882
CNN3	9109.92	-0.221351	0.191157	-1.15822	0.246776	0.877727
MIR5581	13.7161	0.0816018	0.123481	0.689658	0.490409	0.940694
SCAMP2	6806.17	0.20808	0.139916	1.48717	0.136969	0.82947
GNL2	7138.41	-0.200794	0.192761	-1.04376	0.296598	0.901641
TIPARP	1968.46	-0.296246	0.195774	-1.51451	0.129897	0.82308
EGFL6	0.57158	0.0118181	0.0470283	0.301428	0.763088	0.96289
B4GALNT2	0.931479	-0.0283656	0.0388852	-0.866379	0.386283	0.92996
CHIA	0	NA	NA	NA	NA	NA
MR1	823.43	0.0870415	0.18407	0.473206	0.636066	0.950517
BAG4	1595.09	-0.344009	0.194254	-1.77245	0.0763202	0.78629
BACH2	1211.04	-0.340537	0.178416	-1.90988	0.0561484	0.760542
DNAJB2	858.998	0.146749	0.172234	0.852313	0.39404	0.931187
TNFRSF11A	1531.15	0.105758	0.161994	0.652998	0.513758	0.940694
C19orf48	9944.52	0.0393001	0.162748	0.241486	0.809179	0.962943
GPR135	103.126	-0.279097	0.193832	-1.44023	0.149802	0.839996
CLEC7A	0.419476	-0.000930106	0.037561	-0.0251357	0.979947	0.994045
NDST4	42.036	-0.373153	0.195357	-1.90137	0.0572532	0.76159
GPRASP2	3.97014	0.073513	0.100055	0.766666	0.44328	0.93902
SLC12A1	1.96556	-0.131158	0.0802421	-2.1846	0.0289182	0.686228
ZNF124	195.445	-0.122506	0.193515	-0.632686	0.526939	0.943062
AKR1C1	5.94242	-0.089308	0.114256	-0.772254	0.439964	0.937622
DBP	327.874	0.161692	0.196318	0.825953	0.408831	0.932338
DAZL	0	NA	NA	NA	NA	NA
CDKL1	447.547	-0.353165	0.182182	-1.93968	0.0524189	0.755122
TNFRSF18	0.877809	-0.00192375	0.0596352	-0.0446671	0.964373	0.99363
EPHA10	237.163	0.157013	0.174219	0.902381	0.366854	0.928175
MANEAL	6158.79	0.224326	0.138422	1.62057	0.105111	0.810468
P2RX5	358.715	-0.0257607	0.187598	-0.137638	0.890526	0.974552
C9orf72	466.915	-0.403081	0.195836	-2.06004	0.0393949	0.718355
GART	23082.1	0.113935	0.137951	0.825917	0.408851	0.932338
USP28	2856.47	-0.113544	0.189302	-0.599951	0.548539	0.946245
PSD3	2149.48	-0.721535	0.187308	-3.85934	0.000113696	0.24955
PIAS1	2114.14	-0.289223	0.192398	-1.50368	0.132663	0.824131
GNAS	47716.8	0.0502672	0.162061	0.310177	0.756426	0.96289
AGAP6	35.6975	-0.073976	0.183719	-0.401879	0.687773	0.957132
ITGAX	8.97572	0.0719654	0.150917	0.46697	0.640521	0.950517
SLMAP	2180.67	-0.338482	0.196188	-1.72974	0.0836775	0.790641
TCL1B	1.16377	-0.0351424	0.0674169	-0.50192	0.615724	0.950517
C1QTNF6	384.477	-0.0672345	0.19533	-0.344992	0.730101	0.96289
PPP4R3B	1775.51	-0.241437	0.19514	-1.23928	0.215242	0.865728
L3MBTL4	370.594	-0.0796453	0.188305	-0.423621	0.671842	0.954981
RNF144A	717.384	0.0908959	0.18975	0.479474	0.631601	0.950517
SLC37A3	3892.45	-0.0209723	0.146975	-0.142687	0.886537	0.973333
ALKBH5	11145.5	0.118552	0.152475	0.777522	0.436851	0.936504
NSUN2	20073	-0.0348136	0.167737	-0.207544	0.835585	0.962943
LINC01343	0	NA	NA	NA	NA	NA
DLG4	295.813	0.0492692	0.194885	0.253502	0.79988	0.962943
GJA9-MYCBP	3.15157	0.0151854	0.0740219	0.218503	0.827037	0.962943
SMAD2	2565.52	-0.318057	0.194564	-1.63593	0.101855	0.80751
LOC105378663	2.21511	-0.0320407	0.078918	-0.425383	0.670558	0.954942
TBC1D3L	0	NA	NA	NA	NA	NA
FGD1	1497.7	0.178148	0.196256	0.908679	0.36352	0.928175
SMAD1	1299.01	-0.496781	0.172456	-2.88036	0.00397221	0.522688
CAMK2G	2557.01	0.349325	0.146474	2.3851	0.0170743	0.627762
RASL10A	43.521	0.0767612	0.161873	0.481689	0.630027	0.950517
MMS19	7316.97	0.203598	0.172257	1.18207	0.237178	0.874402
XRCC6	69638.2	0.0773133	0.150601	0.513362	0.607698	0.950517
OXCT2P1	2.52731	-0.0484183	0.108693	-0.450439	0.652394	0.950517
PPIEL	311.33	-0.15569	0.177989	-0.875683	0.381203	0.929697
EML1	3719.99	-0.202342	0.142858	-1.41641	0.156657	0.84502
WDR60	2719.94	-0.0767882	0.176518	-0.434956	0.663594	0.952087
ZDHHC18	3027.75	0.19793	0.145015	1.3649	0.172285	0.847538
PABPC4-AS1	22.3503	0.150444	0.180284	0.851923	0.394257	0.931187
SNORA55	20.8754	0.202705	0.167351	1.21774	0.223324	0.866908
LIMD2	844.262	0.115926	0.19514	0.594902	0.551909	0.946245
CXCL11	3.27883	0.11703	0.0975223	1.29158	0.196503	0.859325
NCK1	703.377	-0.098496	0.192908	-0.510164	0.609936	0.950517
PPIE	5356.1	0.182353	0.136744	1.33353	0.182358	0.852226
NPL	345.588	-0.129963	0.172135	-0.754434	0.450589	0.93977
ECEL1	225.924	0.305351	0.196407	1.5612	0.118477	0.815815
LOC101929536	31.1493	-0.143414	0.193147	-0.74844	0.454195	0.93977
RXFP1	1.61096	-0.00703284	0.0491925	-0.140074	0.888602	0.973736
TRIT1	2133.94	-0.270316	0.165095	-1.63725	0.101578	0.80751
ZNF627	482.086	-0.269654	0.187882	-1.43713	0.150682	0.839996
OR2T12	0.106012	0.00764428	0.0374685	0.198735	0.84247	0.962943
TSPOAP1	2.64564	-0.00771973	0.0877932	-0.0882612	0.929669	0.985316
ATF6B	1900.28	0.192134	0.164018	1.17164	0.241341	0.875272
OGDHL	288.256	0.12993	0.194012	0.672042	0.501557	0.940694
RAET1G	46.3723	-0.000428376	0.195675	-0.00218445	0.998257	0.999152
CCDC84	465.64	0.198423	0.169499	1.16996	0.242017	0.875344
ZCCHC2	1579.04	-0.381111	0.176607	-2.158	0.0309277	0.691442
ZMYM2	2805.47	-0.216195	0.190761	-1.1365	0.255745	0.883341
TRAF3	5425.78	0.101278	0.158044	0.64087	0.521607	0.942355
USH1G	45.4013	0.257309	0.170292	1.55888	0.119025	0.815815
ANAPC16	4356.32	-0.0533466	0.142168	-0.375214	0.707501	0.958154
UBE2Q2	1325.61	-0.180741	0.192331	-0.939512	0.347468	0.920902
MOB1B	564.229	-0.312958	0.192125	-1.636	0.10184	0.80751
MCAT	4391.91	0.187059	0.173268	1.07956	0.28034	0.89672
PDE8A	1717.08	-0.257856	0.180591	-1.42847	0.153156	0.841546
HTATIP2	3322.4	0.0552936	0.16718	0.330699	0.740872	0.96289
WIPF3	632.386	0.0776414	0.195402	0.397926	0.690685	0.957132
FAM49B	3191.48	-0.25824	0.195416	-1.32227	0.186078	0.852688
NLGN1	297.955	-0.389294	0.196366	-1.98326	0.047338	0.749776
NCOA5	3557.86	0.0226455	0.135291	0.167384	0.867068	0.96974
PSMD12	9714.39	-0.17564	0.196266	-0.895294	0.37063	0.928175
NCS1	5267.04	0.0460076	0.177095	0.259818	0.795004	0.962943
SMAP2	4153.45	-0.00317817	0.153592	-0.0206935	0.98349	0.995668
NTM	19.3625	0.0804867	0.16425	0.497237	0.619022	0.950517
CLEC10A	0.336034	0.00764428	0.0374685	0.222605	0.823843	0.962943
ITGB6	0.23908	-0.00139747	0.0375441	-0.0371524	0.970364	0.994045
SLC26A7	20.453	-0.580762	0.18495	-3.19812	0.00138325	0.452678
WDR46	3761.25	0.257348	0.154725	1.66314	0.0962839	0.80751
SORCS2	17.2535	-0.0493393	0.137104	-0.372622	0.70943	0.958154
NFYC-AS1	282.784	-0.125403	0.193602	-0.646865	0.517719	0.940956
PXK	1491.87	-0.110189	0.163307	-0.674882	0.499751	0.940694
ANKRD28	2696.81	-0.461241	0.187901	-2.45659	0.0140262	0.608849
GAB3	23.2391	-0.058872	0.166736	-0.35718	0.720957	0.962354
ITIH6	0	NA	NA	NA	NA	NA
WDR83	1119.59	0.105288	0.166403	0.632932	0.526778	0.943062
RAB13	2608.19	0.0675023	0.165313	0.408266	0.683078	0.956775
SLFNL1-AS1	189.36	-0.227243	0.182156	-1.24956	0.21146	0.864656
C1orf127	3.36502	0.111236	0.114602	0.976795	0.328671	0.911748
MUC21	0	NA	NA	NA	NA	NA
STYXL1	983.401	0.137784	0.152234	0.905139	0.365392	0.928175
UGT8	995.683	-0.262633	0.195267	-1.34535	0.178512	0.850003
SCMH1	4702.67	0.0776017	0.187848	0.413177	0.679477	0.956361
JRK	2631.84	0.288259	0.164289	1.7549	0.0792763	0.788848
MID1	4319.75	-0.111119	0.183774	-0.604753	0.545343	0.946245
COLQ	138.447	-0.249558	0.184666	-1.352	0.176374	0.848749
DGKI	2.09022	-0.0781542	0.0629665	-1.79854	0.0720909	0.773782
P2RX7	11.26	-0.012793	0.16069	-0.081889	0.934735	0.986721
TRPM8	3.40667	-0.0212088	0.115306	-0.188525	0.850465	0.964227
DPP10	0.905977	0.02866	0.0388511	0.825433	0.409126	0.932338
GPR171	0.848004	-0.0323506	0.0522198	-0.697584	0.485437	0.940694
FOXJ3	3910.58	-0.0437536	0.153652	-0.284776	0.775816	0.96289
SMG1	5582.42	-0.512752	0.195917	-2.62677	0.00862	0.564588
ZMYND12	11.3271	0.0710086	0.119462	0.604326	0.545627	0.946245
DOCK9	1175	-0.1881	0.191869	-0.981103	0.326542	0.911748
DLG1	2172.41	-0.325477	0.195199	-1.6689	0.0951379	0.805604
C3	14.8963	-0.119725	0.17024	-0.703649	0.481651	0.940694
USP21	2501.15	0.166403	0.152133	1.09385	0.274019	0.892712
RPS6KB1	2327	-0.320932	0.195445	-1.6471	0.0995372	0.80751
ADAMTS13	460.644	-0.00798794	0.193408	-0.0413595	0.967009	0.994045
SLC28A3	0.395672	-0.0214895	0.0380596	-0.561328	0.574574	0.946245
COL13A1	232.984	0.280119	0.194769	1.44285	0.149062	0.839996
ZNF326	2927.77	-0.180244	0.194519	-0.927579	0.353626	0.922612
S100A7A	1.13815	-0.0160207	0.0459366	-0.328515	0.742522	0.96289
NLRP9	2.4854	-0.0163716	0.090919	-0.178913	0.858006	0.966811
GATC	7429.32	0.0525805	0.1438	0.365645	0.71463	0.959771
GIPC1	4844.94	0.149299	0.169765	0.879526	0.379116	0.929504
PPT2	298.908	0.197001	0.168002	1.1725	0.240997	0.875272
SNAP91	539.717	-0.0492015	0.196327	-0.250989	0.801823	0.962943
POLI	588.174	-0.315513	0.193446	-1.63154	0.102777	0.80751
TIMM8B	3847.12	0.12338	0.186783	0.660491	0.508939	0.940694
IFT57	1902.05	-0.26435	0.19435	-1.36055	0.173655	0.847538
ZNF107	606.594	-0.146242	0.184479	-0.793712	0.427363	0.934553
ZNF691	1020.42	-0.000629386	0.153982	-0.00408689	0.996739	0.998807
LOC339539	6.61041	-0.122868	0.119719	-1.11175	0.266244	0.890357
TPRA1	2097.92	0.277449	0.150793	1.83991	0.0657812	0.763536
SLC2A1-AS1	42.3551	0.208957	0.196174	1.06117	0.288611	0.899496
IL17RE	29.9744	-0.110879	0.180338	-0.624295	0.532434	0.943084
YPEL4	37.9898	-0.355631	0.180665	-2.03465	0.0418859	0.731219
MIR6733	1.1169	0.00462117	0.0688846	0.0665368	0.94695	0.989482
ANO6	3240.78	-0.33577	0.182573	-1.83971	0.0658115	0.763536
COL11A1	0	NA	NA	NA	NA	NA
PPP1R32	45.7494	-0.138278	0.194215	-0.718762	0.472287	0.940694
VCL	15287.6	0.071573	0.147556	0.485067	0.627629	0.950517
CYP26B1	70.4193	0.0374714	0.178613	0.2119	0.832185	0.962943
GAD1	651.473	-0.258831	0.153894	-1.68164	0.0926379	0.802589
UBQLN2	5676.92	0.0363909	0.1479	0.246064	0.805633	0.962943
STOML2	12359.1	0.193431	0.150966	1.28129	0.200091	0.859989
UBQLN1	9857.38	-0.304985	0.177382	-1.71959	0.0855073	0.790641
RAX	0.306229	-0.0100186	0.0374685	-0.267386	0.789172	0.96289
KCNIP3	246.48	0.213837	0.195041	1.09969	0.271466	0.892712
ZNF708	493.744	-0.162273	0.185946	-0.873681	0.382292	0.929697
MIR6734	0.266137	-0.0180385	0.0375751	-0.450697	0.652208	0.950517
GRAMD1B	730.42	0.220356	0.155279	1.41964	0.155711	0.843072
HHAT	933.93	0.0631201	0.195347	0.323387	0.746402	0.96289
OTX2	0.494616	-0.0130194	0.0383151	-0.323139	0.74659	0.96289
FGR	1.34073	0.0457183	0.0624009	0.746816	0.455175	0.93977
SH2D2A	11.5214	-0.182022	0.158631	-1.18304	0.236793	0.874402
KCND3	16.0797	0.042492	0.156049	0.278886	0.780333	0.96289
GOLGA8S	0	NA	NA	NA	NA	NA
TENT2	2182.84	-0.302854	0.196223	-1.54519	0.1223	0.818017
SZT2-AS1	0.749318	0.0343832	0.0433544	0.851133	0.394696	0.931187
PLLP	125.489	0.0319328	0.184873	0.173783	0.862036	0.968044
SLITRK4	0	NA	NA	NA	NA	NA
DAD1	5454.51	0.206862	0.159265	1.29876	0.194028	0.859325
STX4	1890.22	0.207155	0.180049	1.15035	0.25	0.879565
SFSWAP	5366.81	0.124161	0.136847	0.907283	0.364257	0.928175
SMS	11686.2	-0.100502	0.143952	-0.698155	0.48508	0.940694
SLC4A9	6.84368	0.0735679	0.15095	0.491178	0.6233	0.950517
KCNE3	1.19727	0.00125044	0.0559032	0.0234512	0.98129	0.994749
PIBF1	1154.89	-0.0794449	0.193074	-0.411339	0.680824	0.956724
TRIM37	2730.84	-0.295872	0.192421	-1.53825	0.123987	0.820733
KDM4A-AS1	95.891	0.134551	0.191119	0.703505	0.481741	0.940694
F11R	2345.19	0.112905	0.174037	0.648873	0.51642	0.940956
PRTN3	0.419476	-0.000930106	0.037561	-0.0251357	0.979947	0.994045
HTRA1	457.09	0.131677	0.191269	0.690437	0.48992	0.940694
KLK6	3.46748	0.056126	0.0814789	0.722264	0.470132	0.94044
GGCT	3898.8	-0.116095	0.189221	-0.613483	0.539557	0.944005
EIF2B3	5691.3	0.00102622	0.17872	0.0057417	0.995419	0.998495
AANAT	16.9888	0.084945	0.182534	0.467099	0.640429	0.950517
PLEKHA8	1576.35	-0.398849	0.182966	-2.18038	0.0292292	0.688213
STRN3	1577.35	-0.290878	0.193814	-1.50132	0.133274	0.824501
KCNMA1	230.029	-0.106467	0.186433	-0.573678	0.566186	0.946245
ZNF23	528.749	-0.296094	0.176978	-1.67217	0.0944903	0.802589
TSEN34	765.03	0.175985	0.188434	0.934817	0.349882	0.921376
PTER	1163.14	-0.352201	0.19473	-1.80986	0.0703174	0.77146
ATXN3	787.878	-0.394737	0.17734	-2.22612	0.0260059	0.678127
LNPK	1491	-0.363144	0.19611	-1.85727	0.0632733	0.763536
STXBP5	1111.56	-0.327093	0.189164	-1.72947	0.0837243	0.790641
ATL1	443.31	-0.488037	0.164684	-2.96237	0.0030528	0.499229
ABCC3	3.31104	-0.0139467	0.0605984	-0.24547	0.806093	0.962943
CACNA1C	293.823	0.0526067	0.187971	0.280748	0.778903	0.96289
SERPINA1	0	NA	NA	NA	NA	NA
LOC101929592	3.1566	-0.13205	0.0910411	-1.64412	0.100151	0.80751
MIR6079	0	NA	NA	NA	NA	NA
PLXNA4	290.801	-0.0349219	0.19463	-0.179942	0.857198	0.966381
GPR55	0	NA	NA	NA	NA	NA
LINC01297-DUXAP10-NBEAP6	3.01161	-0.123116	0.105747	-1.18757	0.235005	0.873956
RELCH	1459.57	-0.436472	0.193759	-2.25538	0.0241093	0.677278
NEUROG2	89.8526	0.0402297	0.19629	0.205869	0.836893	0.962943
SRPK3	61.5881	0.0413357	0.196344	0.20979	0.833832	0.962943
RNFT1	625.664	-0.169816	0.192479	-0.881608	0.377989	0.929504
CCDC24	134.479	0.0448472	0.195418	0.230691	0.817555	0.962943
DNAJC17	702.04	0.150754	0.175748	0.857927	0.390933	0.931187
ZNF197	9.04822	-0.0467161	0.135122	-0.33877	0.734783	0.96289
TTC26	951.705	-0.420241	0.193523	-2.17327	0.0297596	0.688362
USP17L7	14.454	-0.0538885	0.159068	-0.335824	0.737004	0.96289
SFXN5	738.001	0.177433	0.154784	1.14629	0.251675	0.880331
SPRY2	1306.17	-0.0143945	0.145986	-0.0986139	0.921445	0.982793
SRRD	2124.5	0.117085	0.142444	0.8219	0.411134	0.932338
CMIP	1791.75	0.0364383	0.196327	0.185688	0.852689	0.964777
ANAPC15	824.743	0.12484	0.182366	0.684162	0.493873	0.940694
EPB41L5	1165.37	-0.330631	0.188185	-1.75749	0.0788344	0.788848
FGFR2	1846.85	-0.0196017	0.179185	-0.109425	0.912865	0.980976
MECP2	4837.87	-0.0266669	0.145985	-0.182678	0.855051	0.965637
C8orf82	1185.25	0.371797	0.165242	2.24977	0.0244638	0.677278
DNAI2	1.01546	0.0293367	0.0563333	0.495245	0.620427	0.950517
PKP4	4355.52	-0.183346	0.126239	-1.45235	0.146406	0.839423
PRELID3A	335.979	-0.0253185	0.170978	-0.148082	0.882278	0.971963
FAM210A	1290.27	-0.208374	0.183894	-1.13322	0.257121	0.883534
ERI3	7006.79	0.0929198	0.157305	0.590722	0.554707	0.946245
IGDCC4	619.195	0.088531	0.187087	0.474213	0.635348	0.950517
ERI3-IT1	27.3221	0.223741	0.193215	1.15771	0.246983	0.877771
SNORA110	0.449281	0.0167353	0.0375669	0.504591	0.613846	0.950517
INSIG2	576.503	-0.125366	0.194626	-0.643626	0.519818	0.940956
TMEM53	251.94	0.124518	0.192942	0.646504	0.517953	0.940956
SNORD145	0	NA	NA	NA	NA	NA
ZNF727	1.75015	-0.0456978	0.0614477	-0.779469	0.435703	0.936269
RNU5F-1	1.23185	-0.033603	0.0604747	-0.536729	0.591454	0.948405
RNU5D-1	1.80455	-0.0649073	0.0731696	-0.925847	0.354525	0.922612
TMTC4	1962.24	-0.104017	0.192747	-0.539898	0.589267	0.947372
UBL7	5914.64	0.107833	0.151802	0.710361	0.47748	0.940694
C2CD6	6.02719	-0.198071	0.112681	-2.09969	0.0357559	0.705535
SNORD160	1.63409	0.0258438	0.0804975	0.308341	0.757823	0.96289
SNORD55	212.586	0.304713	0.190819	1.59486	0.110744	0.814191
SNORD46	29.8338	-0.19619	0.190591	-1.02162	0.306962	0.904901
SNORD38A	28.2591	0.211117	0.189687	1.1037	0.269722	0.892712
SNORD38B	46.2111	0.111701	0.185187	0.598	0.54984	0.946245
PUS1	5550.51	0.187817	0.170936	1.09872	0.271891	0.892712
IZUMO2	0.399205	-0.0215511	0.0380685	-0.563633	0.573004	0.946245
SLC2A11	93.3414	0.220424	0.196235	1.13106	0.258029	0.883624
CALCRL	16.3853	0.0635536	0.15881	0.396169	0.69198	0.957132
FAM228B	112.487	-0.0656168	0.196371	-0.335726	0.737078	0.96289
ATL2	3038.3	-0.348617	0.193304	-1.80485	0.0710979	0.77293
FAU	18591.3	0.246164	0.156258	1.57539	0.115165	0.815807
ENO3	230.665	0.000938179	0.196125	0.0047967	0.996173	0.998781
RALBP1	4746.36	-0.0609206	0.121188	-0.502697	0.615177	0.950517
LINC01144	95.1095	-0.0570487	0.194581	-0.295361	0.767718	0.96289
TAP1	640.731	0.131493	0.154054	0.853496	0.393384	0.931187
NKIRAS2	4862.58	0.106134	0.132066	0.803633	0.421609	0.933295
HDHD5	5504.7	0.196726	0.148452	1.32516	0.185117	0.852226
MATR3	24484.2	-0.180615	0.189516	-0.955322	0.339415	0.917086
C16orf92	0	NA	NA	NA	NA	NA
ZNF79	386.969	-0.0108682	0.174313	-0.0622888	0.950333	0.990514
MMP24-AS1-EDEM2	7.06051	0.0737848	0.14723	0.495185	0.620469	0.950517
ERGIC3	9946.82	0.321953	0.141734	2.2716	0.0231105	0.67578
RELA	4604.72	0.142967	0.143098	0.999129	0.317732	0.908535
STK36	1142.26	-0.0222631	0.134026	-0.166109	0.868071	0.96974
CANX	54880.6	-0.245806	0.189436	-1.29794	0.194307	0.859325
FAM168A	3516.85	0.113458	0.142558	0.795919	0.426079	0.934235
SHC1	2668.26	0.200476	0.135738	1.4769	0.139702	0.832556
CASC11	3.57964	0.0386715	0.121819	0.319397	0.749426	0.96289
GCDH	1606.42	0.328679	0.176831	1.85942	0.0629674	0.763536
SYTL4	177.502	-0.0172391	0.196195	-0.0881959	0.929721	0.985316
ZNF512	3690.3	-0.0676024	0.134191	-0.503786	0.614412	0.950517
YIPF5	2273.9	-0.425493	0.190712	-2.23288	0.0255567	0.677378
ENAH	14228.3	-0.365771	0.194909	-1.87922	0.0602144	0.763536
TK1	6968.4	0.0853456	0.156918	0.543893	0.586515	0.947372
TLE4	2201.78	-0.18998	0.150201	-1.2647	0.20598	0.862938
CSDE1	41309.4	-0.349198	0.196307	-1.78249	0.0746691	0.78203
SMARCA1	1467.5	-0.456709	0.148182	-3.08176	0.00205783	0.468924
PRR36	542.511	0.0773426	0.169006	0.459121	0.646147	0.950517
AVPR2	3.53926	0.0459004	0.0936612	0.500765	0.616536	0.950517
MIER1	1467.15	-0.300614	0.194796	-1.54764	0.121708	0.816544
FAH	950.27	0.246693	0.194469	1.27018	0.204021	0.861039
RPS15AP10	31.398	-0.00626281	0.183591	-0.0343477	0.9726	0.994045
ZNF133	796.619	-0.00711716	0.142303	-0.0500119	0.960113	0.993312
NDRG2	504.156	0.360297	0.186464	1.93505	0.0529844	0.755122
RPS15	39483.1	0.195415	0.181936	1.0742	0.282731	0.898661
LRRCC1	312.374	-0.0980646	0.171273	-0.572761	0.566807	0.946245
BEAN1	19.602	-0.110999	0.170893	-0.664626	0.50629	0.940694
PSD	85.0078	0.113844	0.193835	0.5905	0.554855	0.946245
TMEM183A	4803.63	0.0354876	0.125374	0.283053	0.777136	0.96289
ATG101	2233.88	0.129917	0.160941	0.807146	0.419582	0.932365
CLK4	837.31	-0.260124	0.193401	-1.34482	0.178682	0.850003
PGM3	3362.36	-0.255364	0.196249	-1.303	0.192573	0.859325
LOC101929626	10.3673	-0.13336	0.159999	-0.836063	0.403119	0.931581
ARHGEF28	894.494	-0.13081	0.171505	-0.763112	0.445397	0.93977
BID	2699.34	0.128759	0.156928	0.820514	0.411923	0.932338
ARG1	3.88831	-0.138309	0.101784	-1.4397	0.149953	0.839996
CNTF	3.97046	-0.076996	0.0871131	-0.932087	0.351292	0.921376
TAFA5	479.7	0.148909	0.177272	0.840593	0.400576	0.931187
TRIM49B	1.31052	0.00761361	0.0675716	0.117041	0.906828	0.978874
NRM	171.281	0.153268	0.195975	0.785595	0.432105	0.93524
B3GALT6	5995.61	0.213918	0.152011	1.40723	0.159358	0.845462
CEP164	1700.57	0.182285	0.131263	1.3886	0.164954	0.847538
IFT22	2254.45	0.0399229	0.142364	0.28041	0.779163	0.96289
EXO5	1010.8	0.155313	0.151128	1.02742	0.304224	0.904577
LMF1	432.871	0.106719	0.194434	0.549655	0.582556	0.946713
EPS8L2	40.7882	-0.183028	0.180463	-1.03113	0.302482	0.904545
CRTC3	3205.5	0.188176	0.179386	1.04926	0.29406	0.900304
TMEM205	1990.01	0.1532	0.194121	0.78961	0.429756	0.934553
NSUN4	3245.93	0.109058	0.137556	0.792802	0.427893	0.934553
TLE1	3978.41	0.124796	0.166535	0.749435	0.453595	0.93977
LINC01398	1.18482	-0.0466773	0.0491462	-1.17823	0.238705	0.874522
MKNK1-AS1	11.7685	0.211972	0.159892	1.3398	0.18031	0.851731
KNCN	0	NA	NA	NA	NA	NA
KLHDC7A	3.08845	0.0238373	0.107894	0.217321	0.827958	0.962943
ENSA	14721.6	0.0787009	0.176681	0.445429	0.65601	0.950517
TMED8	2717.46	-0.305338	0.18348	-1.66478	0.0959565	0.80751
MMP11	9.18102	0.02433	0.126149	0.201631	0.840205	0.962943
MOB3C	93.4045	0.205874	0.190525	1.08225	0.279144	0.8961
SH2B1	3183.42	0.175796	0.159442	1.10246	0.270262	0.892712
RDM1	281.125	0.0274424	0.195677	0.140562	0.888216	0.973707
RETN	0	NA	NA	NA	NA	NA
DIDO1	6490.12	0.0480979	0.118142	0.407119	0.683921	0.956775
PRRC2A	18060.1	0.159294	0.176287	0.90367	0.36617	0.928175
CFAP45	79.2017	-0.117094	0.196344	-0.592913	0.55324	0.946245
ADAT1	1592.44	-0.00811392	0.161725	-0.0501605	0.959994	0.99328
EFCAB14-AS1	8.41751	0.0584022	0.120835	0.49219	0.622585	0.950517
TMEM234	414.157	0.122187	0.192613	0.633582	0.526354	0.943062
CYP4Z2P	0	NA	NA	NA	NA	NA
FAM120B	624.315	-0.0277546	0.184191	-0.150795	0.880137	0.971963
DEDD2	1967.39	0.113931	0.176628	0.645162	0.518823	0.940956
LILRB2	0.113247	0.00764428	0.0374685	0.210939	0.832935	0.962943
PRUNE1	2796.94	-0.00638744	0.146729	-0.0435324	0.965277	0.994045
ZNF511	2919.28	0.0566353	0.168257	0.336571	0.73644	0.96289
TSC22D4	2170.26	0.0780504	0.17553	0.444742	0.656507	0.950517
NDUFB3	2601.73	-0.0412092	0.192709	-0.213791	0.83071	0.962943
MLEC	15761.3	0.303489	0.140697	2.15706	0.0310009	0.691442
PLEKHA7	1701.14	0.115465	0.186662	0.618814	0.536039	0.943457
IFT52	1384.64	-0.20378	0.185015	-1.10114	0.270838	0.892712
LINC00853	8.0598	0.333543	0.143841	2.52131	0.0116919	0.595897
ETNPPL	91.5551	-0.136308	0.191923	-0.712633	0.476073	0.940694
SPECC1L	2649.13	0.0386451	0.123709	0.312382	0.75475	0.96289
EDF1	11590.3	0.204245	0.155336	1.31488	0.18855	0.854901
POPDC2	26.3679	0.215546	0.165771	1.3394	0.180441	0.851731
USP33	3277.15	-0.44153	0.18791	-2.35133	0.0187066	0.651614
CCDC148	6.37669	-0.0883245	0.119382	-0.72803	0.466595	0.94044
EVI5	991.72	-0.629554	0.192468	-3.278	0.00104546	0.422701
LINC02265	3.39304	-0.194037	0.103121	-2.18449	0.0289263	0.686228
LINC01389	33.2493	-0.177114	0.152429	-1.19531	0.231965	0.873871
SKINT1L	0.212024	0.0156076	0.0375257	0.370879	0.710728	0.958154
WDR78	83.4398	-0.32134	0.19025	-1.69003	0.0910216	0.802407
SIGIRR	471.548	0.0778036	0.183851	0.42333	0.672055	0.954981
C16orf70	1104.7	0.216166	0.139498	1.54967	0.12122	0.815815
BBS12	122.207	-0.145063	0.195503	-0.739805	0.459418	0.93977
SPATA6	262.584	-0.321105	0.179205	-1.79366	0.0728682	0.773782
GFOD2	1166.76	0.0953372	0.154126	0.618531	0.536226	0.943457
DDX28	2096.15	0.307267	0.14337	2.14316	0.0321003	0.694984
LRIF1	958.459	-0.225322	0.196018	-1.1495	0.25035	0.879565
DRAM1	296.042	-0.0139104	0.157048	-0.0885947	0.929404	0.985316
BLOC1S4	1313.68	0.156061	0.159915	0.975704	0.329211	0.911748
LIN7C	1574.08	-0.538116	0.194789	-2.76957	0.00561307	0.564588
UFSP2	739.404	-0.116041	0.196083	-0.591429	0.554233	0.946245
SIDT1	43.3351	0.107619	0.166144	0.657345	0.510959	0.940694
RIMS1	25.6676	-0.199491	0.191084	-1.0388	0.298896	0.903753
KPNA4	3668.46	-0.295677	0.193011	-1.53273	0.125343	0.821001
KPNA3	3693.13	-0.361787	0.188401	-1.92113	0.054715	0.759057
IQCA1	16.0073	-0.315275	0.168538	-1.93578	0.0528947	0.755122
AGBL4-IT1	0	NA	NA	NA	NA	NA
TDRD1	0	NA	NA	NA	NA	NA
PAF1	15248.7	0.147393	0.165569	0.890213	0.373352	0.928312
PSPH	2460.63	0.0649365	0.175543	0.369978	0.711399	0.95848
FAM110D	5.6939	-0.150601	0.106316	-1.58436	0.113111	0.814191
SPEF2	91.5235	-0.440181	0.193761	-2.26893	0.0232727	0.676162
LINC01562	1.54542	-0.0292448	0.0826922	-0.35317	0.723961	0.96289
FHL1	16878.8	-0.166373	0.13466	-1.23552	0.216639	0.865728
MTUS2	118.425	-0.0605441	0.196384	-0.308965	0.757348	0.96289
SATB2	2499.23	-0.260087	0.154992	-1.67811	0.0933247	0.802589
ACIN1	16280.8	0.136248	0.13868	0.982451	0.325878	0.911748
LOC100505841	0	NA	NA	NA	NA	NA
DPY19L1	3125.05	-0.360397	0.188356	-1.91426	0.0555875	0.759344
TTC39A-AS1	12.6576	-0.0777793	0.144284	-0.560684	0.575013	0.946245
TRIM55	4.52091	-0.0763694	0.109442	-0.697023	0.485788	0.940694
AIF1	1.03193	-0.0276584	0.0442227	-0.669228	0.50335	0.940694
NAP1L1	36738.2	-0.210679	0.162023	-1.30033	0.193488	0.859325
SLC52A2	2769.46	0.256654	0.148831	1.72439	0.0846381	0.790641
PNOC	0	NA	NA	NA	NA	NA
CFAP298	3608.89	0.0848009	0.166557	0.509084	0.610693	0.950517
SLC49A4	685.282	-0.126261	0.17185	-0.734308	0.462761	0.93977
LRP11	3979.16	-0.195979	0.136096	-1.44002	0.149861	0.839996
UTP4	5421.87	0.0104564	0.129954	0.0804598	0.935872	0.986748
BBS1	886.569	-0.0151692	0.151743	-0.0999945	0.920349	0.982573
SMU1	5522.69	-0.219482	0.15619	-1.40519	0.159963	0.845462
PARVA	1769.29	-0.107053	0.148655	-0.720246	0.471374	0.94044
SLC45A2	1.31941	-0.00308233	0.0575308	-0.0534492	0.957374	0.992363
RNF19A	653.128	-0.408295	0.191549	-2.13173	0.033029	0.698057
MYO3A	271.173	-0.38059	0.195938	-1.945	0.0517745	0.753855
KANK1	1345.04	0.122242	0.164717	0.742354	0.457873	0.93977
TMEM269-DT	11.7296	-0.153948	0.144639	-1.1065	0.26851	0.892056
MEGF10	35.4716	0.0425647	0.18749	0.229366	0.818585	0.962943
NFYC	4183.19	0.0350208	0.140588	0.249106	0.803279	0.962943
FRMD4A	420.577	-0.0355281	0.196387	-0.181234	0.856184	0.965954
UCMA	2.13209	-0.0555526	0.0757227	-0.813725	0.415802	0.932338
FGFR1	4847.14	0.131175	0.182122	0.720375	0.471294	0.94044
RAD21L1	2.37959	0.127818	0.100273	1.33768	0.181001	0.851731
C1orf109	3370.57	0.00794801	0.133225	0.059657	0.952429	0.991152
NALCN	353.538	-0.216381	0.160999	-1.34363	0.179067	0.85043
TXNDC12-AS1	3.24635	0.117453	0.0960656	1.3866	0.165563	0.847538
BTF3L4	4825.88	-0.34577	0.159508	-2.16772	0.0301802	0.690935
SLC22A4	42.1282	-0.0055872	0.195079	-0.0288822	0.976959	0.994045
TMEM70	3090.58	-0.035942	0.16892	-0.212745	0.831526	0.962943
FOXL2NB	15.8343	-0.114606	0.146121	-0.778214	0.436443	0.936504
HLA-DPA1	130.626	0.0674084	0.193064	0.350939	0.725634	0.96289
CAB39L	175.757	-0.221296	0.196039	-1.12584	0.260235	0.886692
UST	1895.04	0.0937026	0.146429	0.640003	0.52217	0.942457
DYNC2LI1	847.155	-0.137142	0.194017	-0.706459	0.479903	0.940694
MTMR2	3226.9	-0.273799	0.195098	-1.40683	0.159478	0.845462
DHDDS	1888.81	0.213025	0.130023	1.63826	0.101368	0.80751
TSC22D3	8542.9	0.115459	0.185647	0.622849	0.533383	0.943124
UTY	0.566235	0.0249591	0.0384513	0.653217	0.513616	0.940694
NRTN	154.1	0.0573357	0.165408	0.348676	0.727333	0.96289
NOTCH4	0	NA	NA	NA	NA	NA
ROR2	1058.25	0.230417	0.186821	1.23427	0.217103	0.865728
OVOL1	3.1176	0.0279855	0.114467	0.24391	0.807301	0.962943
YBX1	100120	0.0681862	0.134335	0.507584	0.611745	0.950517
CAPZA2	4213.84	-0.184884	0.195858	-0.944735	0.344794	0.919383
MIR181D	0.336034	0.00764428	0.0374685	0.222605	0.823843	0.962943
CCDC90B	1302.74	-0.230096	0.195972	-1.17436	0.240251	0.875272
LGALS3BP	19198	0.29435	0.153179	1.92169	0.0546454	0.759057
LDHA	54803.5	0.0214452	0.141599	0.151449	0.879622	0.971963
RESP18	0	NA	NA	NA	NA	NA
ECHDC2	216.666	-0.156339	0.196265	-0.79903	0.424273	0.934198
FLOT1	3038.91	0.147527	0.189291	0.77959	0.435632	0.936269
ANAPC13	1796.75	-0.00739888	0.194485	-0.0380281	0.969665	0.994045
HDHD3	964.351	0.247537	0.167941	1.47444	0.140362	0.832556
PKLR	0.642263	-0.000333767	0.0383106	-0.0142591	0.988623	0.996709
TTC21B	764.905	-0.377626	0.195847	-1.93414	0.0530965	0.755122
ARMC5	1472.94	0.204079	0.170559	1.19625	0.2316	0.873355
WNT5B	1174.61	0.0460594	0.190063	0.242475	0.808412	0.962943
PCDHGA5	3.32466	-0.0670266	0.106263	-0.62594	0.531355	0.943084
SURF4	18644.2	0.177978	0.145115	1.22646	0.220024	0.865728
PTPN7	3.58752	0.187239	0.102582	2.37524	0.0175376	0.638173
BPIFA2	0.79841	-0.0270906	0.0387392	-0.809375	0.418299	0.932338
ADAD2	0.345092	0.00520753	0.0379244	0.132499	0.894589	0.974552
TBXA2R	91.5871	-0.0413706	0.195449	-0.212619	0.831624	0.962943
PTGFR	53.5351	-0.142877	0.19507	-0.729512	0.465688	0.94018
DGCR2	5725.54	0.338175	0.149183	2.26698	0.0233917	0.676162
LOC100507564	32.2418	-0.145452	0.174909	-0.849561	0.395569	0.931187
USP45	792.93	-0.449767	0.194417	-2.31609	0.0205536	0.662741
CCDC138	1363.57	-0.115896	0.189578	-0.611605	0.540799	0.944851
LINC01771	2.27575	-0.0376225	0.0803156	-0.465548	0.641539	0.950517
XPOT	19957.9	-0.413939	0.174963	-2.36648	0.0179583	0.640148
FEM1A	5406.68	0.1196	0.170448	0.701745	0.482838	0.940694
ERBIN	2867.1	-0.284056	0.186917	-1.53089	0.125797	0.821001
TRAPPC3	5238.32	0.105682	0.148723	0.710573	0.477349	0.940694
ITGA2	749.639	-0.706676	0.190691	-3.71592	0.000202469	0.301288
AUH	638.132	-0.00454777	0.173747	-0.0261625	0.979128	0.994045
DGAT2	130.876	0.238846	0.193812	1.24187	0.214286	0.865728
SAMD12-AS1	1.36444	-0.0167738	0.0566998	-0.301321	0.763169	0.96289
TFDP1	18907.9	-0.0581612	0.129914	-0.447693	0.654375	0.950517
ATAT1	581.246	0.0962978	0.174829	0.551229	0.581477	0.946713
PANK2	1850.74	-0.105693	0.129037	-0.819043	0.412762	0.932338
ADGRG1	8.94304	-0.0223754	0.140616	-0.159028	0.873647	0.970702
C17orf80	2396.4	-0.200446	0.193137	-1.03802	0.299263	0.903753
CASC1	8.80123	-0.0043461	0.15999	-0.0272814	0.978235	0.994045
PTPN5	5.90184	0.143793	0.13011	1.16524	0.243922	0.875969
CYB5RL	1321.61	0.124539	0.136052	0.915354	0.360006	0.925553
C10orf95	119.296	0.208968	0.195611	1.06996	0.284637	0.898994
MEA1	5598.6	0.218954	0.170856	1.28147	0.200027	0.859982
CDR2	2891.54	-0.0165925	0.186762	-0.0888259	0.92922	0.985316
CDO1	305.072	-0.222101	0.190241	-1.16775	0.242907	0.875344
CDC42	12463.7	-0.235827	0.189865	-1.24238	0.214098	0.865728
YWHAH	8442.35	0.0364527	0.145545	0.25045	0.80224	0.962943
SSBP3-AS1	41.4224	-0.226514	0.190533	-1.19455	0.232261	0.873956
MCM9	1251.38	-0.237762	0.163595	-1.45354	0.146073	0.838818
WDR55	1638.69	0.226331	0.134729	1.67979	0.0929986	0.802589
FCAR	0	NA	NA	NA	NA	NA
MROH7	0	NA	NA	NA	NA	NA
MROH7-TTC4	0	NA	NA	NA	NA	NA
CDK5RAP2	4594.94	-0.188715	0.17269	-1.09292	0.274429	0.892712
ARL4A	584.996	-0.103536	0.196407	-0.526689	0.59841	0.950517
NBPF8	505.659	-0.0405388	0.184091	-0.220417	0.825546	0.962943
KCNA6	109.731	0.0614437	0.195053	0.317005	0.751239	0.96289
IL5RA	5.26339	-0.0419491	0.108339	-0.411345	0.680819	0.956724
CALN1	0.578816	0.0123726	0.0471246	0.313861	0.753626	0.96289
BAIAP2L2	66.1234	0.180323	0.195926	0.92238	0.356331	0.923126
DDX51	3530.73	0.227979	0.169383	1.34585	0.17835	0.849829
COA8	1983.71	0.0892426	0.161085	0.553956	0.579609	0.946713
KBTBD12	2.8976	-0.136434	0.0964813	-1.73481	0.0827736	0.790641
TCF12	1842.16	-0.397569	0.189921	-2.09451	0.0362147	0.708468
MS4A7	0	NA	NA	NA	NA	NA
LOC100507634	157.379	-0.224436	0.186203	-1.20452	0.22839	0.870901
MIR4422HG	0	NA	NA	NA	NA	NA
LINC01767	3.84778	-0.079036	0.114681	-0.738652	0.460118	0.93977
PFKFB4	198.138	0.118415	0.19512	0.609393	0.542264	0.945196
LOC101929935	2.70653	-0.032188	0.077831	-0.415488	0.677785	0.955788
ATXN1	1882.06	-0.288292	0.155529	-1.85378	0.0637711	0.763536
RPE65	1.45141	-0.0285026	0.0475951	-0.635121	0.52535	0.943062
EXD2	2348.36	-0.051369	0.171178	-0.300148	0.764065	0.96289
VPS35	6681.71	-0.339594	0.195746	-1.73733	0.0823292	0.790641
CSGALNACT1	150.493	-0.0935502	0.194723	-0.481628	0.63007	0.950517
AURKB	10820.2	0.161305	0.167447	0.963369	0.335362	0.915657
SPX	131.184	-0.391361	0.195829	-1.99416	0.0461347	0.745147
STRADB	2436.65	-0.0987686	0.160422	-0.615783	0.538038	0.943457
CMC1	1127.1	-0.0254645	0.131962	-0.192969	0.846984	0.963858
SYN1	24.9099	0.0590261	0.190215	0.312751	0.75447	0.96289
WNK4	512.042	-0.345184	0.156615	-2.20342	0.0275648	0.683585
SLC22A17	209.061	0.303439	0.185485	1.65815	0.0972868	0.80751
LINC01135	3.72264	0.0410091	0.0983123	0.407694	0.683499	0.956775
LINC01358	0	NA	NA	NA	NA	NA
HSD52	0	NA	NA	NA	NA	NA
GBP5	0	NA	NA	NA	NA	NA
NUP93	7054.76	0.153942	0.132244	1.16408	0.244393	0.875969
ZFP42	0.325271	0.0205004	0.0378558	0.485803	0.627107	0.950517
ATP2A3	173.518	0.18375	0.187958	0.984447	0.324896	0.911748
CCDC13	26.4943	-0.116921	0.190435	-0.609857	0.541957	0.945196
TAMM41	977.631	-0.0495774	0.142763	-0.347297	0.728368	0.96289
MIR324	4.61487	-0.025062	0.103697	-0.238398	0.811573	0.962943
MIR331	1.44036	-0.0872509	0.0663175	-1.67763	0.0934191	0.802589
CDK5RAP1	2729.65	0.0847261	0.139928	0.605478	0.544861	0.946245
C6orf136	452.756	0.197152	0.167037	1.18041	0.237837	0.874522
GABBR1	328.113	-0.133054	0.189018	-0.705241	0.48066	0.940694
LOC101926944	0	NA	NA	NA	NA	NA
SF3A3	18281.1	-0.098096	0.178902	-0.548318	0.583473	0.946713
AP3B2	542.113	0.0433831	0.189915	0.228666	0.819129	0.962943
WDR54	1375.8	0.21807	0.175165	1.24532	0.213014	0.865728
LINC01748	1.31621	-0.00372394	0.0678714	-0.0546446	0.956422	0.991808
LOC101926964	2.89707	0.0289862	0.103013	0.287348	0.773846	0.96289
NFIA-AS2	1.45084	0.00599124	0.0594527	0.0973256	0.922468	0.983295
DMXL1	1421.42	-0.292516	0.192131	-1.52906	0.12625	0.821579
NEK11	86.3394	-0.190559	0.195142	-0.97453	0.329793	0.912409
NFIA-AS1	2.30646	-0.0297097	0.0942646	-0.314751	0.752951	0.96289
MGC34796	0.133068	-0.0100186	0.0374685	-0.267386	0.789172	0.96289
TM2D1	1317.71	0.0120207	0.150345	0.0799476	0.936279	0.98687
CFD	125.866	0.302052	0.196281	1.54352	0.122704	0.818554
CTSE	0	NA	NA	NA	NA	NA
CTSB	8205.24	0.146446	0.187102	0.782826	0.433729	0.936021
TXNIP	649.684	0.0374521	0.182701	0.205164	0.837444	0.962943
ESYT1	10122.8	0.2024	0.138174	1.46482	0.142969	0.836285
FGF9	734.906	-0.265126	0.194369	-1.36651	0.17178	0.847538
GDPD3	43.9459	-0.00219794	0.195001	-0.0112803	0.991	0.997131
LRP2BP	122.215	-0.357572	0.195383	-1.82478	0.0680341	0.767292
LAPTM4B	19277.1	0.0932391	0.126562	0.736713	0.461297	0.93977
SCN3B	214.57	-0.227483	0.178613	-1.27568	0.202069	0.860152
ZNF442	10.0406	0.0517131	0.0996552	0.528239	0.597334	0.950517
PLA2G12A	2340.59	-0.541652	0.160073	-3.38397	0.000714448	0.416464
MOG	0.341558	0.00541322	0.037914	0.132499	0.894589	0.974552
RIOX2	1679.68	-0.214909	0.193924	-1.10825	0.267754	0.891621
SHFL	6.14862	-0.109517	0.142804	-0.767021	0.443069	0.939008
ANKRD13C	2129.21	-0.245558	0.195932	-1.25499	0.209481	0.864656
SLIT3	120.656	0.0269156	0.161978	0.1673	0.867134	0.96974
IL34	5.85871	0.0670436	0.0731831	1.09394	0.273982	0.892712
EEF1D	7188.49	0.253379	0.15591	1.6252	0.10412	0.810031
EPM2AIP1	1484.69	-0.402682	0.195021	-2.06783	0.0386564	0.714965
UBE2F	1134.69	-0.0619246	0.159998	-0.386929	0.698809	0.957132
THADA	3391.55	-0.141532	0.162305	-0.872003	0.383207	0.92976
AQP7	4.65661	0.100207	0.122231	0.851255	0.394627	0.931187
STAMBP	3715.02	-0.274013	0.149266	-1.83564	0.0664102	0.763536
CAVIN2	3.8419	0.0260462	0.0793623	0.331915	0.739953	0.96289
EREG	1.65561	0.0146181	0.0849444	0.174874	0.861179	0.967699
EP300	8446.55	-0.0200547	0.157073	-0.127683	0.8984	0.975919
ERN1	643.307	-0.0601052	0.194915	-0.308691	0.757556	0.96289
FBL	51531.4	0.229906	0.149773	1.53505	0.124771	0.821001
HLA-DOA	4.37243	0.180213	0.0998907	2.17457	0.0296622	0.688362
GPR17	0.647674	-0.0254449	0.038565	-0.732738	0.463718	0.93977
LINC00324	25.8527	0.0744922	0.191653	0.385845	0.699612	0.957412
MBNL1-AS1	284.69	-0.119711	0.192666	-0.620587	0.534871	0.943457
NEDD9	252.15	-0.21173	0.17243	-1.22927	0.218971	0.865728
ITGB3BP	2737.6	-0.144649	0.196389	-0.73663	0.461348	0.93977
DLEU2L	19.6257	-0.491939	0.176889	-2.84329	0.00446504	0.538725
SLC25A37	2378.91	0.10291	0.168903	0.609411	0.542252	0.945196
KLHL24	495.252	-0.636195	0.193439	-3.29525	0.000983334	0.416464
TRAK1	2820.47	0.0557224	0.179327	0.310796	0.755956	0.96289
FAM83H-AS1	0.741992	-0.0278982	0.0416875	-0.828334	0.407481	0.931581
ANKRD45	3.67926	0.028196	0.118951	0.23834	0.811618	0.962943
CCNH	1679.15	-0.302719	0.195714	-1.54789	0.121649	0.816544
UBE2U	0.658275	-0.0313696	0.0425936	-0.818099	0.4133	0.932338
RPL36AL	6119.88	-0.0199397	0.196398	-0.101516	0.919141	0.98202
KCNJ5	17.3932	-0.0798127	0.131675	-0.629998	0.528696	0.943062
VWF	11.3288	-0.0356438	0.129437	-0.278802	0.780396	0.96289
CEP57	1833.32	-0.148126	0.188992	-0.784784	0.43258	0.93549
NAGK	911.428	0.104872	0.15716	0.667126	0.504692	0.940694
PSG4	42.1961	-0.137069	0.196394	-0.695898	0.486493	0.940694
ADAMTS12	5.69985	-0.0400245	0.108896	-0.36704	0.713589	0.959455
RALGPS1	502.009	-0.0583992	0.196059	-0.298328	0.765453	0.96289
RPGR	716.739	-0.240203	0.196006	-1.22616	0.220139	0.865728
DUS3L	3478.74	0.202806	0.151632	1.33749	0.181062	0.851731
DGKA	85.4608	0.0171614	0.189001	0.0914815	0.92711	0.984983
LRMP	4.60073	-0.228768	0.113531	-2.49499	0.0125962	0.605924
LINC01359	4.74193	0.070417	0.112145	0.657616	0.510785	0.940694
MIR3671	6.31346	-0.0585907	0.117209	-0.501102	0.616299	0.950517
OSMR	197.136	0.104828	0.179743	0.586628	0.557454	0.946245
MEGF11	449.47	0.00471866	0.193291	0.0244468	0.980496	0.994244
FAM71F2	34.9238	-0.470093	0.191076	-2.48469	0.0129665	0.608849
KCNMB3	54.9399	-0.278214	0.196343	-1.4219	0.155056	0.842034
CRYZ	1475.45	-0.106822	0.193516	-0.552027	0.58093	0.946713
CFAP99	9.21401	0.0184996	0.143234	0.131562	0.895331	0.974552
GRM7	0	NA	NA	NA	NA	NA
UBE2D3	12788.9	-0.259948	0.193423	-1.34461	0.178752	0.850003
RGS12	608.201	0.0634261	0.185587	0.342056	0.732308	0.96289
SNRPB	26952.7	0.11302	0.150176	0.752584	0.4517	0.93977
ENHO	289.236	0.0274229	0.196354	0.139991	0.888667	0.973736
OASL	1.07515	0.0160566	0.0559196	0.274062	0.784037	0.96289
CAV2	2457.52	-0.403742	0.190951	-2.11589	0.0343538	0.703838
TEX45	33.5758	0.102861	0.149896	0.704058	0.481397	0.940694
FSTL5	2.33009	0.0302557	0.053286	0.611106	0.54113	0.94504
ING5	2267.23	0.10513	0.139766	0.752133	0.451971	0.93977
CPT1C	202.397	0.258118	0.195317	1.32884	0.1839	0.852226
MFSD2A	1461.54	0.243546	0.159372	1.52813	0.126481	0.822121
ADAM28	0.449281	0.0167353	0.0375669	0.504591	0.613846	0.950517
RRN3	1275.86	-0.369195	0.195502	-1.89065	0.0586711	0.763536
TMEM144	268.64	-0.107642	0.180019	-0.598248	0.549675	0.946245
RFWD3	9329.59	0.020072	0.144355	0.139051	0.88941	0.974166
FAM186B	75.3167	-0.108526	0.194027	-0.561961	0.574143	0.946245
ITPRIP	1515.29	0.142655	0.172953	0.825057	0.409339	0.932338
TMEM120A	818.324	0.101612	0.191651	0.53059	0.595703	0.950517
RAB40C	1674.47	0.258554	0.159639	1.61937	0.105368	0.810468
SERPINE3	0.897355	-0.046683	0.0569042	-0.844665	0.398298	0.931187
TMEM176B	43.5641	0.313464	0.195012	1.60825	0.10778	0.811395
CHPF2	3081.09	0.0898252	0.154575	0.581084	0.561184	0.946245
MEF2C	1177.4	-0.346166	0.195749	-1.7702	0.076694	0.786424
HECTD4	4741.78	0.0515102	0.180995	0.284631	0.775927	0.96289
EIF4E3	1190.3	-0.483614	0.147056	-3.28888	0.00100588	0.416464
PKN3	5632.44	0.127096	0.189768	0.669866	0.502943	0.940694
PDE9A	1758.32	-0.000207309	0.195961	-0.0010584	0.999156	0.999693
PCID2	4095.77	0.0507976	0.158636	0.320245	0.748783	0.96289
C19orf71	265.863	0.32511	0.17402	1.8692	0.0615946	0.763536
PDIA4	17859.1	0.187311	0.170768	1.09689	0.272689	0.892712
APLP2	20943.3	0.210774	0.128229	1.64373	0.100231	0.80751
FIP1L1	3121.44	-0.172067	0.187937	-0.915503	0.359928	0.925553
ITPR1	2315.53	-0.223069	0.167851	-1.32923	0.183773	0.852226
SNAPC5	1349.59	-0.123823	0.195938	-0.631772	0.527536	0.943062
UTRN	1898.28	-0.308394	0.194915	-1.58716	0.112477	0.814191
REEP5	8528.16	-0.129319	0.187558	-0.689486	0.490517	0.940694
BDNF-AS	42.3159	-0.157582	0.195595	-0.807888	0.419155	0.932365
DHX9	29756.5	-0.337234	0.192041	-1.75737	0.0788543	0.788848
ADAM32	3.61754	0.040213	0.0900993	0.445745	0.655781	0.950517
GNG12-AS1	43.5357	-0.0497802	0.172784	-0.285997	0.774881	0.96289
MIR1262	0.129535	-0.0100186	0.0374685	-0.267386	0.789172	0.96289
USP17L3	1.61945	0.00850982	0.0493806	0.169212	0.86563	0.96932
CD46	4520.71	-0.274911	0.195078	-1.41022	0.158474	0.845462
DEPDC1-AS1	9.9035	-0.132423	0.119774	-1.1191	0.263098	0.890057
LINC01707	0	NA	NA	NA	NA	NA
LINC01758	0	NA	NA	NA	NA	NA
CEP104	4312.05	0.0669956	0.133254	0.502747	0.615142	0.950517
ACTG1	167221	0.300995	0.140633	2.14033	0.032328	0.69616
ARNTL	415.899	-0.303942	0.183504	-1.65528	0.0978672	0.80751
LRRFIP1	2609.6	-0.636447	0.191505	-3.33122	0.000864677	0.416464
MECOM	931.212	-0.320073	0.196403	-1.63205	0.102669	0.80751
PIN1P1	0.113247	0.00764428	0.0374685	0.210939	0.832935	0.962943
RHOBTB1	1320.14	-0.120263	0.175202	-0.686702	0.49227	0.940694
AFDN	11244	-0.168773	0.163678	-1.03119	0.302453	0.904545
CYHR1	1686.95	0.0226128	0.155868	0.145096	0.884635	0.972562
CDAN1	1679.09	0.283145	0.173858	1.62901	0.103311	0.809121
PISD	2705.79	0.22656	0.144659	1.56609	0.117328	0.815815
HFE	83.7287	0.0229407	0.1904	0.120999	0.903692	0.977718
TRIP12	8977.53	-0.397549	0.182464	-2.17967	0.0292821	0.688362
BEND5	38.5441	0.0421787	0.17859	0.239707	0.810558	0.962943
NOP14	12431.6	0.0116303	0.150035	0.0775155	0.938213	0.98687
SUPT3H	901.248	-0.224937	0.152374	-1.47628	0.139868	0.832556
CORO7	67.1018	0.169306	0.193149	0.881238	0.378189	0.929504
ZNF222	666.98	-0.200163	0.195202	-1.02569	0.305039	0.904577
TIAL1	8097.21	-0.184023	0.166854	-1.10287	0.270084	0.892712
MTCH1	12707.9	0.175372	0.160147	1.09511	0.273467	0.892712
LINC01788	0.259069	-0.0180385	0.0375751	-0.444196	0.656901	0.950517
CCNJ	2076.2	-0.463622	0.187768	-2.47057	0.0134896	0.608849
ABCA9	3.51373	-0.028417	0.0854146	-0.36289	0.716687	0.960876
ZRANB2-AS1	86.4057	-0.361718	0.189679	-1.92133	0.0546906	0.759057
ZRANB2-AS2	19.4375	-0.0722148	0.14065	-0.507188	0.612023	0.950517
NEGR1-IT1	0	NA	NA	NA	NA	NA
LINC01360	0.266137	-0.0180385	0.0375751	-0.450697	0.652208	0.950517
LINC02238	0	NA	NA	NA	NA	NA
ASAH2B	390.268	-0.134242	0.187546	-0.715696	0.474179	0.940694
FPGT-TNNI3K	0.388604	-0.0213651	0.0380416	-0.556675	0.57775	0.946245
HJV	0.920206	0.0202667	0.0538196	0.361716	0.717564	0.960955
LRRC53	1.97587	-0.016265	0.0639256	-0.248439	0.803795	0.962943
TYW3	2401.72	-0.101239	0.185412	-0.546446	0.584759	0.946713
HNRNPH1	25372.9	-0.27826	0.191485	-1.45384	0.145991	0.838778
CPT1B	29.1342	0.064298	0.193156	0.331593	0.740197	0.96289
VGF	373.941	0.0835988	0.195358	0.427423	0.669071	0.954373
VEGFA	3121.93	-0.0516308	0.148933	-0.3467	0.728817	0.96289
CSRP3	1.12138	-0.0715343	0.0689291	-1.10019	0.271248	0.892712
WASF1	4391.97	-0.236625	0.136484	-1.73365	0.0829811	0.790641
ACER3	1085.76	-0.521186	0.186075	-2.80356	0.00505422	0.559256
SSX2IP	2693.18	-0.183955	0.187561	-0.983454	0.325384	0.911748
RSBN1	1278.04	-0.267004	0.196039	-1.36274	0.172965	0.847538
DLSTP1	60.7546	-0.192833	0.196116	-0.983006	0.325605	0.911748
UBR7	1251.89	-0.231982	0.152213	-1.52416	0.127469	0.822121
SNORD45A	13.0404	-0.131556	0.165616	-0.784754	0.432598	0.93549
SNORD45B	26.0184	0.103518	0.184689	0.554189	0.579449	0.946713
ST3GAL5	639.435	0.174937	0.160355	1.09139	0.275103	0.893303
C10orf53	0.452988	0.023146	0.0382275	0.577651	0.5635	0.946245
CFLAR	1129.19	-0.178757	0.148979	-1.20003	0.230129	0.871941
LOC101927342	0.452988	0.023146	0.0382275	0.577651	0.5635	0.946245
ARAF	4485.07	0.0997368	0.148584	0.671289	0.502036	0.940694
UBE2L6	139.009	0.117452	0.178863	0.661834	0.508077	0.940694
MCF2	11.352	-0.14164	0.146042	-0.991011	0.32168	0.911748
CSF1	390.745	0.272084	0.189364	1.43933	0.150058	0.839996
MIR7156	0	NA	NA	NA	NA	NA
OSBP2	358.017	0.306944	0.195777	1.5726	0.115811	0.815815
SAA2	0.259069	-0.0180385	0.0375751	-0.444196	0.656901	0.950517
TCP1	34638.4	-0.149442	0.178848	-0.835608	0.403376	0.931581
ANO10	1096.85	0.160894	0.16963	0.948773	0.342736	0.917971
MLLT3	1844.58	-0.306302	0.195779	-1.56829	0.116814	0.815815
ANKDD1A	31.3057	-0.275285	0.1929	-1.42395	0.15446	0.842034
HINT2	1536.26	0.0954453	0.16812	0.56787	0.570123	0.946245
CRB3	9.31893	-0.0569989	0.160714	-0.348373	0.72756	0.96289
MIGA1	859.62	-0.737231	0.195855	-3.78999	0.000150654	0.258672
SLC44A1	2650.64	-0.325246	0.15665	-2.07651	0.0378466	0.714965
PREB	5539.05	0.165067	0.161225	1.02381	0.305926	0.904901
ARHGEF7	4579.83	0.00159927	0.175548	0.00911137	0.99273	0.997419
POU4F1	946.21	-0.0442738	0.19145	-0.23143	0.81698	0.962943
TVP23B	1071.94	-0.0925097	0.195916	-0.472003	0.636925	0.950517
KLK4	6.38088	-0.00789145	0.148224	-0.052848	0.957853	0.992629
EXOC3-AS1	476.058	-0.00676217	0.17855	-0.03784	0.969815	0.994045
GHRL	14.283	0.029423	0.17748	0.163641	0.870014	0.96974
SLC4A7	1110.42	-0.551389	0.194969	-2.83548	0.0045757	0.543267
HOXC9	1751.8	0.137668	0.160225	0.859215	0.390222	0.931187
TUBD1	457.973	-0.172262	0.195338	-0.881429	0.378086	0.929504
MBD1	4259	0.10455	0.129703	0.806101	0.420184	0.932365
KRIT1	1110.62	-0.229388	0.195369	-1.17566	0.239732	0.875272
MGC27382	0	NA	NA	NA	NA	NA
CHCHD10	1835.59	0.460632	0.175001	2.6333	0.00845596	0.564588
FLYWCH1	2664.35	0.260778	0.156036	1.6713	0.0946616	0.802589
IFI44	7.98039	0.201738	0.156028	1.29288	0.196051	0.859325
KRT80	9.17816	-0.119752	0.15109	-0.781438	0.434545	0.936228
HDDC3	2326.41	0.11768	0.156231	0.753283	0.45128	0.93977
TMEM17	119.877	-0.257777	0.196195	-1.31137	0.189733	0.856252
TMPRSS11B	0.318036	0.0203429	0.037832	0.480124	0.631139	0.950517
VAPB	4767.97	-0.0232162	0.124668	-0.186228	0.852266	0.964762
PRKCB	1152.77	-0.0758477	0.194352	-0.39053	0.696145	0.957132
ERCC4	1619.04	-0.456919	0.196408	-2.33512	0.0195372	0.655089
TPD52L2	5834.53	0.0793125	0.174769	0.453779	0.649988	0.950517
TMEM225B	109.906	0.222155	0.195539	1.14437	0.25247	0.88068
FGF1	3.87234	0.109622	0.119644	0.923698	0.355643	0.922612
OPRM1	0.306229	-0.0100186	0.0374685	-0.267386	0.789172	0.96289
RPS9	18893.6	0.228579	0.162968	1.40266	0.160719	0.845462
CLNS1A	6958.4	-0.105983	0.193289	-0.548312	0.583477	0.946713
PDZD4	303.495	0.154197	0.19553	0.791199	0.428828	0.934553
NONO	64359.2	0.108114	0.130898	0.825938	0.408839	0.932338
KLK14	21.1595	-0.229597	0.164654	-1.41392	0.157387	0.845405
TNFAIP8L3	194.368	0.127301	0.18908	0.673263	0.50078	0.940694
SLC25A18	65.9031	-0.0785643	0.1938	-0.405147	0.685369	0.957132
LINC01362	0	NA	NA	NA	NA	NA
LINC01361	0.106012	0.00764428	0.0374685	0.198735	0.84247	0.962943
LINC01725	2.94374	-0.00336287	0.110601	-0.029893	0.976152	0.994045
LOC101927560	1.15654	-0.0259227	0.0568308	-0.436322	0.662603	0.951735
AGAP2	108.228	0.118184	0.176145	0.677495	0.498092	0.940694
BCR	6588.75	0.282183	0.149585	1.88643	0.0592376	0.763536
CEACAM21	0.356029	0.00604723	0.0379577	0.147947	0.882385	0.971963
PDCD6	4506.79	0.0449048	0.167223	0.268508	0.788308	0.96289
MS4A6A	0.886754	-0.0432883	0.0550285	-0.810001	0.41794	0.932338
POTEI	0.129535	-0.0100186	0.0374685	-0.267386	0.789172	0.96289
CDK19	858.788	-0.550228	0.181638	-3.03204	0.00242903	0.471543
MORN1	563.083	0.115547	0.157135	0.735591	0.46198	0.93977
MGAT4D	0	NA	NA	NA	NA	NA
SAMD13	70.5272	0.0717365	0.195993	0.366811	0.71376	0.959455
ARL6IP1	12990.2	-0.0947162	0.191581	-0.49463	0.620861	0.950517
FAM13A	859.692	-0.285296	0.187294	-1.52358	0.127613	0.822121
CHMP3	104.876	0.0584265	0.194611	0.299209	0.76478	0.96289
DMBT1	1.42575	0.00110925	0.0567888	0.0200338	0.984016	0.995975
LOC389602	0.235547	-0.00139747	0.0375441	-0.0371524	0.970364	0.994045
LINC01461	22.9541	0.19513	0.156451	1.29371	0.195766	0.859325
ZNF44	229.789	-0.295531	0.195446	-1.51191	0.130558	0.82308
UCHL5	3997.23	-0.153174	0.195348	-0.784577	0.432702	0.93549
ALDH1A2	10588.8	-0.0649831	0.171966	-0.377901	0.705504	0.958154
VAX2	108.683	0.0375288	0.196385	0.192052	0.847701	0.963909
TXN2	5711.09	0.197216	0.149754	1.31688	0.187877	0.854901
LRRC6	6.25442	0.0732364	0.110634	0.653163	0.513651	0.940694
OSCAR	0.442046	0.0162693	0.0375501	0.494312	0.621086	0.950517
EXOC2	3790.72	-0.313971	0.17384	-1.8064	0.0708557	0.77212
ZBED6CL	1180.42	0.173072	0.154779	1.11799	0.263571	0.890057
KIF13A	1617.91	-0.192592	0.172618	-1.11597	0.264437	0.890302
LINC00974	0.452988	0.023146	0.0382275	0.577651	0.5635	0.946245
KYAT3	1755.63	-0.0997698	0.186019	-0.536189	0.591828	0.948667
LOC646626	10.7212	-0.0843991	0.158445	-0.531327	0.595192	0.950517
HTR3E	0.658275	-0.0313696	0.0425936	-0.818099	0.4133	0.932338
CSRP1	331.748	-0.0278453	0.195927	-0.142448	0.886726	0.973363
ZNHIT6	2231.29	-0.260956	0.194637	-1.34386	0.178993	0.850427
IL11RA	261.259	0.136184	0.195548	0.698308	0.484984	0.940694
COL24A1	16.2381	0.247479	0.179211	1.37568	0.168922	0.847538
SPATA33	461.736	0.133454	0.17887	0.745471	0.455987	0.93977
AP1S3	1224.46	-0.315223	0.153376	-2.05509	0.0398704	0.720502
TYW5	492.384	-0.315079	0.195435	-1.61197	0.106968	0.810468
BET1	1525.29	-0.242246	0.195746	-1.23792	0.215746	0.865728
GPR1	36.8749	0.140235	0.191508	0.734199	0.462827	0.93977
KRT78	0.811446	-0.035554	0.0529757	-0.705129	0.48073	0.940694
GSAP	42.2195	-0.195334	0.19618	-0.996333	0.319089	0.908721
LYG1	46.4639	-0.121893	0.189082	-0.650836	0.515153	0.940694
PRPF4B	6391.46	-0.1679	0.186553	-0.902354	0.366869	0.928175
RCBTB1	1394.93	-0.265117	0.173695	-1.52668	0.126841	0.822121
TAF4	773.546	0.127839	0.152284	0.839674	0.401091	0.931187
PLA2G6	590.548	-0.125845	0.159889	-0.78746	0.431012	0.934758
ERC1	6606.36	0.15682	0.168262	0.932088	0.351291	0.921376
SAE1	21236.1	0.146636	0.146481	1.00108	0.316788	0.908535
KIAA0825	15.0903	-0.188994	0.153583	-1.22424	0.220861	0.865728
C1orf112	2253.21	-0.184151	0.1722	-1.06923	0.284964	0.898994
MIR7856	0	NA	NA	NA	NA	NA
GGTLC1	0.388604	-0.0213651	0.0380416	-0.556675	0.57775	0.946245
CLCA4-AS1	27.1065	-0.0492337	0.171099	-0.283622	0.7767	0.96289
CLCA3P	0.339741	0.0208083	0.0379019	0.496892	0.619265	0.950517
GSTM2	5.38423	0.044945	0.0985913	0.483606	0.628666	0.950517
DERL3	285.651	0.476718	0.160017	2.97801	0.00290124	0.497652
CTU2	1658.61	0.180887	0.175499	1.03054	0.302756	0.904545
RIPK1	939.355	0.089216	0.142977	0.62402	0.532614	0.943084
MIR548AC	0.532274	-0.0238552	0.038377	-0.660041	0.509228	0.940694
LINC01140	14.4214	0.109712	0.167153	0.667452	0.504484	0.940694
ECI2	4711.66	-0.0943781	0.129542	-0.72854	0.466283	0.94044
LINC01364	1.43227	0.0289046	0.0489624	0.616731	0.537412	0.943457
PKN2-AS1	8.11639	0.0142668	0.138518	0.101273	0.919333	0.98214
MUC20	11.6899	0.0438581	0.169159	0.264224	0.791607	0.962943
SUPT20H	2147.26	-0.278493	0.174428	-1.59687	0.110294	0.814191
ZIM2	1.19762	-0.0294406	0.0392664	-0.959477	0.337319	0.916418
ITPK1	1423.56	0.205036	0.157374	1.30303	0.192563	0.859325
CYP4B1	0	NA	NA	NA	NA	NA
NRXN1	2.51247	-0.0205712	0.0788815	-0.255025	0.798704	0.962943
CCDC14	2250.63	-0.314257	0.196249	-1.60471	0.108558	0.811395
CEACAM1	25.2514	0.206316	0.165524	1.29026	0.196961	0.859325
PEMT	2216.07	0.240696	0.177358	1.35755	0.174606	0.847538
TMEM218	1126.57	0.0679647	0.180761	0.375832	0.707042	0.958154
GBP3	2.14335	-0.0842685	0.068936	-1.52826	0.126448	0.822121
ORC5	3080.2	-0.324722	0.188025	-1.72749	0.0840795	0.790641
ROBO3	360.184	0.0418543	0.190776	0.219676	0.826123	0.962943
TTC7A	677.643	0.0726455	0.175211	0.414836	0.678262	0.956078
TRIM68	658.021	0.100082	0.164741	0.607377	0.543601	0.946244
LOC729930	0.113247	0.00764428	0.0374685	0.210939	0.832935	0.962943
GBP6	0.801602	0.0133138	0.0408134	0.46421	0.642497	0.950517
TTC21A	55.7058	0.0481538	0.189312	0.255346	0.798456	0.962943
GBP1P1	0.595103	-0.00448559	0.0383154	-0.189205	0.849932	0.964227
LRRC8C-DT	21.2745	0.166797	0.186982	0.89268	0.372029	0.928175
CES2	2823.22	0.176833	0.14352	1.23216	0.217889	0.865728
ACSL1	2823.05	-0.0164205	0.135025	-0.121614	0.903205	0.977592
GEMIN8P4	253.021	0.151051	0.168577	0.895296	0.370629	0.928175
OR10J1	0	NA	NA	NA	NA	NA
ZBTB25	512.562	-0.119511	0.191273	-0.625568	0.531598	0.943084
DECR2	232.701	-0.123468	0.178741	-0.690549	0.489849	0.940694
SNORD3G	0	NA	NA	NA	NA	NA
VTRNA1-1	1.05698	0.0167072	0.0587837	0.270588	0.786708	0.96289
LINC01763	1.98647	0.0493699	0.0759235	0.66804	0.504108	0.940694
ZNF644	2562.24	-0.103766	0.17946	-0.579037	0.562564	0.946245
TMEM14A	1034.75	-0.197586	0.182324	-1.08323	0.278706	0.8961
MRPL42	7583.84	-0.294478	0.195094	-1.51072	0.130859	0.82308
RNF121	1111.74	0.113887	0.148013	0.769367	0.441675	0.938456
FBXW7	900.169	-0.233142	0.188274	-1.23781	0.215785	0.865728
CYFIP1	8231.23	0.0693595	0.151682	0.457284	0.647467	0.950517
SMIM30	3298.74	-0.143656	0.195555	-0.734632	0.462563	0.93977
HHLA3	731.713	-0.00174124	0.158497	-0.0109865	0.991234	0.997221
TJAP1	2779.85	0.161593	0.139758	1.15622	0.247592	0.877771
TDRKH	1097.93	0.0520524	0.179686	0.289824	0.771951	0.96289
ZBTB14	737.605	-0.260315	0.165908	-1.56883	0.116688	0.815815
GAS2	24.7184	-0.0940697	0.132444	-0.712964	0.475868	0.940694
SLC6A8	12869.1	0.177051	0.144641	1.22408	0.220923	0.865728
ZFAT	850.806	0.0168881	0.17112	0.0987348	0.921349	0.982793
ADAMDEC1	0.266137	-0.0180385	0.0375751	-0.450697	0.652208	0.950517
SYK	2516.07	0.0823399	0.155809	0.528407	0.597217	0.950517
ABCG2	414.325	-0.187678	0.196103	-0.95602	0.339062	0.917086
NDST2	1894.2	0.31169	0.147916	2.1073	0.0350917	0.703838
SAMD8	1494.43	-0.53131	0.191546	-2.77967	0.0054414	0.564588
ZFP1	644.831	-0.182982	0.195708	-0.93483	0.349876	0.921376
IKBIP	1897.31	-0.131223	0.196359	-0.668242	0.503979	0.940694
C9orf85	428.75	-0.259381	0.171494	-1.5116	0.130636	0.82308
IGSF6	38.1165	-0.0417984	0.195076	-0.216323	0.828736	0.962943
TMEM270	0.612457	-0.0180385	0.0375751	-0.681999	0.49524	0.940694
ELMOD2	1473.46	-0.181923	0.190011	-0.959167	0.337475	0.91652
CNTN4	0.399205	-0.0215511	0.0380685	-0.563633	0.573004	0.946245
PRG4	10.8039	-0.0231304	0.112066	-0.202193	0.839766	0.962943
IL13	2.82434	-0.185693	0.0985639	-2.24764	0.024599	0.677278
MRPS18C	1541.71	0.0302912	0.188157	0.160929	0.87215	0.9705
DLGAP4	907.441	0.146178	0.188435	0.776342	0.437547	0.936504
CEP112	437.036	-0.0984787	0.195853	-0.502194	0.615531	0.950517
SIGLEC9	0.586057	0.0143643	0.0390294	0.34241	0.732042	0.96289
BCHE	138.083	0.074181	0.192891	0.386688	0.698987	0.957132
DIPK1A	729.484	-0.188311	0.189249	-0.994586	0.319938	0.909492
SNORD21	12.0638	0.0597878	0.151102	0.390068	0.696486	0.957132
SNORA66	21.0592	-0.0840435	0.156195	-0.530589	0.595704	0.950517
NPIPB5	68.8854	-0.0538402	0.192714	-0.279078	0.780185	0.96289
ABL2	3842.06	-0.167741	0.186147	-0.901342	0.367406	0.928175
AURKAIP1	8952.34	0.239248	0.16748	1.42854	0.153136	0.841546
NCAPH	6073.33	0.126605	0.12852	0.985101	0.324574	0.911748
ZNF445	1644.3	-0.0772639	0.161854	-0.477471	0.633027	0.950517
PROM2	19.7733	0.0579188	0.119862	0.496805	0.619327	0.950517
TMEM74B	204.174	0.00265616	0.187517	0.0142158	0.988658	0.996709
SIRPB1	0.884091	0.0348447	0.0444527	0.915337	0.360015	0.925553
PPIF	20851.5	0.128075	0.148808	0.860667	0.389421	0.931187
TSPAN1	6.49797	0.0851665	0.13675	0.636846	0.524225	0.943062
SLC26A8	4.27631	-0.0722493	0.0777079	-1.02702	0.304412	0.904577
CCDC18-AS1	284.32	-0.126557	0.187259	-0.676839	0.498508	0.940694
ASB7	1197.16	-0.323897	0.164915	-1.96381	0.0495522	0.751722
GEMIN7	1373.61	0.12163	0.171431	0.709613	0.477944	0.940694
MORF4L1	13665.9	-0.276719	0.194608	-1.42295	0.15475	0.842034
PAX7	0.52874	-0.0246202	0.0389999	-0.669014	0.503487	0.940694
THEM6	2203.27	0.108066	0.170754	0.632968	0.526754	0.943062
NIPA2	4431.43	-0.136426	0.163335	-0.835192	0.40361	0.931581
DIO1	6.331	0.0185568	0.128832	0.142739	0.886496	0.973333
PLPP4	206.269	0.26327	0.183769	1.43309	0.151833	0.841078
MYEOV	11.316	0.00152583	0.130428	0.0117911	0.990592	0.997096
CEMIP	114.847	-0.0386422	0.195883	-0.198034	0.843018	0.962943
ST3GAL6	466.992	-0.108623	0.170304	-0.637507	0.523794	0.942916
FGGY	144.251	0.0172638	0.195351	0.0886867	0.929331	0.985316
MEF2B	3.51569	0.179644	0.118953	1.5509	0.120926	0.815815
CLEC1B	0	NA	NA	NA	NA	NA
EIF4E1B	2.04186	-0.00200146	0.0707108	-0.0302496	0.975868	0.994045
TRIP10	621.801	0.101265	0.191797	0.529008	0.5968	0.950517
MIR378G	0	NA	NA	NA	NA	NA
EZR	13986.4	0.106063	0.137949	0.76885	0.441982	0.938456
CPSF3	4720.11	-0.221259	0.194423	-1.13842	0.254946	0.882713
FBXW11	5777.93	-0.134612	0.1403	-0.959498	0.337308	0.916418
AP2A2	3030.98	0.0716091	0.18119	0.395286	0.692632	0.957132
ZNF160	401.677	-0.409022	0.194636	-2.10655	0.0351562	0.703838
PUS10	165.289	-0.184453	0.185978	-0.991168	0.321603	0.911748
UBE2V1	129.903	-0.0991949	0.191162	-0.517965	0.604483	0.950517
VSIG4	1.69619	0.034176	0.0422912	1.12386	0.261072	0.887808
CNIH3	599.768	0.166993	0.193191	0.865408	0.386815	0.930027
NUDT16L1	2361.42	0.247872	0.17405	1.42397	0.154455	0.842034
SLC44A3	162.062	0.227379	0.196092	1.1659	0.243655	0.875877
CTC1	1404.91	0.224609	0.190724	1.17853	0.238584	0.874522
LOC729970	510.597	-0.21222	0.156696	-1.35495	0.175433	0.848587
LOC101928118	2.03794	-0.0830403	0.0978583	-0.840737	0.400495	0.931187
JAKMIP1	196.891	0.142545	0.194818	0.734523	0.46263	0.93977
LINC01650	0	NA	NA	NA	NA	NA
LINC02607	0.259069	-0.0180385	0.0375751	-0.444196	0.656901	0.950517
LINC02764	0	NA	NA	NA	NA	NA
CLASP2	3384.95	-0.559658	0.185629	-3.01785	0.00254578	0.473814
TBC1D2B	2351.84	0.193848	0.179816	1.07837	0.280871	0.897432
RPS6	72715.2	-0.0560112	0.185221	-0.302402	0.762345	0.96289
USP2	259.382	0.124276	0.192383	0.647546	0.517279	0.940956
PTBP2	1406.87	-0.388879	0.192417	-2.02241	0.0431342	0.732848
DPYD-AS1	0.113247	0.00764428	0.0374685	0.210939	0.832935	0.962943
LINC01776	0	NA	NA	NA	NA	NA
FSTL4	293.198	-0.00456851	0.166677	-0.0274884	0.97807	0.994045
ZNF224	800.508	-0.267366	0.196145	-1.36373	0.172653	0.847538
MIR548N	0.518139	-0.0236642	0.0383531	-0.650848	0.515144	0.940694
ALDH18A1	20067.9	0.121706	0.135171	0.900383	0.367916	0.928175
SYDE1	1982.11	0.132107	0.186256	0.709505	0.478011	0.940694
DEPDC7	517.722	-0.134297	0.193396	-0.694006	0.487678	0.940694
NT5C2	1556	-0.211733	0.141587	-1.49532	0.13483	0.826741
ICA1	239.152	-0.0207697	0.196395	-0.106059	0.915536	0.981586
TEAD2	928.829	0.075344	0.195738	0.385301	0.700015	0.957533
NPY2R	0	NA	NA	NA	NA	NA
ANXA7	7419.56	0.0684905	0.163102	0.419902	0.674557	0.955398
FGL1	2.17341	-0.0347245	0.0510157	-1.07032	0.284474	0.898994
TRMT13	1607.26	-0.258622	0.194159	-1.33518	0.181817	0.852053
LRRC39	72.6878	-0.431403	0.194799	-2.21236	0.0269421	0.683152
ARFIP1	1285.06	-0.217606	0.194404	-1.12086	0.262347	0.889711
TUBGCP4	4442.89	-0.267077	0.145479	-1.83597	0.0663624	0.763536
RTCA-AS1	63.273	0.233517	0.193782	1.20665	0.227569	0.869788
CACNB4	551.603	-0.216782	0.191934	-1.13139	0.25789	0.883534
MIR553	1.61571	-0.108255	0.0734024	-1.92661	0.054028	0.759057
SGCA	1.2383	0.0486842	0.0503079	1.18619	0.235547	0.874151
BROX	1647.73	-0.30664	0.194721	-1.57975	0.114165	0.814363
CLK3	3575.57	0.120694	0.151066	0.798993	0.424294	0.934198
HLA-DMB	71.0801	-0.0697053	0.160086	-0.440739	0.659402	0.950897
KTN1	6642.13	-0.0406939	0.164799	-0.247052	0.804868	0.962943
TAOK1	3943.35	-0.462219	0.192974	-2.42136	0.0154627	0.620663
CCDC92	198.034	0.168518	0.195239	0.865234	0.38691	0.930027
MKRN2	4065.75	0.0854188	0.134647	0.634363	0.525844	0.943062
LINC01349	1.00822	0.0182395	0.0448697	0.383736	0.701174	0.958137
FAM219B	1384.32	0.23859	0.156593	1.52379	0.127562	0.822121
NDUFS2	10234.5	0.154934	0.135073	1.14704	0.251366	0.880174
LDLRAD4	184.732	0.146766	0.18347	0.805459	0.420555	0.932621
EXTL2	1007.48	-0.304283	0.192382	-1.58184	0.113685	0.814363
DYNC2H1	1943.93	-0.030209	0.131224	-0.23051	0.817696	0.962943
PGLYRP2	0	NA	NA	NA	NA	NA
EEFSEC	1480.49	0.0710261	0.179775	0.39522	0.69268	0.957132
LOC102606465	296.869	-0.124034	0.193103	-0.641387	0.521272	0.942206
LOC101928370	18.7606	-0.228442	0.165932	-1.37461	0.169253	0.847538
OLFM3	0.133068	-0.0100186	0.0374685	-0.267386	0.789172	0.96289
ELOC	3379.63	-0.0429507	0.196183	-0.218892	0.826735	0.962943
SPIN4	877.829	-0.472557	0.177533	-2.66266	0.00775248	0.564588
TTC23L	35.1568	-0.0302536	0.169889	-0.181351	0.856092	0.965943
RANBP3L	13.8032	-0.211364	0.158801	-1.34974	0.177098	0.848831
ECD	2744.21	-0.281148	0.196192	-1.43447	0.151438	0.839996
THRB	1204.44	-0.460694	0.175392	-2.62766	0.00859744	0.564588
SERPINA3	1.03905	0.0294022	0.0454977	0.68069	0.496068	0.940694
CD69	0.259069	-0.0180385	0.0375751	-0.444196	0.656901	0.950517
SMAD5	4337.91	-0.527249	0.196344	-2.70231	0.00688602	0.564588
CCIN	6.11316	0.0722425	0.0985453	0.788964	0.430133	0.934553
SMAD3	3489.55	0.136269	0.171932	0.792702	0.427952	0.934553
KIAA0040	1044.07	0.0623609	0.169826	0.367352	0.713357	0.959455
HSD3B7	102.263	0.278154	0.19083	1.45851	0.1447	0.836497
ADD1	8300.74	0.0861624	0.150326	0.573192	0.566514	0.946245
WSCD2	4.5003	0.128943	0.132017	0.989136	0.322597	0.911748
F2	6.18549	-0.0872339	0.0985647	-0.948636	0.342806	0.917971
CRYBB2	2.97469	0.115221	0.105931	1.12475	0.260695	0.887038
TMPRSS11A	0	NA	NA	NA	NA	NA
C20orf203	1.74889	-0.0984357	0.0819498	-1.2901	0.197017	0.859325
SPATA46	11.8773	0.12227	0.113754	1.16863	0.242551	0.875344
OLFML1	1.9889	-0.023396	0.0973301	-0.241324	0.809304	0.962943
NRROS	19.1754	-0.0773153	0.133763	-0.593995	0.552516	0.946245
STIMATE	1092.99	0.295195	0.146453	2.0153	0.0438731	0.732848
ZNF773	496.347	-0.158969	0.162307	-0.980101	0.327036	0.911748
ZNF699	114.958	-0.120638	0.193903	-0.624931	0.532016	0.943084
PEAK3	3.2072	0.0511423	0.0866779	0.629602	0.528955	0.943062
TEX9	244.405	-0.155014	0.189244	-0.818312	0.413179	0.932338
LOC101928436	0.129535	-0.0100186	0.0374685	-0.267386	0.789172	0.96289
CLIC1	4560.28	0.145727	0.155522	0.936996	0.348761	0.921376
GRIA1	0.679482	0.026436	0.0386156	0.719827	0.471631	0.94044
GAA	4071.79	0.181568	0.193608	0.938237	0.348123	0.921215
ACTG1P4	1.44691	0.0527691	0.0649563	0.842143	0.399708	0.931187
HHLA2	0.266137	-0.0180385	0.0375751	-0.450697	0.652208	0.950517
AKR1C3	7.2976	-0.029063	0.105768	-0.27579	0.782709	0.96289
ALPK1	317.798	-0.072905	0.193874	-0.37707	0.706121	0.958154
TIMP4	0.759217	0.0103186	0.0414711	0.363603	0.716155	0.96077
ABT1	4466.76	0.164269	0.136028	1.2076	0.227201	0.869444
PDCD6IP	5284.77	-0.39995	0.194239	-2.05783	0.0396065	0.718355
BHLHB9	0.266137	-0.0180385	0.0375751	-0.450697	0.652208	0.950517
GALNT12	451.269	-0.164836	0.194533	-0.848885	0.395945	0.931187
LOC100129138	2.64603	-0.00500144	0.0837546	-0.0595119	0.952544	0.991152
LINC01676	0.591408	0.00497293	0.0492064	0.0868891	0.93076	0.985471
EDA2R	408.815	-0.0780001	0.183929	-0.423657	0.671816	0.954981
EML2	997.781	0.102358	0.186571	0.549663	0.582551	0.946713
MEMO1	1062.64	-0.277038	0.141349	-1.95956	0.0500478	0.751722
ETFBKMT	114.89	-0.17737	0.190301	-0.933758	0.350429	0.921376
VAV3-AS1	0	NA	NA	NA	NA	NA
SF1	20985	0.154761	0.148129	1.04479	0.29612	0.901405
TBC1D23	1377.59	-0.228114	0.195829	-1.166	0.243613	0.875877
CEP97	733.613	-0.501784	0.195606	-2.5826	0.00980584	0.57553
TRIM17	25.2192	-0.211411	0.183632	-1.15936	0.246308	0.877402
PDLIM5	4528.34	-0.381771	0.190929	-2.00111	0.0453801	0.737749
BTF3	42522	-0.0976391	0.18707	-0.521951	0.601704	0.950517
GPAT3	1828.58	0.00685135	0.187688	0.0364924	0.97089	0.994045
CCNT2	1257.3	-0.392826	0.193933	-2.03813	0.0415366	0.731219
RPUSD1	3848.04	0.258509	0.182268	1.41833	0.156093	0.843554
PPFIBP2	83.1158	-0.102201	0.194423	-0.529588	0.596398	0.950517
RPL35A	30241.8	0.0617187	0.181067	0.340858	0.733211	0.96289
RPL34	18940.4	0.115151	0.150429	0.765473	0.44399	0.939722
ACTN3	5.38375	-0.0736004	0.113546	-0.653483	0.513445	0.940694
ASIC2	2.25073	0.0290325	0.0978499	0.288985	0.772593	0.96289
CENPP	671.377	-0.179283	0.138075	-1.29856	0.194093	0.859325
SNX10	835.768	-0.213686	0.19538	-1.09433	0.273811	0.892712
JUND	8723.32	0.0897203	0.170011	0.527726	0.59769	0.950517
VARS2	2637.25	0.0993165	0.180088	0.551611	0.581215	0.946713
SPATA42	0.452988	0.023146	0.0382275	0.577651	0.5635	0.946245
HDAC11	388.655	0.091411	0.195358	0.468745	0.639252	0.950517
LORICRIN	1.70476	0.00380795	0.0941696	0.0407204	0.967519	0.994045
ARIH2	8699.04	0.0798032	0.128783	0.619676	0.535471	0.943457
PCF11	1742.27	-0.340553	0.195669	-1.74242	0.0814354	0.790641
PIK3R3	299.57	-0.0942012	0.172657	-0.545181	0.585629	0.947214
NDUFAF6	1050.34	-0.0268943	0.141025	-0.190711	0.848752	0.964227
H3-2	1.31789	-0.0512532	0.0514253	-1.27855	0.201057	0.860152
HDGFL2	7922.99	0.216558	0.173879	1.2456	0.212913	0.865728
SCARNA2	23.2577	-0.197377	0.175262	-1.13492	0.25641	0.883534
TDRD6	94.3394	-0.176413	0.190654	-0.924342	0.355308	0.922612
TP63	0.566235	0.0249591	0.0384513	0.653217	0.513616	0.940694
ZNF780A	981.339	-0.274413	0.194704	-1.41239	0.157835	0.845405
ACP6	1409.84	0.0890515	0.162893	0.546845	0.584485	0.946713
NT5E	12.9766	0.109511	0.165913	0.656611	0.511431	0.940694
DAB2IP	1872.29	0.165676	0.182633	0.907474	0.364156	0.928175
KIAA1324	31.5303	-0.185431	0.189276	-0.988288	0.323012	0.911748
GLYCTK	381.519	0.00108731	0.177729	0.00611136	0.995124	0.998495
CLEC4M	0.113247	0.00764428	0.0374685	0.210939	0.832935	0.962943
PPP2R5C	5489.23	-0.335029	0.173237	-1.93407	0.0531051	0.755122
GFI1	551.71	0.0385512	0.191687	0.20145	0.840347	0.962943
PFN1	56489.8	0.167293	0.148478	1.12673	0.259858	0.886692
ENPP3	13.2956	-0.0901071	0.133832	-0.697012	0.485796	0.940694
KIF16B	336.299	-0.310096	0.196031	-1.5831	0.113398	0.814191
PHTF1	1402.67	-0.247069	0.191163	-1.29232	0.196247	0.859325
[truncated: 22,102 more rows]

## Sheet: FH-DND1-F93A
gene_name	baseMean	log2FoldChange	lfcSE	stat	pvalue	padj
DDX11L1	0	NA	NA	NA	NA	NA
WASH7P	108.5	0.019966	0.0888235	0.224874	0.822078	0.999965
LOC729737	3.63051	0.0282836	0.0315921	0.894999	0.370787	0.999965
LOC102725121	0	NA	NA	NA	NA	NA
TGIF1	627.503	-0.0454689	0.0942517	-0.482291	0.629599	0.999965
PRDX6	15816.2	-0.0261333	0.0864869	-0.302158	0.762532	0.999965
LOC101928626	0.107223	0.00161864	0.0088547	0.180536	0.856732	0.999965
CIC	3526.85	0.0228999	0.0924274	0.247797	0.804292	0.999965
LOC100133331	60.3617	-0.0289149	0.0800521	-0.362577	0.716921	0.999965
LOC100288069	27.8144	-0.0522786	0.0598279	-0.875066	0.381538	0.999965
FAM87B	3.08054	0.0180773	0.0205144	0.915525	0.359916	0.999965
LINC00115	70.8557	0.0331757	0.0821774	0.402867	0.687046	0.999965
LINC01128	802.924	-0.0533794	0.0949671	-0.561614	0.574379	0.999965
FAM41C	0.432171	-0.000560247	0.00886802	-0.0693516	0.94471	0.999965
LINC02593	601.657	-0.0273491	0.0921691	-0.296307	0.766996	0.999965
PLEC	2092.34	0.0185596	0.0891547	0.208302	0.834993	0.999965
PLEKHN1	25.6977	-0.0165008	0.0513793	-0.326678	0.743912	0.999965
MPP2	1784.45	-0.033149	0.0905768	-0.366261	0.71417	0.999965
CFTR	0.761026	0.00734248	0.0123549	0.592794	0.553319	0.999965
ELN	1.04251	0.00364203	0.0188831	0.188289	0.85065	0.999965
SEPTIN12	8.38044	-0.0670871	0.0403319	-1.75898	0.0785812	0.999965
RBM19	2575.6	0.0294126	0.0805085	0.365289	0.714896	0.999965
CCDC120	453.595	0.0990451	0.0907998	1.0937	0.274087	0.999965
GUCA2A	0.649895	-0.00454977	0.00888126	-0.714357	0.475007	0.999965
INO80D	548.293	-0.0424851	0.0741566	-0.572557	0.566944	0.999965
CCDC34	1630.56	-0.00740658	0.0802019	-0.0922956	0.926463	0.999965
C12orf43	1862.53	0.0349859	0.0946062	0.369613	0.711671	0.999965
LOC100288175	57.639	-0.073989	0.0723292	-1.03008	0.302972	0.999965
LILRB5	0	NA	NA	NA	NA	NA
CCDC169	90.4631	0.0296956	0.0794298	0.375549	0.707252	0.999965
CLRN1	0.152656	-0.00255551	0.0088547	-0.30314	0.761783	0.999965
SPDYE17	0.214446	0.00351417	0.00886376	0.347799	0.727991	0.999965
RAD17	797.383	0.0339425	0.0830109	0.408497	0.682909	0.999965
SH2D3C	280.504	-0.112202	0.057173	-2.04508	0.0408469	0.999965
ZNF41	450.315	-0.00336673	0.0676676	-0.0496608	0.960393	0.999965
VIL1	3.54175	0.0285118	0.0228637	1.39889	0.161845	0.999965
MDK	2864.18	-0.0180594	0.0590904	-0.30598	0.75962	0.999965
ALOX15B	3.8106	0.0100141	0.0256726	0.400845	0.688535	0.999965
SLC25A1	22129.7	-0.00438074	0.0944916	-0.0463626	0.963021	0.999965
DUSP9	464.699	0.0249883	0.0523357	0.479853	0.631332	0.999965
UQCC3	1308.84	-0.0576283	0.0951312	-0.606235	0.544359	0.999965
MORC4	3602.91	-0.0563063	0.0950188	-0.592752	0.553347	0.999965
SCNN1D	290.909	0.0929748	0.0858836	1.08792	0.276629	0.999965
MRTFB	2166.36	-0.026563	0.0917703	-0.289354	0.772311	0.999965
MIR6726	0.119139	0.00161864	0.0088547	0.187095	0.851586	0.999965
SNORD167	18.7364	0.0159058	0.0479249	0.326939	0.743714	0.999965
PUSL1	2963.6	0.0858051	0.0949676	0.903843	0.366079	0.999965
MSRB3	2795.76	-0.0525722	0.0922889	-0.56971	0.568875	0.999965
FGFR3	2295.85	0.0418635	0.0910277	0.460033	0.645492	0.999965
EWSR1	24022.3	-0.0422836	0.0912317	-0.463466	0.64303	0.999965
TMA7	5099.41	-0.00467716	0.0928399	-0.0503684	0.959829	0.999965
MIR6727	8.27375	-0.0035112	0.0438341	-0.0800083	0.936231	0.999965
NUPR1	207.556	-0.0217335	0.0590649	-0.3697	0.711606	0.999965
OSTF1	666.474	-0.0598092	0.0927898	-0.643906	0.519637	0.999965
ORC3	3610.28	-0.0138182	0.0750498	-0.184088	0.853945	0.999965
MXRA8	356.197	-0.042209	0.0910432	-0.464806	0.64207	0.999965
SERPINC1	2.32233	-0.0100815	0.0234799	-0.434416	0.663986	0.999965
SPRED2	2412.55	0.0676959	0.0943617	0.717257	0.473216	0.999965
AK8	83.7777	-0.00495143	0.0761783	-0.0652253	0.947995	0.999965
GALNS	599.613	0.115824	0.095143	1.21623	0.223896	0.999965
FBXW8	1385.23	-0.0545326	0.0919017	-0.593944	0.552549	0.999965
IKBKG	347.038	0.0103976	0.0938275	0.110986	0.911628	0.999965
PSME1	2251.83	0.0206107	0.0951041	0.216802	0.828363	0.999965
SETDB1	4627.96	0.032776	0.0858171	0.381923	0.702519	0.999965
MRPL20-AS1	2198.96	0.071326	0.0871835	0.818097	0.413302	0.999965
PAQR3	3055.95	-0.0478446	0.0808299	-0.592149	0.553751	0.999965
LINC01770	7.39662	-0.0222316	0.0326302	-0.721708	0.470474	0.999965
CARD8	688.132	0.0787974	0.0951376	0.828231	0.407539	0.999965
PPIP5K2	1671.53	-0.00477971	0.0605538	-0.0788972	0.937114	0.999965
ST18	0.116018	-0.00255551	0.0088547	-0.281474	0.778347	0.999965
LOC105378586	3.01703	0.00509944	0.0181327	0.296314	0.76699	0.999965
IFT81	1238.88	-0.0207086	0.0804832	-0.257162	0.797054	0.999965
ASAP3	388.524	0.0787194	0.0885556	0.892056	0.372363	0.999965
CRELD1	726.847	0.0294015	0.0872505	0.337489	0.735748	0.999965
NLRP2	0.238278	0.00373282	0.0088761	0.373008	0.709142	0.999965
ZNF232	687.688	-0.0336875	0.0941605	-0.357445	0.720759	0.999965
MMP23A	1.29979	-0.00695197	0.00929173	-0.985466	0.324395	0.999965
CAST	8150.12	-0.00206414	0.0862742	-0.0239228	0.980914	0.999965
SCN1A	0.152656	-0.00255551	0.0088547	-0.30314	0.761783	0.999965
AASDH	824.987	0.00371106	0.0881189	0.04207	0.966443	0.999965
SUMO3	4340.68	0.103294	0.0899741	1.14801	0.250966	0.999965
AFP	3.67198	-0.02526	0.0336028	-0.764857	0.444357	0.999965
AFM	0	NA	NA	NA	NA	NA
CASP3	3753.08	-0.0471136	0.0726985	-0.648908	0.516398	0.999965
CALD1	4188.88	-0.0054756	0.0758993	-0.072129	0.942499	0.999965
IDE	4960.14	-0.0210681	0.0707821	-0.297697	0.765934	0.999965
DAXX	1924.42	-0.0772332	0.0914141	-0.844641	0.398311	0.999965
SGCE	2578.42	0.0533763	0.0931761	0.572727	0.566829	0.999965
HLA-C	5211.89	0.0453718	0.0879259	0.516292	0.605651	0.999965
CNTD1	63.2455	0.00824312	0.0709635	0.115337	0.908178	0.999965
EBAG9	821.816	-0.0184285	0.067694	-0.27201	0.785614	0.999965
ZNF208	3.00217	0.00743085	0.0177376	0.434106	0.664212	0.999965
IGF1	1.7413	-0.0181027	0.0217376	-0.873686	0.382289	0.999965
SLC11A2	3907.9	0.0150116	0.0931506	0.161127	0.871993	0.999965
CD4	40.4502	-0.0211237	0.0636715	-0.335188	0.737483	0.999965
RMDN2	128.425	0.0038072	0.0491629	0.077073	0.938565	0.999965
CENPX	3960.4	0.0828313	0.0942145	0.879186	0.3793	0.999965
OGFOD3	1009.85	0.12062	0.094691	1.27551	0.202128	0.999965
SLC25A39	10899.8	-9.39e-05	0.0951397	-0.000986697	0.999213	0.999965
ELP4	1047.48	0.062557	0.0951454	0.657187	0.511061	0.999965
C2	57.639	-0.0180653	0.0544688	-0.336143	0.736763	0.999965
TSNARE1	230.165	-0.00792241	0.0718363	-0.110777	0.911793	0.999965
TDRP	2087.46	-0.0175857	0.095013	-0.185072	0.853173	0.999965
ZKSCAN7	3.98065	0.029689	0.0275139	1.12453	0.260787	0.999965
RAB5C	9174.99	-0.00764416	0.0866011	-0.0882671	0.929664	0.999965
LOC105378591	0.700845	-0.00990919	0.0147095	-0.714751	0.474763	0.999965
RRAGB	317.335	0.0822549	0.0880403	0.934214	0.350193	0.999965
ELF3-AS1	13.4794	-0.124678	0.0516513	-2.51792	0.011805	0.999965
RDH13	235.65	0.0376316	0.0951367	0.396192	0.691963	0.999965
ULK3	5891.48	0.0200837	0.093533	0.214746	0.829965	0.999965
GTF2IP20	646.905	-0.0714156	0.0920766	-0.774701	0.438516	0.999965
LINC01611	0.455278	-0.00304685	0.00902657	-0.308777	0.757491	0.999965
PRKCZ-AS1	64.9765	-0.0591031	0.0794004	-0.748037	0.454438	0.999965
MGST2	1437.59	0.0359935	0.0897047	0.40134	0.68817	0.999965
YJEFN3	440.739	0.128637	0.092974	1.38313	0.166626	0.999965
FBXO11	2329.67	0.0485362	0.0941609	0.515308	0.606337	0.999965
FAAP20	1795.53	0.0391191	0.0912287	0.429124	0.667833	0.999965
ATG16L1	1486.82	-0.000559278	0.094831	-0.00589458	0.995297	0.999965
NFIC	4236.4	0.0839108	0.094283	0.890441	0.373229	0.999965
PBRM1	4003.29	-0.0217048	0.0770137	-0.281831	0.778073	0.999965
LOC100129534	209.337	-0.0243731	0.095145	-0.256022	0.797934	0.999965
PRDM15	1221.11	-0.051151	0.0914914	-0.558861	0.576257	0.999965
CPA4	24.9266	-0.0987389	0.0476916	-2.20788	0.0272529	0.999965
ADCY3	4111.2	0.0147653	0.0948319	0.155734	0.876242	0.999965
HROB	1416.89	-0.0112942	0.095057	-0.118888	0.905364	0.999965
PLCH2	0	NA	NA	NA	NA	NA
TNFSF8	0	NA	NA	NA	NA	NA
CRCP	2147.04	-0.0666225	0.095108	-0.700317	0.483729	0.999965
SARS1	14431.2	-0.113388	0.0939577	-1.20701	0.22743	0.999965
SORD	2646.03	0.0209773	0.0892497	0.235077	0.814149	0.999965
RMDN3	2779.49	0.00153239	0.0914132	0.0167615	0.986627	0.999965
RNF5	941.576	-0.0624205	0.0945185	-0.660769	0.50876	0.999965
COPG2	4693.4	-0.0740542	0.0916034	-0.808474	0.418818	0.999965
EPN3	11.2754	-0.00729025	0.0399614	-0.184965	0.853257	0.999965
PRDM16-DT	64.2952	0.15032	0.0838464	1.80198	0.0715478	0.999965
BAG6	11770.5	0.0661384	0.0942478	0.701811	0.482797	0.999965
ZNF14	264.347	0.0198248	0.0778193	0.254099	0.799419	0.999965
ADCY6	2655.58	0.0437966	0.0852837	0.513979	0.607267	0.999965
PPP1CC	17825.5	-0.033126	0.0875578	-0.378369	0.705157	0.999965
ILF3	34074.6	0.00180098	0.0831337	0.0216638	0.982716	0.999965
C19orf44	1139.69	-0.0445945	0.0859164	-0.519044	0.60373	0.999965
KLF7	411.511	0.050806	0.0920861	0.553006	0.580259	0.999965
CHRAC1	2029.47	-0.0413412	0.0893766	-0.462407	0.643789	0.999965
FOXD3	373.88	0.0381651	0.0813617	0.470719	0.637841	0.999965
FKBP8	16016.5	0.0139873	0.0881205	0.158746	0.873869	0.999965
BZW1	5067.31	-0.0120031	0.0670571	-0.178996	0.857941	0.999965
LRRC28	974.183	0.061644	0.0947489	0.651118	0.51497	0.999965
MADD	2870.82	0.031135	0.0934705	0.333253	0.738943	0.999965
C5orf63	158.349	-0.0395731	0.091222	-0.432811	0.665152	0.999965
TEK	0.259879	-0.000560247	0.00886802	-0.0693516	0.94471	0.999965
IRS2	1925.76	-0.029686	0.0741512	-0.400797	0.68857	0.999965
BOP1	9303.09	0.0635753	0.0949775	0.66952	0.503164	0.999965
EXOC6B	1620.84	0.0975096	0.0922039	1.05785	0.290122	0.999965
C19orf18	10.8468	0.0643567	0.0434926	1.54769	0.121696	0.999965
CDHR5	4.40543	-0.0266158	0.0282591	-1.02337	0.306135	0.999965
INPP5B	1449.94	-0.0939234	0.0919367	-1.02172	0.306913	0.999965
GLT1D1	6.15656	-0.0297911	0.0386108	-0.799884	0.423778	0.999965
LINC01134	18.8547	0.0140949	0.0504482	0.277749	0.781205	0.999965
LINC01345	0.321669	0.00458401	0.00893814	0.45835	0.646701	0.999965
LINC01777	0.428892	0.00519802	0.00901214	0.541787	0.587965	0.999965
TACC2	950.115	0.0206627	0.0622842	0.332396	0.739591	0.999965
SHOX2	432.73	-0.00647502	0.0944133	-0.0686082	0.945301	0.999965
NANOGNB	0.287591	0.00161864	0.0088547	0.187095	0.851586	0.999965
EXOG	919.918	0.00858001	0.0823633	0.104062	0.91712	0.999965
ZNF195	1211.53	-0.0333068	0.0825204	-0.403384	0.686666	0.999965
ERICH4	2.44298	0.00628015	0.021077	0.286558	0.774451	0.999965
NDRG4	675.371	0.0116048	0.0591046	0.196718	0.844048	0.999965
VRK2	572.38	-0.0488423	0.0685392	-0.713239	0.475698	0.999965
CELF2	4735.78	-0.0215426	0.0892367	-0.241368	0.80927	0.999965
SEC11C	3003.01	0.0322202	0.0941091	0.342262	0.732154	0.999965
ARID3B	1617.87	0.0325799	0.0949819	0.343234	0.731422	0.999965
POF1B	0.76371	-0.00819654	0.0157793	-0.469283	0.638867	0.999965
LCMT2	1903.72	0.0446383	0.0909766	0.490567	0.623733	0.999965
JAKMIP2	1073.67	-0.0139656	0.0670353	-0.20821	0.835065	0.999965
TRIM14	3611	0.0364982	0.0894865	0.407849	0.683384	0.999965
ARHGEF17	602.651	0.0232586	0.0493066	0.474014	0.63549	0.999965
ARHGEF11	2351.54	0.0839665	0.0884463	0.94948	0.342376	0.999965
LOC102724450	10.9398	0.0349348	0.0412314	0.892466	0.372143	0.999965
AIFM3	8.30282	-0.00213438	0.0350225	-0.0604768	0.951776	0.999965
IL24	0	NA	NA	NA	NA	NA
SGCZ	5.70771	-0.0243232	0.0237967	-1.0778	0.281123	0.999965
DMTN	662.39	-0.0699095	0.0635039	-1.11152	0.266343	0.999965
CYTL1	0	NA	NA	NA	NA	NA
KCNJ16	0	NA	NA	NA	NA	NA
LENEP	6.05783	0.022626	0.0369745	0.623181	0.533166	0.999965
ZNF398	3299.75	0.0032581	0.0922777	0.0353047	0.971837	0.999965
PNISR	6203.5	-0.0132008	0.0716282	-0.184295	0.853782	0.999965
ALPK3	18.3968	-0.0327574	0.0409908	-0.831195	0.405864	0.999965
ALKBH6	1198.34	0.0832988	0.0931693	0.895212	0.370674	0.999965
CTNND1	205.502	-0.0969218	0.0857544	-1.12973	0.258591	0.999965
BCL2L13	4128.37	0.0276646	0.0901521	0.306916	0.758907	0.999965
DMD	780.258	-0.0381572	0.0805132	-0.473713	0.635704	0.999965
MUC4	0	NA	NA	NA	NA	NA
FSCN2	26.8809	-0.142314	0.0671735	-2.14225	0.0321733	0.999965
EIF4G1	63412.7	0.0631584	0.0936767	0.67423	0.500165	0.999965
PPP2R5E	2200.64	-0.00271745	0.0934703	-0.0290604	0.976816	0.999965
NAA16	1256.14	-0.0464157	0.0860585	-0.53911	0.589811	0.999965
GPS2	3923.15	0.0604691	0.087374	0.691996	0.48894	0.999965
THAP3	1229.2	0.0196476	0.0932157	0.21089	0.832973	0.999965
DLC1	3325.24	-0.0871852	0.0913276	-0.954622	0.339769	0.999965
CAMTA1-DT	36.7281	-0.0519963	0.0785087	-0.659868	0.509338	0.999965
SORBS1	742.117	-0.0800625	0.0947813	-0.845547	0.397805	0.999965
STK31	5.55251	0.00860225	0.0310024	0.282415	0.777626	0.999965
CD160	8.74404	0.0359695	0.0304689	1.21745	0.223431	0.999965
ZNRD1	717.135	0.0638152	0.0915863	0.697037	0.48578	0.999965
RHEBL1	104.116	0.0674395	0.0879889	0.763034	0.445443	0.999965
RPL10	54966.2	-0.0137378	0.0936749	-0.146656	0.883404	0.999965
ANK2	1792.79	-0.0149496	0.0889059	-0.168225	0.866406	0.999965
ROBO4	0.119139	0.00161864	0.0088547	0.187095	0.851586	0.999965
TSEN2	1769.31	-0.000768476	0.0949681	-0.00808767	0.993547	0.999965
USP30	1601.67	0.0692455	0.094221	0.735224	0.462203	0.999965
KDM6A	2411.02	-0.00240461	0.0936492	-0.025666	0.979524	0.999965
USHBP1	1.48164	0.00028278	0.0172433	0.0168621	0.986547	0.999965
PRH1	0.888523	-0.0113548	0.0137862	-0.850965	0.394789	0.999965
EVX1	4.47673	0.00298627	0.0224235	0.131975	0.895004	0.999965
SLC8A1	16.6532	-0.00332164	0.0323561	-0.101468	0.919179	0.999965
RCC1	14458.4	-0.000998184	0.0951454	-0.0104905	0.99163	0.999965
GMPR2	2675.17	0.0230807	0.0813915	0.283569	0.776741	0.999965
MMS22L	2660.69	-0.0612676	0.0714751	-0.859412	0.390113	0.999965
SNX14	2660.71	0.0316436	0.0914382	0.345969	0.729366	0.999965
STXBP6	132.916	-0.0456725	0.0769325	-0.595697	0.551378	0.999965
TMCC1	865.448	0.0926048	0.0932033	0.99307	0.320676	0.999965
TMEM94	3592.54	0.0203226	0.0829889	0.244994	0.806461	0.999965
LINC01714	0	NA	NA	NA	NA	NA
HNRNPUL2	2450.38	0.0108437	0.0924838	0.117233	0.906675	0.999965
MCC	3274.01	-0.0914979	0.0908239	-1.0074	0.313741	0.999965
IYD	0.235157	-0.000344998	0.00887384	-0.0413475	0.967019	0.999965
GNB1	29769.8	-0.0972772	0.0876252	-1.11019	0.266916	0.999965
SLC25A36	2916.9	-0.00258127	0.0700217	-0.0368531	0.970602	0.999965
RERE-AS1	1.40213	0.00300917	0.0160882	0.203412	0.838813	0.999965
SNORD128	0.119139	0.00161864	0.0088547	0.187095	0.851586	0.999965
ANGEL2	2562.77	-0.047176	0.0932246	-0.506057	0.612817	0.999965
MIR6728	2.234	-0.00659529	0.0138109	-0.519578	0.603358	0.999965
ENO1-AS1	80.1503	-0.0686298	0.0742903	-0.920738	0.357187	0.999965
TMEM51	605.271	-0.0406178	0.0941207	-0.431549	0.66607	0.999965
CD300LD	0.238278	0.00373282	0.0088761	0.373008	0.709142	0.999965
GRAMD1A	9579	0.0414138	0.0805011	0.514807	0.606688	0.999965
HSPB11	1794.06	-0.0850743	0.0919029	-0.925413	0.354751	0.999965
RHD	0.232037	-0.00446979	0.00887106	-0.435372	0.663292	0.999965
IER5	3165.14	0.0944434	0.0922184	1.02442	0.305638	0.999965
DNAJC27	244.148	-0.0447065	0.0913874	-0.487692	0.625768	0.999965
STK26	6147.17	-0.0289731	0.0791346	-0.366178	0.714233	0.999965
GNG13	41.8446	0.0011433	0.0464027	0.0243675	0.980559	0.999965
SIRT6	1171.29	0.0118758	0.0931416	0.127622	0.898448	0.999965
GPR83	16.6867	-0.106948	0.0499751	-2.20148	0.0277019	0.999965
MIR34AHG	327.154	0.0414918	0.0937586	0.442567	0.658079	0.999965
UBE3D	1222.52	-0.104388	0.0923031	-1.13052	0.258259	0.999965
LINC02606	64.4414	0.157879	0.0747895	2.1381	0.0325085	0.999965
PIK3CD-AS1	0.457967	-0.00558453	0.00901801	-0.616146	0.537798	0.999965
PIK3CD-AS2	88.8077	0.0364385	0.0500897	0.737211	0.460994	0.999965
TEX264	2412.75	0.0139699	0.0948899	0.147282	0.882909	0.999965
LETMD1	2997.3	-0.0156807	0.0949795	-0.165141	0.868833	0.999965
GLRX	762.987	0.0641151	0.0949369	0.674669	0.499886	0.999965
CD2BP2	6945.7	0.113352	0.0949499	1.19388	0.232525	0.999965
CFL2	4541.74	-0.0334569	0.0838047	-0.399231	0.689723	0.999965
IL15RA	418.624	0.128555	0.0950666	1.35506	0.175397	0.999965
CEP295NL	1.35449	0.0213215	0.02153	1.00667	0.314093	0.999965
DPYS	1.04279	-0.0112105	0.0133231	-0.89813	0.369116	0.999965
PCM1	6054.29	0.0014827	0.0552476	0.0268343	0.978592	0.999965
RNF39	0.232037	-0.00446979	0.00887106	-0.435372	0.663292	0.999965
TMEM274P	6.35357	0.0232048	0.0211443	1.24936	0.211532	0.999965
MIR5697	0.900129	0.00205185	0.00943684	0.37176	0.710072	0.999965
ZCCHC8	2738.28	0.00599573	0.0916468	0.0653967	0.947858	0.999965
HLA-F	242.573	0.0326043	0.0636438	0.515231	0.606391	0.999965
INTS11	5980.36	0.0347413	0.0948549	0.366336	0.714115	0.999965
POU4F3	3.74546	-0.0144701	0.0279575	-0.517806	0.604594	0.999965
GRIP1	1031.64	-0.0785613	0.0951396	-0.825592	0.409036	0.999965
JAKMIP3	11.9048	-0.00337541	0.0499317	-0.066688	0.94683	0.999965
SPRYD3	1538.22	-0.0456089	0.0946319	-0.482209	0.629657	0.999965
SRP19	4836.49	-0.0476238	0.0855128	-0.557033	0.577505	0.999965
FAM104A	1622.66	0.0328909	0.0950593	0.345844	0.72946	0.999965
OAS1	1.798	-0.00885415	0.0146009	-0.632768	0.526885	0.999965
WDR4	2689.84	0.110777	0.0895623	1.23672	0.21619	0.999965
MESP1	167.122	0.0103603	0.0652179	0.159793	0.873044	0.999965
DUSP26	34.0349	-0.0521861	0.0407633	-1.35225	0.176296	0.999965
PLK5	7.4538	-0.0215263	0.0300534	-0.738794	0.460032	0.999965
CORO2B	338.548	-0.0345147	0.0834665	-0.414889	0.678223	0.999965
SH3BP5L	703.057	0.134278	0.0919306	1.46154	0.143866	0.999965
MAPKAPK5	3873.03	-0.047721	0.0852615	-0.55969	0.575691	0.999965
RCHY1	1151.93	-0.0297696	0.0765163	-0.388885	0.697361	0.999965
PIGQ	2938.47	0.108961	0.092007	1.18567	0.235754	0.999965
ESCO1	840.394	-0.00654593	0.0712847	-0.0917284	0.926914	0.999965
CBLB	622.738	-0.0166789	0.0931798	-0.178851	0.858055	0.999965
SPINK4	4.65766	-0.043038	0.0333576	-1.34526	0.178542	0.999965
GPR63	937.966	0.0210797	0.0940495	0.224045	0.822723	0.999965
CLPTM1L	10817.2	0.0259778	0.0931425	0.278885	0.780333	0.999965
EXOSC10-AS1	114.533	-0.0705164	0.0699282	-1.00619	0.314324	0.999965
IQCE	1732.87	0.0524121	0.0916683	0.571906	0.567386	0.999965
FAM83A	6.87948	0.0293967	0.0283003	1.09003	0.275698	0.999965
SCN1B	164.371	-0.0629387	0.0845189	-0.749424	0.453602	0.999965
MTOR-AS1	2.74974	0.00407687	0.019969	0.205621	0.837087	0.999965
LBP	1.88748	0.0256345	0.0236141	1.11003	0.266987	0.999965
UBE3A	5819.27	-0.0445145	0.0901283	-0.493914	0.621367	0.999965
LINC01647	38.2587	-0.0119033	0.0379122	-0.312696	0.754512	0.999965
ALDH3A2	5055.14	0.00323307	0.091811	0.0352092	0.971913	0.999965
SMPD3	101.468	-0.0582101	0.0883948	-0.656885	0.511255	0.999965
USP15	2845.21	0.00397448	0.0558554	0.071142	0.943285	0.999965
ZNF587	1377.94	-0.1001	0.0896408	-1.11647	0.264219	0.999965
ADD3	4936.53	-0.0162283	0.0781403	-0.20767	0.835487	0.999965
FBXO44	1017.62	0.039124	0.0902457	0.434053	0.66425	0.999965
CAD	12210.9	0.122423	0.0949276	1.29001	0.197048	0.999965
DGAT1	1427.9	0.0747943	0.0806661	0.929693	0.35253	0.999965
PUDP	1022.25	0.0224863	0.095091	0.236277	0.813218	0.999965
ATP1B4	2.90584	0.00737068	0.0161029	0.459658	0.645762	0.999965
HOXA5	2912.02	-0.0166562	0.0950844	-0.175118	0.860987	0.999965
APOM	73.7688	0.0461451	0.0768586	0.607172	0.543737	0.999965
METTL6	1436.4	-0.0505521	0.0946091	-0.534058	0.593302	0.999965
KYAT1	1298.07	-0.0110433	0.0736888	-0.150011	0.880756	0.999965
SYNPR	0.324948	-0.00255551	0.0088547	-0.30314	0.761783	0.999965
POMZP3	256.123	-0.0478334	0.0926759	-0.516479	0.60552	0.999965
CYFIP2	11024.1	0.000700987	0.092547	0.0075756	0.993956	0.999965
CLCN6	645.644	0.0586862	0.0871417	0.672871	0.50103	0.999965
NPPA-AS1	23.4106	-0.00104816	0.0285335	-0.0364004	0.970963	0.999965
PPIP5K1	860.485	0.0725697	0.0943171	0.769757	0.441444	0.999965
RNU5E-1	0.562501	-0.00154017	0.00907946	-0.144006	0.885495	0.999965
TAF1B	1481.39	-0.0742654	0.0839457	-0.885123	0.376091	0.999965
GLIS2	110.116	-0.0919481	0.0816947	-1.13414	0.256736	0.999965
CTNS	1136.27	0.104763	0.0880816	1.19001	0.234044	0.999965
CTH	1480.54	-0.11429	0.0903106	-1.26793	0.204822	0.999965
FCER2	0.649895	-0.00454977	0.00888126	-0.714357	0.475007	0.999965
VPS8	1447.49	-0.0617345	0.094498	-0.653284	0.513573	0.999965
MIR6729	0	NA	NA	NA	NA	NA
GUCY1A1	713.432	0.010735	0.0793823	0.135076	0.892552	0.999965
SIPA1L1	2458.25	-0.0243456	0.0839154	-0.290125	0.771721	0.999965
ESRP2	2707.03	0.0708185	0.0924544	0.766556	0.443345	0.999965
CFAP70	128.464	-0.333771	0.0912477	-3.66353	0.000248761	0.999965
CPEB1	219.891	-0.00272589	0.0947129	-0.0287247	0.977084	0.999965
SPHK2	1206.02	0.105503	0.0950168	1.11123	0.266468	0.999965
MIR6730	0.119139	0.00161864	0.0088547	0.187095	0.851586	0.999965
IRF3	1465.73	0.0529266	0.0902552	0.587015	0.557194	0.999965
BRWD1	3098.12	-0.033239	0.0803827	-0.413533	0.679216	0.999965
THAP8	191.153	0.122947	0.0921657	1.33666	0.181333	0.999965
TMEM91	108.935	-0.000755009	0.0669927	-0.011357	0.990939	0.999965
PRAMEF1	0.649895	-0.00454977	0.00888126	-0.714357	0.475007	0.999965
MFSD11	1502.39	0.00725881	0.0941674	0.0770413	0.938591	0.999965
AFF2	1692.16	0.0412947	0.0949961	0.434867	0.663659	0.999965
SS18L1	707.409	0.0426547	0.0941638	0.452456	0.65094	0.999965
NFKB2	1504.04	0.0433779	0.0814406	0.533361	0.593784	0.999965
MAGEA4	0	NA	NA	NA	NA	NA
POLD2	16431	0.0203587	0.0942203	0.216094	0.828915	0.999965
ZNF562	1178.73	-0.0168672	0.0947974	-0.178011	0.858714	0.999965
MTHFD1L	8875.39	-0.0589387	0.0856964	-0.687768	0.491599	0.999965
GLMN	1899.07	0.00709048	0.0662116	0.107042	0.914755	0.999965
C15orf40	1660.64	-0.0444335	0.0874678	-0.507995	0.611457	0.999965
CYB5D1	2242.86	-0.00401482	0.0915148	-0.0438526	0.965022	0.999965
DENND3	635.423	0.0420823	0.0808032	0.522046	0.601639	0.999965
KAZN-AS1	0.238278	0.00373282	0.0088761	0.373008	0.709142	0.999965
ZNF628	478.008	0.0786009	0.0934451	0.842162	0.399697	0.999965
RRP36	3989.64	-0.0419272	0.0892021	-0.469982	0.638368	0.999965
PTPRR	7.41498	-0.0336685	0.0465444	-0.726767	0.467369	0.999965
TMEM51-AS1	25.8133	-0.0251335	0.0604953	-0.418433	0.67563	0.999965
MTMR9	1947.73	-0.0595579	0.0887818	-0.670799	0.502348	0.999965
FXYD6	204.915	0.0118448	0.0535769	0.222238	0.824128	0.999965
C1orf195	2.60781	0.0291893	0.0244712	1.30468	0.192001	0.999965
SLC5A11	11.6272	0.0677504	0.0476461	1.44	0.149868	0.999965
PRMT7	2588.76	0.0156147	0.0950455	0.164349	0.869456	0.999965
HSPA12A	1746.23	-0.0670397	0.0947413	-0.708139	0.478859	0.999965
RIMS2	101.761	-0.0279213	0.0615693	-0.457671	0.647189	0.999965
DNAJC16	1259.34	0.0911998	0.0941153	0.968581	0.332754	0.999965
SCARNA21B	0	NA	NA	NA	NA	NA
CBFB	3631.88	-0.0496563	0.0928952	-0.534452	0.593029	0.999965
ZNF532	0.214446	0.00351417	0.00886376	0.347799	0.727991	0.999965
ZNF333	300.8	-0.0860059	0.0906209	-0.951319	0.341442	0.999965
CNTN6	0	NA	NA	NA	NA	NA
FLJ37453	1787.7	-0.0197517	0.0928461	-0.2128	0.831483	0.999965
ZEB1	1527.32	-0.0144566	0.0620408	-0.232992	0.815768	0.999965
KLRD1	1.99603	-0.0139049	0.0152381	-1.0519	0.292846	0.999965
KLRC3	4.02032	-0.0587287	0.0314084	-1.9953	0.0460099	0.999965
DTNA	2314.28	-0.0427939	0.0950654	-0.450015	0.6527	0.999965
ABLIM1	7848.23	-0.0702815	0.0834332	-0.842346	0.399594	0.999965
PAN3	1627.8	-0.0125622	0.0947829	-0.132465	0.894616	0.999965
IP6K2	2299.74	-0.0651162	0.0933227	-0.697862	0.485263	0.999965
ZNF200	1911.58	-0.0884481	0.0931931	-0.949003	0.342619	0.999965
FCMR	30.6035	-0.0258935	0.0653302	-0.40331	0.68672	0.999965
MYO19	2271.86	-0.0271403	0.0903439	-0.300472	0.763817	0.999965
ATP6V0A1	5971.71	0.22147	0.0942924	2.35288	0.0186286	0.999965
PACC1	1528.02	0.0205731	0.0917079	0.224402	0.822444	0.999965
TPTE2	0.855573	0.00847417	0.0129663	0.667192	0.504649	0.999965
RCN2	7085.26	-0.00838902	0.0884911	-0.0947868	0.924484	0.999965
SOX6	192.497	-0.0429709	0.0919351	-0.469032	0.639047	0.999965
SMDT1	471.381	-0.0253672	0.0944815	-0.268938	0.787977	0.999965
CHURC1	733.705	-0.042447	0.0948489	-0.447164	0.654756	0.999965
C22orf23	1260.99	-0.0996163	0.0881429	-1.13268	0.257348	0.999965
ASH1L	2928.78	-0.0165159	0.0763723	-0.216214	0.828821	0.999965
ZNF561	761.317	-0.03595	0.0948874	-0.378519	0.705045	0.999965
C1orf158	0.357416	0.00482188	0.00895749	0.485374	0.627411	0.999965
PKIB	801.284	-0.0575013	0.0949596	-0.605282	0.544992	0.999965
SREK1	4886.59	-0.0164957	0.0585232	-0.282014	0.777932	0.999965
PET100	962.937	-0.0689107	0.0931453	-0.739553	0.459571	0.999965
SPATA21	2.21973	-0.00276269	0.0179213	-0.153258	0.878195	0.999965
TAFA4	7.02639	0.00703321	0.0364443	0.193583	0.846502	0.999965
ZSWIM2	0	NA	NA	NA	NA	NA
ZNF454	0.782914	-0.00744909	0.00985394	-0.866056	0.38646	0.999965
NECAP2	2527.54	-0.00690938	0.0926772	-0.0745306	0.940588	0.999965
LINC01772	55.8801	-0.0403287	0.047843	-0.861367	0.389036	0.999965
CROCCP3	198.588	-0.030996	0.0678512	-0.45946	0.645904	0.999965
LINC01783	18.9362	0.0121697	0.0450053	0.272905	0.784926	0.999965
ADAMTS4	36.9777	-0.0138713	0.0623701	-0.225318	0.821732	0.999965
IMPA1	1732.54	-0.015953	0.0778766	-0.204754	0.837764	0.999965
IFI27	11.9066	0.0414592	0.0438049	0.982884	0.325665	0.999965
CROCCP2	1499.09	-0.080343	0.0903606	-0.889284	0.37385	0.999965
MST1P2	55.8418	-0.000763856	0.0665384	-0.0115877	0.990755	0.999965
ESPNP	1.29979	-0.00695197	0.00929173	-0.985466	0.324395	0.999965
LOC105376805	68.3273	-0.0118249	0.0772171	-0.153897	0.877691	0.999965
DOCK5	1434.27	0.033206	0.0946158	0.351084	0.725525	0.999965
STX7	3236.87	-0.0463026	0.0927147	-0.499323	0.617552	0.999965
ZDHHC21	842.196	-0.0366808	0.0619771	-0.592736	0.553358	0.999965
TJP1	1422.46	-0.001211	0.085794	-0.0141055	0.988746	0.999965
SNORD73B	9.06525	-0.0572773	0.0378217	-1.59277	0.111212	0.999965
GOLGA8T	4.88735	0.0417192	0.032898	1.36022	0.17376	0.999965
RPS18	56815.7	0.00117812	0.0896536	0.013141	0.989515	0.999965
CDKN2A	10460.6	0.0146911	0.095144	0.154423	0.877276	0.999965
KCNJ12	234.305	0.0109491	0.0550898	0.199663	0.841744	0.999965
PRPF31	2065.2	0.0638392	0.0883574	0.722592	0.469931	0.999965
CYP20A1	1061.42	-0.0231467	0.0936474	-0.246965	0.804936	0.999965
MS4A14	0	NA	NA	NA	NA	NA
ABCF1	6626.98	0.0332124	0.095101	0.349193	0.726944	0.999965
CLTB	3580.63	-0.0770057	0.0910711	-0.845695	0.397723	0.999965
KDM4B	2549.23	0.00999599	0.0868521	0.115148	0.908328	0.999965
ASB13	3399.87	0.0449155	0.084283	0.533339	0.593799	0.999965
CALHM2	209.692	-0.0371432	0.0900592	-0.412078	0.680282	0.999965
ARHGEF10L	602.17	-0.0124005	0.0746932	-0.166355	0.867878	0.999965
FAM168B	8869.29	-0.0217441	0.0935575	-0.232412	0.816218	0.999965
ODR4	1116.28	-0.00945795	0.0665476	-0.142033	0.887054	0.999965
SLC48A1	960.534	0.045557	0.0841639	0.542205	0.587677	0.999965
SPDEF	1.41784	-0.00391982	0.0137624	-0.302572	0.762216	0.999965
PLA2G2D	0.287591	0.00161864	0.0088547	0.187095	0.851586	0.999965
PRXL2B	148.144	0.0424482	0.0655029	0.653933	0.513155	0.999965
FUZ	1348.16	0.00829902	0.0771831	0.107622	0.914296	0.999965
ZNF536	1334.19	0.0165171	0.0770246	0.214665	0.830029	0.999965
LARP4	5446.84	-0.0100191	0.0599706	-0.167078	0.867309	0.999965
USP19	4634.64	0.0476498	0.0860522	0.553746	0.579753	0.999965
EMC1-AS1	36.7966	-0.0051098	0.0704083	-0.0717103	0.942832	0.999965
CRP	0	NA	NA	NA	NA	NA
CD79B	0	NA	NA	NA	NA	NA
TGFBRAP1	2010.49	-0.0297017	0.0950969	-0.31222	0.754873	0.999965
SNRPE	7899.62	-0.0281345	0.0929351	-0.302707	0.762113	0.999965
TNR	3.425	-0.023209	0.0193161	-1.56248	0.118175	0.999965
SYT17	95.8159	0.0011863	0.037304	0.032031	0.974447	0.999965
HMBOX1	359.693	-0.0758964	0.0912989	-0.833224	0.404718	0.999965
AKR7L	94.3059	0.000652341	0.0683368	0.00949094	0.992427	0.999965
GPM6A	1175.03	-0.0144676	0.0866938	-0.166751	0.867566	0.999965
PEX5L	28.3413	-0.00160518	0.0554588	-0.0286273	0.977162	0.999965
LOC100506730	578.819	-0.0141811	0.0926995	-0.153037	0.878369	0.999965
HERC4	1536.82	-0.0146776	0.0856783	-0.171201	0.864065	0.999965
GOLGA8R	4.21778	0.0218882	0.0276939	0.861665	0.388872	0.999965
ACBD5	2329.8	-0.0206528	0.0859452	-0.240229	0.810153	0.999965
GPANK1	271.955	-0.0541227	0.0863102	-0.629591	0.528962	0.999965
DMAC2	2880.07	-0.0379869	0.0916541	-0.414529	0.678487	0.999965
LOC105378614	0.699797	0.00749557	0.0124054	0.575652	0.56485	0.999965
MICOS10	4138.03	-0.00479299	0.0921323	-0.0520092	0.958521	0.999965
LINC00339	949.089	-0.0380017	0.094711	-0.401693	0.68791	0.999965
NOL11	7726.43	-0.00710667	0.0667266	-0.106498	0.915187	0.999965
RPS14P3	174.338	-0.0793245	0.0836496	-0.945856	0.344222	0.999965
ZNF33A	2166.97	-0.00499398	0.0719634	-0.0693672	0.944697	0.999965
RPL28	20155.6	0.0570393	0.0925344	0.616571	0.537518	0.999965
TIMM10	1682.55	-0.058031	0.0856024	-0.677935	0.497813	0.999965
CD36	3.96038	0.0277886	0.0280885	0.99837	0.3181	0.999965
MARCHF1	133.583	-0.0136088	0.0654825	-0.207064	0.83596	0.999965
NPLOC4	9607.63	-0.00870767	0.0919468	-0.0947047	0.924549	0.999965
PHACTR4	3698.62	0.0361765	0.090275	0.400726	0.688622	0.999965
TMCO4	167.62	0.0261356	0.0489394	0.539081	0.589831	0.999965
TBXT	21.2559	-0.0254409	0.037796	-0.695032	0.487035	0.999965
RPL3	93130.7	-0.00220155	0.0949749	-0.0231806	0.981506	0.999965
ZNF414	652.453	0.0579636	0.0922064	0.629526	0.529005	0.999965
PAAF1	1268.28	-0.0390889	0.0947414	-0.41281	0.679746	0.999965
ZC3H14	4202.01	-0.0077458	0.0858317	-0.0902208	0.928112	0.999965
ZBTB8OS	1140.52	0.0007532	0.0948297	0.00793708	0.993667	0.999965
GRB7	31.7641	-0.0382669	0.0487773	-0.807393	0.41944	0.999965
LINC01141	0	NA	NA	NA	NA	NA
PINK1-AS	402.574	0.0435707	0.0901106	0.482625	0.629362	0.999965
PHB	20236.2	0.041756	0.0923168	0.452298	0.651054	0.999965
PGM1	4789.57	0.00808155	0.0836833	0.0966002	0.923044	0.999965
TMEM259	16276.7	0.0996057	0.0924568	1.07742	0.281291	0.999965
RHNO1	3316.91	-0.0330007	0.0907762	-0.363479	0.716247	0.999965
GTF2H2	68.5725	0.0638896	0.0804922	0.798317	0.424687	0.999965
HLA-DOB	4.32552	-0.0069407	0.0200584	-0.349548	0.726678	0.999965
C1orf43	19542.7	-0.0925851	0.0825277	-1.12186	0.261922	0.999965
ATP7B	1755.16	0.0487299	0.0951431	0.512452	0.608335	0.999965
CERS3	0.556826	0.00560141	0.0118652	0.425517	0.67046	0.999965
OR10Q1	0	NA	NA	NA	NA	NA
OR10J5	0	NA	NA	NA	NA	NA
ZMAT5	869.476	-0.0352482	0.0937952	-0.376223	0.706751	0.999965
NIFK-AS1	331.696	0.00743046	0.094153	0.0788488	0.937153	0.999965
ABHD16A	918.91	0.0445772	0.094989	0.469771	0.638519	0.999965
SLC14A2	2.92216	1.48675e-05	0.0192226	0.000758741	0.999395	0.999965
MIR1256	2.90046	-0.00831712	0.0101727	-1.38209	0.166944	0.999965
ASCC1	2236.95	-0.0601537	0.0941474	-0.63872	0.523005	0.999965
ANXA8	1.39355	0.00160689	0.0137472	0.116762	0.907048	0.999965
ODF2L	740.915	0.017037	0.0606996	0.280555	0.779052	0.999965
OSBPL2	1630.81	-0.0624776	0.0940085	-0.66516	0.505948	0.999965
CHODL	1.08718	-0.00100238	0.0101864	-0.09661	0.923036	0.999965
KCTD10	2826.33	0.0171128	0.0947921	0.1805	0.85676	0.999965
POGLUT1	1037.03	0.0112812	0.0844431	0.133461	0.893829	0.999965
ORC6	2550.54	0.0126673	0.0948565	0.133489	0.893806	0.999965
GNMT	2.54477	-0.020896	0.0212266	-1.0211	0.307207	0.999965
BBS9	488.865	-0.0191862	0.095089	-0.20185	0.840034	0.999965
PRRT3	350.128	0.0899082	0.0729524	1.2423	0.214126	0.999965
NLGN4Y	0	NA	NA	NA	NA	NA
FBXO21	5839.62	-0.0386553	0.094399	-0.409491	0.682179	0.999965
COBLL1	899.298	-0.0248878	0.0676658	-0.367703	0.713095	0.999965
FILIP1L	99.0862	-0.0744063	0.0679067	-1.09321	0.274303	0.999965
ENTPD1	3524.02	0.0301351	0.0935209	0.322152	0.747338	0.999965
DDR1	751.392	0.0220648	0.0817054	0.27046	0.786807	0.999965
ANKRD30B	2.37858	-0.0065949	0.0115247	-0.650012	0.515684	0.999965
SUCLG2	2833.81	0.103368	0.0938425	1.10128	0.270776	0.999965
ACHE	135.246	0.0308241	0.0564777	0.550434	0.582022	0.999965
DDO	0.50071	-0.00580044	0.00904765	-0.650895	0.515115	0.999965
IRF7	0.330465	0.00126429	0.00894262	0.117353	0.90658	0.999965
ZNF90	2.8084	-0.0101354	0.0236771	-0.440391	0.659654	0.999965
FCGR2A	17.8989	-0.0264668	0.0467591	-0.580047	0.561883	0.999965
TAF15	10427.3	0.00336242	0.0946305	0.0355306	0.971657	0.999965
ZNF174	1080.8	0.0900812	0.0950572	0.947068	0.343604	0.999965
NHEJ1	743.004	-0.0319283	0.0941993	-0.338652	0.734872	0.999965
PIP4K2C	1835.04	-0.0333512	0.0947614	-0.351848	0.724952	0.999965
PEAK1	1832.84	0.0279084	0.0950856	0.293508	0.769134	0.999965
EPS8L1	32.8474	-0.0179263	0.0754594	-0.239579	0.810657	0.999965
EFCC1	0.287591	0.00161864	0.0088547	0.187095	0.851586	0.999965
ZNF552	320.078	-0.130504	0.0933438	-1.39838	0.161998	0.999965
AGMAT	13.2301	0.00849682	0.0340279	0.252005	0.801037	0.999965
EHMT1	5016.71	0.0378208	0.0920261	0.411024	0.681055	0.999965
MMRN2	10.6213	0.0352483	0.030956	1.26377	0.206314	0.999965
VASH2	412.484	0.0334045	0.0836501	0.398807	0.690035	0.999965
LINC01635	20.953	-0.03693	0.0592507	-0.631864	0.527476	0.999965
BCAP29	27.9219	0.0116239	0.0507626	0.22724	0.820237	0.999965
SENP1	2647.75	-0.01236	0.0888874	-0.138997	0.889452	0.999965
SUN1	5724.71	0.0137755	0.0950689	0.144927	0.884768	0.999965
ADAL	822.305	0.0539699	0.0909862	0.59272	0.553368	0.999965
KMT5A	6150.05	-0.0795835	0.0950779	-0.836997	0.402594	0.999965
ZBTB40	3160.74	-0.0448736	0.0931563	-0.481618	0.630077	0.999965
IGSF11	106.749	-0.036274	0.0718707	-0.508898	0.610824	0.999965
TUBB	11935.5	0.0747439	0.0919573	0.812874	0.41629	0.999965
CALCOCO1	1056.8	0.0334399	0.0950607	0.352053	0.724798	0.999965
FLRT3	150.389	-0.0025924	0.0588794	-0.0438458	0.965027	0.999965
HCN3	61.5429	0.0309821	0.0736993	0.421574	0.673336	0.999965
MARCHF6	13395.6	0.0230653	0.0926844	0.248844	0.803481	0.999965
BASP1	10986.1	-0.0596254	0.0949072	-0.628226	0.529856	0.999965
PCGF3	2670.13	-0.0783256	0.0859791	-0.910868	0.362365	0.999965
CNKSR1	165.154	-0.0413443	0.0906418	-0.454779	0.649268	0.999965
GCK	0.152656	-0.00255551	0.0088547	-0.30314	0.761783	0.999965
LPGAT1	4698.6	-0.0250428	0.0869861	-0.28787	0.773446	0.999965
RNF10	12760.1	-0.042023	0.0896053	-0.469	0.63907	0.999965
KBTBD11	7.60496	0.020422	0.0444192	0.47168	0.637155	0.999965
SEC16A	9545.2	0.00335302	0.0896825	0.0373875	0.970176	0.999965
IKBKB	2494.07	-0.00278598	0.0938325	-0.0297046	0.976303	0.999965
MIR5196	0	NA	NA	NA	NA	NA
PSME3	18866.7	-0.0153932	0.0922793	-0.166805	0.867523	0.999965
FIGNL1	2626.54	-0.0178813	0.0768892	-0.232517	0.816137	0.999965
CIB2	177.765	0.0253501	0.0668965	0.381467	0.702857	0.999965
AAGAB	5569	0.0215199	0.0903269	0.238208	0.81172	0.999965
ASAP1	3799.09	-0.036142	0.094932	-0.380628	0.703479	0.999965
WDR83OS	2984.58	0.0364608	0.0939144	0.388282	0.697807	0.999965
ZNF436-AS1	154.559	0.04347	0.0832664	0.52543	0.599284	0.999965
GPSM1	4361.01	-0.0205898	0.0817562	-0.251946	0.801083	0.999965
PACSIN2	4360.72	-0.0612119	0.0927099	-0.660356	0.509025	0.999965
NCLN	7475.37	0.0901018	0.0868755	1.03714	0.299672	0.999965
LOC101928163	5.36953	-0.0154334	0.0287716	-0.541792	0.587962	0.999965
COA7	4422.91	0.0477303	0.0847054	0.563607	0.573022	0.999965
ACSL4	3414.1	-0.0270047	0.0663363	-0.407348	0.683753	0.999965
TRPC7	0.259879	-0.000560247	0.00886802	-0.0693516	0.94471	0.999965
ELOA-AS1	69.4355	0.0262674	0.0841945	0.310621	0.756089	0.999965
GSN	340.649	0.00316815	0.0629234	0.0505079	0.959718	0.999965
SRRM1	10265.5	-0.0433565	0.0946038	-0.458265	0.646762	0.999965
RAPGEF2	2501.89	-0.0659653	0.0934411	-0.705871	0.480268	0.999965
SGCD	0.116018	-0.00255551	0.0088547	-0.281474	0.778347	0.999965
MIR378F	0	NA	NA	NA	NA	NA
ST7	2065.23	0.0253472	0.0937345	0.270307	0.786924	0.999965
SEPTIN9	4977.77	0.00437226	0.0800594	0.0546268	0.956436	0.999965
RRAS2	1710.1	-0.0536246	0.0930146	-0.576287	0.564421	0.999965
GAMT	2073.8	-0.000366593	0.0740196	-0.00495534	0.996046	0.999965
C8orf76	253.332	0.0397178	0.0907581	0.436615	0.662391	0.999965
RTL9	14.7516	-0.0105879	0.026204	-0.407851	0.683383	0.999965
PPP1R15B	5237.75	-0.0259575	0.0946513	-0.274198	0.783932	0.999965
FAM222A	532.199	0.015402	0.0828435	0.185605	0.852754	0.999965
A2ML1	6.55481	-0.00235726	0.0323754	-0.0712381	0.943208	0.999965
ZNF747	1598.11	-0.042723	0.0946001	-0.451818	0.6514	0.999965
LOXHD1	0.444086	-0.000417756	0.00887797	-0.0628416	0.949893	0.999965
SULT1C2	36.1142	-0.0439828	0.0543936	-0.811214	0.417243	0.999965
DGKB	2.80728	0.0363617	0.0249087	1.58683	0.112551	0.999965
ATXN2L	14490.5	-0.00370146	0.0940106	-0.0393743	0.968592	0.999965
SIN3A	6154.85	0.0813631	0.0899378	0.904645	0.365654	0.999965
SIRT3	955.587	0.0242526	0.086838	0.279658	0.77974	0.999965
KDM4C	983.58	-0.215683	0.0907907	-2.37616	0.017494	0.999965
STPG1	1424.27	-0.0152527	0.092966	-0.164192	0.86958	0.999965
COX18	1030.31	-0.00123106	0.0951236	-0.0129386	0.989677	0.999965
CCL20	3.41197	-0.0134821	0.0255971	-0.549417	0.582719	0.999965
NIPAL3	3581.25	0.0306463	0.0838406	0.365567	0.714688	0.999965
CRACR2A	92.5702	0.0190805	0.0740654	0.259812	0.795009	0.999965
ABCC6	11.2562	0.00403597	0.0448667	0.0914397	0.927143	0.999965
RCAN3AS	3.036	0.0514084	0.0279189	2.06654	0.0387778	0.999965
CCDC168	23.0715	-0.00261518	0.0376449	-0.0689612	0.945021	0.999965
WDSUB1	547.727	-0.219956	0.0947164	-2.32419	0.0201151	0.999965
SPDYE6	74.6258	0.0457158	0.0777486	0.587399	0.556936	0.999965
LHCGR	0	NA	NA	NA	NA	NA
NUDT1	1514.08	-0.0164087	0.0951454	-0.172553	0.863003	0.999965
ATRIP	45.4814	-0.0980835	0.0721209	-1.35992	0.173857	0.999965
ACTN1	4985.18	0.0437362	0.0929699	0.470512	0.637989	0.999965
POGLUT2	1369.82	0.0508559	0.0949864	0.535209	0.592505	0.999965
COX4I1	11678.1	-0.0660359	0.089013	-0.741897	0.45815	0.999965
TLR2	0	NA	NA	NA	NA	NA
ST3GAL3	632.642	0.0434429	0.0719676	0.605585	0.544791	0.999965
LIMCH1	1032.33	-0.101593	0.0925646	-1.09871	0.271897	0.999965
KHDRBS2	0	NA	NA	NA	NA	NA
SEPTIN10	2331.65	-0.0297843	0.0804945	-0.369951	0.711419	0.999965
ACYP1	582.743	-0.0827138	0.0949398	-0.87033	0.38412	0.999965
RDX	5833.46	-0.0228754	0.0703531	-0.325246	0.744995	0.999965
CEP57L1	1143.2	-0.0501442	0.0882926	-0.567686	0.570248	0.999965
ENTPD6	4490.55	0.0242877	0.0940549	0.258299	0.796176	0.999965
CAMK2D	2042.25	-0.0711778	0.093157	-0.764143	0.444782	0.999965
TMTC1	3308.3	0.000459315	0.0951182	0.00482778	0.996148	0.999965
TXNDC15	2204.78	0.0646587	0.0879406	0.73512	0.462266	0.999965
ADGRL2	5727.79	-0.0024648	0.08459	-0.0291332	0.976758	0.999965
DDX31	2547.94	0.00671411	0.095125	0.0705603	0.943748	0.999965
NHLRC4	21.9131	0.00602222	0.04781	0.127045	0.898905	0.999965
ZBTB44	2222.31	-0.0580414	0.0864372	-0.671613	0.50183	0.999965
PUF60	3508.84	0.072823	0.0925306	0.787107	0.431219	0.999965
SRPK2	5006.17	-0.0389469	0.0938745	-0.414843	0.678257	0.999965
AGER	44.1713	-0.0445085	0.0673353	-0.669951	0.502889	0.999965
SMIM32	2.35078	0.0104421	0.0227362	0.482753	0.629271	0.999965
SFXN2	2846.47	-0.0639306	0.0938322	-0.681154	0.495774	0.999965
MTRR	5017.46	-0.00641795	0.0912736	-0.0703001	0.943955	0.999965
TCP11	7.70192	0.0139779	0.0248922	0.587974	0.55655	0.999965
COMMD4P1	3.02113	0.021283	0.0246032	0.951308	0.341448	0.999965
TBILA	78.5052	-0.0435069	0.0754483	-0.577057	0.563901	0.999965
UBXN2B	1769.79	-0.0377197	0.0849568	-0.443861	0.657143	0.999965
FAM92A	1974.13	-0.0379705	0.0812524	-0.467304	0.640283	0.999965
LCORL	537.21	-0.00887881	0.0752194	-0.117844	0.906192	0.999965
FANCL	1381.92	0.0190337	0.0807655	0.235532	0.813796	0.999965
MIR6731	0	NA	NA	NA	NA	NA
RSRP1	1318.68	-0.00502726	0.0859185	-0.0584705	0.953374	0.999965
FPR1	0.232037	-0.00446979	0.00887106	-0.435372	0.663292	0.999965
ZNF25	565.352	-0.114077	0.0908303	-1.25568	0.209233	0.999965
UNC13B	2598.7	0.099968	0.0875798	1.14167	0.253591	0.999965
RABL2B	790.244	-0.121337	0.0938773	-1.29172	0.196454	0.999965
CMC2	1542.13	-0.04213	0.0908738	-0.463574	0.642953	0.999965
EPB41L2	8317.99	-0.0287136	0.0879027	-0.326652	0.743931	0.999965
FLCN	1496.36	-0.0345063	0.0951185	-0.362848	0.716718	0.999965
NAT1	260.058	-0.0122288	0.0882221	-0.138239	0.890052	0.999965
INPP4A	2011.8	-0.0383959	0.094541	-0.40632	0.684507	0.999965
CEP63	597.362	-0.0665967	0.0905063	-0.73484	0.462437	0.999965
MYCN	5.24964	0.00994308	0.0288805	0.366153	0.714251	0.999965
MTFR1L	2045.09	0.0440397	0.0889073	0.495438	0.620291	0.999965
LOC646471	88.6978	-0.130564	0.0820065	-1.61047	0.107295	0.999965
FLOT2	8451.86	-0.0096615	0.0921745	-0.104832	0.916509	0.999965
GRAP2	0.923237	0.00128995	0.00961898	0.123792	0.90148	0.999965
MIR3917	0.116018	-0.00255551	0.0088547	-0.281474	0.778347	0.999965
GSS	2537.74	-0.0132818	0.0948138	-0.140143	0.888547	0.999965
HPS1	1826.39	0.0504341	0.0939351	0.537261	0.591087	0.999965
TASP1	305.5	0.0143278	0.0939447	0.152242	0.878996	0.999965
PSG1	0	NA	NA	NA	NA	NA
FAM126B	895.759	-0.0130463	0.0627039	-0.207924	0.835288	0.999965
ATL3	38.7417	0.00263411	0.0225232	0.118122	0.905971	0.999965
FXYD3	1.21395	0.00777854	0.013163	0.59649	0.550848	0.999965
C1orf232	2.70266	-0.00524497	0.017985	-0.308189	0.757939	0.999965
RPL24	29753.2	-0.0226305	0.0948059	-0.2387	0.811338	0.999965
RPL17	6097.22	-0.0430586	0.0950915	-0.452788	0.650701	0.999965
RPL23A	29362.5	-0.0295854	0.0923485	-0.320382	0.748679	0.999965
APP	33084.2	0.0281388	0.0887022	0.317233	0.751067	0.999965
SEZ6L	40.5471	0.0105112	0.0744086	0.141642	0.887363	0.999965
SLC8A3	14.4192	-0.0434022	0.0376252	-1.22766	0.219575	0.999965
ZNF148	1095.26	-0.0120644	0.0577119	-0.208982	0.834462	0.999965
SLC6A9	1393.88	-0.00520343	0.065151	-0.0799308	0.936292	0.999965
DUS4L	338.496	-0.120076	0.0815872	-1.4746	0.140321	0.999965
IFNA7	0	NA	NA	NA	NA	NA
PCDHB16	0.635646	-0.00179683	0.00907057	-0.302248	0.762463	0.999965
PPP4R4	72.8678	-0.0402032	0.0860443	-0.467772	0.639947	0.999965
PCDH15	14.1022	-0.0114654	0.0560272	-0.202545	0.839491	0.999965
MTAP	3304.82	-0.0163808	0.0925735	-0.176912	0.859577	0.999965
MSX1	1218.07	0.0412236	0.094196	0.43801	0.661379	0.999965
HAS2	10.5413	0.0194406	0.03879	0.505725	0.61305	0.999965
FAM24B	208.833	-0.0807004	0.0837111	-0.964281	0.334905	0.999965
CDC25B	5694.25	0.00765721	0.0947317	0.0808435	0.935566	0.999965
IL1R1	2.69113	-0.0261676	0.0259888	-1.04778	0.294742	0.999965
FAM126A	1909.72	-0.0365371	0.0680517	-0.537411	0.590984	0.999965
ICA1L	901.447	-0.0210979	0.0823025	-0.256113	0.797864	0.999965
LOC101928728	97.943	0.00289976	0.0820392	0.0352747	0.971861	0.999965
RHOH	12.2019	-0.03755	0.0493933	-0.757492	0.448755	0.999965
OAZ2	4142.1	0.00136273	0.0949722	0.0143517	0.988549	0.999965
TPM1	3173.13	0.0711161	0.0950144	0.748364	0.454241	0.999965
BRD2	11871.7	0.00140276	0.0945083	0.0148418	0.988158	0.999965
ADAMTSL3	48.5356	0.00217977	0.064498	0.0342535	0.972675	0.999965
DDX24	4485.45	0.0166998	0.0906746	0.184153	0.853894	0.999965
ARHGAP12	886.656	-0.00558827	0.0590214	-0.0946132	0.924622	0.999965
PITRM1	9927.91	-0.0116215	0.088398	-0.131466	0.895406	0.999965
BNIP2	2544.02	-0.0494743	0.0751683	-0.658812	0.510017	0.999965
RAPGEF1	6723.6	0.00146628	0.0943155	0.0155491	0.987594	0.999965
TMEM121B	174.881	0.0160852	0.090871	0.176919	0.859572	0.999965
SAMD1	2288.45	0.0142389	0.0893954	0.159365	0.873382	0.999965
KLC4	1327.9	-0.0395972	0.0936699	-0.423074	0.672241	0.999965
ACTG1P20	115.507	-0.0826321	0.0842827	-0.97925	0.327457	0.999965
RAB7A	10783.4	-0.0564313	0.0897076	-0.629029	0.52933	0.999965
SEMA3B	78.7085	-0.00889087	0.0507041	-0.176942	0.859554	0.999965
MAPKAPK3	2728.28	0.0525725	0.0946882	0.555359	0.578649	0.999965
DAP3	7598.16	0.00666703	0.0931762	0.0715475	0.942962	0.999965
LRP8	3960.01	0.0355798	0.0951439	0.373891	0.708485	0.999965
CABP1	195.694	0.00994227	0.0657246	0.152075	0.879128	0.999965
ZNF320	37.727	0.00145487	0.023369	0.0628911	0.949853	0.999965
DST	5047.42	-0.0155703	0.0590635	-0.263735	0.791984	0.999965
DISC1	8.2809	0.00146794	0.0410157	0.0364051	0.970959	0.999965
LINC02574	0	NA	NA	NA	NA	NA
B3GALNT1	5.44455	-0.00686101	0.0140919	-0.532646	0.594279	0.999965
VPS37A	1840.66	-0.00733542	0.0892581	-0.0821401	0.934535	0.999965
MXD3	445.92	-0.00737402	0.0930343	-0.0794296	0.936691	0.999965
MED16	3091.63	0.00824069	0.0940589	0.0876288	0.930172	0.999965
IKBKE	15.584	0.00656804	0.0327313	0.207137	0.835903	0.999965
ALG13	3338.4	-0.128725	0.0949312	-1.35603	0.175089	0.999965
SCARNA1	2.17096	0.00373944	0.018021	0.209556	0.834014	0.999965
ANKRD11	9163.59	-0.0607918	0.093552	-0.649832	0.515801	0.999965
CYTOR	337.119	0.120289	0.0948064	1.27014	0.204033	0.999965
HDAC2	11757.5	-0.0385023	0.0814164	-0.473072	0.636161	0.999965
NEK4	2196.93	-0.0783027	0.092537	-0.8461	0.397497	0.999965
PTK2	4206.51	-0.0194267	0.0939533	-0.206809	0.836159	0.999965
CADPS2	2068.86	-0.0187249	0.0914655	-0.204674	0.837827	0.999965
TIMM23B	205.86	-0.0841412	0.0945316	-0.892876	0.371924	0.999965
SMUG1	1623.95	-0.014523	0.0844094	-0.172061	0.86339	0.999965
TRPM3	17.5036	-0.00275703	0.0422226	-0.0665664	0.946927	0.999965
CDKN2B-AS1	116.159	-0.143621	0.0861733	-1.66473	0.0959658	0.999965
DNAJC8	11713.3	-0.0217753	0.0939357	-0.231797	0.816695	0.999965
OAZ3	142.329	-0.0231632	0.0902362	-0.257064	0.797129	0.999965
SDF4	7312.62	0.0240109	0.0851248	0.282078	0.777884	0.999965
HEMK1	919.714	0.00845854	0.0951168	0.0890121	0.929072	0.999965
UBAC1	3557.76	-0.0219752	0.0891325	-0.246556	0.805252	0.999965
NSA2	6364.86	-0.0147943	0.0659982	-0.224193	0.822607	0.999965
CAMTA1	3359.94	-0.0673772	0.0833659	-0.80822	0.418964	0.999965
DOK7	2.21352	-0.0319423	0.0223142	-1.60566	0.108348	0.999965
ADORA1	152.315	0.0295698	0.0689718	0.431701	0.665959	0.999965
ATP23	240.42	-0.0300139	0.0925516	-0.325033	0.745156	0.999965
RAB27A	375.937	-0.0285253	0.0951402	-0.300164	0.764052	0.999965
IKZF3	1022.39	-0.0818679	0.0913535	-0.89641	0.370034	0.999965
UBE2W	906.956	-0.0559555	0.080481	-0.695166	0.486951	0.999965
SNORA73A	75.6676	0.0430484	0.0774611	0.555814	0.578338	0.999965
SNORA73B	36.1498	0.0573121	0.0521899	1.09921	0.271676	0.999965
STAT6	23.8872	-0.0106571	0.0464658	-0.228897	0.818949	0.999965
PARP4	4837.35	0.00597417	0.0946596	0.0631009	0.949686	0.999965
GOLGA8N	0.815383	-0.000977944	0.00958676	-0.0815835	0.934978	0.999965
TRNAU1AP	1185.89	-0.0522841	0.0936044	-0.558149	0.576743	0.999965
TIMM9	1305.54	-0.108611	0.0942593	-1.15209	0.249286	0.999965
PTGR2	712.384	-0.0244386	0.0878539	-0.277923	0.781071	0.999965
FBXL2	369.28	0.112794	0.094962	1.18924	0.234347	0.999965
SNORA44	6.9947	-0.0446131	0.0443569	-1.02704	0.304401	0.999965
SNORA16A	29.1213	0.00452605	0.0644511	0.0696148	0.9445	0.999965
ZNF670	119.627	0.0251886	0.079573	0.314673	0.75301	0.999965
C19orf84	1.49522	0.000343171	0.0174756	0.0186391	0.985129	0.999965
ACRV1	36.8483	-0.0668367	0.063335	-1.05089	0.293309	0.999965
LINC01715	51.3561	-0.0156259	0.0619793	-0.249586	0.802907	0.999965
STAU1	10758.4	-0.140723	0.0912989	-1.54139	0.123221	0.999965
TIAM1	4004.69	0.0344213	0.0826794	0.416308	0.677185	0.999965
NARF	2460.5	-0.0543135	0.0867087	-0.626495	0.53099	0.999965
PLEKHM1	139.628	-0.115441	0.0950193	-1.21559	0.224142	0.999965
VWA7	10.6539	0.0208593	0.028575	0.74729	0.454889	0.999965
DMAC1	2002.72	-0.0291172	0.0929765	-0.313109	0.754198	0.999965
CNTLN	984.015	-0.026368	0.0696793	-0.3783	0.705207	0.999965
HACD4	10.487	0.0637784	0.0500393	1.29936	0.19382	0.999965
FAM219A	2791.56	-0.0507759	0.0947468	-0.536155	0.591851	0.999965
C4orf33	459.36	-0.0384728	0.0800678	-0.47982	0.631355	0.999965
FBXO9	5637.3	-0.0623793	0.0914892	-0.681757	0.495393	0.999965
UBE2C	2878.46	0.276611	0.0885286	3.12458	0.00178061	0.999965
STIM1	2823.6	0.0526973	0.0883632	0.596841	0.550613	0.999965
GAPVD1	5898.25	0.0275348	0.087629	0.314203	0.753367	0.999965
ADCYAP1R1	194.165	0.0151042	0.051119	0.297237	0.766286	0.999965
TPM3	23407.2	-0.0712561	0.0951432	-0.748985	0.453866	0.999965
SLC26A5	2.79549	0.0444463	0.0283229	1.66939	0.0950409	0.999965
JOSD1	5291.75	-0.0927361	0.0915088	-1.01351	0.310815	0.999965
ENDOU	12.6259	0.0761176	0.0447398	1.82387	0.0681711	0.999965
ZNF20	0.152656	-0.00255551	0.0088547	-0.30314	0.761783	0.999965
BFSP1	160.588	-0.146011	0.0905057	-1.61401	0.106526	0.999965
OTOA	0.959675	0.00962911	0.0166013	0.546111	0.58499	0.999965
CHN1	1755.36	0.00818283	0.0937101	0.0872988	0.930434	0.999965
ASPM	4934.9	0.000293047	0.0456299	0.00642153	0.994876	0.999965
LINC01756	0	NA	NA	NA	NA	NA
LINC01648	0	NA	NA	NA	NA	NA
ZNF226	1875.05	-0.0274178	0.0852354	-0.321536	0.747804	0.999965
MATN1-AS1	36.7012	-0.0789736	0.0709285	-1.12985	0.25854	0.999965
AMFR	5645.22	-0.0295227	0.0951276	-0.31041	0.756249	0.999965
LINC01778	9.10566	-0.0206285	0.0335977	-0.607172	0.543737	0.999965
VPS52	1945.5	-0.00189142	0.0949515	-0.0199172	0.984109	0.999965
ZNF717	109.689	0.0443443	0.08998	0.492241	0.622549	0.999965
DCP1A	3616.06	-0.137735	0.0880363	-1.56456	0.117686	0.999965
SNORD103C	1.36966	-0.00529759	0.0127849	-0.492163	0.622604	0.999965
N4BP2L1	134.29	0.00391298	0.0517706	0.0760785	0.939357	0.999965
LCP1	1186.73	-4.63e-05	0.026241	-0.00176664	NA	NA
WDR25	620.893	0.038999	0.0895822	0.435465	0.663225	0.999965
STING1	1434.99	0.0398096	0.0804552	0.495494	0.620251	0.999965
HLTF	2354.41	-0.0269323	0.0718155	-0.375075	0.707605	0.999965
LINC01226	0.152656	-0.00255551	0.0088547	-0.30314	0.761783	0.999965
ABHD18	661.271	-0.0397437	0.09235	-0.429909	0.667262	0.999965
ATP8A1	1259.91	-0.0184765	0.0817634	-0.225847	0.82132	0.999965
TMEM39A	1677.74	0.0312575	0.0941762	0.331729	0.740094	0.999965
TMEM170B	1622	-0.033571	0.0738604	-0.454604	0.649394	0.999965
DEFB131B	3.85261	-0.023129	0.0278389	-0.845717	0.397711	0.999965
OR6M1	0.152656	-0.00255551	0.0088547	-0.30314	0.761783	0.999965
GOSR1	4227.09	0.000107811	0.0950023	0.00113455	0.999095	0.999965
BEST1	329.698	-0.126182	0.0686608	-1.87103	0.0613404	0.999965
ASNS	559.78	-0.0337759	0.0835325	-0.405269	0.68528	0.999965
CNTROB	2045.49	-0.029988	0.0929308	-0.322765	0.746873	0.999965
MIR4254	0	NA	NA	NA	NA	NA
SLC39A8	2769.76	0.00922232	0.080752	0.114165	0.909107	0.999965
SPOCD1	21.6195	0.0495521	0.0447601	1.16449	0.244224	0.999965
SLC39A7	1451.32	0.0331232	0.0944988	0.350345	0.726079	0.999965
CCN6	47.9146	0.0363214	0.0677483	0.53331	0.593819	0.999965
CLIP1	3002.94	-0.0169926	0.0679433	-0.250102	0.802508	0.999965
TACC1	2607.38	-0.036834	0.0950177	-0.387758	0.698195	0.999965
FBXL16	1487.03	0.00131018	0.0650583	0.0201542	0.98392	0.999965
TMEM150A	297.601	0.146433	0.0947692	1.54694	0.121877	0.999965
IFNL2	0	NA	NA	NA	NA	NA
SLC9C1	20.8818	-0.0608503	0.0343172	-1.98207	0.0474717	0.999965
TMEM39B	1321.18	0.0885319	0.0887243	0.997743	0.318404	0.999965
C11orf54	613.028	0.0348651	0.0922594	0.378033	0.705406	0.999965
TNPO1	12979.4	-0.0204641	0.068509	-0.298815	0.765081	0.999965
MIR5585	0.348055	-0.00513383	0.00895078	-0.545342	0.585519	0.999965
QRICH1	5723.81	0.0119507	0.0915046	0.130586	0.896103	0.999965
SRPX	456.697	0.0908347	0.0764447	1.19597	0.23171	0.999965
SMC1A	42755.2	-0.141737	0.0880157	-1.61043	0.107305	0.999965
JUP	4506.19	0.0125484	0.0784279	0.160053	0.872839	0.999965
GPN3	2444.47	-0.0146662	0.0867414	-0.169015	0.865784	0.999965
SLC25A24	1662.11	-0.0388255	0.0818034	-0.474522	0.635127	0.999965
CASP12	0	NA	NA	NA	NA	NA
MTMR9LP	18.7458	-0.0487343	0.049015	-0.988606	0.322856	0.999965
RWDD2A	727.666	-0.00574757	0.0951217	-0.0604763	0.951776	0.999965
TBC1D14	1765.1	0.0407865	0.0921403	0.442652	0.658018	0.999965
DGUOK	2620.72	-0.0669682	0.0951117	-0.704398	0.481185	0.999965
GPR108	1439.58	0.0434387	0.091379	0.475822	0.634201	0.999965
CALU	14909.9	-0.0378483	0.0949249	-0.398707	0.690109	0.999965
FAM89B	1625.1	-0.0415612	0.087442	-0.475365	0.634527	0.999965
RPP14	756.619	-0.0617233	0.095092	-0.648695	0.516535	0.999965
SLC39A4	314.918	0.0207069	0.0816072	0.254437	0.799158	0.999965
FDFT1	18437.7	-0.101911	0.0950316	-1.07252	0.283487	0.999965
LRTOMT	337.594	0.00692401	0.0947592	0.0729849	0.941818	0.999965
KY	0.816144	-0.00261384	0.0150316	-0.194738	0.845598	0.999965
IAH1	1972.68	-0.0487634	0.0937066	-0.520609	0.602639	0.999965
INKA1	11.3242	0.0232725	0.0391015	0.599068	0.549128	0.999965
GOLGA8Q	0.862773	0.0061074	0.00912497	0.774582	0.438587	0.999965
CPNE6	1.22523	-0.0019625	0.0185537	-0.100583	0.919881	0.999965
COX7A2	5321.82	0.0079344	0.0928863	0.0854328	0.931917	0.999965
TRIM60	0	NA	NA	NA	NA	NA
SPOCK3	0.971564	-0.0019681	0.0097236	-0.209905	0.833742	0.999965
CABYR	420.728	0.139888	0.093626	1.49529	0.134838	0.999965
BCL2L12	2025.44	-0.00142211	0.0947918	-0.015007	0.988027	0.999965
S100PBP	2219.47	-0.066344	0.0868023	-0.764345	0.444661	0.999965
KIDINS220	3274.69	0.0092228	0.0692776	0.133102	0.894113	0.999965
FAM133B	870.075	-0.0187793	0.0680562	-0.275738	0.78275	0.999965
ZNF154	52.989	0.0284594	0.0736282	0.390098	0.696464	0.999965
DTD1-AS1	0.553706	0.000800335	0.00907609	0.0745138	0.940602	0.999965
TTC23	1058.23	0.0476317	0.0921499	0.516692	0.605371	0.999965
DHFR	10138.9	-0.0993523	0.09418	-1.05493	0.291459	0.999965
MTRF1L	1826.39	-0.0248526	0.0902829	-0.275122	0.783222	0.999965
SLC22A8	0	NA	NA	NA	NA	NA
SSTR3	1.92731	0.0111633	0.0152123	0.787839	0.430791	0.999965
FXN	2016.49	0.00110873	0.0949783	0.0116687	0.99069	0.999965
SLC4A10	5.27252	-0.00263661	0.030164	-0.0868158	0.930818	0.999965
ADTRP	0.649895	-0.00454977	0.00888126	-0.714357	0.475007	0.999965
PLEKHH1	1644.95	-0.0529416	0.0928358	-0.570765	0.568159	0.999965
USP39	7362.92	-0.0407646	0.0949926	-0.429134	0.667825	0.999965
ASZ1	1.02983	0.00175628	0.0136114	0.123909	0.901387	0.999965
APBB2	1288.78	0.0197152	0.0951441	0.207286	0.835787	0.999965
TSACC	264.671	-0.0271302	0.0914215	-0.295844	0.767349	0.999965
YPEL1	109.703	0.0215138	0.0561331	0.387033	0.698732	0.999965
PHACTR1	947.885	-0.0617129	0.0867663	-0.712152	0.476371	0.999965
MORF4L2	20981.8	-0.0635487	0.0923125	-0.688401	0.4912	0.999965
MIR31HG	19.685	-0.00554154	0.046414	-0.121729	0.903113	0.999965
CASC2	107.926	-0.00922666	0.0924195	-0.0995887	0.920671	0.999965
MAP7	3242.63	-0.0115629	0.0913574	-0.126554	0.899294	0.999965
EPHB6	39.5835	0.000561262	0.0649011	0.00871527	0.993046	0.999965
PMS1	1390.95	-0.0134731	0.0747949	-0.180044	0.857118	0.999965
MUC6	0.763278	-0.00656499	0.00913972	-0.801938	0.422589	0.999965
TRIM62	309.988	-0.0202302	0.0942761	-0.214511	0.830149	0.999965
SNAPC2	436.379	0.0875786	0.0900232	0.974946	0.329587	0.999965
SLC28A1	0.305311	-0.00454977	0.00888126	-0.501516	0.616008	0.999965
MIR3605	2.74751	-0.00298717	0.016761	-0.183435	0.854457	0.999965
CIB1	2921.08	-0.0271855	0.0951322	-0.285863	0.774983	0.999965
ZSCAN31	121.274	0.0435938	0.0860065	0.507139	0.612057	0.999965
NRG4	95.9557	0.0407615	0.0821092	0.493406	0.621726	0.999965
SLC10A7	390.351	-0.0083414	0.0681238	-0.122187	0.902751	0.999965
TMEM222	2661.89	-0.00699437	0.0950576	-0.0735929	0.941334	0.999965
KIRREL2	2.12189	0.00324327	0.0176609	0.198235	0.842861	0.999965
PWWP2B	861.7	0.0624521	0.0843428	0.7421	0.458027	0.999965
ZNF655	2582.68	-0.00422948	0.0861049	-0.049101	0.960839	0.999965
CCDC167	1186.49	-0.177187	0.0896079	-1.9779	0.0479399	0.999965
TAS2R4	14.0034	0.0537251	0.0495005	1.07668	0.281623	0.999965
TAS2R3	3.31972	0.0332578	0.0279531	1.25705	0.208735	0.999965
CHADL	15.1686	0.0466214	0.0407715	1.16539	0.24386	0.999965
NEUROD4	0.519757	-0.00105226	0.009056	-0.100518	0.919933	0.999965
PSMD5	14.9185	0.0217916	0.0459855	0.467953	0.639818	0.999965
CSMD2-AS1	0	NA	NA	NA	NA	NA
IFITM1	104.997	0.0408667	0.0553804	0.748305	0.454276	0.999965
HEATR3	2870.2	-0.0582158	0.0877068	-0.663676	0.506898	0.999965
ZNF687	3049.41	0.0212946	0.0945791	0.225233	0.821798	0.999965
ST3GAL4	676.673	0.0952662	0.0868887	1.09971	0.27146	0.999965
SMIM12	2454.99	0.0507379	0.0931981	0.544297	0.586237	0.999965
LOC653160	65.6744	-0.0278365	0.0595416	-0.473718	0.635701	0.999965
LPIN1	2476.87	-0.166863	0.0915883	-1.82196	0.0684615	0.999965
ZMYM1	1424.77	0.00439299	0.0721085	0.0608801	0.951455	0.999965
HAGLROS	12.9431	0.0143239	0.0253282	0.594279	0.552325	0.999965
HAGLR	874.086	0.0290512	0.091977	0.316191	0.751858	0.999965
RGS20	126.623	0.00663292	0.0775664	0.0860697	0.931411	0.999965
SNTG1	0.761916	0.0064519	0.0124674	0.545397	0.58548	0.999965
PRKACB	1054.02	-0.0715691	0.0828624	-0.863903	0.387641	0.999965
CD163L1	3.19998	0.00615994	0.0178302	0.340785	0.733265	0.999965
ZMYM4-AS1	3.62362	0.00432092	0.0143581	0.317471	0.750886	0.999965
NFATC4	772.343	0.0172936	0.0580121	0.298754	0.765128	0.999965
ARHGAP44	1453.45	0.00388596	0.0907251	0.0428651	0.965809	0.999965
NELFCD	5490.81	-0.1389	0.0902386	-1.53922	0.12375	0.999965
HINFP	848.093	0.037955	0.0951394	0.398726	0.690095	0.999965
PLEKHH3	950.341	0.0348678	0.0749299	0.46624	0.641044	0.999965
C1orf216	1058.63	0.0256998	0.0926649	0.277178	0.781643	0.999965
DCTN2	7846.5	0.0193913	0.090865	0.213425	0.830996	0.999965
STMN4	86.5518	-0.0100673	0.0426108	-0.236634	0.812941	0.999965
PRMT5	12517.3	0.0391114	0.0950535	0.411457	0.680737	0.999965
PRKAA1	3531.96	-0.0236495	0.0785862	-0.300919	0.763476	0.999965
VMO1	16.3541	-0.0122785	0.0323708	-0.389319	0.69704	0.999965
HK3	0.116018	-0.00255551	0.0088547	-0.281474	0.778347	0.999965
PAX6	1084.35	0.0338978	0.0940864	0.360035	0.718821	0.999965
HDLBP	33001.6	0.000241013	0.0769826	0.00313074	0.997502	0.999965
RECQL5	1739.11	0.0858803	0.0950957	0.903688	0.366161	0.999965
SUPT5H	17045.9	0.0818309	0.0929206	0.88069	0.378485	0.999965
CREM	2390.84	-0.0222371	0.0936441	-0.237367	0.812372	0.999965
CNTNAP5	0	NA	NA	NA	NA	NA
ATG13	3543.1	-0.0561994	0.0842199	-0.667314	0.504571	0.999965
CNEP1R1	395.39	0.0375055	0.0843417	0.443867	0.657138	0.999965
ZNF560	1.71071	-0.0263573	0.0195059	-1.57882	0.114377	0.999965
TSPAN15	970.7	0.0910155	0.0893782	1.02048	0.3075	0.999965
SH3D21	115.392	0.13965	0.0871623	1.60716	0.10802	0.999965
EPB41L3	6219.89	-0.0724016	0.0946324	-0.765085	0.444221	0.999965
MAPT	251.064	0.0420479	0.0629268	0.673088	0.500891	0.999965
SNORA63C	1.68827	0.0171046	0.0213201	0.828471	0.407404	0.999965
CCDC186	537.456	-0.00107602	0.0483152	-0.0222452	0.982252	0.999965
OSBPL9	5165.78	-0.0183899	0.0797966	-0.230439	0.817751	0.999965
ARRB1	634.804	0.0503002	0.061509	0.823267	0.410356	0.999965
ZNF774	151.042	0.130597	0.0935534	1.39975	0.161587	0.999965
MYOM2	599.391	-0.0132051	0.0507671	-0.260764	0.794275	0.999965
TECPR2	1122.12	0.139602	0.092933	1.50478	0.13238	0.999965
LINC01137	26.0633	-0.00222347	0.0429098	-0.0526338	0.958024	0.999965
MIER3	2088.46	-0.00756216	0.0678362	-0.111434	0.911272	0.999965
TNXB	33.1706	-0.0293762	0.0460851	-0.649924	0.515742	0.999965
MIR6732	0	NA	NA	NA	NA	NA
BCL6	308.771	-0.0733852	0.0929612	-0.791579	0.428606	0.999965
LDB2	0	NA	NA	NA	NA	NA
CNN3	9735.58	-0.0370182	0.0883545	-0.418999	0.675217	0.999965
MIR5581	7.69391	-0.0758451	0.0394749	-2.01519	0.0438849	0.999965
SCAMP2	6026.72	0.116693	0.0936169	1.24658	0.212553	0.999965
GNL2	7308.23	-0.00677137	0.0679138	-0.099697	0.920585	0.999965
TIPARP	2200.22	0.0174854	0.0795224	0.219797	0.826029	0.999965
EGFL6	0.732747	-0.00773826	0.00993336	-0.861266	0.389092	0.999965
B4GALNT2	1.97497	0.0113704	0.0152251	0.805966	0.420262	0.999965
CHIA	0	NA	NA	NA	NA	NA
MR1	713.126	0.074025	0.0920222	0.805832	0.42034	0.999965
BAG4	1640.61	-0.016483	0.0853279	-0.193096	0.846884	0.999965
BACH2	1297.91	-0.112988	0.0909141	-1.24328	0.213766	0.999965
DNAJB2	653.479	-0.00598825	0.0936854	-0.063964	0.948999	0.999965
TNFRSF11A	1448.4	0.00944147	0.0949377	0.0994707	0.920765	0.999965
C19orf48	7913.06	-0.1008	0.0930239	-1.08374	0.27848	0.999965
GPR135	134.237	-0.0839592	0.0891064	-0.939812	0.347314	0.999965
CLEC7A	0.592574	0.0034576	0.00909028	0.344832	0.730221	0.999965
NDST4	46.6955	0.0121979	0.0578319	0.209376	0.834154	0.999965
GPRASP2	3.99726	0.00011479	0.0238721	0.0047839	0.996183	0.999965
SLC12A1	0.119139	0.00161864	0.0088547	0.187095	0.851586	0.999965
ZNF124	209.707	-0.0268449	0.0863884	-0.309528	0.75692	0.999965
AKR1C1	5.55899	-0.00271276	0.028994	-0.0991582	0.921013	0.999965
DBP	261.453	0.0135777	0.072469	0.188135	0.850771	0.999965
DAZL	0.539394	0.00071082	0.00896781	0.0957772	0.923698	0.999965
CDKL1	494.042	-0.0687716	0.0945378	-0.728382	0.46638	0.999965
TNFRSF18	4.58178	-0.0117814	0.0144601	-1.01927	0.308075	0.999965
EPHA10	212.149	0.0703572	0.0746468	0.949781	0.342224	0.999965
MANEAL	5696	0.0310725	0.0939996	0.330554	0.740982	0.999965
P2RX5	434.755	0.039262	0.0846486	0.465169	0.64181	0.999965
C9orf72	618.651	-0.039677	0.0930559	-0.425879	0.670196	0.999965
GART	22650.8	-0.0321305	0.0814555	-0.394457	0.693244	0.999965
USP28	2740.93	-0.04672	0.0943763	-0.495149	0.620495	0.999965
PSD3	2857.91	-0.0486948	0.0845663	-0.576074	0.564565	0.999965
PIAS1	2338.61	0.0120308	0.0705644	0.170443	0.864662	0.999965
GNAS	43126.7	-0.0740242	0.0949829	-0.779424	0.43573	0.999965
AGAP6	37.2395	-0.0467571	0.0700896	-0.671683	0.501786	0.999965
ITGAX	8.31806	-0.000114131	0.0351588	-0.00320355	0.997444	0.999965
SLMAP	2567.06	-0.00585992	0.0716474	-0.0817596	0.934838	0.999965
TCL1B	1.24559	3.36391e-05	0.0101719	0.00338466	0.997299	0.999965
C1QTNF6	450.807	-0.0206024	0.0619448	-0.333614	0.738671	0.999965
PPP4R3B	2092.51	-0.0188133	0.0714195	-0.263374	0.792262	0.999965
L3MBTL4	372.235	-0.0147649	0.0660131	-0.224344	0.82249	0.999965
RNF144A	727.426	-0.0184397	0.082694	-0.223376	0.823243	0.999965
SLC37A3	3709.55	-0.00807495	0.0941635	-0.0857362	0.931676	0.999965
ALKBH5	10298.2	-0.0203113	0.0869722	-0.233542	0.815341	0.999965
NSUN2	20438.1	-0.0436099	0.0897105	-0.486189	0.626833	0.999965
LINC01343	0	NA	NA	NA	NA	NA
DLG4	242.95	0.0497969	0.0655201	0.765858	0.443761	0.999965
GJA9-MYCBP	4.84847	0.00795546	0.0278593	0.277933	0.781064	0.999965
SMAD2	2751.09	-0.0240429	0.0820471	-0.292975	0.769541	0.999965
LOC105378663	1.15268	0.00101612	0.0131437	0.0773402	0.938353	0.999965
TBC1D3L	0.595694	0.00581075	0.00909109	0.659166	0.509789	0.999965
FGD1	1379.46	-0.00539877	0.0745166	-0.0725148	0.942192	0.999965
SMAD1	1467.4	-0.0162765	0.0916048	-0.177551	0.859075	0.999965
CAMK2G	2190.57	0.0612151	0.0939992	0.651479	0.514737	0.999965
RASL10A	29.2602	0.0161509	0.0406341	0.407197	0.683863	0.999965
MMS19	6635.39	0.0573718	0.0950531	0.603695	0.546046	0.999965
XRCC6	61945.4	-0.028375	0.094605	-0.29993	0.764231	0.999965
OXCT2P1	3.08894	0.0212088	0.0180422	1.72908	0.0837949	0.999965
PPIEL	302.546	-0.0157205	0.091903	-0.170986	0.864235	0.999965
EML1	3648.68	-0.14405	0.0830315	-1.73508	0.0827268	0.999965
WDR60	2520.49	-0.0556478	0.0951071	-0.585072	0.558499	0.999965
ZDHHC18	2819.09	0.0971255	0.0862857	1.12577	0.260262	0.999965
PABPC4-AS1	13.9629	0.0242445	0.0470947	0.506422	0.612561	0.999965
SNORA55	12.0421	0.0521122	0.0461192	1.12457	0.260773	0.999965
LIMD2	707.636	0.00254721	0.0585214	0.0435914	0.96523	0.999965
CXCL11	1.77805	0.00953992	0.0178172	0.539554	0.589505	0.999965
NCK1	745.481	0.0447945	0.0804882	0.556113	0.578133	0.999965
PPIE	4823.63	0.0138071	0.0938143	0.147188	0.882984	0.999965
NPL	349.38	-0.082252	0.093857	-0.875737	0.381173	0.999965
ECEL1	268.152	0.0353516	0.0580112	0.613645	0.53945	0.999965
LOC101929536	32.6168	0.0433707	0.071532	0.607065	0.543808	0.999965
RXFP1	0.226362	0.00361469	0.00886792	0.360616	0.718387	0.999965
TRIT1	1973.55	-0.0642761	0.0949279	-0.676873	0.498487	0.999965
ZNF627	489.52	-0.0638095	0.0941182	-0.679155	0.497039	0.999965
OR2T12	0	NA	NA	NA	NA	NA
TSPOAP1	2.11234	0.00587678	0.0172633	0.34106	0.733059	0.999965
ATF6B	1775.18	0.0738363	0.0949946	0.777781	0.436698	0.999965
OGDHL	200.077	0.0514854	0.0555084	0.940157	0.347137	0.999965
RAET1G	27.3521	-0.0030773	0.0652806	-0.0474665	0.962141	0.999965
CCDC84	377.947	-0.0349686	0.0866323	-0.402887	0.687031	0.999965
ZCCHC2	1776.28	0.0318126	0.0911591	0.348791	0.727246	0.999965
ZMYM2	3302.93	-0.0144191	0.0687735	-0.209649	0.833942	0.999965
TRAF3	5093.09	0.0135345	0.0944588	0.143309	0.886046	0.999965
USH1G	41.4469	0.000367796	0.0399332	0.00934936	0.99254	0.999965
ANAPC16	4008.41	-0.0412555	0.0897335	-0.45969	0.645738	0.999965
UBE2Q2	1431.21	0.037309	0.0863631	0.431809	0.66588	0.999965
MOB1B	784.358	0.00867132	0.0674916	0.128352	0.89787	0.999965
MCAT	3609.95	0.0349945	0.092196	0.379559	0.704272	0.999965
PDE8A	1707.89	-0.0278423	0.0946044	-0.29444	0.768422	0.999965
HTATIP2	3028.89	0.0350697	0.094939	0.369294	0.711909	0.999965
WIPF3	537.212	0.00723128	0.0690171	0.104998	0.916377	0.999965
FAM49B	3365.42	-0.0620124	0.0881623	-0.703516	0.481734	0.999965
NLGN1	285.434	-0.0193764	0.0704918	-0.274091	0.784015	0.999965
NCOA5	3160.58	-0.113868	0.0909139	-1.25234	0.210445	0.999965
PSMD12	10350.5	-0.00581761	0.0730365	-0.0796473	0.936518	0.999965
NCS1	4863.95	-0.0711043	0.0944993	-0.752734	0.45161	0.999965
SMAP2	4004.82	-0.0385463	0.0942371	-0.409131	0.682444	0.999965
NTM	12.3618	-0.0118261	0.0412198	-0.295293	0.76777	0.999965
CLEC10A	0.428892	0.00519802	0.00901214	0.541787	0.587965	0.999965
ITGB6	0	NA	NA	NA	NA	NA
SLC26A7	27.5451	-0.0551838	0.0510938	-1.07889	0.280637	0.999965
WDR46	3070.97	0.0956661	0.0934561	1.02345	0.306095	0.999965
SORCS2	12.0582	-0.000218409	0.0411227	-0.0054488	0.995653	0.999965
NFYC-AS1	272.31	0.010797	0.0926404	0.11627	0.907438	0.999965
PXK	1540.65	0.0379461	0.0926328	0.409811	0.681944	0.999965
ANKRD28	3070.95	-0.0317753	0.0914065	-0.347553	0.728176	0.999965
GAB3	19.7793	-0.0290117	0.0403277	-0.738235	0.460371	0.999965
ITIH6	0.716483	0.00669731	0.00963014	0.759407	0.447609	0.999965
WDR83	794.232	0.0609155	0.0950905	0.641345	0.521298	0.999965
RAB13	2157.44	0.0435515	0.087609	0.497131	0.619097	0.999965
SLFNL1-AS1	187.424	0.0307258	0.0905531	0.339965	0.733883	0.999965
C1orf127	7.90006	0.0362041	0.0242688	1.90937	0.0562138	0.999965
MUC21	0	NA	NA	NA	NA	NA
STYXL1	788.875	-0.0210331	0.0951453	-0.221216	0.824924	0.999965
UGT8	1195.33	0.0382496	0.0820379	0.466084	0.641156	0.999965
SCMH1	4367.5	0.00535514	0.0946612	0.0565859	0.954875	0.999965
JRK	2384.58	0.1436	0.0949544	1.51329	0.130205	0.999965
MID1	4096.4	0.0571554	0.094126	0.607367	0.543607	0.999965
COLQ	115.294	-0.0951543	0.0921895	-1.0356	0.30039	0.999965
DGKI	0.259879	-0.000560247	0.00886802	-0.0693516	0.94471	0.999965
P2RX7	7.9198	0.0148505	0.0281579	0.561121	0.574715	0.999965
TRPM8	0.476555	0.00537927	0.00903678	0.577481	0.563615	0.999965
DPP10	0.69611	-0.00643881	0.00912588	-0.773134	0.439443	0.999965
GPR171	0.470314	-0.000105347	0.00903422	-0.010125	0.991922	0.999965
FOXJ3	3552.23	-0.0291761	0.091145	-0.320075	0.748911	0.999965
SMG1	7842.89	-0.045808	0.0862881	-0.531009	0.595412	0.999965
ZMYND12	10.0414	0.00200067	0.027665	0.0737025	0.941247	0.999965
DOCK9	1189.44	-0.0243869	0.0884547	-0.275942	0.782593	0.999965
DLG1	2684.21	-0.0107554	0.0844562	-0.127302	0.898701	0.999965
C3	14.0325	-0.00189706	0.026989	-0.0722397	0.942411	0.999965
USP21	2219.22	0.116117	0.089865	1.2925	0.196184	0.999965
RPS6KB1	2882.29	-0.0291068	0.0751484	-0.387374	0.69848	0.999965
ADAMTS13	470.283	-0.0230072	0.089361	-0.258063	0.796358	0.999965
SLC28A3	1.26243	-0.00455278	0.0102222	-0.685438	0.493067	0.999965
COL13A1	218.192	0.0246548	0.0788041	0.314456	0.753174	0.999965
ZNF326	3235.5	-0.0320664	0.0671846	-0.477722	0.632848	0.999965
S100A7A	0.116018	-0.00255551	0.0088547	-0.281474	0.778347	0.999965
NLRP9	1.61188	0.0212227	0.0179652	1.34522	0.178553	0.999965
GATC	6421.56	-0.00622	0.0926139	-0.0671531	0.94646	0.999965
GIPC1	3803.23	0.00180447	0.092257	0.0195652	0.98439	0.999965
PPT2	252.524	0.0614799	0.0897054	0.68369	0.494171	0.999965
SNAP91	534.198	0.012521	0.0772103	0.162501	0.870911	0.999965
POLI	769.37	-0.010741	0.0901024	-0.119102	0.905195	0.999965
TIMM8B	3080.16	-0.0321834	0.0928039	-0.346687	0.728826	0.999965
IFT57	2002.57	-0.0353997	0.0851695	-0.415506	0.677772	0.999965
ZNF107	817.993	-0.0201375	0.0630705	-0.319192	0.749581	0.999965
ZNF691	956.935	-0.0400025	0.0937905	-0.426265	0.669915	0.999965
LOC339539	7.754	0.0179946	0.0383323	0.482915	0.629156	0.999965
TPRA1	1975.72	0.049	0.0937558	0.522985	0.600985	0.999965
SLC2A1-AS1	26.7779	0.0235724	0.0652409	0.365429	0.714791	0.999965
IL17RE	30.4894	0.0310269	0.0591323	0.530342	0.595875	0.999965
YPEL4	26.6501	-0.025958	0.0391271	-0.672364	0.501352	0.999965
MIR6733	0.455278	-0.00304685	0.00902657	-0.308777	0.757491	0.999965
ANO6	3948.38	0.0635442	0.0937348	0.677894	0.497839	0.999965
COL11A1	0.649895	-0.00454977	0.00888126	-0.714357	0.475007	0.999965
PPP1R32	41.0357	-0.0118047	0.0558144	-0.214389	0.830244	0.999965
VCL	15413.6	-0.0413719	0.0868463	-0.476397	0.633791	0.999965
CYP26B1	55.4151	-0.00633907	0.0407408	-0.157593	0.874777	0.999965
GAD1	608.143	0.003866	0.0950667	0.0406363	0.967586	0.999965
UBQLN2	5375.76	0.0783037	0.0861928	0.908566	0.363579	0.999965
STOML2	10686.8	-0.00549921	0.0895307	-0.0614227	0.951023	0.999965
UBQLN1	10481.2	-0.0732063	0.0951231	-0.769611	0.44153	0.999965
RAX	0	NA	NA	NA	NA	NA
KCNIP3	242.601	0.0269184	0.0651002	0.415709	0.677623	0.999965
ZNF708	557.651	-0.0147495	0.0694386	-0.212115	0.832017	0.999965
MIR6734	0	NA	NA	NA	NA	NA
GRAMD1B	744.089	0.0300127	0.0951297	0.315795	0.752158	0.999965
HHAT	895.123	-0.00291774	0.0781651	-0.037378	0.970184	0.999965
OTX2	0.119139	0.00161864	0.0088547	0.187095	0.851586	0.999965
FGR	0.287591	0.00161864	0.0088547	0.187095	0.851586	0.999965
SH2D2A	2.77742	-0.00878455	0.0217203	-0.409024	0.682522	0.999965
KCND3	18.0746	-0.00316264	0.0371538	-0.0865148	0.931057	0.999965
GOLGA8S	0.357416	0.00482188	0.00895749	0.485374	0.627411	0.999965
TENT2	2461.74	-0.00534787	0.08298	-0.0644219	0.948634	0.999965
SZT2-AS1	0.235157	-0.000344998	0.00887384	-0.0413475	0.967019	0.999965
PLLP	104.691	0.00993367	0.0637628	0.157165	0.875115	0.999965
SLITRK4	0	NA	NA	NA	NA	NA
DAD1	4734.29	0.0118282	0.0885224	0.133604	0.893716	0.999965
STX4	1527.82	0.083635	0.0943205	0.886396	0.375404	0.999965
SFSWAP	4602.1	-0.0617719	0.0925464	-0.667434	0.504495	0.999965
SMS	11293.9	-0.0247774	0.0941013	-0.263296	0.792322	0.999965
SLC4A9	10.1101	0.0427746	0.0407461	1.09071	0.275402	0.999965
KCNE3	0.813459	0.0072542	0.00993424	0.823803	0.410051	0.999965
PIBF1	1263.15	-0.0182031	0.0776109	-0.234428	0.814653	0.999965
TRIM37	2949.68	0.00489378	0.0895651	0.0546205	0.956441	0.999965
KDM4A-AS1	93.5176	0.0380503	0.0844059	0.452143	0.651166	0.999965
F11R	1858.25	0.0367756	0.0882548	0.417046	0.676644	0.999965
PRTN3	1.43795	0.00693949	0.00933481	0.971705	0.331198	0.999965
HTRA1	387.16	0.00268561	0.0501017	0.0537337	0.957147	0.999965
KLK6	0.324948	-0.00255551	0.0088547	-0.30314	0.761783	0.999965
GGCT	3675.68	-0.0356596	0.0924977	-0.385432	0.699918	0.999965
EIF2B3	4885.42	0.020828	0.093547	0.222602	0.823845	0.999965
AANAT	14.379	0.0154963	0.051659	0.299016	0.764928	0.999965
PLEKHA8	1821.3	-0.0112793	0.0920995	-0.122436	0.902554	0.999965
STRN3	1796.79	0.00903479	0.0799867	0.112892	0.910116	0.999965
KCNMA1	187.823	-0.0159138	0.0506768	-0.315967	0.752028	0.999965
ZNF23	558.716	-0.0824613	0.0885502	-0.930639	0.35204	0.999965
TSEN34	591.964	0.0101228	0.0932395	0.108752	0.913399	0.999965
PTER	1492.86	-0.0693844	0.0818877	-0.848021	0.396426	0.999965
ATXN3	947.549	-0.0622503	0.0950604	-0.654972	0.512486	0.999965
LNPK	2001.1	-0.0204931	0.0731848	-0.279963	0.779506	0.999965
STXBP5	1247.22	-0.0152291	0.077246	-0.197009	0.84382	0.999965
ATL1	450.185	0.000596643	0.0863218	0.00690547	0.99449	0.999965
ABCC3	2.27413	-0.0206914	0.0256384	-0.79451	0.426898	0.999965
CACNA1C	251.683	-0.016298	0.0538793	-0.303924	0.761186	0.999965
SERPINA1	0.575182	0.00380677	0.00888182	0.615609	0.538153	0.999965
LOC101929592	5.75764	-0.0100702	0.0330629	-0.301311	0.763177	0.999965
MIR6079	1.23983	-0.00200241	0.0104501	-0.190296	0.849077	0.999965
PLXNA4	268.199	-0.0476277	0.0731344	-0.654587	0.512733	0.999965
GPR55	0.214446	0.00351417	0.00886376	0.347799	0.727991	0.999965
LINC01297-DUXAP10-NBEAP6	1.68468	-0.0190743	0.0197413	-0.998609	0.317984	0.999965
RELCH	1642.19	-0.0245225	0.0874184	-0.280369	0.779195	0.999965
NEUROG2	89.4184	-0.0394918	0.0827219	-0.480205	0.631081	0.999965
SRPK3	69.9152	0.00184778	0.0797484	0.023097	0.981573	0.999965
RNFT1	658.269	0.0291789	0.0781921	0.372824	0.709279	0.999965
CCDC24	106.712	0.0139295	0.0745666	0.188243	0.850686	0.999965
DNAJC17	588.885	-0.0794129	0.0927732	-0.856026	0.391983	0.999965
ZNF197	12.466	-0.00950652	0.035184	-0.27924	0.780061	0.999965
TTC26	1094.37	-0.00686859	0.0840932	-0.0816024	0.934963	0.999965
USP17L7	13.8256	-0.0990018	0.0534585	-1.87472	0.0608317	0.999965
SFXN5	650.146	0.0717026	0.0926658	0.772796	0.439643	0.999965
SPRY2	1076.99	-0.0948707	0.0888122	-1.06859	0.285254	0.999965
SRRD	1987.58	0.0133019	0.0911707	0.145862	0.88403	0.999965
CMIP	1503.59	0.0067623	0.0849344	0.0796849	0.936488	0.999965
ANAPC15	684.475	0.0277573	0.0946974	0.292855	0.769633	0.999965
EPB41L5	1311.54	-0.0110071	0.0947784	-0.11608	0.907589	0.999965
FGFR2	1768.28	-0.0240002	0.0946916	-0.253608	0.799798	0.999965
MECP2	4624.66	0.0583089	0.0931494	0.626095	0.531253	0.999965
C8orf82	1054.55	0.00560348	0.0939931	0.0596561	0.95243	0.999965
DNAI2	1.50697	0.00198104	0.0136966	0.144251	0.885302	0.999965
PKP4	4192.73	-0.0157406	0.094675	-0.166234	0.867973	0.999965
PRELID3A	279.048	-0.195845	0.0951429	-2.06267	0.0391442	0.999965
FAM210A	1368.89	-0.0054532	0.0948395	-0.0574574	0.954181	0.999965
ERI3	6320.19	-0.0059886	0.0949952	-0.0630492	0.949727	0.999965
IGDCC4	494.992	0.0305302	0.0650789	0.470795	0.637787	0.999965
ERI3-IT1	26.7786	-0.0412486	0.0699768	-0.593064	0.553138	0.999965
SNORA110	0	NA	NA	NA	NA	NA
INSIG2	574.568	-0.0126228	0.0742224	-0.16978	0.865183	0.999965
TMEM53	217.373	-0.00648226	0.0862548	-0.0754175	0.939883	0.999965
SNORD145	0.116018	-0.00255551	0.0088547	-0.281474	0.778347	0.999965
ZNF727	3.33793	0.0208563	0.0174536	1.51193	0.130552	0.999965
RNU5F-1	0.711712	0.00426459	0.00932405	0.434882	0.663648	0.999965
RNU5D-1	0.769034	-0.00308936	0.00923994	-0.478867	0.632033	0.999965
TMTC4	1846.46	-0.0160975	0.0871296	-0.184877	0.853325	0.999965
UBL7	5228.8	0.0361271	0.0909477	0.397238	0.691192	0.999965
C2CD6	4.83588	-0.0107042	0.025763	-0.43763	0.661654	0.999965
SNORD160	2.47978	0.0047815	0.0282369	0.168232	0.8664	0.999965
SNORD55	173.74	0.0185915	0.0746372	0.248602	0.803668	0.999965
SNORD46	19.5761	-0.0348694	0.0594919	-0.583203	0.559757	0.999965
SNORD38A	17.534	0.0345731	0.0594501	0.574749	0.565461	0.999965
SNORD38B	30.0946	0.00867073	0.0696875	0.124173	0.901178	0.999965
PUS1	4592.31	0.00225571	0.0943271	0.0239093	0.980925	0.999965
IZUMO2	0.477603	-0.00454977	0.00888126	-0.595711	0.551368	0.999965
SLC2A11	74.6327	0.0141514	0.078006	0.182959	0.85483	0.999965
CALCRL	20.3633	0.0362623	0.0459022	0.788049	0.430668	0.999965
FAM228B	98.2804	-0.0193053	0.0844033	-0.229806	0.818242	0.999965
ATL2	3506.44	-0.026789	0.0824278	-0.324971	0.745203	0.999965
FAU	14525.9	-0.0109281	0.0813365	-0.134358	0.893119	0.999965
ENO3	208.469	-0.00244162	0.0642623	-0.0381539	0.969565	0.999965
RALBP1	4325.58	-0.0121532	0.0917826	-0.132391	0.894675	0.999965
LINC01144	99.0292	0.0307563	0.0793351	0.391035	0.695772	0.999965
TAP1	570.237	0.0947315	0.0910781	1.04287	0.297009	0.999965
NKIRAS2	4085.35	-0.0331976	0.0933714	-0.355521	0.7222	0.999965
HDHD5	4874.75	0.0371454	0.095066	0.390818	0.695932	0.999965
MATR3	28459.9	-0.0180857	0.0672235	-0.269133	0.787828	0.999965
C16orf92	2.53626	-0.00473402	0.0255856	-0.196153	0.84449	0.999965
ZNF79	340.746	-0.0133856	0.0923248	-0.144829	0.884846	0.999965
MMP24-AS1-EDEM2	3.57841	-0.0044088	0.027674	-0.166833	0.867501	0.999965
ERGIC3	9017.95	0.0619971	0.0948237	0.65391	0.51317	0.999965
RELA	3954.63	0.00540269	0.0866338	0.0623681	0.95027	0.999965
STK36	1056.41	0.109847	0.0951367	1.15396	0.248518	0.999965
CANX	65619.3	0.0473526	0.0905292	0.523165	0.60086	0.999965
FAM168A	3209.3	-0.0055988	0.0859276	-0.0651623	0.948045	0.999965
SHC1	2495.25	0.0644073	0.0897711	0.717381	0.473139	0.999965
CASC11	2.33978	0.0153602	0.020084	0.792182	0.428254	0.999965
GCDH	1215.33	-0.0334849	0.0949113	-0.353109	0.724007	0.999965
SYTL4	122.81	0.102174	0.0905874	1.13417	0.256724	0.999965
ZNF512	3460.83	-0.064732	0.0861663	-0.751188	0.452539	0.999965
YIPF5	2320.22	0.00860885	0.0829402	0.103751	0.917367	0.999965
ENAH	16787.7	-0.0121224	0.0840627	-0.144203	0.88534	0.999965
TK1	5641.72	-0.122062	0.0901261	-1.35457	0.175553	0.999965
TLE4	2006.41	-0.0872612	0.0949744	-0.918525	0.358344	0.999965
CSDE1	46334.2	-0.00484183	0.0801948	-0.060375	0.951857	0.999965
SMARCA1	1490.35	0.00299651	0.0845018	0.0354705	0.971705	0.999965
PRR36	394.864	0.0424645	0.0478302	0.901439	0.367355	0.999965
AVPR2	2.80712	-0.0101696	0.0248874	-0.395392	0.692553	0.999965
MIER1	1897.67	0.00621765	0.0728538	0.0853073	0.932017	0.999965
FAH	783.835	0.0161272	0.0728529	0.221746	0.824512	0.999965
RPS15AP10	24.9932	-0.0273354	0.0576845	-0.477703	0.632862	0.999965
ZNF133	737.188	-0.0973881	0.0951207	-1.02406	0.305806	0.999965
NDRG2	397.266	0.0731209	0.0736104	0.999315	0.317642	0.999965
RPS15	29292.1	0.00458193	0.0923816	0.0495997	0.960441	0.999965
LRRCC1	384.648	-0.0433018	0.0623079	-0.696154	0.486332	0.999965
BEAN1	15.9214	-0.000590006	0.0353834	-0.0171924	0.986283	0.999965
PSD	70.5649	-0.0474304	0.054583	-0.883079	0.377193	0.999965
TMEM183A	4096.97	-0.0404441	0.0942708	-0.429012	0.667914	0.999965
ATG101	1800.69	-0.0576005	0.0942019	-0.611383	0.540946	0.999965
CLK4	810.987	-0.0438992	0.0718317	-0.611305	0.540998	0.999965
PGM3	4030.46	-0.0194976	0.0701776	-0.277862	0.781118	0.999965
LOC101929626	8.36413	-0.0420428	0.0396799	-1.09389	0.274002	0.999965
ARHGEF28	808.137	0.0510303	0.0858764	0.595272	0.551661	0.999965
BID	2146.16	0.0247339	0.091509	0.27034	0.786899	0.999965
ARG1	5.15403	0.0514862	0.0319863	1.75193	0.0797859	0.999965
CNTF	3.63924	-0.0147782	0.0197807	-0.765744	0.443828	0.999965
TAFA5	518.255	0.0181211	0.0918521	0.197686	0.843291	0.999965
TRIM49B	0.107223	0.00161864	0.0088547	0.180536	0.856732	0.999965
NRM	149.683	0.034963	0.0644386	0.546613	0.584645	0.999965
B3GALT6	5373.91	0.0636445	0.0915475	0.695274	0.486884	0.999965
CEP164	1537.03	0.0703837	0.0853304	0.82477	0.409502	0.999965
IFT22	1902.51	-0.11056	0.0938376	-1.17789	0.238841	0.999965
EXO5	786.193	-0.0154707	0.0948477	-0.163064	0.870468	0.999965
LMF1	460.201	0.00017998	0.0712838	0.00253111	0.99798	0.999965
EPS8L2	37.2833	0.00816801	0.04638	0.179355	0.857659	0.999965
CRTC3	2987.53	0.0541185	0.0948985	0.570493	0.568344	0.999965
TMEM205	1481.38	0.0346111	0.0854282	0.405571	0.685058	0.999965
NSUN4	2970.75	0.0257995	0.0892715	0.288964	0.772609	0.999965
TLE1	3494.71	-0.00690289	0.0943781	-0.0731581	0.94168	0.999965
LINC01398	2.47544	0.00571805	0.0207982	0.270702	0.78662	0.999965
MKNK1-AS1	8.52516	-0.0217973	0.045664	-0.475412	0.634493	0.999965
KNCN	0	NA	NA	NA	NA	NA
KLHDC7A	5.67761	-0.0115856	0.0369532	-0.315536	0.752355	0.999965
ENSA	11474.4	-0.0889928	0.0945639	-0.941099	0.346654	0.999965
TMED8	2990.84	0.0190452	0.093918	0.202811	0.839283	0.999965
MMP11	12.5614	0.0115729	0.0313227	0.383357	0.701455	0.999965
MOB3C	65.6907	0.0184179	0.0693276	0.268529	0.788292	0.999965
SH2B1	3057.5	0.0479673	0.0933769	0.513609	0.607525	0.999965
RDM1	288.632	0.0230588	0.0717372	0.322789	0.746855	0.999965
RETN	0	NA	NA	NA	NA	NA
DIDO1	6708.84	0.0235594	0.0886647	0.265696	0.790473	0.999965
PRRC2A	16887.7	0.0982024	0.0951303	1.03256	0.301808	0.999965
CFAP45	62.9111	-0.0177452	0.0669747	-0.263348	0.792283	0.999965
ADAT1	1503.11	0.00221589	0.095104	0.0232864	0.981422	0.999965
EFCAB14-AS1	4.81397	0.0197374	0.0243522	0.829096	0.40705	0.999965
TMEM234	382.06	-0.142853	0.0944941	-1.50967	0.131129	0.999965
CYP4Z2P	0	NA	NA	NA	NA	NA
FAM120B	556.83	-0.0698397	0.0941867	-0.742871	0.45756	0.999965
DEDD2	1535.77	0.0307117	0.0926293	0.331627	0.740171	0.999965
LILRB2	0	NA	NA	NA	NA	NA
PRUNE1	2701.23	0.0682162	0.0878736	0.776212	0.437624	0.999965
ZNF511	2527.71	-0.0327521	0.0941973	-0.34777	0.728013	0.999965
TSC22D4	1858.8	-0.0178011	0.0917409	-0.194164	0.846047	0.999965
NDUFB3	2244.64	-0.0187434	0.0951206	-0.197004	0.843824	0.999965
MLEC	14251.9	0.122579	0.091685	1.337	0.181223	0.999965
PLEKHA7	1489.93	-0.0179037	0.0951228	-0.188321	0.850625	0.999965
IFT52	1370.52	-0.0458183	0.0928394	-0.493241	0.621843	0.999965
LINC00853	6.51177	0.0142978	0.0377721	0.388195	0.697872	0.999965
ETNPPL	62.1413	0.0202726	0.0616305	0.333169	0.739007	0.999965
SPECC1L	2409.17	0.0362984	0.0889559	0.408099	0.683201	0.999965
EDF1	8819.54	-0.00748728	0.0900991	-0.0831042	0.933769	0.999965
POPDC2	12.8735	-0.0323059	0.0382881	-0.851951	0.394241	0.999965
USP33	3655.44	-0.0232212	0.0853901	-0.271893	0.785705	0.999965
CCDC148	10.2253	0.0117047	0.0391574	0.297626	0.765988	0.999965
EVI5	1192.59	-0.0224173	0.0852505	-0.262847	0.792669	0.999965
LINC02265	1.59061	0.00749587	0.0108848	0.822773	0.410637	0.999965
LINC01389	24.7308	-0.0461153	0.0556969	-0.847751	0.396577	0.999965
SKINT1L	1.60564	0.00775242	0.0137063	0.589319	0.555647	0.999965
WDR78	90.6714	-0.0290133	0.0880321	-0.328629	0.742436	0.999965
SIGIRR	315.751	0.0156474	0.0831335	0.188881	0.850186	0.999965
C16orf70	980.295	-0.00780963	0.0950716	-0.082081	0.934582	0.999965
BBS12	139.05	0.00959583	0.0555684	0.171918	0.863502	0.999965
SPATA6	275.452	-0.0418691	0.093298	-0.449596	0.653002	0.999965
GFOD2	1008.61	0.0660891	0.094846	0.696484	0.486126	0.999965
DDX28	1723.2	0.0313632	0.0946271	0.331451	0.740304	0.999965
LRIF1	1009.7	-0.0443715	0.0658344	-0.675095	0.499616	0.999965
DRAM1	335.334	-0.00246752	0.0905766	-0.0273016	0.978219	0.999965
BLOC1S4	1093.14	-0.0559358	0.0947561	-0.590241	0.555029	0.999965
LIN7C	1819.83	-0.0905727	0.0861944	-1.05175	0.292914	0.999965
UFSP2	832.315	-0.0161145	0.0798607	-0.201538	0.840278	0.999965
SIDT1	34.0822	0.0101664	0.051393	0.201624	0.840211	0.999965
RIMS1	33.185	0.0105526	0.0541807	0.192363	0.847458	0.999965
KPNA4	4000.02	-0.0167743	0.0864168	-0.194065	0.846125	0.999965
KPNA3	4124.64	0.0107444	0.0866273	0.124	0.901316	0.999965
IQCA1	9.55359	-0.024705	0.0370531	-0.656666	0.511396	0.999965
AGBL4-IT1	0.649895	-0.00454977	0.00888126	-0.714357	0.475007	0.999965
TDRD1	0	NA	NA	NA	NA	NA
PAF1	12026.7	0.00573373	0.0951454	0.0602578	0.95195	0.999965
PSPH	2387.76	-0.114743	0.0901219	-1.27357	0.202815	0.999965
FAM110D	3.57507	0.0410846	0.0278019	1.6099	0.107421	0.999965
SPEF2	150.041	-0.0108456	0.0594671	-0.181673	0.85584	0.999965
LINC01562	4.60591	-0.0208235	0.0324446	-0.6321	0.527321	0.999965
FHL1	15470	-0.190441	0.0832434	-2.28788	0.0221448	0.999965
MTUS2	102.687	0.131888	0.073953	1.81173	0.0700277	0.999965
SATB2	2485.01	-0.0168304	0.0951233	-0.176878	0.859604	0.999965
ACIN1	14052.4	-0.00927713	0.0948864	-0.0977653	0.922119	0.999965
LOC100505841	0	NA	NA	NA	NA	NA
DPY19L1	3322.22	-0.0718584	0.0933273	-0.769916	0.44135	0.999965
TTC39A-AS1	14.8335	0.00433531	0.0363051	0.121392	0.903381	0.999965
TRIM55	2.53923	-0.00374747	0.0153443	-0.240927	0.809612	0.999965
AIF1	0.862773	0.0061074	0.00912497	0.774582	0.438587	0.999965
NAP1L1	38391.7	-0.00485253	0.0951123	-0.0510177	0.959311	0.999965
SLC52A2	2354.71	0.0506342	0.0918507	0.551386	0.581369	0.999965
PNOC	0.107223	0.00161864	0.0088547	0.180536	0.856732	0.999965
CFAP298	3261.72	0.0160681	0.0951368	0.168851	0.865914	0.999965
SLC49A4	663.478	-0.0657199	0.094935	-0.691776	0.489078	0.999965
LRP11	4155.5	-0.0605357	0.0885959	-0.68333	0.494398	0.999965
UTP4	5158.67	-0.0579679	0.091967	-0.63036	0.528459	0.999965
BBS1	801.513	0.0112661	0.094489	0.119229	0.905094	0.999965
SMU1	5396.7	-0.064069	0.0939416	-0.681922	0.495288	0.999965
PARVA	1675.63	-0.0621379	0.0951313	-0.653506	0.51343	0.999965
SLC45A2	2.40922	-0.0279336	0.0240486	-1.27429	0.20256	0.999965
RNF19A	758.873	-0.0211365	0.0858938	-0.245761	0.805867	0.999965
MYO3A	284.874	-0.0524309	0.082207	-0.636246	0.524616	0.999965
KANK1	1181.84	0.0567221	0.0938053	0.605309	0.544974	0.999965
TMEM269-DT	9.30467	0.0710785	0.0500446	1.45938	0.14446	0.999965
MEGF10	40.6389	-0.0197483	0.0419763	-0.480421	0.630928	0.999965
NFYC	3826.43	-0.0949017	0.091717	-1.03468	0.300817	0.999965
FRMD4A	394.708	0.0465929	0.0906101	0.515405	0.60627	0.999965
UCMA	0.226362	0.00361469	0.00886792	0.360616	0.718387	0.999965
FGFR1	4162.26	0.0353236	0.0946975	0.373124	0.709056	0.999965
RAD21L1	5.06206	0.0474784	0.0314403	1.70194	0.0887662	0.999965
C1orf109	3038.41	-0.0379569	0.0950408	-0.39928	0.689687	0.999965
NALCN	422.435	0.0787739	0.0948189	0.830421	0.406301	0.999965
TXNDC12-AS1	2.85261	0.010485	0.0200636	0.536854	0.591368	0.999965
BTF3L4	5014.49	-0.0579395	0.094076	-0.615848	0.537995	0.999965
SLC22A4	43.013	-0.00725057	0.0594411	-0.121699	0.903137	0.999965
TMEM70	2638.51	-0.00150648	0.0951376	-0.0158293	0.987371	0.999965
FOXL2NB	10.2094	0.0478762	0.0472236	1.02941	0.303289	0.999965
HLA-DPA1	112.88	-0.00522307	0.0458461	-0.114719	0.908668	0.999965
CAB39L	187.593	-0.0748288	0.0917756	-0.814054	0.415614	0.999965
UST	1764.55	0.0728888	0.0925584	0.787633	0.430911	0.999965
DYNC2LI1	912.883	0.0178949	0.0940633	0.190127	0.849209	0.999965
MTMR2	3690.45	-0.00429691	0.0751756	-0.0571429	0.954431	0.999965
DHDDS	1853.52	0.0138466	0.0949447	0.145811	0.884071	0.999965
TSC22D3	6736.05	-0.00224442	0.0567803	-0.0395348	0.968464	0.999965
UTY	0.287591	0.00161864	0.0088547	0.187095	0.851586	0.999965
NRTN	89.9441	0.00311665	0.0367722	0.0853941	0.931948	0.999965
NOTCH4	0.575182	0.00380677	0.00888182	0.615609	0.538153	0.999965
ROR2	1017.57	0.053821	0.0924895	0.582616	0.560152	0.999965
OVOL1	4.43533	0.0065948	0.0248884	0.280768	0.778888	0.999965
YBX1	81014.8	-0.049474	0.0854881	-0.57872	0.562778	0.999965
CAPZA2	4613.69	-0.0398618	0.0737007	-0.541298	0.588303	0.999965
MIR181D	0	NA	NA	NA	NA	NA
CCDC90B	1354.32	-0.00688738	0.091224	-0.0754405	0.939864	0.999965
LGALS3BP	17089.7	0.0962141	0.0937813	1.02644	0.304683	0.999965
LDHA	49224.3	-0.0445288	0.0941396	-0.47301	0.636206	0.999965
RESP18	1.2762	-0.00698891	0.00931794	-0.996115	0.319194	0.999965
ECHDC2	191.539	0.0368309	0.0898755	0.408548	0.682871	0.999965
FLOT1	2581.92	-0.0218996	0.0827473	-0.264805	0.79116	0.999965
ANAPC13	1802.39	-0.00904443	0.0758465	-0.119182	0.905131	0.999965
HDHD3	820.78	0.0302102	0.0951298	0.31786	0.750591	0.999965
PKLR	0.457967	-0.00558453	0.00901801	-0.616146	0.537798	0.999965
TTC21B	989.842	-0.0362085	0.0797738	-0.453684	0.650057	0.999965
ARMC5	1373.92	0.0776371	0.0949767	0.817484	0.413652	0.999965
WNT5B	784.161	-0.038317	0.0884627	-0.433846	0.6644	0.999965
PCDHGA5	4.05846	0.00834268	0.0196524	0.44359	0.657339	0.999965
SURF4	16653.7	0.0165149	0.0940796	0.175536	0.860658	0.999965
PTPN7	1.16073	-0.00571482	0.0152813	-0.446261	0.655409	0.999965
BPIFA2	0	NA	NA	NA	NA	NA
ADAD2	0	NA	NA	NA	NA	NA
TBXA2R	94.5028	0.0512991	0.0551374	0.947697	0.343284	0.999965
PTGFR	137.097	-0.0408231	0.078025	-0.522462	0.601349	0.999965
DGCR2	4931.9	0.0865663	0.0950576	0.910961	0.362316	0.999965
LOC100507564	24.3748	-0.046694	0.0584605	-0.816181	0.414397	0.999965
USP45	980.609	-0.0238767	0.082578	-0.288887	0.772668	0.999965
CCDC138	1519.64	-0.00707265	0.0622146	-0.113626	0.909534	0.999965
LINC01771	5.50332	0.0361954	0.0395174	0.931832	0.351424	0.999965
XPOT	22251.6	-0.0889402	0.0948888	-0.937389	0.348558	0.999965
FEM1A	4537.08	0.0277317	0.0920323	0.301327	0.763165	0.999965
ERBIN	3785.46	-0.0189733	0.0604448	-0.314067	0.75347	0.999965
TRAPPC3	4376.33	-0.0486101	0.0813878	-0.59725	0.550341	0.999965
ITGA2	893.932	0.0280861	0.0760225	0.369427	0.711809	0.999965
AUH	582.002	-0.0379765	0.0950275	-0.399354	0.689632	0.999965
DGAT2	146.276	-0.000791906	0.0703041	-0.0113401	0.990952	0.999965
SAMD12-AS1	0.97964	0.00106547	0.0150653	0.0849386	0.93231	0.999965
TFDP1	16731.4	-0.110938	0.083281	-1.3321	0.182828	0.999965
ATAT1	492.484	-0.00311994	0.0946549	-0.0329976	0.973677	0.999965
PANK2	1625.34	0.0230733	0.0881859	0.261649	0.793592	0.999965
ADGRG1	12.7859	-0.00870762	0.0420397	-0.21191	0.832178	0.999965
C17orf80	2515.46	0.0558942	0.0921605	0.606382	0.544261	0.999965
CASC1	22.4553	-0.0167913	0.0609255	-0.276663	0.782039	0.999965
PTPN5	4.07159	0.042142	0.0289934	1.63411	0.102237	0.999965
CYB5RL	1348.12	0.111112	0.0871647	1.27494	0.202329	0.999965
C10orf95	114.349	-0.0607869	0.0745865	-0.822761	0.410644	0.999965
MEA1	4402.26	-0.0174388	0.0937631	-0.185957	0.852479	0.999965
CDR2	3212.81	-0.00530715	0.0910538	-0.0582659	0.953537	0.999965
CDO1	255.936	0.147188	0.094985	1.55105	0.12089	0.999965
CDC42	13103.9	-0.0815638	0.0920092	-0.886817	0.375177	0.999965
YWHAH	7257.6	-0.0926065	0.09487	-0.976135	0.328998	0.999965
SSBP3-AS1	31.6469	0.0809227	0.0655561	1.25693	0.208777	0.999965
MCM9	1286.05	-0.122026	0.090664	-1.34566	0.178413	0.999965
WDR55	1439.97	0.10922	0.0945463	1.15495	0.248112	0.999965
FCAR	0	NA	NA	NA	NA	NA
MROH7	0	NA	NA	NA	NA	NA
MROH7-TTC4	0	NA	NA	NA	NA	NA
CDK5RAP2	4526.74	-0.00331695	0.094137	-0.0352365	0.971891	0.999965
ARL4A	586.134	0.0029368	0.0733044	0.0400107	0.968085	0.999965
NBPF8	538.262	-0.00422029	0.0949467	-0.0444952	0.96451	0.999965
KCNA6	107.656	-0.00226012	0.0423822	-0.0537107	0.957166	0.999965
IL5RA	2.88411	-0.0156212	0.0265353	-0.577854	0.563363	0.999965
CALN1	0.116018	-0.00255551	0.0088547	-0.281474	0.778347	0.999965
BAIAP2L2	60.3479	0.0417803	0.0673118	0.623758	0.532786	0.999965
DDX51	2965.6	0.049118	0.0943154	0.520686	0.602586	0.999965
COA8	1608.27	0.00941536	0.0915624	0.102789	0.91813	0.999965
KBTBD12	2.38552	-0.0248316	0.0221629	-1.18175	0.237304	0.999965
TCF12	2276.65	-0.0079695	0.0798977	-0.0997059	0.920578	0.999965
MS4A7	0	NA	NA	NA	NA	NA
LOC100507634	167.867	0.0403571	0.066705	0.604986	0.545188	0.999965
MIR4422HG	0.152656	-0.00255551	0.0088547	-0.30314	0.761783	0.999965
LINC01767	2.21366	-0.00864038	0.0280972	-0.305061	0.760319	0.999965
PFKFB4	188.055	0.0180398	0.060824	0.298384	0.76541	0.999965
LOC101929935	7.70593	-0.0257745	0.031446	-0.87322	0.382543	0.999965
ATXN1	2044.12	-0.063834	0.0950952	-0.671066	0.502179	0.999965
RPE65	1.26052	-0.0107271	0.0115106	-1.20423	0.228501	0.999965
EXD2	2089.79	-0.0755236	0.0889017	-0.849586	0.395555	0.999965
VPS35	7300.81	-0.0199263	0.0820526	-0.242839	0.80813	0.999965
CSGALNACT1	132.072	-0.043736	0.0869046	-0.505147	0.613456	0.999965
AURKB	9135.64	0.015649	0.0949513	0.164833	0.869075	0.999965
SPX	184.76	-0.0595606	0.0766424	-0.775172	0.438238	0.999965
STRADB	2370.1	0.0468686	0.0950868	0.493111	0.621934	0.999965
CMC1	1017.76	-0.0951088	0.0947815	-1.00423	0.315266	0.999965
SYN1	19.8452	0.0251938	0.044694	0.568999	0.569357	0.999965
WNK4	509.27	-0.141226	0.0939893	-1.50204	0.133086	0.999965
SLC22A17	107.409	0.0304544	0.0501961	0.614747	0.538722	0.999965
LINC01135	2.04687	0.00199481	0.0176258	0.115419	0.908113	0.999965
LINC01358	0.268674	-0.00449706	0.00887456	-0.469897	0.638429	0.999965
HSD52	0	NA	NA	NA	NA	NA
GBP5	0	NA	NA	NA	NA	NA
NUP93	6437.14	0.0245025	0.0894303	0.273988	0.784094	0.999965
ZFP42	0.595694	0.00581075	0.00909109	0.659166	0.509789	0.999965
ATP2A3	122.029	0.0485802	0.0507898	0.974676	0.329721	0.999965
CCDC13	25.6624	-0.026531	0.0548155	-0.478684	0.632163	0.999965
TAMM41	848.712	0.00948155	0.0949583	0.0997925	0.920509	0.999965
MIR324	4.46798	-0.00971344	0.0353913	-0.27264	0.78513	0.999965
MIR331	9.39044	-0.0417335	0.0246969	-2.30984	0.0208968	0.999965
CDK5RAP1	2384.84	0.0404295	0.0863525	0.46817	0.639663	0.999965
C6orf136	420.733	0.0289332	0.0946335	0.306358	0.759332	0.999965
GABBR1	315.731	-0.0625007	0.0916498	-0.683755	0.49413	0.999965
LOC101926944	0.476555	0.00537927	0.00903678	0.577481	0.563615	0.999965
SF3A3	17146.3	-0.00425382	0.0925746	-0.0459472	0.963352	0.999965
AP3B2	517.9	-0.0387755	0.0738132	-0.526231	0.598727	0.999965
WDR54	1182.53	0.0896435	0.0942237	0.95228	0.340955	0.999965
LINC01748	1.79962	-0.00646774	0.0233386	-0.287639	0.773623	0.999965
LOC101926964	3.53937	-0.00568372	0.026021	-0.232581	0.816087	0.999965
NFIA-AS2	1.42521	0.0107246	0.0152626	0.723495	0.469376	0.999965
DMXL1	1921.35	-0.027316	0.0696389	-0.392346	0.694803	0.999965
NEK11	81.4307	-0.00757989	0.0915486	-0.0828109	0.934002	0.999965
NFIA-AS1	4.85183	-0.00991441	0.0320095	-0.318179	0.750349	0.999965
MGC34796	0.116018	-0.00255551	0.0088547	-0.281474	0.778347	0.999965
TM2D1	1287.27	-0.0225334	0.0844586	-0.2668	0.789623	0.999965
CFD	131.357	0.0106171	0.0684585	0.156006	0.876028	0.999965
CTSE	0	NA	NA	NA	NA	NA
CTSB	7390.78	0.0400075	0.0887425	0.450991	0.651996	0.999965
TXNIP	641.441	-0.105815	0.0905601	-1.17085	0.241658	0.999965
ESYT1	9074.7	0.00599105	0.0847441	0.0706967	0.943639	0.999965
FGF9	889.425	-0.0102406	0.0787111	-0.129959	0.896599	0.999965
GDPD3	38.5968	-0.0795126	0.0706454	-1.12179	0.261953	0.999965
LRP2BP	130.046	0.0259738	0.0725105	0.356187	0.7217	0.999965
LAPTM4B	16798.9	0.00769249	0.0883103	0.0871095	0.930584	0.999965
SCN3B	220.338	-0.0665451	0.0857235	-0.777723	0.436732	0.999965
ZNF442	1.19348	-0.00829229	0.0135348	-0.628013	0.529995	0.999965
PLA2G12A	2351.35	0.00574556	0.0909966	0.0631336	0.94966	0.999965
MOG	0.119139	0.00161864	0.0088547	0.187095	0.851586	0.999965
RIOX2	1822.83	-0.0159212	0.0822887	-0.193387	0.846656	0.999965
SHFL	2.58166	-0.00441582	0.022372	-0.195088	0.845324	0.999965
ANKRD13C	2325.79	-0.033088	0.081117	-0.40785	0.683384	0.999965
SLIT3	93.6574	0.00878789	0.0479562	0.184931	0.853283	0.999965
IL34	3.2126	-0.0102558	0.0215791	-0.503842	0.614373	0.999965
EEF1D	5564.95	-0.00226234	0.095128	-0.0237862	0.981023	0.999965
EPM2AIP1	1820.48	0.00317129	0.0881828	0.0359416	0.971329	0.999965
UBE2F	1021	-0.0822948	0.0945928	-0.86935	0.384656	0.999965
THADA	3447.44	0.00856401	0.0944378	0.0906575	0.927765	0.999965
AQP7	4.25659	0.0155881	0.0251092	0.652122	0.514322	0.999965
STAMBP	3806.5	-0.0723179	0.0950595	-0.760654	0.446864	0.999965
CAVIN2	2.94388	0.00289198	0.0149395	0.199754	0.841673	0.999965
EREG	0	NA	NA	NA	NA	NA
EP300	8360.71	-0.00577766	0.0933197	-0.0619088	0.950635	0.999965
ERN1	634.654	-0.098731	0.0939468	-1.05292	0.292376	0.999965
FBL	40832.1	0.0420739	0.0896766	0.469177	0.638943	0.999965
HLA-DOA	1.13614	-0.00638737	0.0157589	-0.408721	0.682745	0.999965
GPR17	0.571863	0.00608215	0.00934708	0.664353	0.506464	0.999965
LINC00324	20.2214	-0.000898871	0.0643512	-0.0139422	0.988876	0.999965
MBNL1-AS1	259.613	-0.0381201	0.0821449	-0.462707	0.643574	0.999965
NEDD9	267.686	-0.00171694	0.094253	-0.0181985	0.98548	0.999965
ITGB3BP	2701.83	-0.0454157	0.0838985	-0.541343	0.588271	0.999965
DLEU2L	20.3828	-0.0394626	0.0473595	-0.830805	0.406084	0.999965
SLC25A37	2201.15	0.00963062	0.0949822	0.101432	0.919207	0.999965
KLHL24	595.824	-0.0765535	0.0878254	-0.871976	0.383221	0.999965
TRAK1	2559.5	0.00346437	0.0951423	0.036427	0.970942	0.999965
FAM83H-AS1	3.09878	-0.0057868	0.0269797	-0.209958	0.833701	0.999965
ANKRD45	4.65722	-0.0359849	0.0299419	-1.2953	0.195218	0.999965
CCNH	1643.26	-0.0592683	0.0846781	-0.700003	0.483925	0.999965
UBE2U	0.428892	0.00519802	0.00901214	0.541787	0.587965	0.999965
RPL36AL	5185.43	-0.0119887	0.0798539	-0.150109	0.880679	0.999965
KCNJ5	15.5796	0.0118499	0.027606	0.445465	0.655984	0.999965
VWF	7.99586	-0.0168177	0.039411	-0.441814	0.658624	0.999965
CEP57	2235.1	-0.0414429	0.0689416	-0.601907	0.547236	0.999965
NAGK	730.505	0.0280819	0.0927814	0.3027	0.762119	0.999965
PSG4	27.9287	-0.0788106	0.0588531	-1.34805	0.177643	0.999965
ADAMTS12	3.20916	-0.0121846	0.0187836	-0.676015	0.499031	0.999965
RALGPS1	503.574	0.00800505	0.0745249	0.107669	0.914258	0.999965
RPGR	877.824	-0.0520022	0.0767981	-0.677279	0.498229	0.999965
DUS3L	2928.39	-0.0206096	0.0942043	-0.218786	0.826817	0.999965
DGKA	39.0494	-0.0189538	0.0365479	-0.531041	0.59539	0.999965
LRMP	4.69892	0.0179378	0.0291972	0.631263	0.527869	0.999965
LINC01359	3.25698	0.0316914	0.0282557	1.22506	0.220551	0.999965
MIR3671	3.96292	-0.00403045	0.0291174	-0.134545	0.892972	0.999965
OSMR	107.162	-0.010594	0.0490463	-0.217703	0.827661	0.999965
MEGF11	434.172	0.0140898	0.0834278	0.169326	0.86554	0.999965
FAM71F2	15.678	-0.0316245	0.0482215	-0.674121	0.500234	0.999965
KCNMB3	41.2525	-0.00096754	0.0666187	-0.0143353	0.988562	0.999965
CRYZ	1528.25	-0.033098	0.0760107	-0.435391	0.663279	0.999965
CFAP99	15.6674	-0.00340266	0.0394881	-0.0884799	0.929495	0.999965
GRM7	0	NA	NA	NA	NA	NA
UBE2D3	12836.9	-0.028151	0.0822459	-0.342323	0.732108	0.999965
RGS12	548.366	0.0218382	0.0840358	0.260453	0.794515	0.999965
SNRPB	20838.3	0.0056226	0.0867165	0.0648404	0.948301	0.999965
ENHO	276.065	-0.0371881	0.0692808	-0.539567	0.589496	0.999965
OASL	2.45382	0.00372981	0.0139114	0.282576	0.777502	0.999965
CAV2	2883.99	-0.0426389	0.0930296	-0.458271	0.646758	0.999965
TEX45	35.9755	0.0209204	0.046666	0.455277	0.64891	0.999965
FSTL5	0.595694	0.00581075	0.00909109	0.659166	0.509789	0.999965
ING5	2045.62	0.000372803	0.087931	0.00423988	0.996617	0.999965
CPT1C	143.582	0.0467924	0.0512069	0.929383	0.352691	0.999965
MFSD2A	1371.64	0.0757686	0.0931271	0.813777	0.415773	0.999965
ADAM28	0.93557	-0.00867656	0.0103677	-0.982264	0.32597	0.999965
RRN3	1498.1	-0.0379598	0.0821871	-0.46173	0.644275	0.999965
TMEM144	287.223	0.250428	0.0943779	2.65833	0.00785295	0.999965
RFWD3	8886.95	-0.065332	0.0918694	-0.711166	0.476981	0.999965
FAM186B	61.4013	-0.0188041	0.080184	-0.232902	0.815837	0.999965
ITPRIP	1349.29	-0.0234289	0.0948172	-0.247254	0.804712	0.999965
TMEM120A	727.312	0.0577643	0.0866876	0.667658	0.504352	0.999965
RAB40C	1497.68	0.0560625	0.0937471	0.597889	0.549914	0.999965
SERPINE3	4.40244	-0.0165219	0.0304226	-0.541068	0.588461	0.999965
TMEM176B	64.1194	0.00340341	0.0512963	0.0671294	0.946479	0.999965
CHPF2	2559.34	0.011544	0.0917119	0.125848	0.899852	0.999965
MEF2C	1443.1	0.00407129	0.0770884	0.0527765	0.95791	0.999965
HECTD4	4711.21	-0.00423827	0.0941512	-0.0450268	0.964086	0.999965
EIF4E3	1307.58	-0.113995	0.0946312	-1.20503	0.228192	0.999965
PKN3	4926.17	-0.000774279	0.0844037	-0.00917587	0.992679	0.999965
PDE9A	1718.28	0.00661866	0.0700589	0.0945393	0.924681	0.999965
PCID2	3449.16	0.0306835	0.0948004	0.323748	0.746129	0.999965
C19orf71	231.839	0.0271929	0.0860711	0.316397	0.751701	0.999965
PDIA4	16595.6	0.0115391	0.0946743	0.121874	0.902999	0.999965
APLP2	16860.6	0.0356992	0.0847393	0.421277	0.673553	0.999965
FIP1L1	3162.45	0.0121471	0.0923599	0.131478	0.895397	0.999965
ITPR1	2512.85	-0.077729	0.0949922	-0.818654	0.412984	0.999965
SNAPC5	1275.91	0.00315645	0.0845729	0.037293	0.970251	0.999965
UTRN	2610.61	-0.0348984	0.068934	-0.506705	0.612362	0.999965
REEP5	8632.11	-0.00670203	0.0873294	-0.0767351	0.938834	0.999965
BDNF-AS	47.7631	0.00439323	0.0722623	0.0613844	0.951053	0.999965
DHX9	31810.9	0.00255957	0.0881528	0.0290346	0.976837	0.999965
ADAM32	1.81932	0.00467936	0.0180871	0.255014	0.798712	0.999965
GNG12-AS1	59.4329	-0.073895	0.082179	-0.895822	0.370348	0.999965
MIR1262	0.119139	0.00161864	0.0088547	0.187095	0.851586	0.999965
USP17L3	0	NA	NA	NA	NA	NA
CD46	5087.88	0.00527959	0.0828834	0.0636871	0.949219	0.999965
DEPDC1-AS1	4.63762	-0.0227021	0.0280433	-0.81259	0.416453	0.999965
LINC01707	0.357416	0.00482188	0.00895749	0.485374	0.627411	0.999965
LINC01758	0.214446	0.00351417	0.00886376	0.347799	0.727991	0.999965
CEP104	3915.54	-0.0202409	0.0901842	-0.224403	0.822444	0.999965
ACTG1	140113	0.134152	0.0893527	1.50146	0.133237	0.999965
ARNTL	434.95	-0.0105912	0.0948994	-0.111657	0.911095	0.999965
LRRFIP1	2952.74	-0.014896	0.072159	-0.206425	0.836459	0.999965
MECOM	1027.36	-0.0295376	0.0720089	-0.410087	0.681742	0.999965
PIN1P1	0	NA	NA	NA	NA	NA
RHOBTB1	1339.56	0.0811443	0.0950973	0.853954	0.393131	0.999965
AFDN	10510.4	-0.0266414	0.0909467	-0.292936	0.769571	0.999965
CYHR1	1434.43	-0.073151	0.0921678	-0.794364	0.426983	0.999965
CDAN1	1548.33	0.0692511	0.0934858	0.741428	0.458434	0.999965
PISD	2258.97	-0.00836095	0.0945876	-0.0883744	0.929579	0.999965
HFE	60.5776	0.14836	0.0684409	2.19839	0.0279217	0.999965
TRIP12	9482.96	0.0177615	0.0940935	0.188752	0.850287	0.999965
BEND5	42.6635	0.0353666	0.0491615	0.73664	0.461341	0.999965
NOP14	11011.7	-0.112458	0.0946548	-1.18819	0.234757	0.999965
SUPT3H	878.178	-0.060938	0.0949918	-0.641744	0.521039	0.999965
CORO7	66.6032	0.0547548	0.0721768	0.763308	0.44528	0.999965
ZNF222	633.1	-0.00157619	0.0709889	-0.0221682	0.982314	0.999965
TIAL1	8105.1	-0.0208345	0.0941919	-0.221167	0.824962	0.999965
MTCH1	10759.9	0.00748237	0.0951449	0.0786482	0.937312	0.999965
LINC01788	0	NA	NA	NA	NA	NA
CCNJ	2296.77	-0.0349587	0.084196	-0.415125	0.678051	0.999965
ABCA9	0.457967	-0.00558453	0.00901801	-0.616146	0.537798	0.999965
ZRANB2-AS1	95.6133	0.0220063	0.0589334	0.371285	0.710425	0.999965
ZRANB2-AS2	21.5313	-0.051872	0.051558	-0.996295	0.319107	0.999965
NEGR1-IT1	0	NA	NA	NA	NA	NA
LINC01360	0.662728	0.000396617	0.00911551	0.0360047	0.971279	0.999965
LINC02238	0	NA	NA	NA	NA	NA
ASAH2B	437.758	-0.00157408	0.0659892	-0.0238063	0.981007	0.999965
FPGT-TNNI3K	0	NA	NA	NA	NA	NA
HJV	0.152656	-0.00255551	0.0088547	-0.30314	0.761783	0.999965
LRRC53	2.28602	0.00395463	0.0155943	0.250559	0.802155	0.999965
TYW3	2509.04	-0.0022891	0.0612582	-0.0373559	0.970201	0.999965
HNRNPH1	27086.4	-0.0239195	0.0861094	-0.277797	0.781168	0.999965
CPT1B	29.1112	0.0407705	0.0638055	0.635046	0.525399	0.999965
VGF	355.685	-0.00729368	0.0607946	-0.119946	0.904526	0.999965
VEGFA	3168.21	-0.117296	0.0950751	-1.2344	0.217052	0.999965
CSRP3	0.305311	-0.00454977	0.00888126	-0.501516	0.616008	0.999965
WASF1	4286.33	-0.0717392	0.0950518	-0.754659	0.450454	0.999965
ACER3	1147.13	0.0593794	0.0950592	0.624762	0.532127	0.999965
SSX2IP	3090.63	-0.0386845	0.0661751	-0.58552	0.558198	0.999965
RSBN1	1402.37	-0.0510224	0.081436	-0.626561	0.530947	0.999965
DLSTP1	58.9914	0.0177736	0.0744776	0.236906	0.81273	0.999965
UBR7	1238.87	-0.086494	0.0925566	-0.934335	0.350131	0.999965
SNORD45A	22.3409	0.0146492	0.0415094	0.348583	0.727403	0.999965
SNORD45B	21.8421	0.0439121	0.0484831	0.90181	0.367158	0.999965
ST3GAL5	571.811	0.0308692	0.0949441	0.325639	0.744697	0.999965
C10orf53	0	NA	NA	NA	NA	NA
CFLAR	1063.08	-0.0116119	0.0951364	-0.122078	0.902837	0.999965
LOC101927342	0	NA	NA	NA	NA	NA
ARAF	3825.07	0.0353103	0.0947055	0.372907	0.709217	0.999965
UBE2L6	115.624	0.037197	0.0403478	0.948728	0.342759	0.999965
MCF2	9.82952	0.0383936	0.0354961	1.09415	0.273889	0.999965
CSF1	348.329	0.0241603	0.0761394	0.318441	0.75015	0.999965
MIR7156	0.107223	0.00161864	0.0088547	0.180536	0.856732	0.999965
OSBP2	299.963	0.00586902	0.0875862	0.0672025	0.946421	0.999965
SAA2	3.71259	-0.00945699	0.010845	-1.56484	0.11762	0.999965
TCP1	33554.4	0.00142443	0.0923216	0.0154285	0.98769	0.999965
ANO10	980.23	0.123677	0.0949965	1.30304	0.19256	0.999965
MLLT3	2009.86	-0.0100387	0.0714075	-0.140529	0.888242	0.999965
ANKDD1A	33.3811	0.0233055	0.0625717	0.368048	0.712837	0.999965
HINT2	1195.29	-0.0218798	0.0920457	-0.237933	0.811933	0.999965
CRB3	9.02056	0.0150953	0.031732	0.500755	0.616544	0.999965
MIGA1	1072.99	-0.0335976	0.0708644	-0.474222	0.635341	0.999965
SLC44A1	2990.24	-0.0206674	0.094848	-0.217889	0.827516	0.999965
PREB	4695.14	0.000969929	0.0881836	0.0109984	0.991225	0.999965
ARHGEF7	3660.92	-0.026955	0.09506	-0.283642	0.776684	0.999965
POU4F1	840.556	-0.0345031	0.087518	-0.394859	0.692947	0.999965
TVP23B	1094.66	-0.0218336	0.0700741	-0.311442	0.755465	0.999965
KLK4	6.06199	-0.0179224	0.0245222	-0.765614	0.443906	0.999965
EXOC3-AS1	464.118	-0.0278563	0.0940787	-0.296221	0.767061	0.999965
GHRL	17.0399	-0.0252178	0.0571464	-0.44422	0.656883	0.999965
SLC4A7	1540.26	-0.0420475	0.0751659	-0.559652	0.575717	0.999965
HOXC9	1277.93	0.0438277	0.0919257	0.476701	0.633575	0.999965
TUBD1	540.271	0.00788426	0.0739237	0.106522	0.915168	0.999965
MBD1	3949.78	0.00550563	0.0917108	0.0600295	0.952132	0.999965
KRIT1	1384.39	0.0119396	0.0751092	0.158866	0.873774	0.999965
MGC27382	0	NA	NA	NA	NA	NA
CHCHD10	1413.24	0.145231	0.0925362	1.57241	0.115854	0.999965
FLYWCH1	2755.59	0.0299892	0.0951008	0.315458	0.752414	0.999965
IFI44	9.6322	0.0258791	0.0268853	1.02878	0.303581	0.999965
KRT80	11.4962	-0.0457822	0.0388716	-1.19482	0.232159	0.999965
HDDC3	1919.69	0.0296708	0.092575	0.320699	0.748439	0.999965
TMEM17	119.542	-0.0406553	0.082744	-0.491183	0.623297	0.999965
TMPRSS11B	0	NA	NA	NA	NA	NA
VAPB	4667.75	-0.0936636	0.0897266	-1.04402	0.296476	0.999965
PRKCB	873.852	-0.0113621	0.072623	-0.156655	0.875517	0.999965
ERCC4	2047.37	-0.0729203	0.0836801	-0.872045	0.383184	0.999965
TPD52L2	5321.4	-0.00361181	0.0933682	-0.0386782	0.969147	0.999965
TMEM225B	83.6877	0.0265573	0.0602494	0.445234	0.656151	0.999965
FGF1	1.43954	0.00368099	0.0178639	0.199925	0.841539	0.999965
OPRM1	1.07225	0.00681019	0.00925328	0.875845	0.381114	0.999965
RPS9	14084.2	0.0247837	0.0950727	0.260701	0.794323	0.999965
CLNS1A	6706.6	-0.008277	0.0918885	-0.0900617	0.928238	0.999965
PDZD4	240.48	-0.0114915	0.0504222	-0.228933	0.818921	0.999965
NONO	58887.1	-0.0211147	0.0934827	-0.225866	0.821306	0.999965
KLK14	16.2464	0.0237275	0.0494644	0.477717	0.632851	0.999965
TNFAIP8L3	123.099	-0.0703587	0.089037	-0.787213	0.431157	0.999965
SLC25A18	53.8904	-0.0128135	0.0755391	-0.170899	0.864303	0.999965
LINC01362	0	NA	NA	NA	NA	NA
LINC01361	0	NA	NA	NA	NA	NA
LINC01725	4.94152	-0.0159538	0.0209972	-0.815612	0.414722	0.999965
LOC101927560	1.07722	0.00918564	0.0107538	1.00178	0.316452	0.999965
AGAP2	58.3694	0.00120255	0.0411483	0.0295782	0.976403	0.999965
BCR	5652.3	0.093731	0.0934462	1.00325	0.315741	0.999965
CEACAM21	0.107223	0.00161864	0.0088547	0.180536	0.856732	0.999965
PDCD6	4128	-0.0399481	0.0938391	-0.425632	0.670376	0.999965
MS4A6A	0	NA	NA	NA	NA	NA
POTEI	0.287591	0.00161864	0.0088547	0.187095	0.851586	0.999965
CDK19	988.624	-0.121757	0.092784	-1.31294	0.189202	0.999965
MORN1	540.291	-0.00380674	0.0948107	-0.0401745	0.967954	0.999965
MGAT4D	0	NA	NA	NA	NA	NA
SAMD13	71.4677	0.0763571	0.0811921	0.948411	0.34292	0.999965
ARL6IP1	13458.3	0.0168952	0.0742359	0.22761	0.81995	0.999965
FAM13A	880.828	0.0352898	0.0937735	0.37613	0.70682	0.999965
CHMP3	91.3432	-0.0077585	0.0664741	-0.117185	0.906714	0.999965
DMBT1	0.577537	0.00168641	0.0118748	0.121282	0.903468	0.999965
LOC389602	0.119139	0.00161864	0.0088547	0.187095	0.851586	0.999965
LINC01461	32.0922	0.0159786	0.0425973	0.383879	0.701068	0.999965
ZNF44	250.329	-0.0505916	0.0890356	-0.566473	0.571072	0.999965
UCHL5	4596.46	-0.0351536	0.0754036	-0.466416	0.640918	0.999965
ALDH1A2	7987.94	-0.0429533	0.0950156	-0.452115	0.651186	0.999965
VAX2	113.536	-0.0549113	0.0636891	-0.872157	0.383123	0.999965
TXN2	4691.39	0.0542743	0.080295	0.675944	0.499076	0.999965
LRRC6	5.20649	0.00617923	0.0238181	0.262288	0.7931	0.999965
OSCAR	0.305311	-0.00454977	0.00888126	-0.501516	0.616008	0.999965
EXOC2	4237.06	0.000619173	0.0905032	0.00684194	0.994541	0.999965
ZBED6CL	1055.24	0.0493967	0.0916667	0.539072	0.589837	0.999965
KIF13A	1568.99	-0.0069228	0.0941639	-0.0734943	0.941413	0.999965
LINC00974	0	NA	NA	NA	NA	NA
KYAT3	1811.75	-0.0606308	0.0937885	-0.646328	0.518067	0.999965
LOC646626	4.932	0.0322291	0.0367768	0.868253	0.385256	0.999965
HTR3E	0	NA	NA	NA	NA	NA
CSRP1	177.988	-0.010694	0.0411474	-0.261453	0.793743	0.999965
ZNHIT6	2568.86	-0.0163219	0.0755089	-0.216107	0.828904	0.999965
IL11RA	239.384	0.0723627	0.0807966	0.900142	0.368045	0.999965
COL24A1	14.4741	-0.0571199	0.044812	-1.32441	0.185367	0.999965
SPATA33	406.806	-0.120655	0.0942659	-1.2789	0.200931	0.999965
AP1S3	1231.83	-0.042489	0.0950138	-0.446885	0.654958	0.999965
TYW5	554.323	-0.0138383	0.0745784	-0.185283	0.853007	0.999965
BET1	1609.13	-0.0421516	0.0839315	-0.502077	0.615613	0.999965
GPR1	43.027	-0.00762819	0.0607977	-0.127225	0.898762	0.999965
KRT78	1.08207	-0.00636277	0.010069	-0.687986	0.491462	0.999965
GSAP	42.6866	-0.1269	0.0685967	-1.86197	0.0626068	0.999965
LYG1	40.4542	0.0439497	0.077316	0.567679	0.570253	0.999965
PRPF4B	7112.86	-0.00658855	0.0659778	-0.0998532	0.920461	0.999965
RCBTB1	1358.24	0.0628614	0.0908866	0.691691	0.489131	0.999965
TAF4	728.797	-0.00536642	0.0903779	-0.0593496	0.952674	0.999965
PLA2G6	591.554	-0.0463092	0.0936141	-0.495418	0.620305	0.999965
ERC1	5428.39	0.177419	0.0881466	2.01303	0.044111	0.999965
SAE1	16650.9	-0.029194	0.0880388	-0.331609	0.740184	0.999965
KIAA0825	19.6794	-0.0472435	0.0447437	-1.05371	0.292018	0.999965
C1orf112	2346.36	-0.00998767	0.0863183	-0.115656	0.907925	0.999965
MIR7856	0	NA	NA	NA	NA	NA
GGTLC1	0	NA	NA	NA	NA	NA
CLCA4-AS1	31.6332	0.0205388	0.0630125	0.326886	0.743754	0.999965
CLCA3P	0.882417	-0.00572895	0.00987737	-0.598828	0.549288	0.999965
GSTM2	3.41086	0.0641424	0.02922	2.60216	0.00926376	0.999965
DERL3	305.333	0.0907142	0.0950207	0.955722	0.339213	0.999965
CTU2	1357.19	0.179203	0.0943684	1.89905	0.0575573	0.999965
RIPK1	829.392	-0.0204145	0.094273	-0.2163	0.828754	0.999965
MIR548AC	0.575182	0.00380677	0.00888182	0.615609	0.538153	0.999965
LINC01140	9.61185	0.0426871	0.046114	0.931357	0.351669	0.999965
ECI2	4211.29	-0.0106596	0.0942935	-0.11303	0.910007	0.999965
LINC01364	0.619849	-0.00716933	0.0122982	-0.561326	0.574575	0.999965
PKN2-AS1	6.91381	-0.07679	0.0365459	-2.27074	0.0231627	0.999965
MUC20	4.61474	0.00490335	0.0264466	0.190443	0.848962	0.999965
SUPT20H	2163.52	0.011464	0.0905787	0.12651	0.899328	0.999965
ZIM2	0	NA	NA	NA	NA	NA
ITPK1	1257.81	0.0607549	0.095071	0.639514	0.522489	0.999965
CYP4B1	0	NA	NA	NA	NA	NA
NRXN1	2.90624	0.00310133	0.0151911	0.204311	0.838111	0.999965
CCDC14	2720.94	-0.0308454	0.0747347	-0.412829	0.679732	0.999965
CEACAM1	16.5798	0.0172592	0.0434518	0.405113	0.685394	0.999965
PEMT	2029.33	0.0330954	0.0915501	0.361721	0.71756	0.999965
TMEM218	1153.63	-0.0438432	0.0951438	-0.460462	0.645184	0.999965
GBP3	3.83399	0.0329076	0.024656	1.48687	0.137048	0.999965
ORC5	3176	-0.0497395	0.094836	-0.524345	0.600039	0.999965
ROBO3	344.495	0.00836198	0.0829918	0.101093	0.919477	0.999965
TTC7A	626.156	0.00421087	0.0878819	0.0479999	0.961716	0.999965
TRIM68	594.834	0.0743317	0.0949586	0.783542	0.433309	0.999965
LOC729930	0	NA	NA	NA	NA	NA
GBP6	1.49582	0.00971566	0.0143163	0.963586	0.335253	0.999965
TTC21A	42.5871	0.00634865	0.0549689	0.11602	0.907637	0.999965
GBP1P1	0.599138	-0.00315287	0.0119878	-0.226045	0.821166	0.999965
LRRC8C-DT	25.3706	-0.0322395	0.0688896	-0.470459	0.638027	0.999965
CES2	2534.71	0.0815658	0.0890219	0.916137	0.359595	0.999965
ACSL1	2878.91	-0.0233576	0.0937509	-0.249216	0.803194	0.999965
GEMIN8P4	187.02	-0.0186772	0.0922445	-0.202123	0.839821	0.999965
OR10J1	0	NA	NA	NA	NA	NA
ZBTB25	576.709	-0.0919142	0.0935443	-0.983301	0.325459	0.999965
DECR2	261.157	-0.0732902	0.0926992	-0.792581	0.428022	0.999965
SNORD3G	0.107223	0.00161864	0.0088547	0.180536	0.856732	0.999965
VTRNA1-1	1.41511	-0.0118885	0.0175157	-0.687427	0.491813	0.999965
LINC01763	1.32685	0.0021632	0.0103553	0.213383	0.831028	0.999965
ZNF644	3014.42	-0.0346791	0.0607025	-0.572583	0.566927	0.999965
TMEM14A	940.576	0.0136336	0.0950965	0.143263	0.886083	0.999965
MRPL42	8079.65	-0.0220573	0.0882225	-0.250001	0.802586	0.999965
RNF121	902.303	0.0103491	0.0951174	0.108731	0.913416	0.999965
FBXW7	1005.77	-0.0136766	0.0912792	-0.149684	0.881014	0.999965
CYFIP1	7321.2	-0.0167703	0.0937029	-0.178995	0.857942	0.999965
SMIM30	3553.7	0.00363987	0.0926489	0.0392748	0.968671	0.999965
HHLA3	710.494	0.062625	0.0900438	0.696646	0.486024	0.999965
TJAP1	2429.39	0.0366347	0.0951176	0.385089	0.700172	0.999965
TDRKH	981.899	-0.0210089	0.0944773	-0.222579	0.823863	0.999965
ZBTB14	828.496	-0.0833015	0.0951377	-0.875942	0.381061	0.999965
GAS2	24.7269	0.0791047	0.0648814	1.23114	0.218269	0.999965
SLC6A8	11243.3	-0.00458232	0.0900719	-0.0508729	0.959427	0.999965
ZFAT	773.017	0.00571867	0.0949954	0.0602523	0.951955	0.999965
ADAMDEC1	0.238278	0.00373282	0.0088761	0.373008	0.709142	0.999965
SYK	2120.29	-0.0661484	0.0930026	-0.711067	0.477043	0.999965
ABCG2	462.151	-0.0368833	0.0750852	-0.490507	0.623775	0.999965
NDST2	1773.74	0.176022	0.0937333	1.87856	0.0603052	0.999965
SAMD8	1713.04	-0.0200322	0.0917545	-0.218339	0.827165	0.999965
ZFP1	706.457	-0.0168393	0.0662108	-0.254095	0.799422	0.999965
IKBIP	2102.4	0.0514939	0.0789039	0.65298	0.513769	0.999965
C9orf85	409.139	0.0386668	0.0893976	0.431722	0.665944	0.999965
IGSF6	34.7271	-0.0136357	0.057775	-0.235404	0.813895	0.999965
TMEM270	0.575182	0.00380677	0.00888182	0.615609	0.538153	0.999965
ELMOD2	1736.1	5.57968e-05	0.0662387	0.000841861	0.999328	0.999965
CNTN4	0	NA	NA	NA	NA	NA
PRG4	13.421	-0.0360168	0.0453518	-0.812592	0.416452	0.999965
IL13	2.27889	0.00079225	0.0199671	0.0382452	0.969492	0.999965
MRPS18C	1349.97	-0.0262767	0.0948826	-0.276749	0.781973	0.999965
DLGAP4	778.373	0.0208469	0.0893058	0.233793	0.815146	0.999965
CEP112	508.664	-0.0933903	0.0837495	-1.11597	0.264436	0.999965
SIGLEC9	0	NA	NA	NA	NA	NA
BCHE	189.474	0.0602973	0.0665259	0.914603	0.3604	0.999965
DIPK1A	725.214	-0.0157229	0.0790616	-0.198613	0.842566	0.999965
SNORD21	15.087	-0.0208618	0.0547912	-0.384664	0.700487	0.999965
SNORA66	23.3107	-0.0188257	0.0483506	-0.383128	0.701625	0.999965
NPIPB5	61.0427	0.0373387	0.0709051	0.522871	0.601064	0.999965
ABL2	3924.48	0.00559771	0.0947943	0.059063	0.952902	0.999965
AURKAIP1	7156.74	-0.00104427	0.0886577	-0.0117791	0.990602	0.999965
NCAPH	5403.23	0.0350239	0.0887626	0.394554	0.693172	0.999965
ZNF445	1605.29	-0.0692829	0.08965	-0.772897	0.439583	0.999965
PROM2	16.776	-0.00720353	0.0475985	-0.155345	0.87655	0.999965
TMEM74B	203.423	0.0029483	0.0649896	0.0455862	0.96364	0.999965
SIRPB1	1.62474	-0.00706413	0.00937115	-1.07134	0.284015	0.999965
PPIF	17077.6	-0.050933	0.0867068	-0.587411	0.556928	0.999965
TSPAN1	13.4487	0.0322411	0.0501151	0.642801	0.520353	0.999965
SLC26A8	1.41452	-0.0053903	0.0188457	-0.275379	0.783025	0.999965
CCDC18-AS1	327.306	-0.0725886	0.0944257	-0.77065	0.440914	0.999965
ASB7	1354.25	-0.0271759	0.094867	-0.28635	0.77461	0.999965
GEMIN7	1110.82	-0.0364097	0.0943831	-0.386009	0.69949	0.999965
MORF4L1	13548.3	-0.0274086	0.0870807	-0.314759	0.752944	0.999965
PAX7	0	NA	NA	NA	NA	NA
THEM6	1872.08	0.0403616	0.0912797	0.442483	0.65814	0.999965
NIPA2	4224.16	-0.0422497	0.09255	-0.456439	0.648074	0.999965
DIO1	4.91855	0.00654794	0.0195325	0.346962	0.72862	0.999965
PLPP4	194.712	0.0101762	0.0906122	0.112614	0.910336	0.999965
MYEOV	7.6595	-0.0306525	0.0345758	-0.886326	0.375442	0.999965
CEMIP	88.7226	-0.0174223	0.0790748	-0.221343	0.824826	0.999965
ST3GAL6	486.142	-0.0022582	0.093545	-0.0241069	0.980767	0.999965
FGGY	158.885	0.00163817	0.0784765	0.0210056	0.983241	0.999965
MEF2B	2.60529	-0.0119241	0.0219874	-0.571141	0.567904	0.999965
CLEC1B	0	NA	NA	NA	NA	NA
EIF4E1B	1.70892	-0.00922679	0.0171074	-0.586632	0.557451	0.999965
TRIP10	476.956	-0.00498102	0.0536695	-0.0930126	0.925894	0.999965
MIR378G	0	NA	NA	NA	NA	NA
EZR	11759.5	-0.0794363	0.0812943	-0.977126	0.328507	0.999965
CPSF3	4917.01	-0.0100142	0.0834903	-0.11992	0.904546	0.999965
FBXW11	5301.16	-0.132571	0.0840465	-1.57733	0.114719	0.999965
AP2A2	2588.74	-0.0221509	0.0951161	-0.23298	0.815777	0.999965
ZNF160	486.093	-0.0438133	0.0894047	-0.489734	0.624322	0.999965
PUS10	216.191	-0.0364171	0.0721494	-0.503426	0.614665	0.999965
UBE2V1	127.99	-0.0483376	0.081577	-0.589994	0.555195	0.999965
VSIG4	0.119139	0.00161864	0.0088547	0.187095	0.851586	0.999965
CNIH3	593.156	-0.0513975	0.08835	-0.583008	0.559888	0.999965
NUDT16L1	1955.78	0.0564439	0.0945948	0.596528	0.550823	0.999965
SLC44A3	121.222	0.0552334	0.0600998	0.931829	0.351425	0.999965
CTC1	1259.02	0.0363684	0.0837149	0.434993	0.663568	0.999965
LOC729970	507.818	-0.13737	0.0931459	-1.4787	0.139221	0.999965
LOC101928118	1.14917	-0.00100803	0.0128441	-0.081674	0.934906	0.999965
JAKMIP1	192.095	-0.0303087	0.0628971	-0.484843	0.627787	0.999965
LINC01650	0	NA	NA	NA	NA	NA
LINC02607	0	NA	NA	NA	NA	NA
LINC02764	0.305311	-0.00454977	0.00888126	-0.501516	0.616008	0.999965
CLASP2	3799.76	-0.0491975	0.0919904	-0.534798	0.592789	0.999965
TBC1D2B	2308.2	0.0358723	0.093503	0.383859	0.701083	0.999965
RPS6	64908.4	-0.0221997	0.0948586	-0.234028	0.814964	0.999965
USP2	267.11	0.00683286	0.0830529	0.082552	0.934208	0.999965
PTBP2	1264.73	-0.0420551	0.0806219	-0.521558	0.601978	0.999965
DPYD-AS1	0.107223	0.00161864	0.0088547	0.180536	0.856732	0.999965
LINC01776	0	NA	NA	NA	NA	NA
FSTL4	264.957	-0.00300728	0.041754	-0.0722457	0.942406	0.999965
ZNF224	887.361	-0.000846258	0.0761077	-0.0111081	0.991137	0.999965
MIR548N	0	NA	NA	NA	NA	NA
ALDH18A1	17621.7	-0.0622851	0.086867	-0.717021	0.473361	0.999965
SYDE1	1553.43	0.0286162	0.0897083	0.31926	0.749529	0.999965
DEPDC7	585.087	0.0593158	0.0742713	0.799193	0.424179	0.999965
NT5C2	1447.22	0.0259142	0.0932878	0.277613	0.781309	0.999965
ICA1	246.964	-0.0191916	0.0705741	-0.273189	0.784708	0.999965
TEAD2	819.296	-0.00369322	0.0765958	-0.0482871	0.961487	0.999965
NPY2R	0	NA	NA	NA	NA	NA
ANXA7	7138.5	0.0201684	0.0941597	0.214167	0.830417	0.999965
FGL1	2.47721	0.00642609	0.0115448	0.625767	0.531468	0.999965
TRMT13	1868.05	-0.0148961	0.0639633	-0.232853	0.815876	0.999965
LRRC39	64.7516	-0.00429344	0.0560165	-0.0764164	0.939088	0.999965
ARFIP1	1474.49	-0.00790673	0.072183	-0.109471	0.912829	0.999965
TUBGCP4	4213.66	-0.00761974	0.0904973	-0.0842012	0.932896	0.999965
RTCA-AS1	49.4686	0.0251585	0.0552044	0.45456	0.649426	0.999965
CACNB4	773.479	-0.0619532	0.0712111	-0.871537	0.383461	0.999965
MIR553	1.88649	0.00397371	0.0177863	0.224161	0.822632	0.999965
SGCA	1.05574	0.00756277	0.0133501	0.545756	0.585233	0.999965
BROX	1874	-0.0430747	0.0749099	-0.575343	0.565059	0.999965
CLK3	2905.63	-0.101793	0.0927562	-1.09777	0.272304	0.999965
HLA-DMB	47.2065	0.0425725	0.0507142	0.856278	0.391844	0.999965
KTN1	7429.77	0.00226567	0.0508624	0.0445424	0.964472	0.999965
TAOK1	5301.05	-0.0234097	0.0690649	-0.339078	0.734551	0.999965
CCDC92	186.309	0.0200621	0.0830152	0.243012	0.807996	0.999965
MKRN2	3813.14	0.0432612	0.093943	0.46043	0.645207	0.999965
LINC01349	0	NA	NA	NA	NA	NA
FAM219B	1226.89	0.0136347	0.095027	0.143544	0.885861	0.999965
NDUFS2	8461	-0.0134739	0.0811019	-0.166141	0.868046	0.999965
LDLRAD4	207.756	-0.0190823	0.0493377	-0.389264	0.697081	0.999965
EXTL2	1146.47	0.0136684	0.0862913	0.158276	0.874239	0.999965
DYNC2H1	2447.4	0.00321787	0.0495478	0.0649332	0.948227	0.999965
PGLYRP2	0	NA	NA	NA	NA	NA
EEFSEC	1363.09	0.0160623	0.0927972	0.173224	0.862475	0.999965
LOC102606465	290.443	-0.0253222	0.0931754	-0.271555	0.785964	0.999965
LOC101928370	13.9586	0.0369628	0.0419227	0.897453	0.369477	0.999965
OLFM3	0	NA	NA	NA	NA	NA
ELOC	3033.28	-0.00206595	0.0914757	-0.0225764	0.981988	0.999965
SPIN4	941.727	-0.0487344	0.0939333	-0.518389	0.604187	0.999965
TTC23L	32.7377	-0.0303454	0.0602586	-0.509764	0.610217	0.999965
RANBP3L	17.5651	0.00677507	0.0485976	0.138238	0.890052	0.999965
ECD	2737.04	-0.00589148	0.0808695	-0.0728228	0.941947	0.999965
THRB	1278.32	-0.0750874	0.0846622	-0.887736	0.374683	0.999965
SERPINA3	0.846976	0.00645899	0.0123229	0.577873	0.56335	0.999965
CD69	0.232037	-0.00446979	0.00887106	-0.435372	0.663292	0.999965
SMAD5	5704.49	-0.00953787	0.0731637	-0.130355	0.896286	0.999965
CCIN	1.4778	0.00628442	0.0205204	0.317934	0.750535	0.999965
SMAD3	3238.38	-0.00890334	0.0951427	-0.0936057	0.925422	0.999965
KIAA0040	1034.41	0.0013793	0.0877422	0.0157365	0.987445	0.999965
HSD3B7	96.8556	-0.0269048	0.0664403	-0.40823	0.683105	0.999965
ADD1	7346.82	-0.0343214	0.0935552	-0.366882	0.713707	0.999965
WSCD2	2.78001	-0.0111342	0.015227	-0.874053	0.38209	0.999965
F2	2.86074	0.0145168	0.0244282	0.580939	0.561281	0.999965
CRYBB2	2.25638	0.0148754	0.0202165	0.757933	0.448491	0.999965
TMPRSS11A	0	NA	NA	NA	NA	NA
C20orf203	3.97507	-0.0229892	0.0195383	-1.40176	0.160987	0.999965
SPATA46	4.18801	-0.0135606	0.029492	-0.485336	0.627438	0.999965
OLFML1	5.97248	0.0297957	0.0225534	1.52435	0.127421	0.999965
NRROS	11.0264	-0.0274944	0.0409516	-0.696825	0.485913	0.999965
STIMATE	951.361	0.161623	0.0908292	1.7789	0.0752557	0.999965
ZNF773	406.936	-0.0167303	0.0950016	-0.175981	0.860309	0.999965
ZNF699	101.023	0.0360195	0.0850478	0.426368	0.66984	0.999965
PEAK3	0.48312	-0.00107666	0.011175	-0.0845315	0.932634	0.999965
TEX9	265.092	-0.0292335	0.0573839	-0.509202	0.610611	0.999965
LOC101928436	0.669724	-0.00039717	0.00924049	-0.0348984	0.972161	0.999965
CLIC1	4134.62	0.00671074	0.0950887	0.0705654	0.943744	0.999965
GRIA1	0.305311	-0.00454977	0.00888126	-0.501516	0.616008	0.999965
GAA	3382.71	0.0492158	0.076056	0.64814	0.516894	0.999965
ACTG1P4	0.763278	-0.00656499	0.00913972	-0.801938	0.422589	0.999965
HHLA2	0.556984	-0.00534536	0.00898324	-0.670489	0.502546	0.999965
AKR1C3	3.13409	-0.0221601	0.0257789	-0.869917	0.384346	0.999965
ALPK1	212.833	0.0454598	0.0818279	0.558505	0.5765	0.999965
TIMP4	3.48175	0.0130742	0.0159519	0.999374	0.317614	0.999965
ABT1	3834.98	-0.0407209	0.0888845	-0.458145	0.646848	0.999965
PDCD6IP	6197.01	-0.0262487	0.0838256	-0.313133	0.754179	0.999965
BHLHB9	0.152656	-0.00255551	0.0088547	-0.30314	0.761783	0.999965
GALNT12	440.015	-0.0172553	0.0700397	-0.247046	0.804872	0.999965
LOC100129138	3.36036	0.0198039	0.0256141	0.787848	0.430785	0.999965
LINC01676	0	NA	NA	NA	NA	NA
EDA2R	484.635	0.0312389	0.083839	0.371915	0.709956	0.999965
EML2	816.963	0.00674053	0.0608037	0.111016	0.911604	0.999965
MEMO1	1001.37	-0.0116971	0.0921766	-0.126781	0.899114	0.999965
ETFBKMT	106.561	-0.0254989	0.0917958	-0.278457	0.780661	0.999965
VAV3-AS1	0	NA	NA	NA	NA	NA
SF1	18667.5	0.00401575	0.0937062	0.0428554	0.965817	0.999965
TBC1D23	1609.42	-0.0127224	0.0728167	-0.174632	0.861369	0.999965
CEP97	961.939	-0.0369093	0.0664065	-0.556231	0.578053	0.999965
TRIM17	30.4908	-0.0709292	0.0560666	-1.28088	0.200237	0.999965
PDLIM5	5125.46	-0.0119404	0.0895979	-0.133242	0.894002	0.999965
BTF3	38417.9	-0.00277652	0.0930923	-0.0298247	0.976207	0.999965
GPAT3	1804.07	-0.00355095	0.0926422	-0.038307	0.969443	0.999965
CCNT2	1516.62	-0.0280881	0.0670769	-0.418884	0.675301	0.999965
RPUSD1	3417.26	0.0166707	0.0914356	0.182291	0.855354	0.999965
PPFIBP2	77.0401	0.0130788	0.0593787	0.222688	0.823778	0.999965
RPL35A	24532.8	-0.00644511	0.0914365	-0.070486	0.943807	0.999965
RPL34	16210.3	0.0383837	0.0772698	0.496753	0.619363	0.999965
ACTN3	1.92983	0.00779177	0.0204582	0.401912	0.687749	0.999965
ASIC2	2.60972	0.0146986	0.0160886	1.04389	0.296538	0.999965
CENPP	603.028	-0.0865971	0.0950367	-0.910301	0.362664	0.999965
SNX10	1049.51	-0.031893	0.0824612	-0.386595	0.699056	0.999965
JUND	7713.85	-0.123149	0.0947226	-1.30043	0.193455	0.999965
VARS2	2638.41	-0.0064009	0.0889453	-0.0719966	0.942605	0.999965
SPATA42	0	NA	NA	NA	NA	NA
HDAC11	312.111	-0.044656	0.077253	-0.580477	0.561593	0.999965
LORICRIN	3.16604	-0.0173624	0.0190764	-1.02663	0.304594	0.999965
ARIH2	7839.04	-0.0438808	0.0841543	-0.521435	0.602064	0.999965
PCF11	2126.85	-0.000821879	0.0812264	-0.0101136	0.991931	0.999965
PIK3R3	284.829	-0.101254	0.0862871	-1.17134	0.241463	0.999965
NDUFAF6	1000.6	-0.0457568	0.0918147	-0.498552	0.618095	0.999965
H3-2	0.119139	0.00161864	0.0088547	0.187095	0.851586	0.999965
HDGFL2	6178.67	-0.0122576	0.0951452	-0.128852	0.897475	0.999965
SCARNA2	11.4454	-0.0304112	0.0428349	-0.735601	0.461973	0.999965
TDRD6	110.857	-0.0214265	0.0569398	-0.374884	0.707747	0.999965
TP63	1.89463	0.0141295	0.0194803	0.729759	0.465538	0.999965
ZNF780A	1214.07	0.0104393	0.0768358	0.135769	0.892004	0.999965
ACP6	1217.93	0.0419401	0.0939611	0.446776	0.655037	0.999965
NT5E	15.3887	0.0347987	0.0329241	1.13736	0.255387	0.999965
DAB2IP	1742.76	0.0062336	0.0913306	0.0682976	0.945549	0.999965
KIAA1324	22.7288	-0.048191	0.0595634	-0.824883	0.409438	0.999965
GLYCTK	349.339	-0.0234788	0.0919853	-0.255048	0.798686	0.999965
CLEC4M	0	NA	NA	NA	NA	NA
PPP2R5C	5786.74	-0.0440076	0.094497	-0.465663	0.641457	0.999965
GFI1	467.942	-0.0158566	0.0578933	-0.274686	0.783557	0.999965
PFN1	43522.8	-0.0225	0.0920451	-0.244448	0.806884	0.999965
ENPP3	17.1513	-0.0488828	0.0406567	-1.26698	0.205162	0.999965
KIF16B	430.716	-0.0247599	0.0792449	-0.311983	0.755053	0.999965
PHTF1	1483.6	-0.0263769	0.0931388	-0.283004	0.777174	0.999965
[truncated: 22,102 more rows]

## Sheet: FH-DND1-Y102A
gene_name	baseMean	log2FoldChange	lfcSE	stat	pvalue	padj
DDX11L1	0	NA	NA	NA	NA	NA
WASH7P	61.9258	-0.22989	0.163193	-1.40456	0.160152	0.999106
LOC729737	4.19451	0.0837203	0.0772572	1.12345	0.261248	0.999106
LOC102725121	0.910717	-0.0145812	0.0319313	-0.434496	0.663929	0.999106
TGIF1	444.95	-0.0267988	0.15521	-0.172526	0.863024	0.999106
PRDX6	11247.4	0.0660774	0.123099	0.536793	0.59141	0.999106
LOC101928626	0.162994	0.012374	0.0279505	0.374558	0.707989	0.999106
CIC	2399.87	0.178757	0.164252	1.08832	0.276455	0.999106
LOC100133331	49.9971	0.148757	0.150653	0.985809	0.324227	0.999106
LOC100288069	17.3106	0.0164124	0.122468	0.132413	0.894658	0.999106
FAM87B	4.31622	-0.00636982	0.065224	-0.0978491	0.922052	0.999106
LINC00115	43.5007	0.0660902	0.163732	0.404102	0.686138	0.999106
LINC01128	665.184	0.0459144	0.158866	0.288903	0.772656	0.999106
FAM41C	0.280372	0.00463097	0.0281096	0.1371	0.890952	0.999106
LINC02593	448.002	-0.179461	0.168063	-1.06855	0.285274	0.999106
PLEC	1342.42	0.172439	0.162384	1.06174	0.288352	0.999106
PLEKHN1	29.8842	0.13061	0.146865	0.898115	0.369124	0.999106
MPP2	1242.68	-0.037997	0.164038	-0.231686	0.816782	0.999106
CFTR	3.41482	-0.125806	0.0746524	-1.91854	0.0550432	0.999106
ELN	0.330738	0.000521849	0.0279689	0.017642	0.985924	0.999106
SEPTIN12	5.40303	-0.124466	0.100355	-1.2594	0.207886	0.999106
RBM19	1983.12	0.0319667	0.156133	0.204731	0.837782	0.999106
CCDC120	294.617	0.2113	0.152587	1.38518	0.165998	0.999106
GUCA2A	0	NA	NA	NA	NA	NA
INO80D	501.535	-0.287047	0.164892	-1.74134	0.0816232	0.999106
CCDC34	1316.39	-0.114903	0.163628	-0.70228	0.482504	0.999106
C12orf43	1436.53	0.15723	0.147382	1.06686	0.286034	0.999106
LOC100288175	44.5062	-0.014284	0.156312	-0.0921354	0.92659	0.999106
LILRB5	0	NA	NA	NA	NA	NA
CCDC169	67.455	-0.137204	0.161204	-0.859693	0.389958	0.999106
CLRN1	0.249241	-0.00522466	0.0278716	-0.191793	0.847904	0.999106
SPDYE17	0.127471	-0.00522466	0.0278716	-0.191793	0.847904	0.999106
RAD17	659.942	-0.244916	0.162028	-1.51142	0.130681	0.999106
SH2D3C	142.153	-0.105327	0.152274	-0.693435	0.488037	0.999106
ZNF41	378.806	-0.193088	0.169006	-1.14268	0.253172	0.999106
VIL1	0.509884	-0.0168406	0.0284177	-0.607339	0.543626	0.999106
MDK	1723.55	-0.0128083	0.16592	-0.0772082	0.938458	0.999106
ALOX15B	4.49492	0.115319	0.0827477	1.54798	0.121626	0.999106
SLC25A1	14988.3	0.065042	0.126747	0.513173	0.60783	0.999106
DUSP9	260.235	0.0306163	0.166241	0.184422	0.853682	0.999106
UQCC3	979.898	0.0371623	0.151093	0.246059	0.805637	0.999106
MORC4	2467.26	-0.0100074	0.133749	-0.0748243	0.940355	0.999106
SCNN1D	178.557	0.235277	0.165617	1.42023	0.155541	0.999106
MRTFB	1573.98	-0.0441322	0.155853	-0.283092	0.777106	0.999106
MIR6726	0	NA	NA	NA	NA	NA
SNORD167	18.9192	0.00203675	0.126712	0.0161743	0.987095	0.999106
PUSL1	2148.22	0.115506	0.131438	0.878903	0.379454	0.999106
MSRB3	2079.71	0.0293056	0.137614	0.212929	0.831383	0.999106
FGFR3	1503.89	-0.0323187	0.139923	-0.230978	0.817332	0.999106
EWSR1	17711	0.0342452	0.121111	0.282759	0.777361	0.999106
TMA7	3912.31	0.0376665	0.150909	0.249607	0.802891	0.999106
MIR6727	3.13467	0.0129218	0.0734186	0.171322	0.863971	0.999106
NUPR1	155.648	-0.070975	0.166264	-0.427932	0.668701	0.999106
OSTF1	531.185	-0.251368	0.159673	-1.57347	0.115609	0.999106
ORC3	3313.22	-0.405784	0.165274	-2.45808	0.0139683	0.988139
MXRA8	259.785	-0.0963445	0.157891	-0.61033	0.541643	0.999106
SERPINC1	1.92095	-0.00758723	0.055266	-0.130778	0.895951	0.999106
SPRED2	1709.82	0.0857211	0.139683	0.61363	0.53946	0.999106
AK8	41.961	0.181905	0.154792	1.17234	0.241061	0.999106
GALNS	414.084	-0.0847844	0.155319	-0.545354	0.58551	0.999106
FBXW8	919.674	0.0293822	0.155531	0.188909	0.850164	0.999106
IKBKG	219.598	-0.00497899	0.160475	-0.0310378	0.975239	0.999106
PSME1	1717.95	0.157143	0.13451	1.16838	0.242654	0.999106
SETDB1	3214.74	0.0951971	0.129718	0.733821	0.463058	0.999106
MRPL20-AS1	1555.89	0.160527	0.12696	1.26435	0.206103	0.999106
PAQR3	2567.25	-0.263072	0.160651	-1.63774	0.101476	0.999106
LINC01770	5.40386	-0.0973657	0.087047	-1.23471	0.216938	0.999106
CARD8	511.043	-0.0190317	0.152557	-0.124725	0.900741	0.999106
PPIP5K2	1677.11	-0.436519	0.16806	-2.61524	0.00891655	0.988139
ST18	1.30565	-0.0365645	0.0378676	-1.22662	0.219965	0.999106
LOC105378586	2.34905	0.053844	0.0581103	1.02075	0.307372	0.999106
IFT81	1047.07	-0.389027	0.16479	-2.36283	0.0181358	0.988139
ASAP3	276.163	0.02289	0.167259	0.136949	0.891071	0.999106
CRELD1	504.644	0.0889595	0.167402	0.531559	0.595031	0.999106
NLRP2	0	NA	NA	NA	NA	NA
ZNF232	561.162	0.129706	0.145598	0.891425	0.372701	0.999106
MMP23A	0.545407	-0.00595727	0.0284843	-0.170001	0.86501	0.999106
CAST	6718.48	-0.210067	0.157483	-1.33396	0.182215	0.999106
SCN1A	0.851926	-0.0273042	0.0335193	-0.928532	0.353131	0.999106
AASDH	615.506	-0.354581	0.155712	-2.27599	0.0228467	0.999106
SUMO3	3337.4	0.107472	0.130895	0.821104	0.411587	0.999106
AFP	2.85501	0.110484	0.0698492	1.82107	0.0685969	0.999106
AFM	0.875194	-0.025117	0.0324132	-0.891404	0.372713	0.999106
CASP3	3180.4	-0.247261	0.166312	-1.48736	0.136921	0.999106
CALD1	3571.33	-0.188656	0.165759	-1.13828	0.255004	0.999106
IDE	4353.44	-0.318883	0.16865	-1.89328	0.058321	0.999106
DAXX	1436.96	0.0658935	0.13108	0.502763	0.615131	0.999106
SGCE	1918.58	-0.0424494	0.147816	-0.287162	0.773988	0.999106
HLA-C	3582.11	0.104369	0.158697	0.657771	0.510685	0.999106
CNTD1	52.0678	-0.171594	0.166079	-1.03932	0.298657	0.999106
EBAG9	685.733	-0.332855	0.16741	-1.9894	0.0466569	0.999106
ZNF208	4.4376	-0.0910727	0.0788313	-1.2969	0.194667	0.999106
IGF1	5.90324	-0.0604818	0.0840111	-0.736625	0.46135	0.999106
SLC11A2	2854.32	0.132591	0.12972	1.02206	0.306753	0.999106
CD4	34.2635	-0.147491	0.161479	-0.911813	0.361867	0.999106
RMDN2	96.9345	-0.132387	0.169149	-0.784659	0.432653	0.999106
CENPX	3035.08	0.0457367	0.130483	0.350516	0.725952	0.999106
OGFOD3	744.571	0.172041	0.135735	1.26768	0.204914	0.999106
SLC25A39	8020.75	-0.0639272	0.139532	-0.458163	0.646835	0.999106
ELP4	802.913	-0.186936	0.151176	-1.23665	0.216216	0.999106
C2	40.6952	-0.195683	0.15629	-1.2586	0.208174	0.999106
TSNARE1	146.663	0.109718	0.169064	0.649959	0.515719	0.999106
TDRP	1586.99	-0.0807389	0.140004	-0.576639	0.564183	0.999106
ZKSCAN7	6.35384	0.0725213	0.0855253	0.899843	0.368204	0.999106
RAB5C	6933.27	-0.0997386	0.121471	-0.821102	0.411588	0.999106
LOC105378591	0.447324	-0.00207173	0.0283138	-0.0835197	0.933438	0.999106
RRAGB	268.455	-0.123881	0.150257	-0.824181	0.409837	0.999106
ELF3-AS1	10.5253	0.0314696	0.100611	0.321706	0.747675	0.999106
RDH13	181.896	0.0542538	0.160638	0.337326	0.735871	0.999106
ULK3	4329.95	-0.0074743	0.130473	-0.0572874	0.954316	0.999106
GTF2IP20	477	-0.0684883	0.151711	-0.451192	0.651851	0.999106
LINC01611	0	NA	NA	NA	NA	NA
PRKCZ-AS1	49.3954	0.0607488	0.155754	0.38822	0.697853	0.999106
MGST2	1110.5	-0.0254915	0.14418	-0.17684	0.859634	0.999106
YJEFN3	341.382	-0.289762	0.161478	-1.79421	0.0727804	0.999106
FBXO11	1682.96	0.0335406	0.153745	0.218102	0.827349	0.999106
FAAP20	1251.51	-0.0173268	0.150923	-0.114812	0.908594	0.999106
ATG16L1	1066.84	0.179262	0.13947	1.28539	0.198656	0.999106
NFIC	2705.93	0.282291	0.154	1.83312	0.0667849	0.999106
PBRM1	3185.28	-0.145298	0.162188	-0.895791	0.370364	0.999106
LOC100129534	156.083	0.063723	0.165798	0.384423	0.700665	0.999106
PRDM15	862.646	0.172911	0.134671	1.28383	0.199202	0.999106
CPA4	9.76057	0.0135249	0.100493	0.13772	0.890462	0.999106
ADCY3	2810.51	0.139483	0.133314	1.04625	0.295446	0.999106
HROB	984.872	0.129069	0.145279	0.888355	0.37435	0.999106
PLCH2	0.162994	0.012374	0.0279505	0.374558	0.707989	0.999106
TNFSF8	0.192383	0.00792113	0.0278736	0.344111	0.730763	0.999106
CRCP	1564.59	-0.0754908	0.13071	-0.577608	0.563529	0.999106
SARS1	10177.4	-0.054559	0.130692	-0.417469	0.676336	0.999106
SORD	1980.04	0.031136	0.129371	0.240698	0.809789	0.999106
RMDN3	2038.62	0.0949312	0.127413	0.745066	0.456232	0.999106
RNF5	714.731	-0.0601841	0.146037	-0.412353	0.680081	0.999106
COPG2	3300.07	0.027004	0.122519	0.220415	0.825548	0.999106
EPN3	8.19995	-0.164777	0.112423	-1.51995	0.128523	0.999106
PRDM16-DT	38.1708	-0.0567796	0.15914	-0.357549	0.720681	0.999106
BAG6	8250.01	0.0671859	0.124071	0.54151	0.588156	0.999106
ZNF14	226.312	-0.273877	0.166081	-1.6542	0.0980867	0.999106
ADCY6	1791.04	0.211421	0.153542	1.37696	0.168526	0.999106
PPP1CC	14375.8	-0.18372	0.156229	-1.17606	0.239571	0.999106
ILF3	24619.5	0.0725533	0.1232	0.588907	0.555923	0.999106
C19orf44	797.813	-0.0535871	0.151583	-0.353405	0.723785	0.999106
KLF7	265.796	-0.036343	0.165997	-0.218596	0.826965	0.999106
CHRAC1	1419.8	-0.0807862	0.155953	-0.518076	0.604406	0.999106
FOXD3	269.767	0.191727	0.166991	1.15055	0.249919	0.999106
FKBP8	11809.8	-0.0680111	0.158003	-0.43046	0.666861	0.999106
BZW1	4456.85	-0.278432	0.168015	-1.65861	0.0971938	0.999106
LRRC28	716.692	-0.100333	0.139322	-0.720169	0.471421	0.999106
MADD	1953.88	0.139954	0.146695	0.954014	0.340076	0.999106
C5orf63	139.052	-0.115187	0.168	-0.686399	0.492462	0.999106
TEK	0.535314	-0.0073174	0.0323321	-0.18371	0.854241	0.999106
IRS2	1124.97	0.0952878	0.167898	0.567701	0.570238	0.999106
BOP1	6682.53	0.0388937	0.147399	0.263882	0.791871	0.999106
EXOC6B	1143.47	0.147828	0.133024	1.11123	0.26647	0.999106
C19orf18	8.88159	-0.0277307	0.0974548	-0.286228	0.774703	0.999106
CDHR5	1.79219	-0.0310114	0.0555829	-0.564675	0.572295	0.999106
INPP5B	1001.68	-0.0810354	0.140164	-0.578083	0.563208	0.999106
GLT1D1	1.72397	0.0398053	0.0532056	0.795811	0.426142	0.999106
LINC01134	13.5643	-0.0215807	0.119711	-0.181367	0.85608	0.999106
LINC01345	0	NA	NA	NA	NA	NA
LINC01777	0	NA	NA	NA	NA	NA
TACC2	576.484	0.221113	0.16915	1.30875	0.190617	0.999106
SHOX2	300.138	-0.0457031	0.157743	-0.289324	0.772333	0.999106
NANOGNB	0	NA	NA	NA	NA	NA
EXOG	740.122	0.117607	0.14655	0.802857	0.422057	0.999106
ZNF195	1024.01	-0.382907	0.162939	-2.35166	0.0186897	0.988139
ERICH4	1.88585	0.0524671	0.0508676	1.40787	0.159168	0.999106
NDRG4	368.557	0.115063	0.167834	0.686533	0.492377	0.999106
VRK2	529.79	-0.322877	0.16886	-1.91778	0.0551394	0.999106
CELF2	3388.86	-0.0193746	0.160227	-0.120899	0.903771	0.999106
SEC11C	2300.37	-0.0154828	0.147172	-0.105217	0.916204	0.999106
ARID3B	1097.73	0.103051	0.14828	0.694857	0.487145	0.999106
POF1B	3.38556	-0.115425	0.0697698	-2.00283	0.0451958	0.999106
LCMT2	1415.11	0.0620724	0.131818	0.470959	0.63767	0.999106
JAKMIP2	879.745	-0.179578	0.168674	-1.06501	0.28687	0.999106
TRIM14	2372.19	0.164008	0.131784	1.24444	0.213338	0.999106
ARHGEF17	297.563	0.174571	0.160693	1.09024	0.275606	0.999106
ARHGEF11	1628.49	0.157018	0.150829	1.04086	0.297939	0.999106
LOC102724450	5.72272	0.0348604	0.0911599	0.379916	0.704008	0.999106
AIFM3	6.07698	0.0660321	0.0863344	0.77116	0.440612	0.999106
IL24	0.498482	-0.0109114	0.0280341	-0.573755	0.566133	0.999106
SGCZ	7.07581	-0.0570561	0.0752352	-0.756638	0.449267	0.999106
DMTN	499.77	0.0880271	0.168117	0.523915	0.600338	0.999106
CYTL1	0	NA	NA	NA	NA	NA
KCNJ16	0.244491	0.0155139	0.0280369	0.461758	0.644255	0.999106
LENEP	2.05202	-0.00465484	0.0590232	-0.07555	0.939777	0.999106
ZNF398	2410.23	0.105146	0.129473	0.812066	0.416754	0.999106
PNISR	5664.94	-0.318483	0.16515	-1.92962	0.0536538	0.999106
ALPK3	18.2141	-0.0273006	0.127865	-0.218114	0.82734	0.999106
ALKBH6	827.551	0.144492	0.147849	0.977843	0.328152	0.999106
CTNND1	133.652	0.0545619	0.168912	0.322651	0.746959	0.999106
BCL2L13	2937.35	0.0575444	0.12392	0.464365	0.642386	0.999106
DMD	561.706	-0.156783	0.157538	-0.994284	0.320084	0.999106
MUC4	0.0814969	0.0076915	0.0278693	0.254374	0.799207	0.999106
FSCN2	22.6346	0.0710636	0.14384	0.496394	0.619617	0.999106
EIF4G1	45742.2	0.187342	0.146433	1.27941	0.200752	0.999106
PPP2R5E	1731.02	-0.0301327	0.160478	-0.187768	0.851058	0.999106
NAA16	1063.58	-0.160244	0.158271	-1.01218	0.311451	0.999106
GPS2	2874.7	-0.0471283	0.123276	-0.382295	0.702243	0.999106
THAP3	804.073	0.100018	0.152773	0.654729	0.512642	0.999106
DLC1	2389.78	-0.0148327	0.143061	-0.103663	0.917437	0.999106
CAMTA1-DT	37.8774	0.0228058	0.162653	0.140942	0.887916	0.999106
SORBS1	503.855	0.0054796	0.150501	0.0363873	0.970974	0.999106
STK31	3.68456	-0.0716794	0.0786096	-0.942661	0.345854	0.999106
CD160	7.40136	0.0390025	0.106216	0.363494	0.716236	0.999106
ZNRD1	511.091	0.0467494	0.152159	0.307423	0.758521	0.999106
RHEBL1	77.6267	-0.0313628	0.169147	-0.184843	0.853352	0.999106
RPL10	39208.2	-0.0114187	0.150874	-0.0756842	0.93967	0.999106
ANK2	1349.1	-0.0126268	0.168092	-0.0750946	0.940139	0.999106
ROBO4	1.0564	-0.0218957	0.029397	-0.887698	0.374703	0.999106
TSEN2	1288.3	0.0908125	0.142526	0.637083	0.524071	0.999106
USP30	1066.21	0.145922	0.134051	1.08834	0.276446	0.999106
KDM6A	1721.35	-0.099585	0.142079	-0.700748	0.48346	0.999106
USHBP1	0.800251	-0.0245343	0.0365993	-0.65693	0.511226	0.999106
PRH1	0.469513	-0.0162588	0.028373	-0.579166	0.562477	0.999106
EVX1	1.62146	-0.00345318	0.0452751	-0.0755709	0.93976	0.999106
SLC8A1	10.4129	-0.0724418	0.0904985	-0.827498	0.407955	0.999106
RCC1	11070.9	0.0437851	0.127507	0.343394	0.731302	0.999106
GMPR2	1937.11	-0.0274372	0.133706	-0.205196	0.837419	0.999106
MMS22L	2081.82	-0.35777	0.168437	-2.12668	0.033447	0.999106
SNX14	2228.46	-0.0156257	0.151759	-0.102961	0.917994	0.999106
STXBP6	107.492	-0.183621	0.166763	-1.09967	0.271475	0.999106
TMCC1	635.63	-0.0304989	0.153624	-0.198382	0.842746	0.999106
TMEM94	2358.15	0.24688	0.153967	1.60353	0.108819	0.999106
LINC01714	0	NA	NA	NA	NA	NA
HNRNPUL2	1720.12	-0.00366805	0.123069	-0.029804	0.976223	0.999106
MCC	2316.44	0.0573979	0.149049	0.385024	0.70022	0.999106
IYD	0	NA	NA	NA	NA	NA
GNB1	21006.6	-0.0729094	0.116536	-0.625639	0.531552	0.999106
SLC25A36	2535.53	-0.279205	0.167562	-1.66737	0.0954414	0.999106
RERE-AS1	1.91427	0.0463722	0.0486359	1.07837	0.28087	0.999106
SNORD128	0	NA	NA	NA	NA	NA
ANGEL2	1845.1	-0.067309	0.144424	-0.465995	0.641219	0.999106
MIR6728	0.672877	-0.00919336	0.0293564	-0.281039	0.778681	0.999106
ENO1-AS1	57.0508	-0.179985	0.165711	-1.08616	0.277409	0.999106
TMEM51	412.286	0.180932	0.152628	1.18491	0.236052	0.999106
CD300LD	1.9662	0.0329032	0.0409077	0.938256	0.348113	0.999106
GRAMD1A	6365.47	0.143488	0.151445	0.947506	0.343381	0.999106
HSPB11	1284.71	-0.061639	0.148742	-0.414502	0.678506	0.999106
RHD	0	NA	NA	NA	NA	NA
IER5	2410.24	0.154998	0.136443	1.13619	0.255878	0.999106
DNAJC27	193.961	0.271666	0.161085	1.68845	0.0913258	0.999106
STK26	4980.66	-0.276949	0.161883	-1.71128	0.0870295	0.999106
GNG13	49.1308	-0.110386	0.144183	-0.775797	0.437869	0.999106
SIRT6	839.873	-0.0430303	0.156389	-0.275325	0.783066	0.999106
GPR83	16.3493	0.038455	0.11491	0.337515	0.735729	0.999106
MIR34AHG	199.635	0.0403385	0.159628	0.252726	0.80048	0.999106
UBE3D	910.479	-0.0574639	0.15093	-0.380805	0.703348	0.999106
LINC02606	39.9043	0.146354	0.164247	0.892286	0.372239	0.999106
PIK3CD-AS1	0	NA	NA	NA	NA	NA
PIK3CD-AS2	40.832	0.147933	0.151711	0.985156	0.324547	0.999106
TEX264	1761.68	0.00617298	0.148327	0.0416265	0.966796	0.999106
LETMD1	2044.25	0.133602	0.129364	1.0328	0.301696	0.999106
GLRX	613.247	-0.0330989	0.164797	-0.200858	0.840809	0.999106
CD2BP2	5172.58	0.130028	0.139943	0.929152	0.35281	0.999106
CFL2	3748.47	-0.32202	0.163268	-1.9734	0.0484502	0.999106
IL15RA	300.295	0.201237	0.145643	1.38145	0.167141	0.999106
CEP295NL	1.47427	0.0149109	0.0481692	0.318664	0.749981	0.999106
DPYS	0.472723	0.00225924	0.0280311	0.10682	0.914932	0.999106
PCM1	5926.85	-0.389596	0.166246	-2.36177	0.0181877	0.988139
RNF39	0.192383	0.00792113	0.0278736	0.344111	0.730763	0.999106
TMEM274P	6.20817	0.130212	0.0699329	2.72367	0.00645611	0.961226
MIR5697	0.82447	-0.00262626	0.0312256	-0.077691	0.938074	0.999106
ZCCHC8	2076.46	-0.0519403	0.131891	-0.393772	0.69375	0.999106
HLA-F	141.259	0.0341837	0.169002	0.202587	0.839458	0.999106
INTS11	4147.61	0.0248923	0.129558	0.192134	0.847637	0.999106
POU4F3	3.62261	0.0856115	0.0771635	1.14133	0.253732	0.999106
GRIP1	742.585	-0.0178661	0.152186	-0.117331	0.906597	0.999106
JAKMIP3	14.8881	0.0497683	0.0948481	0.538423	0.590285	0.999106
SPRYD3	1132.58	-0.0507792	0.130015	-0.390509	0.69616	0.999106
SRP19	3864.31	-0.0784596	0.15425	-0.508642	0.611003	0.999106
FAM104A	1175.18	0.0941031	0.145484	0.646784	0.517772	0.999106
OAS1	0.384765	0.0154162	0.0280307	0.563178	0.573313	0.999106
WDR4	1983.65	0.168594	0.137203	1.22876	0.219163	0.999106
MESP1	82.0747	0.010608	0.159894	0.0665327	0.946954	0.999106
DUSP26	22.2003	-0.0605089	0.14638	-0.420204	0.674337	0.999106
PLK5	3.15711	0.0668674	0.080068	0.84828	0.396282	0.999106
CORO2B	238.928	-0.0386003	0.167345	-0.230274	0.817879	0.999106
SH3BP5L	444.65	0.231854	0.141618	1.63691	0.101649	0.999106
MAPKAPK5	2793.26	0.0272721	0.12694	0.214843	0.82989	0.999106
RCHY1	986.462	-0.20094	0.169147	-1.18903	0.234427	0.999106
PIGQ	2026.18	0.0863637	0.143864	0.600367	0.548261	0.999106
ESCO1	929.063	-0.366807	0.167337	-2.20527	0.0274355	0.999106
CBLB	460.815	0.0284752	0.158628	0.179383	0.857637	0.999106
SPINK4	1.81291	0.0360569	0.0542802	0.672507	0.501261	0.999106
GPR63	628.084	0.0348374	0.1515	0.229854	0.818205	0.999106
CLPTM1L	8405.55	0.0489469	0.133071	0.367839	0.712993	0.999106
EXOSC10-AS1	73.8429	-0.264591	0.167098	-1.57904	0.114326	0.999106
IQCE	1182.14	0.081408	0.138753	0.586649	0.55744	0.999106
FAM83A	1.76015	-0.0285647	0.0515686	-0.616804	0.537364	0.999106
SCN1B	127.037	0.151623	0.167393	0.907683	0.364046	0.999106
MTOR-AS1	1.97197	-0.0841709	0.0567748	-2.0176	0.0436325	0.999106
LBP	2.94442	0.00250999	0.0699097	0.0371152	0.970393	0.999106
UBE3A	4753	-0.161302	0.152707	-1.05627	0.290843	0.999106
LINC01647	39.1851	0.0527252	0.115477	0.46264	0.643622	0.999106
ALDH3A2	3846.13	0.0529799	0.125903	0.420799	0.673902	0.999106
SMPD3	76.9399	-0.150441	0.16915	-0.893085	0.371812	0.999106
USP15	2720.17	-0.302822	0.167632	-1.81317	0.069806	0.999106
ZNF587	1014.15	0.200591	0.153576	1.30589	0.19159	0.999106
ADD3	4059.15	-0.280602	0.16163	-1.7364	0.0824937	0.999106
FBXO44	638.611	0.0602893	0.162155	0.372041	0.709863	0.999106
CAD	7953.21	0.322302	0.149647	2.15396	0.0312434	0.999106
DGAT1	962.447	0.0777497	0.169083	0.460044	0.645484	0.999106
PUDP	753.872	-0.0590581	0.15375	-0.384035	0.700952	0.999106
ATP1B4	0.417936	-0.00189582	0.0283191	-0.053062	0.957682	0.999106
HOXA5	2067.73	0.0240424	0.131296	0.18311	0.854711	0.999106
APOM	38.4545	-0.0495611	0.153198	-0.322002	0.747451	0.999106
METTL6	1063.02	-0.0984107	0.128678	-0.764774	0.444406	0.999106
KYAT1	831.102	-0.0482248	0.158365	-0.304572	0.760692	0.999106
SYNPR	0	NA	NA	NA	NA	NA
POMZP3	192.215	0.0408003	0.168161	0.242827	0.808139	0.999106
CYFIP2	7327.99	0.0914749	0.146285	0.625339	0.531748	0.999106
CLCN6	443.47	0.229026	0.169117	1.35398	0.175742	0.999106
NPPA-AS1	16.5993	-0.0382609	0.114679	-0.332953	0.73917	0.999106
PPIP5K1	628.488	-0.0101132	0.147256	-0.0686579	0.945262	0.999106
RNU5E-1	0	NA	NA	NA	NA	NA
TAF1B	1248.9	-0.386257	0.154823	-2.49511	0.0125919	0.988139
GLIS2	52.6923	0.0332754	0.164963	0.200368	0.841192	0.999106
CTNS	843.724	0.110906	0.160648	0.690159	0.490094	0.999106
CTH	978.596	-0.154155	0.151104	-1.02005	0.307707	0.999106
FCER2	0	NA	NA	NA	NA	NA
VPS8	1065.82	-0.0885299	0.135625	-0.652569	0.514034	0.999106
MIR6729	0	NA	NA	NA	NA	NA
GUCY1A1	570.543	-0.188843	0.169139	-1.11617	0.264351	0.999106
SIPA1L1	1801.23	0.150346	0.144553	1.0399	0.298386	0.999106
ESRP2	1783.73	0.147607	0.137612	1.07257	0.283465	0.999106
CFAP70	92.9989	0.0126181	0.167724	0.0748691	0.940319	0.999106
CPEB1	159.943	-0.174893	0.166491	-1.05	0.29372	0.999106
SPHK2	912.743	0.0420452	0.155946	0.269636	0.78744	0.999106
MIR6730	1.14114	-0.0095137	0.0408074	-0.219562	0.826213	0.999106
IRF3	1121.2	-0.0073874	0.152703	-0.0483925	0.961403	0.999106
BRWD1	3022.36	-0.538842	0.16211	-3.32843	0.000873373	0.869911
THAP8	135.372	0.0174866	0.166328	0.105163	0.916246	0.999106
TMEM91	70.3732	0.134664	0.161854	0.834622	0.40393	0.999106
PRAMEF1	0	NA	NA	NA	NA	NA
MFSD11	1059.32	0.0969989	0.157573	0.615582	0.53817	0.999106
AFF2	1064.89	0.0397792	0.162207	0.245091	0.806386	0.999106
SS18L1	516.774	0.118203	0.160283	0.737503	0.460816	0.999106
NFKB2	980.992	0.15884	0.155113	1.02427	0.305708	0.999106
MAGEA4	0	NA	NA	NA	NA	NA
POLD2	11217.9	0.0118759	0.147046	0.0807653	0.935629	0.999106
ZNF562	843.051	0.000472437	0.141486	0.00333856	0.997336	0.999478
MTHFD1L	6260.38	0.0668663	0.121489	0.550397	0.582047	0.999106
GLMN	1701.07	-0.156437	0.16884	-0.927221	0.353812	0.999106
C15orf40	1111.77	0.0895127	0.132147	0.677275	0.498232	0.999106
CYB5D1	1649.11	0.0675484	0.153368	0.440446	0.659614	0.999106
DENND3	323.825	0.0799418	0.163355	0.489833	0.624252	0.999106
KAZN-AS1	0.198875	0.000521848	0.0279689	0.017642	0.985924	0.999106
ZNF628	316.045	0.12608	0.163178	0.772244	0.43997	0.999106
RRP36	3189.4	-0.0315494	0.143079	-0.220498	0.825483	0.999106
PTPRR	5.65922	0.00965772	0.0884319	0.110262	0.912201	0.999106
TMEM51-AS1	14.7962	0.105728	0.123882	0.854328	0.392923	0.999106
MTMR9	1428.45	-0.0218656	0.163023	-0.134077	0.893342	0.999106
FXYD6	99.0528	0.0478926	0.155862	0.308788	0.757483	0.999106
C1orf195	1.78805	0.0110352	0.0525385	0.207407	0.835692	0.999106
SLC5A11	7.97639	0.079391	0.111444	0.721184	0.470796	0.999106
PRMT7	1754.32	-0.01964	0.139976	-0.140334	0.888396	0.999106
HSPA12A	1290.94	0.0274567	0.146938	0.186853	0.851776	0.999106
RIMS2	45.849	-0.10475	0.14727	-0.713546	0.475508	0.999106
DNAJC16	880.632	0.190966	0.139105	1.37278	0.16982	0.999106
SCARNA21B	0	NA	NA	NA	NA	NA
CBFB	2798.07	-0.0725665	0.154839	-0.468646	0.639323	0.999106
ZNF532	1.01649	0.0322695	0.0352198	1.08901	0.276152	0.999106
ZNF333	187.807	0.0646359	0.163293	0.396206	0.691953	0.999106
CNTN6	0	NA	NA	NA	NA	NA
FLJ37453	1280.23	-0.0378981	0.123972	-0.305694	0.759838	0.999106
ZEB1	1573.23	-0.410121	0.164482	-2.5211	0.0116988	0.988139
KLRD1	0.678122	0.000689809	0.0297968	0.0189023	0.984919	0.999106
KLRC3	4.28121	-0.0108378	0.0677149	-0.159279	0.873449	0.999106
DTNA	1770.25	-0.0415042	0.136265	-0.304544	0.760713	0.999106
ABLIM1	5555.68	0.0797614	0.145351	0.548713	0.583202	0.999106
PAN3	1325.62	-0.123893	0.162422	-0.762876	0.445537	0.999106
IP6K2	1619.9	0.022365	0.131923	0.169551	0.865364	0.999106
ZNF200	1434.55	-0.141675	0.149199	-0.949498	0.342367	0.999106
FCMR	12.1871	-0.0800785	0.118922	-0.661937	0.508012	0.999106
MYO19	1622.88	-0.0541182	0.140202	-0.385987	0.699506	0.999106
ATP6V0A1	4381.3	0.398997	0.146341	2.72673	0.00639651	0.961226
PACC1	1126.83	0.210163	0.128109	1.6407	0.10086	0.999106
TPTE2	3.19726	0.0137318	0.0656342	0.221082	0.825028	0.999106
RCN2	5652.86	-0.0794139	0.163081	-0.486985	0.626269	0.999106
SOX6	118.659	0.0627401	0.168711	0.371124	0.710545	0.999106
SMDT1	347.87	-0.247341	0.163942	-1.50792	0.131576	0.999106
CHURC1	585.41	-0.212153	0.165088	-1.28474	0.198883	0.999106
C22orf23	786.866	0.12514	0.159439	0.785025	0.432439	0.999106
ASH1L	2480.14	-0.111707	0.168188	-0.664136	0.506603	0.999106
ZNF561	602.954	0.0114424	0.147956	0.0772876	0.938395	0.999106
C1orf158	0.384765	0.0154162	0.0280307	0.563178	0.573313	0.999106
PKIB	706.368	-0.131118	0.1466	-0.894612	0.370994	0.999106
SREK1	4718.24	-0.412328	0.169132	-2.44691	0.0144088	0.988139
PET100	740.446	0.0184588	0.157941	0.116894	0.906944	0.999106
SPATA21	0.730017	0.0224302	0.0303634	0.818295	0.413189	0.999106
TAFA4	5.85175	-0.0198844	0.0959849	-0.208534	0.834812	0.999106
ZSWIM2	0	NA	NA	NA	NA	NA
ZNF454	1.04627	0.0266779	0.0449152	0.598334	0.549617	0.999106
NECAP2	1825.4	0.0410826	0.128093	0.320749	0.748401	0.999106
LINC01772	34.3309	0.0010532	0.159966	0.00665038	0.994694	0.999106
CROCCP3	129.202	0.0584159	0.157576	0.369647	0.711646	0.999106
LINC01783	12.5933	-0.0851767	0.116799	-0.741277	0.458526	0.999106
ADAMTS4	12.734	-0.0176283	0.113208	-0.15549	0.876435	0.999106
IMPA1	1424.48	-0.325461	0.164625	-1.97816	0.0479102	0.999106
IFI27	12.8918	-0.119847	0.122405	-0.981538	0.326328	0.999106
CROCCP2	1138.69	-0.013097	0.138292	-0.0946963	0.924556	0.999106
MST1P2	40.8794	-0.157879	0.140382	-1.13766	0.255262	0.999106
ESPNP	0.249241	-0.00522466	0.0278716	-0.191793	0.847904	0.999106
LOC105376805	40.6979	0.0431934	0.163477	0.263009	0.792544	0.999106
DOCK5	1021.5	0.176905	0.146736	1.20552	0.228001	0.999106
STX7	2712.5	-0.290374	0.151168	-1.92084	0.0547516	0.999106
ZDHHC21	829.275	-0.352433	0.166916	-2.1228	0.0337705	0.999106
TJP1	1158.2	-0.0848583	0.162547	-0.521893	0.601745	0.999106
SNORD73B	3.71671	-0.0793394	0.0678938	-1.30127	0.193165	0.999106
GOLGA8T	4.94924	-0.0131391	0.0869564	-0.148954	0.88159	0.999106
RPS18	41639.1	-0.0495451	0.155917	-0.317771	0.750659	0.999106
CDKN2A	7746.42	-0.00826695	0.14587	-0.0566767	0.954803	0.999106
KCNJ12	138.531	-0.0397201	0.15041	-0.264273	0.791569	0.999106
PRPF31	1626.52	0.039035	0.139977	0.278902	0.78032	0.999106
CYP20A1	722.621	0.15564	0.144664	1.07558	0.282114	0.999106
MS4A14	0	NA	NA	NA	NA	NA
ABCF1	4977	0.123845	0.135964	0.910849	0.362375	0.999106
CLTB	2622.46	-0.106363	0.136701	-0.778162	0.436474	0.999106
KDM4B	1888.67	0.0368938	0.153812	0.239896	0.810411	0.999106
ASB13	2426.65	0.083269	0.152702	0.545323	0.585532	0.999106
CALHM2	149.662	0.0152352	0.168455	0.0906511	0.92777	0.999106
ARHGEF10L	381.495	0.147919	0.169132	0.875282	0.381421	0.999106
FAM168B	6265.53	0.0753243	0.139028	0.541781	0.587969	0.999106
ODR4	851.472	-0.246858	0.16915	-1.46088	0.144049	0.999106
SLC48A1	663.505	0.153355	0.162992	0.941143	0.346631	0.999106
SPDEF	2.01026	0.0773116	0.0535962	1.98872	0.0467317	0.999106
PLA2G2D	0.117378	-0.00522466	0.0278716	-0.191793	0.847904	0.999106
PRXL2B	96.1478	-0.0101354	0.169149	-0.0597731	0.952336	0.999106
FUZ	900.085	0.0239729	0.168971	0.141972	0.887102	0.999106
ZNF536	863.11	0.0981145	0.167409	0.586169	0.557762	0.999106
LARP4	4668.34	-0.278835	0.169132	-1.6513	0.0986779	0.999106
USP19	3294.17	0.112608	0.121362	0.927838	0.353492	0.999106
EMC1-AS1	16.9425	0.107371	0.126785	0.848745	0.396023	0.999106
CRP	0	NA	NA	NA	NA	NA
CD79B	0.234756	-0.0103749	0.0280074	-0.363874	0.715952	0.999106
TGFBRAP1	1439.68	0.0569315	0.129556	0.4394	0.660372	0.999106
SNRPE	6149.24	-0.242802	0.155533	-1.56134	0.118444	0.999106
TNR	1.48096	-0.0399908	0.0395637	-1.32198	0.186175	0.999106
SYT17	43.1096	0.196968	0.14462	1.38533	0.165951	0.999106
HMBOX1	249.205	0.137776	0.169078	0.813543	0.415907	0.999106
AKR7L	63.0426	-0.137694	0.162946	-0.841288	0.400187	0.999106
GPM6A	895.972	-0.117448	0.164434	-0.714067	0.475186	0.999106
PEX5L	21.9044	-0.0547186	0.124219	-0.439908	0.660004	0.999106
LOC100506730	383.748	0.0707138	0.159271	0.443469	0.657427	0.999106
HERC4	1344.48	-0.181157	0.165795	-1.09267	0.274539	0.999106
GOLGA8R	4.43467	0.00941948	0.0683688	0.137207	0.890867	0.999106
ACBD5	1773.16	-0.0845634	0.16567	-0.510284	0.609853	0.999106
GPANK1	174.133	-0.161889	0.164722	-0.98356	0.325332	0.999106
DMAC2	2092.53	-0.0379088	0.129837	-0.292001	0.770286	0.999106
LOC105378614	0.734189	-0.00868297	0.0363602	-0.214764	0.829951	0.999106
MICOS10	3342.69	-0.123066	0.164603	-0.747807	0.454577	0.999106
LINC00339	632.951	-0.0815516	0.138502	-0.588851	0.555961	0.999106
NOL11	6692.4	-0.226837	0.168733	-1.34535	0.178512	0.999106
RPS14P3	125.24	0.0718884	0.165453	0.43417	0.664165	0.999106
ZNF33A	1897.68	-0.362254	0.16734	-2.16721	0.0302191	0.999106
RPL28	13495	0.167518	0.137719	1.21641	0.223829	0.999106
TIMM10	1198.55	-0.0402352	0.140021	-0.287372	0.773827	0.999106
CD36	9.67422	-0.147939	0.0902087	-1.82944	0.0673335	0.999106
MARCHF1	109.889	-0.278496	0.168912	-1.64772	0.0994092	0.999106
NPLOC4	6827.36	0.0534414	0.126416	0.422751	0.672477	0.999106
PHACTR4	2597.82	0.266206	0.146943	1.81163	0.0700433	0.999106
TMCO4	90.2984	0.153609	0.149008	1.03951	0.298566	0.999106
TBXT	13.0647	-0.0853389	0.10251	-0.852811	0.393764	0.999106
RPL3	64909	-0.0106114	0.149512	-0.0709738	0.943419	0.999106
ZNF414	454.648	0.200084	0.15459	1.29494	0.195341	0.999106
PAAF1	835.118	-0.0616448	0.153118	-0.402671	0.68719	0.999106
ZC3H14	3367.31	-0.146452	0.154212	-0.949649	0.342291	0.999106
ZBTB8OS	903.062	-0.151321	0.150179	-1.00777	0.313565	0.999106
GRB7	16.7622	0.0268521	0.143	0.187968	0.850902	0.999106
LINC01141	0.249241	-0.00522466	0.0278716	-0.191793	0.847904	0.999106
PINK1-AS	301.424	0.156988	0.16105	0.974452	0.329832	0.999106
PHB	15012.8	-0.0165355	0.13043	-0.126779	0.899115	0.999106
PGM1	3311.56	0.0498034	0.163429	0.304774	0.760539	0.999106
TMEM259	11748.8	0.090806	0.123865	0.733117	0.463487	0.999106
RHNO1	2445.94	-0.00642906	0.139838	-0.0459789	0.963327	0.999106
GTF2H2	51.8966	0.150288	0.166117	0.90775	0.36401	0.999106
HLA-DOB	2.25909	-0.0536398	0.0651749	-0.864572	0.387274	0.999106
C1orf43	14459	-0.0813423	0.122041	-0.666519	0.50508	0.999106
ATP7B	1189.49	0.32336	0.140403	2.30285	0.0212875	0.988965
CERS3	0.244491	0.0155139	0.0280369	0.461758	0.644255	0.999106
OR10Q1	0.382413	-0.0143359	0.0282626	-0.501877	0.615754	0.999106
OR10J5	0	NA	NA	NA	NA	NA
ZMAT5	641.085	-0.0382676	0.15081	-0.253863	0.799601	0.999106
NIFK-AS1	218.159	0.130087	0.167496	0.776573	0.437411	0.999106
ABHD16A	688.103	0.0826932	0.150499	0.549837	0.582431	0.999106
SLC14A2	0.70745	-0.0190837	0.0346158	-0.544701	0.585959	0.999106
MIR1256	0	NA	NA	NA	NA	NA
ASCC1	1569.1	-0.0953201	0.147042	-0.648204	0.516853	0.999106
ANXA8	0.571195	-0.0165766	0.0333883	-0.450397	0.652425	0.999106
ODF2L	672.859	-0.507949	0.167909	-3.03246	0.00242567	0.90341
OSBPL2	1039.15	-0.00258036	0.131344	-0.0196449	0.984327	0.999106
CHODL	1.88868	0.0104608	0.0395891	0.270403	0.78685	0.999106
KCTD10	2081.21	0.0910215	0.133599	0.681303	0.49568	0.999106
POGLUT1	861.694	-0.0526724	0.161316	-0.3265	0.744046	0.999106
ORC6	1872	0.13039	0.146994	0.887059	0.375047	0.999106
GNMT	2.97281	-0.0350716	0.0646442	-0.545127	0.585666	0.999106
BBS9	356.737	0.134621	0.155615	0.864783	0.387158	0.999106
PRRT3	236.351	0.446023	0.162099	2.754	0.00588713	0.961226
NLGN4Y	0	NA	NA	NA	NA	NA
FBXO21	4155.02	-0.0374129	0.125568	-0.297957	0.765736	0.999106
COBLL1	824.848	-0.225743	0.168227	-1.3438	0.179012	0.999106
FILIP1L	91.42	-0.486936	0.169143	-2.88399	0.00392668	0.912117
ENTPD1	2668.92	0.128194	0.150791	0.850048	0.395299	0.999106
DDR1	485.701	0.00874972	0.167587	0.0522156	0.958357	0.999106
ANKRD30B	1.78121	-0.0207059	0.0470285	-0.453966	0.649854	0.999106
SUCLG2	1938.08	0.0890261	0.140677	0.632801	0.526864	0.999106
ACHE	84.5268	-0.10346	0.151631	-0.683989	0.493982	0.999106
DDO	0	NA	NA	NA	NA	NA
IRF7	0.208968	0.000521849	0.0279689	0.017642	0.985924	0.999106
ZNF90	1.22746	-0.0216109	0.0412023	-0.736672	0.461322	0.999106
FCGR2A	10.6827	0.0517014	0.102791	0.500565	0.616677	0.999106
TAF15	7475.8	-0.0200894	0.139165	-0.144351	0.885223	0.999106
ZNF174	779.37	0.0946715	0.134262	0.705143	0.480722	0.999106
NHEJ1	523.666	-0.0877748	0.141004	-0.622574	0.533565	0.999106
PIP4K2C	1294.4	0.149049	0.155797	0.956669	0.338734	0.999106
PEAK1	1324.58	0.149232	0.144473	1.03268	0.301754	0.999106
EPS8L1	27.205	0.0031989	0.157486	0.0204326	0.983698	0.999106
EFCC1	0	NA	NA	NA	NA	NA
ZNF552	254.456	0.213896	0.151209	1.41477	0.157137	0.999106
AGMAT	8.59686	-0.0893333	0.102743	-0.888961	0.374024	0.999106
EHMT1	3612.69	0.107948	0.124367	0.867977	0.385407	0.999106
MMRN2	4.73092	-0.0148003	0.0739723	-0.197337	0.843564	0.999106
VASH2	310.381	0.0417297	0.159007	0.262364	0.793041	0.999106
LINC01635	13.721	-0.119402	0.116081	-1.02789	0.304003	0.999106
BCAP29	18.8801	-0.031423	0.134381	-0.233142	0.815652	0.999106
SENP1	1982.25	-0.0363686	0.157607	-0.230737	0.817519	0.999106
SUN1	4071.13	0.0604431	0.14777	0.409042	0.682509	0.999106
ADAL	657.928	-0.105306	0.161611	-0.65134	0.514827	0.999106
KMT5A	4628.94	-0.0373206	0.132083	-0.282558	0.777516	0.999106
ZBTB40	2157.27	0.103784	0.154856	0.670183	0.502741	0.999106
IGSF11	60.3224	0.249124	0.163689	1.53294	0.125291	0.999106
TUBB	8323.46	0.0876782	0.124706	0.703087	0.482002	0.999106
CALCOCO1	789.399	0.099649	0.146154	0.68174	0.495403	0.999106
FLRT3	121.812	-0.322161	0.169126	-1.9061	0.0566367	0.999106
HCN3	48.6056	0.00629442	0.155508	0.040186	0.967945	0.999106
MARCHF6	10023.9	0.0539388	0.139405	0.386913	0.698821	0.999106
BASP1	8529.29	-0.132489	0.140096	-0.945721	0.344291	0.999106
PCGF3	1870.79	0.00762504	0.132462	0.0575596	0.954099	0.999106
CNKSR1	110.143	0.0146358	0.168991	0.0867229	0.930892	0.999106
GCK	0.426749	0.0136469	0.0279701	0.508536	0.611077	0.999106
LPGAT1	3607.46	-0.176541	0.156697	-1.12657	0.259923	0.999106
RNF10	8734.58	0.040166	0.115531	0.347666	0.728091	0.999106
KBTBD11	8.75828	0.00725297	0.0925947	0.0773226	0.938367	0.999106
SEC16A	6564.64	0.231323	0.159223	1.453	0.146223	0.999106
IKBKB	1797.04	-0.0471918	0.142716	-0.330668	0.740895	0.999106
MIR5196	0.753424	-0.0224029	0.0311956	-0.804872	0.420893	0.999106
PSME3	13940.9	0.0720913	0.145296	0.496171	0.619774	0.999106
FIGNL1	2208.91	-0.212196	0.160932	-1.31854	0.187324	0.999106
CIB2	99.6262	-0.0779072	0.163357	-0.477915	0.63271	0.999106
AAGAB	4283.29	0.0706461	0.145845	0.484386	0.628112	0.999106
ASAP1	2598.12	-0.019803	0.155223	-0.12756	0.898497	0.999106
WDR83OS	2160.43	0.0497341	0.141228	0.352211	0.72468	0.999106
ZNF436-AS1	105.034	0.0813151	0.168663	0.48287	0.629188	0.999106
GPSM1	2677.68	-0.0714275	0.160182	-0.445949	0.655634	0.999106
PACSIN2	3157.09	0.0555323	0.138003	0.402412	0.68738	0.999106
NCLN	5552.64	0.10347	0.121364	0.852563	0.393902	0.999106
LOC101928163	2.55344	0.0466734	0.0629884	0.744225	0.456741	0.999106
COA7	3381.67	0.0985949	0.159797	0.616977	0.53725	0.999106
ACSL4	3035.44	-0.330336	0.168389	-1.96854	0.0490062	0.999106
TRPC7	0.234756	-0.0103749	0.0280074	-0.363874	0.715952	0.999106
ELOA-AS1	31.3984	-0.0213324	0.15337	-0.137816	0.890386	0.999106
GSN	204.934	0.0835345	0.169042	0.495029	0.620579	0.999106
SRRM1	7161.73	0.0726949	0.154343	0.470986	0.637651	0.999106
RAPGEF2	1914.58	-0.0768487	0.154003	-0.498874	0.617868	0.999106
SGCD	1.65369	-0.0172592	0.0383506	-0.458594	0.646526	0.999106
MIR378F	0.509884	-0.0168406	0.0284177	-0.607339	0.543626	0.999106
ST7	1571.15	0.0915178	0.129324	0.707625	0.479178	0.999106
SEPTIN9	3110.72	0.123195	0.162442	0.758498	0.448153	0.999106
RRAS2	1291.75	-0.310421	0.150555	-2.06192	0.0392153	0.999106
GAMT	1472.85	-0.0490268	0.167865	-0.292095	0.770214	0.999106
C8orf76	186.781	-0.232256	0.168935	-1.37676	0.168587	0.999106
RTL9	5.89809	-0.00336198	0.0911229	-0.0372507	0.970285	0.999106
PPP1R15B	3812.87	0.0846254	0.139773	0.60541	0.544906	0.999106
FAM222A	393.092	-0.155472	0.164075	-0.947983	0.343138	0.999106
A2ML1	3.73876	-0.0020469	0.081433	-0.0246555	0.98033	0.999106
ZNF747	1138.71	0.154029	0.145613	1.05801	0.29005	0.999106
LOXHD1	1.32054	0.0126372	0.0421079	0.298935	0.764989	0.999106
SULT1C2	35.2995	0.128147	0.15426	0.837866	0.402106	0.999106
DGKB	2.50005	0.0121309	0.0506138	0.23725	0.812463	0.999106
ATXN2L	9457.69	0.164498	0.161338	1.01966	0.307892	0.999106
SIN3A	4445.18	0.212987	0.139144	1.53066	0.125854	0.999106
SIRT3	638.403	0.200055	0.155871	1.28388	0.199183	0.999106
KDM4C	766.957	0.0617532	0.137175	0.45023	0.652545	0.999106
STPG1	906.842	0.0440551	0.133374	0.330292	0.74118	0.999106
COX18	729.907	-0.063531	0.143172	-0.443798	0.657189	0.999106
CCL20	4.24358	-0.0608626	0.0784474	-0.764326	0.444673	0.999106
NIPAL3	2384.08	0.161813	0.12683	1.27578	0.202032	0.999106
CRACR2A	83.8678	0.251538	0.169122	1.48694	0.137031	0.999106
ABCC6	8.25261	0.0940649	0.0811063	1.24482	0.213197	0.999106
RCAN3AS	4.21349	0.0325736	0.0688698	0.468496	0.63943	0.999106
CCDC168	20.0754	-0.343471	0.122507	-3.08936	0.00200587	0.90341
WDSUB1	409.873	-0.0245129	0.149516	-0.163932	0.869785	0.999106
SPDYE6	60.1473	-0.0387618	0.158401	-0.242742	0.808205	0.999106
LHCGR	0.325988	0.0169776	0.0281984	0.538184	0.59045	0.999106
NUDT1	1094.83	-0.0124037	0.15654	-0.0792709	0.936817	0.999106
ATRIP	27.6371	-0.0233644	0.156719	-0.148503	0.881946	0.999106
ACTN1	3227.31	0.0884402	0.134164	0.659172	0.509785	0.999106
POGLUT2	1082.52	-0.0409931	0.150348	-0.272716	0.785071	0.999106
COX4I1	8718.42	-0.0473098	0.147134	-0.321561	0.747785	0.999106
TLR2	0	NA	NA	NA	NA	NA
ST3GAL3	389.442	-0.00537476	0.168911	-0.03184	0.9746	0.999106
LIMCH1	691.381	-0.0425499	0.168745	-0.252	0.801041	0.999106
KHDRBS2	1.14724	-0.0232269	0.0302617	-0.94136	0.34652	0.999106
SEPTIN10	2023.06	-0.295611	0.162038	-1.82478	0.0680342	0.999106
ACYP1	408.516	-0.0398853	0.156509	-0.254815	0.798866	0.999106
RDX	5313.57	-0.378024	0.16891	-2.24289	0.024904	0.999106
CEP57L1	976.971	-0.358298	0.160554	-2.23124	0.0256653	0.999106
ENTPD6	3083.94	0.0915886	0.140028	0.654104	0.513045	0.999106
CAMK2D	1465.69	0.045744	0.137492	0.332639	0.739407	0.999106
TMTC1	2422	0.0106636	0.152707	0.0698158	0.94434	0.999106
TXNDC15	1614.72	0.232603	0.123717	1.88003	0.0601034	0.999106
ADGRL2	4535.08	-0.0673737	0.16458	-0.409334	0.682295	0.999106
DDX31	1841.44	0.0388173	0.134509	0.28857	0.772911	0.999106
NHLRC4	20.5259	0.0866725	0.132233	0.667223	0.50463	0.999106
ZBTB44	1734.93	-0.15794	0.160038	-0.986687	0.323796	0.999106
PUF60	2416.25	0.00759074	0.131553	0.0577065	0.953982	0.999106
SRPK2	3678.02	-0.0511169	0.13228	-0.386409	0.699194	0.999106
AGER	47.4144	-0.00696895	0.157322	-0.0446841	0.964359	0.999106
SMIM32	0.560744	0.00444606	0.0285167	0.12929	0.897128	0.999106
SFXN2	1998.6	0.0553282	0.125334	0.441445	0.658891	0.999106
MTRR	3698.65	-0.0904774	0.148266	-0.610213	0.541721	0.999106
TCP11	3.50172	0.0307722	0.0611864	0.525302	0.599373	0.999106
COMMD4P1	0.780163	-0.0179087	0.037036	-0.443463	0.657431	0.999106
TBILA	61.6122	-0.219581	0.161084	-1.3554	0.175291	0.999106
UBXN2B	1391.54	-0.137451	0.161917	-0.848641	0.396081	0.999106
FAM92A	1792.63	-0.360074	0.162683	-2.21488	0.0267681	0.999106
LCORL	525.046	-0.418826	0.169028	-2.48798	0.0128473	0.988139
FANCL	1155.82	-0.445354	0.158755	-2.80636	0.00501046	0.937687
MIR6731	0	NA	NA	NA	NA	NA
RSRP1	1163.51	0.104243	0.154707	0.673871	0.500393	0.999106
FPR1	0.637355	-0.0182054	0.0285878	-0.689597	0.490448	0.999106
ZNF25	446.159	-0.510159	0.159252	-3.20155	0.00136692	0.90341
UNC13B	1949.96	0.236145	0.134164	1.76008	0.0783935	0.999106
[truncated: 23,468 more rows]

## Sheet: FH-DND1-H189A
gene_name	baseMean	log2FoldChange	lfcSE	stat	pvalue	padj
[truncated: 24,101 more rows]

## Sheet: FH-DND1-K196A
gene_name	baseMean	log2FoldChange	lfcSE	stat	pvalue	padj
[truncated: 24,101 more rows]

[truncated: 7 more sheets: FH-DND1-K197A, NANOS3-VH-H63A, NANOS3-VH-K77A, NANOS3-VH-Y91A, NANOS3-VH-F108A, FH-DND1-Δ1-12, NANOS3-VH-Δ114-173]
