# Supplementary material for: The DND1–NANOS3 complex shapes the primordial germ cell transcriptome via a heptanucleotide sequence in mRNA 3′ UTRs
Source: bioRxiv. 2025 Sep 25:2025.09.25.678639. Preprint. [Version 1] doi: 10.1101/2025.09.25.678639 (PMC12485838; doi:10.1101/2025.09.25.678639)
Supplement: Supplement 8 [file media-8.xlsx]

## Sheet: Table_legend
Sheet 1	Table legend
Sheet 2-5	DESeq2 results: dox-induced vs. no-induction control (n = 3 per condition) for each cell line and time point. Columns correspond to the default DESeq2 output.
Sheet 2	FH-DND1 + NANOS3-VH cell line with 24h dox induction
Sheet 3	FH-DND1 + NANOS3-VH cell line with 48h dox induction
Sheet 4	CDK1-edited FH-DND1 + NANOS3-VH cell line with 24h dox induction
Sheet 5	CDK1-edited FH-DND1 + NANOS3-VH cell line with 48h dox induction

## Sheet: DESeq2_DND1NANOS3_24h
gene_name	baseMean	log2FoldChange	lfcSE	stat	pvalue	padj
WASH7P	154.795	0.2544	0.167751	1.51633	0.129435	0.234044
LOC729737	4.14435	0.0734157	0.305016	0.241153	0.809437	NA
TGIF1	130.638	-0.568962	0.176716	-3.21807	0.00129057	0.00516195
PRDX6	4736.29	-0.375167	0.11275	-3.32739	0.000876634	0.00370509
CIC	1907.26	0.765001	0.189871	4.02893	5.60315e-05	0.000321104
LOC100133331	32.6476	-0.267365	0.325977	-0.820924	0.41169	0.55783
LOC100288069	32.537	0.488288	0.28701	1.69869	0.0893776	0.175596
FAM87B	1.80708	-0.154213	0.249296	-0.620639	0.534837	NA
LINC00115	27.9842	-0.0400099	0.289025	-0.138424	0.889906	0.933274
LINC01128	253.995	-0.315197	0.180065	-1.75041	0.0800469	0.161046
FAM41C	0.477055	0.0464921	0.149538	0.299219	0.764773	NA
LINC02593	324.824	-0.412888	0.177695	-2.32346	0.0201545	0.0527564
PLEC	679.562	0.891452	0.193101	4.61565	3.91863e-06	2.96223e-05
PLEKHN1	12.5858	-0.619223	0.319747	-1.92645	0.0540485	0.117712
MPP2	1086.36	0.363236	0.133081	2.72935	0.00634584	0.0200133
CFTR	0.799446	0.0493717	0.18924	0.260019	0.794849	NA
ELN	0	NA	NA	NA	NA	NA
SEPTIN12	5.85046	0.608778	0.323569	1.86688	0.0619183	0.13106
RBM19	1142.75	0.55239	0.113562	4.86389	1.15102e-06	9.77157e-06
CCDC120	263.324	0.425018	0.207712	2.04604	0.0407524	0.093574
INO80D	143.865	-0.172611	0.203054	-0.85001	0.395319	0.54194
CCDC34	829.526	0.235009	0.20278	1.15889	0.2465	0.384125
C12orf43	542.234	-0.164968	0.140379	-1.17516	0.23993	0.376681
LOC100288175	25.0708	-0.040415	0.294876	-0.137067	0.890978	0.933815
CCDC169	38.0359	-0.0808209	0.264174	-0.30592	0.759666	0.846339
RAD17	311.007	0.551051	0.217204	2.53639	0.0112001	0.0323341
SH2D3C	49.841	-0.325395	0.244518	-1.33035	0.183402	0.307454
ZNF41	147.661	0.227526	0.222899	1.02063	0.307431	0.453167
VIL1	1.48758	0.134688	0.239154	0.5688	0.569492	NA
MDK	2390.01	-1.20121	0.159962	-7.50857	5.97776e-14	1.56206e-12
ALOX15B	4.48816	0.0705994	0.311655	0.227013	0.820414	NA
SLC25A1	7891.4	-0.46952	0.151535	-3.09842	0.00194558	0.00727326
DUSP9	364.111	0.188584	0.195568	0.964243	0.334924	0.482127
UQCC3	818.759	-0.233248	0.176548	-1.32114	0.186456	0.311208
MORC4	775.023	-0.474836	0.115716	-4.10327	4.07352e-05	0.000243652
SCNN1D	286.683	0.695246	0.169426	4.10205	4.09511e-05	0.000244665
MRTFB	687.687	0.237284	0.175216	1.35421	0.175668	0.297336
SNORD167	10.1073	0.0631091	0.327145	0.193078	0.846898	0.904008
PUSL1	1042.4	-0.49718	0.156311	-3.18058	0.00146981	0.00573877
MSRB3	469.998	-1.07274	0.137619	-7.79097	6.64993e-15	1.94082e-13
FGFR3	1032	0.0411145	0.16943	0.242667	0.808263	0.87949
EWSR1	9319.07	0.185755	0.107379	1.72989	0.0836492	0.166842
TMA7	2984.54	0.0449743	0.15664	0.287118	0.774022	0.856992
MIR6727	0	NA	NA	NA	NA	NA
NUPR1	77.9431	-0.421208	0.21352	-1.97186	0.0486251	0.108116
OSTF1	143.637	-1.11708	0.172974	-6.44436	1.16088e-10	2.01121e-09
ORC3	1301.01	0.639915	0.21256	3.01037	0.00260934	0.00934597
MXRA8	236.639	-0.39265	0.168922	-2.3242	0.0201145	0.0527282
SERPINC1	0.160308	-0.0264906	0.102378	-0.258753	0.795826	NA
SPRED2	413.778	-0.310209	0.184866	-1.67802	0.0933434	0.181843
AK8	55.4383	0.571403	0.24195	2.35814	0.0183668	0.0488797
GALNS	186.623	0.295783	0.176733	1.67346	0.0942358	0.183083
FBXW8	414.817	-0.160914	0.149126	-1.07905	0.280564	0.42381
IKBKG	184.19	0.501984	0.157419	3.18762	0.0014345	0.0056367
PSME1	808.597	-0.0430669	0.121768	-0.35368	0.723579	0.820665
SETDB1	1630.83	0.316402	0.11512	2.74841	0.00598855	0.0190777
MRPL20-AS1	926.49	-0.111528	0.125292	-0.89014	0.373391	0.52032
PAQR3	755.376	-0.297677	0.192695	-1.54478	0.1224	0.224191
LINC01770	2.64547	-0.209686	0.285471	-0.734985	0.462349	NA
CARD8	402.064	0.629593	0.162321	3.87786	0.000105377	0.000564224
PPIP5K2	520.07	0.288725	0.24399	1.18329	0.236696	0.372831
LOC105378586	11.9864	0.444354	0.321339	1.37945	0.167756	0.286737
IFT81	441.081	0.297529	0.188905	1.57489	0.115282	0.214007
ASAP3	244.958	0.153566	0.160717	0.95549	0.33933	0.486822
CRELD1	307.233	0.435692	0.149549	2.91286	0.00358134	0.0122794
ZNF232	267.441	0.141401	0.152275	0.928557	0.353119	0.501019
MMP23A	0.32992	-0.00345649	0.123165	-0.028064	0.977611	NA
CAST	2035.08	-0.228274	0.150572	-1.51604	0.129509	0.234146
SCN1A	0.802999	0.24744	0.179799	1.41363	0.157471	NA
AASDH	254.492	0.855794	0.164359	5.20295	1.96145e-07	1.95041e-06
SUMO3	1867.62	-1.14113	0.135473	-8.42212	3.69726e-17	1.38199e-15
CASP3	688.331	-1.48212	0.163504	-9.05843	1.32336e-19	6.08709e-18
CALD1	1764.21	0.817936	0.180155	4.53985	5.62949e-06	4.10749e-05
IDE	1008.87	-0.368832	0.212579	-1.735	0.0827409	0.165387
DAXX	1215.42	0.166212	0.116327	1.42883	0.153054	0.266929
SGCE	683.63	-0.641142	0.158301	-4.04969	5.12852e-05	0.000298803
HLA-C	4833.47	-0.794337	0.152168	-5.22005	1.78873e-07	1.79112e-06
CNTD1	24.9811	-0.0375874	0.284283	-0.132199	0.894827	0.936002
EBAG9	200.837	-0.844554	0.196947	-4.28515	1.82613e-05	0.000119745
ZNF208	0.970726	0.136659	0.167076	0.871637	0.383406	NA
IGF1	0.474508	0.0370453	0.134942	0.262727	0.792761	NA
SLC11A2	764.028	-0.88636	0.133329	-6.64662	2.99903e-11	5.61639e-10
CD4	13.4767	-0.852171	0.323875	-2.60988	0.0090574	0.0269699
RMDN2	39.8512	0.376196	0.25854	1.45344	0.146102	0.257401
CENPX	2222.47	-0.472616	0.158147	-2.98841	0.00280433	0.00993133
OGFOD3	342.728	-0.247678	0.152778	-1.62113	0.10499	0.198725
SLC25A39	2449.76	-1.17149	0.139628	-8.38921	4.89421e-17	1.79885e-15
ELP4	430.602	0.976759	0.129383	7.5449	4.52618e-14	1.19265e-12
C2	31.7114	-0.918343	0.304096	-3.00841	0.00262622	0.00939575
TSNARE1	146.476	0.332577	0.18013	1.846	0.0648923	0.1362
TDRP	298.206	-1.17589	0.169875	-6.91513	4.67436e-12	9.64992e-11
ZKSCAN7	4.47656	-0.0706177	0.311399	-0.22694	0.82047	NA
RAB5C	3760.17	-0.0668806	0.131486	-0.508652	0.610996	0.732478
LOC105378591	0.170273	-0.0264906	0.102378	-0.258753	0.795826	NA
RRAGB	130.23	-0.221075	0.189556	-1.16616	0.243548	0.380879
ELF3-AS1	5.9078	0.294974	0.32227	0.91528	0.360045	0.50714
RDH13	166.33	-0.449148	0.176237	-2.54803	0.0108333	0.0314657
ULK3	2309.69	-0.140998	0.118842	-1.18644	0.23545	0.371464
GTF2IP20	299.587	0.2865	0.212975	1.34521	0.178558	0.300963
PRKCZ-AS1	28.6647	0.41957	0.301446	1.39108	0.1642	0.282051
MGST2	451.867	-0.0228766	0.158737	-0.144114	0.88541	0.930544
YJEFN3	220.275	0.291557	0.193398	1.50749	0.131685	0.237126
FBXO11	559.684	-0.241482	0.152132	-1.58731	0.112443	0.209853
FAAP20	938.486	-0.161836	0.158098	-1.02363	0.30601	0.451642
ATG16L1	954.651	0.846746	0.16717	5.06448	4.09506e-07	3.8028e-06
NFIC	942.379	-0.309307	0.179756	-1.72071	0.0853029	0.169429
PBRM1	719.47	-0.818022	0.168617	-4.85061	1.23084e-06	1.03542e-05
LOC100129534	98.3622	0.0663934	0.203769	0.325842	0.744544	0.836422
PRDM15	505.971	0.445099	0.170784	2.60604	0.00915945	0.0272119
CPA4	6.55474	-0.0392213	0.326043	-0.120203	0.904323	0.94205
ADCY3	1161.32	0.0917065	0.153251	0.598411	0.549566	0.682715
HROB	404.827	0.0755046	0.146056	0.516955	0.605187	0.727566
PLCH2	0.651651	0.0947657	0.165456	0.579518	0.56224	NA
CRCP	587.364	-0.204937	0.15107	-1.35658	0.174915	0.296284
SARS1	4308.11	-0.0391399	0.123785	-0.316192	0.751857	0.841213
SORD	1351.86	-0.133006	0.130061	-1.02264	0.306479	0.452187
RMDN3	862.572	0.0265464	0.130192	0.203901	0.838431	0.89809
RNF5	562.077	-0.581158	0.157716	-3.68444	0.000229202	0.00112358
COPG2	1650.27	0.169985	0.110672	1.53592	0.124558	0.22731
EPN3	5.42252	-0.14296	0.321529	-0.444212	0.65689	0.768285
PRDM16-DT	42.7714	0.290414	0.246652	1.1769	0.239236	0.37574
BAG6	7224.23	0.680318	0.121626	5.59346	2.22588e-08	2.6367e-07
ZNF14	66.4347	0.386699	0.265527	1.45542	0.145554	0.256664
ADCY6	744.41	-0.391954	0.151974	-2.57904	0.00990753	0.0290992
PPP1CC	3626.41	-1.35217	0.134871	-10.0247	1.18772e-23	7.68891e-22
ILF3	13343	-0.301743	0.124299	-2.42756	0.0152009	0.0417468
C19orf44	281.525	0.0935463	0.162927	0.57417	0.565853	0.69575
KLF7	111.169	0.769481	0.182153	4.21802	2.46457e-05	0.000155329
CHRAC1	530.878	-0.330993	0.131364	-2.5196	0.0117489	0.0336959
FOXD3	162.633	-0.0467171	0.175467	-0.266253	0.790045	0.86783
FKBP8	7987.88	-0.00541954	0.179952	-0.0301165	0.975974	0.986954
BZW1	1812.65	0.185048	0.200932	0.920937	0.357083	0.504878
LRRC28	308.274	0.0458454	0.145683	0.314687	0.752999	0.841993
MADD	1311.29	0.968265	0.135782	7.12995	1.00407e-12	2.25001e-11
C5orf63	57.8589	-0.152736	0.226423	-0.674567	0.499951	0.640719
TEK	0.162084	0.0217708	0.102378	0.212652	0.831599	NA
IRS2	816.349	-0.774839	0.133496	-5.80344	6.49687e-09	8.5382e-08
BOP1	3579.63	-0.0912204	0.156843	-0.581603	0.560834	0.69223
EXOC6B	574.986	0.223756	0.156293	1.43163	0.15225	0.265821
C19orf18	17.3748	0.0841575	0.308873	0.272359	0.785346	0.864593
CDHR5	0.532464	-0.143011	0.139928	-0.923306	0.355848	NA
INPP5B	454.857	0.258282	0.144993	1.78129	0.0748652	0.152533
GLT1D1	0.830002	-0.0521467	0.175392	-0.299197	0.764789	NA
LINC01134	8.94535	0.682345	0.327184	2.07468	0.0380162	0.0884403
LINC01345	0.668116	-0.0100644	0.17767	-0.0568057	0.9547	NA
TACC2	373.162	0.140949	0.184883	0.762388	0.445828	0.590297
SHOX2	155.311	0.448552	0.184856	2.42582	0.0152737	0.0419033
EXOG	295.107	0.131986	0.150535	0.876774	0.38061	0.527573
ZNF195	360.154	0.268715	0.172081	1.56142	0.118424	0.218474
ERICH4	2.13711	-0.15707	0.265769	-0.591707	0.554047	NA
NDRG4	502.853	0.0153693	0.131985	0.116449	0.907297	0.943524
VRK2	146.956	0.350212	0.204435	1.71259	0.0867878	0.17158
CELF2	830.162	-0.712534	0.162049	-4.39661	1.09957e-05	7.56333e-05
SEC11C	513.231	-1.80651	0.173288	-10.4086	2.26423e-25	1.64901e-23
ARID3B	771.25	-0.24724	0.148708	-1.66259	0.0963949	0.186106
POF1B	2.12907	0.129744	0.273133	0.475678	0.634304	NA
LCMT2	415.592	-0.37191	0.131168	-2.83524	0.00457916	0.0150953
JAKMIP2	239.993	-0.293891	0.230639	-1.27413	0.202619	0.332055
TRIM14	682.73	-0.204787	0.136502	-1.50025	0.133549	0.239824
ARHGEF17	215.611	-0.388853	0.208674	-1.86338	0.0624084	0.131973
ARHGEF11	874.377	0.466853	0.146081	3.1957	0.00139492	0.00550377
LOC102724450	5.24623	0.170779	0.317724	0.537554	0.590885	0.716059
AIFM3	2.29335	-0.112752	0.276386	-0.407612	0.683558	NA
SGCZ	0.317408	-0.00337162	0.1217	-0.0277044	0.977898	NA
DMTN	499.349	-0.0435776	0.135066	-0.322641	0.746967	0.837719
KCNJ16	0	NA	NA	NA	NA	NA
LENEP	0.319184	0.0655871	0.1217	0.527496	0.597849	NA
ZNF398	606.369	-0.262692	0.133967	-1.96086	0.0498959	0.110287
PNISR	2534.21	0.315742	0.189437	1.66672	0.09557	0.184762
ALPK3	8.52416	-0.306204	0.327298	-0.935477	0.349543	0.497121
ALKBH6	644.552	0.16654	0.130337	1.27774	0.20134	0.3302
CTNND1	57.635	-0.810121	0.23127	-3.49456	0.000474847	0.00214897
BCL2L13	975.827	-0.550859	0.11529	-4.77778	1.77241e-06	1.4469e-05
DMD	266.238	0.555771	0.162219	3.42505	0.000614689	0.00270807
MUC4	0.162084	0.0217708	0.102378	0.212652	0.831599	NA
FSCN2	9.03858	0.245536	0.327215	0.750124	0.45318	0.597671
EIF4G1	9447.2	-1.46438	0.126166	-11.6063	3.82978e-31	3.86194e-29
PPP2R5E	390.848	-0.717395	0.166978	-4.29533	1.74431e-05	0.000114908
NAA16	559.442	-0.344433	0.181284	-1.8999	0.0574464	0.123573
GPS2	1724.79	-0.0228344	0.12897	-0.177053	0.859467	0.912753
THAP3	498.224	0.0999774	0.146751	0.681258	0.495708	0.636674
DLC1	700.801	0.122871	0.13583	0.904596	0.365679	0.513021
CAMTA1-DT	22.8446	-0.201463	0.30826	-0.653805	0.513237	0.651896
SORBS1	219.347	-0.273686	0.187563	-1.45916	0.144521	0.255359
STK31	3.0446	-0.476341	0.272817	-1.7917	0.0731816	NA
CD160	3.19749	-0.0740552	0.287155	-0.258701	0.795866	NA
ZNRD1	373.59	0.139113	0.158559	0.877334	0.380306	0.527379
RHEBL1	31.4045	-0.0773481	0.266936	-0.289798	0.77197	0.855322
RPL10	30342.3	-0.114161	0.141173	-0.808661	0.41871	0.564369
ANK2	405.376	-0.952587	0.165671	-5.74749	9.05804e-09	1.15565e-07
ROBO4	0.162084	0.0217708	0.102378	0.212652	0.831599	NA
TSEN2	590.172	-0.0625885	0.124453	-0.502911	0.615027	0.735294
USP30	463.454	-0.349493	0.134488	-2.59861	0.00936015	0.0276996
KDM6A	765.205	0.291347	0.144164	2.0209	0.04329	0.0984015
USHBP1	2.1317	0.201483	0.258004	0.788307	0.430517	NA
EVX1	2.5872	0.358696	0.284499	1.26245	0.206787	NA
SLC8A1	0.159647	0.0217708	0.102378	0.212652	0.831599	NA
RCC1	4918.05	0.0475769	0.121637	0.391139	0.695694	0.799296
GMPR2	1471.28	0.524786	0.124086	4.22901	2.34722e-05	0.000148708
MMS22L	623.076	-0.198566	0.21544	-0.921661	0.356706	0.504571
SNX14	710.993	0.0601813	0.141284	0.425954	0.670142	0.77898
STXBP6	59.1485	-0.574307	0.232279	-2.46955	0.0135283	0.0379347
TMCC1	226.595	0.380773	0.170296	2.23565	0.0253747	0.0635161
TMEM94	1276.21	0.36055	0.155503	2.31858	0.0204181	0.0533674
HNRNPUL2	834.124	0.0904286	0.12322	0.733881	0.463021	0.60729
MCC	728.535	0.038511	0.156489	0.246095	0.805608	0.878139
GNB1	8087.08	-0.728646	0.107319	-6.78948	1.12535e-11	2.21287e-10
SLC25A36	1017.64	0.355674	0.223121	1.59404	0.110927	0.207588
RERE-AS1	0.362191	-0.0582178	0.109579	-0.541314	0.588291	NA
SNORD128	0.1571	0.0217708	0.102378	0.212652	0.831599	NA
ANGEL2	643.326	-0.570733	0.132552	-4.30535	1.66724e-05	0.000110617
MIR6728	1.01384	-0.0132706	0.201532	-0.0661873	0.947229	NA
ENO1-AS1	44.4441	-0.0716162	0.26473	-0.270469	0.7868	0.865474
TMEM51	164.323	-0.434171	0.167458	-2.59221	0.00953608	0.028129
GRAMD1A	2766.56	-0.346729	0.123037	-2.81806	0.00483143	0.0158439
HSPB11	592.362	-0.435852	0.153275	-2.84342	0.00446321	0.0147632
RHD	0	NA	NA	NA	NA	NA
IER5	948.598	-0.265749	0.118304	-2.2463	0.0246847	0.0622199
DNAJC27	85.0543	-0.359994	0.210034	-1.71361	0.0866002	0.171304
STK26	2293.98	0.237839	0.189514	1.25498	0.209486	0.339933
GNG13	38.8293	-0.257726	0.297776	-0.865819	0.38659	0.533273
SIRT6	852.667	0.312526	0.164496	1.89984	0.0574543	0.123573
GPR83	4.14296	0.00292411	0.283968	0.0103068	0.991776	NA
MIR34AHG	273.098	0.671598	0.164132	4.09028	4.30854e-05	0.000255283
UBE3D	365.978	-0.689704	0.134761	-5.11664	3.11029e-07	2.96533e-06
LINC02606	13.1281	-0.45103	0.317218	-1.41852	0.156038	0.270872
PIK3CD-AS2	130.44	0.0983126	0.175591	0.559879	0.575562	0.703236
TEX264	606.666	-1.04677	0.180512	-5.797	6.75124e-09	8.84804e-08
LETMD1	1604.95	0.383805	0.105572	3.63541	0.00027754	0.00133272
GLRX	198.639	-0.840114	0.173532	-4.83756	1.31441e-06	1.09926e-05
CD2BP2	3410.12	0.727361	0.124087	5.86151	4.58674e-09	6.18817e-08
CFL2	1239.43	0.0122844	0.178709	0.0687388	0.945198	0.969353
IL15RA	96.904	-0.111635	0.199472	-0.55968	0.575697	0.703238
CEP295NL	0.681375	-0.0103594	0.165876	-0.0628827	0.94986	NA
PCM1	2428.91	0.986968	0.241866	4.08125	4.47947e-05	0.000264415
RNF39	0.663134	-0.00701736	0.177434	-0.0395999	0.968412	NA
TMEM274P	0.633495	0.168731	0.151437	1.05655	0.290716	NA
ZCCHC8	723.139	0.223102	0.142256	1.56828	0.116816	0.216065
HLA-F	373.909	0.145514	0.151557	0.960094	0.337008	0.484285
INTS11	2485.15	0.0407624	0.12223	0.33349	0.738764	0.832305
POU4F3	5.4212	-0.000282847	0.323841	-0.000873171	0.999303	0.99959
GRIP1	239.256	-0.529303	0.175598	-3.01365	0.00258124	0.00926643
JAKMIP3	11.3855	-0.0660393	0.326672	-0.202174	0.839781	0.898985
SPRYD3	278.391	-1.06574	0.166252	-6.40478	1.5059e-10	2.56378e-09
SRP19	913.924	-1.02437	0.150992	-6.78275	1.17913e-11	2.31571e-10
FAM104A	712.029	0.439565	0.114919	3.82473	0.000130918	0.00068217
WDR4	559.95	-0.563123	0.133631	-4.21362	2.51312e-05	0.000157694
MESP1	62.4718	-0.459984	0.23866	-1.92625	0.0540737	0.117739
DUSP26	28.992	-0.292059	0.27496	-1.06177	0.288338	0.43215
PLK5	5.61547	0.236198	0.32162	0.73519	0.462224	0.606598
CORO2B	99.9863	-0.881569	0.232288	-3.79005	0.000150617	0.000774805
SH3BP5L	435.156	1.15498	0.148667	7.76283	8.30539e-15	2.37549e-13
MAPKAPK5	1428.76	0.359312	0.112487	3.19419	0.00140223	0.00552707
RCHY1	399.259	0.234445	0.187303	1.2516	0.210716	0.341335
PIGQ	1379.92	-0.312863	0.145275	-2.15357	0.031274	0.075294
ESCO1	216.369	0.0729705	0.240409	0.303494	0.761513	0.847917
CBLB	176.324	0.589359	0.161695	3.64297	0.000269514	0.00130013
SPINK4	1.49917	0.0310128	0.237699	0.130954	0.895812	NA
GPR63	255.433	-0.162386	0.172867	-0.939377	0.347537	0.495043
CLPTM1L	1818.55	-0.578408	0.127272	-4.54452	5.50615e-06	4.02684e-05
EXOSC10-AS1	40.3514	-0.333408	0.270225	-1.23311	0.217534	0.349694
IQCE	690.827	0.727104	0.172437	4.21607	2.48595e-05	0.000156488
FAM83A	1.12616	0.124099	0.197526	0.638262	0.523303	NA
SCN1B	59.858	-0.617642	0.235564	-2.61897	0.00881959	0.0263967
MTOR-AS1	0.686359	-0.00793465	0.151211	-0.0528805	0.957827	NA
LBP	2.44502	-0.315422	0.270935	-1.17352	0.240586	NA
UBE3A	1147.69	-0.503861	0.151451	-3.32676	0.000878631	0.00371253
LINC01647	3.14686	0.0161287	0.298433	0.054105	0.956851	NA
ALDH3A2	1424.57	-0.00454409	0.114353	-0.0397374	0.968302	0.981977
SMPD3	64.3845	0.547114	0.216923	2.51879	0.0117758	0.0337545
USP15	1001.61	0.902623	0.204509	4.41295	1.01971e-05	7.05754e-05
ZNF587	599.272	-0.44429	0.207162	-2.14463	0.0319827	0.076777
ADD3	1542.64	0.0487353	0.201234	0.24218	0.808641	0.879779
FBXO44	440.956	-0.471685	0.141554	-3.33193	0.000862456	0.00365301
CAD	5270.3	0.661049	0.161006	4.1057	4.03094e-05	0.000242026
DGAT1	629.638	0.219757	0.139546	1.57476	0.115312	0.214013
PUDP	579.455	0.483503	0.145815	3.31549	0.000914822	0.00384582
HOXA5	1121.37	0.060475	0.112717	0.536523	0.591597	0.716485
APOM	69.6438	0.628967	0.219708	2.85816	0.00426104	0.0142014
METTL6	430.275	0.0693112	0.129069	0.537008	0.591262	0.716189
KYAT1	562.777	-0.181557	0.154096	-1.17818	0.238724	0.375221
POMZP3	154.474	0.118564	0.17938	0.660934	0.508654	0.648694
CYFIP2	3029.51	-0.214949	0.115816	-1.85594	0.0634615	0.133732
CLCN6	298.255	0.57075	0.179232	3.18376	0.00145376	0.00568887
NPPA-AS1	5.61557	0.211831	0.316186	0.671488	0.501909	0.642122
PPIP5K1	512.841	0.722702	0.158939	4.54606	5.46587e-06	3.99924e-05
RNU5E-1	0.340545	-0.0561008	0.107626	-0.510067	0.610005	NA
TAF1B	390.406	0.363146	0.159646	2.27445	0.0229388	0.0586843
GLIS2	64.239	0.37707	0.240205	1.56924	0.116593	0.215858
CTNS	405.42	0.580936	0.153314	3.78852	0.000151546	0.000778569
CTH	341.208	0.111376	0.152703	0.72936	0.465781	0.60928
FCER2	2.07563	0.533039	0.263254	2.13668	0.0326242	NA
VPS8	576.794	0.854272	0.143206	5.96359	2.4675e-09	3.50011e-08
GUCY1A1	207.9	0.56221	0.19939	2.81851	0.00482476	0.0158287
SIPA1L1	606.145	0.263738	0.195182	1.35124	0.176618	0.298654
ESRP2	716.842	-0.783856	0.125054	-6.26712	3.67779e-10	5.93388e-09
CFAP70	32.5003	0.0201227	0.277252	0.0725666	0.942151	0.967237
CPEB1	160.302	0.87195	0.17659	4.9316	8.156e-07	7.14377e-06
SPHK2	627.891	-0.0167554	0.144859	-0.115668	0.907915	0.94398
MIR6730	0.862186	-0.21095	0.165777	-1.35473	0.175505	NA
IRF3	794.467	-0.0433055	0.154247	-0.280753	0.7789	0.860697
BRWD1	924.033	0.230322	0.190723	1.20759	0.227203	0.361024
THAP8	94.6918	0.327288	0.196705	1.66333	0.0962466	0.185842
TMEM91	58.2169	0.405162	0.224495	1.80318	0.0713595	0.146644
MFSD11	263.052	-0.333093	0.153038	-2.17639	0.0295259	0.0717774
AFF2	181.929	0.332698	0.205418	1.61948	0.105344	0.199227
SS18L1	356.99	-0.0860446	0.172694	-0.498259	0.618301	0.737694
NFKB2	587.47	0.566901	0.124364	4.55776	5.17032e-06	3.80245e-05
POLD2	6127.63	0.0938185	0.141799	0.661628	0.50821	0.648338
ZNF562	451.614	-0.261606	0.161902	-1.61583	0.106131	0.200451
MTHFD1L	1687.73	-0.795779	0.116075	-6.8553	7.11646e-12	1.42792e-10
GLMN	577.851	0.73168	0.196123	3.72993	0.000191533	0.00095708
C15orf40	667.87	0.169191	0.1265	1.33747	0.18107	0.304481
CYB5D1	531.522	-0.556938	0.148258	-3.75621	0.000172509	0.000874272
DENND3	251.152	0.143522	0.156124	0.919267	0.357956	0.505794
KAZN-AS1	0.1571	0.0217708	0.102378	0.212652	0.831599	NA
ZNF628	280.63	0.581105	0.16841	3.44965	0.000561318	0.00249649
RRP36	1225.99	-0.211416	0.115053	-1.83754	0.0661304	0.138172
PTPRR	0.822782	0.0455466	0.190052	0.240608	0.809859	NA
TMEM51-AS1	12.7928	-0.0409512	0.320406	-0.127909	0.898221	0.938615
MTMR9	266.599	-0.103296	0.204304	-0.505613	0.613128	0.733916
FXYD6	168.636	0.348519	0.180069	1.935	0.0529905	0.115938
C1orf195	0.181096	-0.0264906	0.102378	-0.258753	0.795826	NA
SLC5A11	9.16485	0.399143	0.32638	1.21982	0.222534	0.3554
PRMT7	935.237	-0.169175	0.154093	-1.09786	0.272264	0.414557
HSPA12A	587.651	-0.33248	0.158587	-2.09648	0.0360396	0.084605
RIMS2	85.3581	-0.743801	0.223716	-3.32067	0.000898017	0.00378175
DNAJC16	311.096	0.30412	0.143978	2.11212	0.0346763	0.0820168
CBFB	534.538	-2.14394	0.144248	-14.8245	1.01787e-49	2.9113e-47
ZNF532	0.694548	-0.110964	0.168419	-0.683289	0.494424	NA
ZNF333	117.13	-0.320708	0.191855	-1.6714	0.0946425	0.183714
FLJ37453	659.745	-0.0569721	0.133806	-0.42578	0.670268	0.779016
ZEB1	515.736	0.774294	0.230476	3.35891	0.000782511	0.00334593
KLRD1	0.162084	0.0217708	0.102378	0.212652	0.831599	NA
KLRC3	3.67452	-0.0311125	0.291625	-0.106907	0.914863	NA
DTNA	640.575	-0.156122	0.141488	-1.10343	0.269841	0.411924
ABLIM1	1452.25	-0.354032	0.151602	-2.33526	0.0195297	0.051461
PAN3	351.669	-0.511806	0.169639	-3.01668	0.00255563	0.00919549
IP6K2	1564.73	0.602517	0.11442	5.26556	1.39759e-07	1.43135e-06
ZNF200	546.578	-0.12254	0.12646	-0.969002	0.332544	0.479755
FCMR	12.1768	-0.421223	0.320597	-1.3116	0.189655	0.315043
MYO19	1236.45	-0.278114	0.144983	-1.91825	0.0550787	0.119394
ATP6V0A1	1809.54	0.378274	0.128181	2.95105	0.00316692	0.0110414
PACC1	391.549	-0.840233	0.148749	-5.64673	1.63532e-08	1.99111e-07
TPTE2	1.77615	0.10424	0.22925	0.456539	0.648002	NA
RCN2	1014.12	-1.84228	0.166612	-11.0488	2.22195e-28	1.96368e-26
SOX6	46.3121	0.0969286	0.277109	0.349851	0.726451	0.822973
SMDT1	473.164	-0.104032	0.182913	-0.568743	0.569531	0.698471
CHURC1	336.162	0.655121	0.208362	3.14324	0.00167087	0.00639992
C22orf23	305.299	0.115628	0.144011	0.802903	0.422031	0.567599
ASH1L	998.611	0.415745	0.188475	2.20575	0.0274014	0.0675947
ZNF561	422.887	-0.336007	0.146439	-2.29445	0.0217646	0.0562014
C1orf158	0.320615	-0.054027	0.105674	-0.480072	0.631176	NA
PKIB	193.572	-1.89411	0.21449	-8.78766	1.52712e-18	6.4405e-17
SREK1	1851.4	0.720389	0.211274	3.40964	0.000650476	0.00285111
PET100	292.512	-1.48221	0.183376	-8.06889	7.0943e-16	2.28222e-14
SPATA21	0.643351	0.165661	0.150131	1.05145	0.293052	NA
TAFA4	2.27443	0.0791622	0.274434	0.287931	0.773399	NA
ZSWIM2	0.162084	0.0217708	0.102378	0.212652	0.831599	NA
ZNF454	0.319184	0.0655871	0.1217	0.527496	0.597849	NA
NECAP2	992.04	0.351234	0.131792	2.66498	0.00769939	0.0236284
LINC01772	20.5061	-0.135509	0.295573	-0.458486	0.646603	0.760916
CROCCP3	66.9456	-0.337552	0.230421	-1.46469	0.143005	0.253164
LINC01783	9.1423	0.539976	0.327303	1.64457	0.100059	0.191535
ADAMTS4	17.8611	0.800929	0.32339	2.4712	0.0134662	0.0377875
IMPA1	578.567	0.0139457	0.185354	0.0752368	0.940026	0.965645
IFI27	8.58948	0.959003	0.327298	2.86562	0.00416198	0.0139154
CROCCP2	774.035	0.0200902	0.120991	0.166047	0.86812	0.918694
MST1P2	52.0052	-0.127781	0.240929	-0.530428	0.595816	0.71993
ESPNP	0.32992	-0.00345649	0.123165	-0.028064	0.977611	NA
LOC105376805	37.1981	0.131203	0.255563	0.513331	0.60772	0.729662
DOCK5	430.895	-0.120213	0.176348	-0.681689	0.495436	0.636532
STX7	780.113	-0.88351	0.146724	-6.02043	1.7395e-09	2.52669e-08
ZDHHC21	199.861	-0.227049	0.25176	-0.901751	0.367189	0.514378
TJP1	642.758	0.145782	0.175628	0.830056	0.406507	0.552798
SNORD73B	2.55505	-0.152565	0.268939	-0.571117	0.567921	NA
GOLGA8T	5.27284	0.18457	0.32251	0.57244	0.567024	0.696755
RPS18	35891	0.0387983	0.151896	0.255426	0.798394	0.874011
CDKN2A	5953.32	-0.094598	0.171215	-0.55251	0.580599	0.707358
KCNJ12	134.236	-0.427484	0.207759	-2.05726	0.039661	0.0915625
PRPF31	2241.98	0.252981	0.117474	2.1535	0.0312796	0.0752961
CYP20A1	204.206	0.106037	0.153287	0.691738	0.489102	0.631593
ABCF1	2964.22	0.661504	0.113136	5.84679	5.0116e-09	6.72102e-08
CLTB	1543.76	-1.1666	0.152743	-7.63639	2.23395e-14	6.1117e-13
KDM4B	836.351	-1.0084	0.118393	-8.5153	1.66162e-17	6.47002e-16
ASB13	1122.64	-0.0597773	0.145535	-0.41074	0.681263	0.788449
CALHM2	73.8576	0.729044	0.232693	3.1281	0.0017594	0.00668375
ARHGEF10L	385.801	0.935015	0.150872	6.19404	5.8643e-10	9.14285e-09
FAM168B	2239.18	-0.336091	0.129372	-2.59786	0.00938078	0.0277384
ODR4	475.443	0.643726	0.203824	3.15759	0.00159078	0.00612598
SLC48A1	276.774	0.0803156	0.173148	0.463869	0.642742	0.757717
SPDEF	1.37386	-0.392051	0.21542	-2.09536	0.0361387	NA
PLA2G2D	0.482699	-0.0453981	0.135849	-0.311553	0.75538	NA
PRXL2B	165.243	-0.646425	0.183526	-3.52055	0.000430658	0.00196996
FUZ	1154.89	0.259566	0.160119	1.62105	0.105007	0.198732
ZNF536	527.843	0.000448251	0.136664	0.00327999	0.997383	0.998462
LARP4	1250.36	-0.0265682	0.221584	-0.1199	0.904562	0.942134
USP19	2203.72	0.715342	0.117712	6.07672	1.22667e-09	1.82561e-08
EMC1-AS1	14.9668	0.0127277	0.319369	0.0398885	0.968182	0.981977
CD79B	0.979222	0.202605	0.203144	1.07536	0.282214	NA
TGFBRAP1	720.045	0.441813	0.158984	2.77885	0.0054551	0.0176029
SNRPE	3742.16	0.166098	0.184002	0.902692	0.366689	0.513916
TNR	0.967174	-0.00078283	0.166408	-0.00468589	0.996261	NA
SYT17	43.3946	0.0584366	0.249208	0.234505	0.814593	0.882958
HMBOX1	107.021	0.358333	0.235244	1.52307	0.127742	0.231778
AKR7L	32.397	-0.237837	0.271166	-0.876688	0.380656	0.527573
GPM6A	128.248	-0.0257258	0.191342	-0.134448	0.893049	0.934942
PEX5L	6.86353	-0.440548	0.323615	-1.3608	0.173576	0.294491
LOC100506730	120.74	-0.127067	0.206652	-0.614926	0.538604	0.67303
HERC4	304.212	-0.447562	0.17541	-2.55118	0.010736	0.0312418
GOLGA8R	4.51148	0.601599	0.31385	1.90131	0.0572613	NA
ACBD5	502.021	-0.471845	0.155417	-3.03577	0.00239922	0.00872651
GPANK1	132.214	-0.268429	0.186875	-1.43627	0.150926	0.264213
DMAC2	1769.87	-0.057556	0.151081	-0.38096	0.703233	0.805487
LOC105378614	0.338196	-0.00351163	0.124105	-0.0282956	0.977426	NA
MICOS10	1335.38	-0.317973	0.17231	-1.84532	0.0649909	0.136353
LINC00339	225.147	-0.642268	0.152988	-4.19662	2.70928e-05	0.000168791
NOL11	2776.25	0.76265	0.195952	3.89192	9.94527e-05	0.000534686
RPS14P3	744.246	0.0507112	0.153604	0.330138	0.741296	0.833845
ZNF33A	727.403	0.266965	0.178733	1.49361	0.135279	0.242321
RPL28	13460	0.255969	0.132686	1.92912	0.0537154	0.117182
TIMM10	819.71	-0.116761	0.191809	-0.608729	0.542704	0.676917
CD36	2.96144	-0.0246692	0.293193	-0.0841121	0.932967	NA
MARCHF1	43.062	-0.316219	0.276903	-1.14136	0.253719	0.392878
NPLOC4	3752.42	0.361952	0.11813	3.06398	0.00218413	0.00804484
PHACTR4	801.215	-0.419855	0.161711	-2.59628	0.00942398	0.0278401
TMCO4	149.34	-0.509209	0.186129	-2.73484	0.00624113	0.0197385
TBXT	9.72661	0.0300246	0.324385	0.0925705	0.926245	0.9564
RPL3	50409.7	0.00148147	0.153677	0.00964009	0.992308	0.995409
ZNF414	322.72	0.570349	0.148582	3.8377	0.000124193	0.000651009
PAAF1	451.455	0.254085	0.140207	1.81213	0.0699667	0.144537
ZC3H14	1237.2	-0.0246497	0.129123	-0.190901	0.848604	0.905195
ZBTB8OS	438.135	0.043756	0.185089	0.236396	0.813126	0.881927
GRB7	21.1461	0.988765	0.310862	3.15083	0.00162806	0.0062531
LINC01141	0.322391	-0.00340565	0.12229	-0.027849	0.977783	NA
PINK1-AS	111.776	-0.252693	0.195032	-1.29562	0.195105	0.322191
PHB	12574.4	0.0806979	0.152019	0.530842	0.595528	0.719804
PGM1	1347.82	-0.60529	0.135786	-4.45748	8.29291e-06	5.86318e-05
TMEM259	6711.84	0.374165	0.112198	3.33485	0.000853447	0.00361875
RHNO1	789.812	-0.504496	0.117439	-4.29558	1.74238e-05	0.000114908
GTF2H2	15.1634	-0.53581	0.314926	-1.69657	0.0897771	0.176227
HLA-DOB	5.44423	0.274753	0.319789	0.8601	0.389734	0.536528
C1orf43	3777.8	-1.27356	0.112498	-11.3197	1.04819e-29	9.75686e-28
ATP7B	809.974	0.407975	0.154218	2.64535	0.00816072	0.0247929
CERS3	0.965082	0.28291	0.190226	1.60239	0.10907	NA
ZMAT5	460.014	0.326178	0.172149	1.8946	0.058146	0.124754
NIFK-AS1	116.158	-0.0130576	0.187855	-0.0695071	0.944586	0.968978
ABHD16A	410.644	-0.0966202	0.142683	-0.677163	0.498303	0.639078
SLC14A2	0.170273	-0.0264906	0.102378	-0.258753	0.795826	NA
ASCC1	900.674	0.365558	0.119562	3.05736	0.00223299	0.00819947
ANXA8	1.46029	0.234577	0.23339	1.02364	0.306006	NA
ODF2L	296.734	0.718326	0.20402	3.51946	0.000432425	0.00197632
OSBPL2	731.34	-0.0430054	0.129645	-0.331719	0.740101	0.833065
CHODL	0.489456	0.0472634	0.150424	0.304118	0.761038	NA
KCTD10	1192.56	0.412834	0.125305	3.29451	0.000985933	0.0041031
POGLUT1	314.818	0.279147	0.149597	1.86586	0.0620605	0.131325
ORC6	1220.13	-0.110751	0.132458	-0.83613	0.403082	0.549422
GNMT	2.46371	0.338565	0.261712	1.32975	0.183601	NA
BBS9	246.682	0.920467	0.150035	6.1293	8.82687e-10	1.3429e-08
PRRT3	165.178	0.278375	0.171098	1.6268	0.103779	0.19699
FBXO21	1254.62	-0.813396	0.113	-7.19752	6.13176e-13	1.42902e-11
COBLL1	221.63	0.422596	0.206285	2.04812	0.0405487	0.0931879
FILIP1L	32.4907	0.674429	0.265348	2.53236	0.0113296	0.0326601
ENTPD1	796.766	-0.386669	0.149296	-2.58988	0.00960083	0.0283041
DDR1	503.85	0.814187	0.14506	5.61107	2.01079e-08	2.40403e-07
ANKRD30B	0.813735	0.139179	0.179728	0.811424	0.417122	NA
SUCLG2	1099.75	0.315754	0.13458	2.34614	0.0189688	0.0501931
ACHE	62.8395	-0.124656	0.220632	-0.565024	0.572058	0.700969
DDO	0.181096	-0.0264906	0.102378	-0.258753	0.795826	NA
IRF7	0.84423	-0.0641026	0.191138	-0.337971	0.735385	NA
ZNF90	1.28901	0.0948252	0.228753	0.41433	0.678632	NA
FCGR2A	4.43408	0.00766956	0.306084	0.0250454	0.980019	NA
TAF15	4164.18	0.0020696	0.109818	0.0188457	0.984964	0.991519
ZNF174	307.662	-0.122916	0.143869	-0.85437	0.3929	0.539423
NHEJ1	267.863	0.124596	0.145456	0.856567	0.391684	0.538271
PIP4K2C	524.002	-0.710215	0.149195	-4.75956	1.94019e-06	1.56599e-05
PEAK1	537.53	0.286202	0.205375	1.39355	0.163453	0.281106
EPS8L1	21.8938	0.049624	0.301403	0.164729	0.869157	0.919483
EFCC1	1.78102	0.13112	0.251486	0.5219	0.60174	NA
ZNF552	125.602	-0.113	0.188022	-0.601022	0.547825	0.681309
AGMAT	3.24469	0.428473	0.300687	1.42198	0.155032	NA
EHMT1	1248.07	-0.392679	0.133517	-2.94101	0.00327141	0.0113623
MMRN2	5.85924	0.586948	0.32164	1.81573	0.0694114	0.143635
VASH2	119.017	0.292457	0.203291	1.43839	0.150323	0.26348
LINC01635	7.33864	-0.241554	0.327165	-0.738376	0.460286	0.604657
BCAP29	9.07923	0.0873676	0.326841	0.267396	0.789164	0.867166
SENP1	604.246	-0.656723	0.14187	-4.62841	3.68482e-06	2.79713e-05
SUN1	2307.19	-0.266239	0.125	-2.12992	0.0331784	0.0790323
ADAL	428.948	0.678485	0.137911	4.91831	8.72958e-07	7.58752e-06
KMT5A	1645.19	-0.873193	0.115741	-7.54375	4.56658e-14	1.20129e-12
ZBTB40	1077.6	0.253103	0.190659	1.32752	0.184337	0.30872
IGSF11	7.0702	0.175552	0.326825	0.537071	0.591219	0.716189
TUBB	9251.48	0.384709	0.108856	3.53408	0.000409191	0.00187886
CALCOCO1	583.392	0.170245	0.14935	1.13991	0.254324	0.393506
FLRT3	62.779	0.255809	0.249438	1.0251	0.305316	0.450889
HCN3	72.3735	0.150853	0.207904	0.725517	0.468135	0.611393
MARCHF6	2215.04	-0.304672	0.144835	-2.10357	0.0354156	0.0833766
BASP1	1014.22	-1.10268	0.13026	-8.46314	2.60269e-17	9.93759e-16
PCGF3	798.921	-0.632935	0.133728	-4.73261	2.21647e-06	1.76543e-05
CNKSR1	82.5062	0.715945	0.211974	3.37225	0.000745565	0.00320626
GCK	1.42896	0.421932	0.22376	2.15977	0.0307904	NA
LPGAT1	735.666	-1.06201	0.160611	-6.61041	3.83265e-11	7.02697e-10
RNF10	3517.14	0.365503	0.121545	3.00713	0.00263726	0.00943095
KBTBD11	4.42055	-0.562057	0.306219	-1.84169	0.0655198	NA
SEC16A	1789.32	-0.339789	0.197747	-1.71831	0.0857398	0.169999
IKBKB	1246.14	0.159802	0.117158	1.36399	0.172572	0.293167
MIR5196	0.159647	0.0217708	0.102378	0.212652	0.831599	NA
PSME3	5668.72	0.0881487	0.113147	0.779062	0.435943	0.580827
FIGNL1	853.545	0.0692325	0.175651	0.394144	0.693475	0.797469
CIB2	175.273	0.559149	0.187593	2.97919	0.00289008	0.0101781
AAGAB	2197.97	0.10781	0.107828	0.999834	0.317391	0.463289
ASAP1	724.783	-0.0290734	0.156746	-0.185483	0.85285	0.907972
WDR83OS	2383.34	0.268433	0.126418	2.12336	0.0337236	0.0801127
ZNF436-AS1	51.1091	-0.706692	0.236584	-2.9808	0.00287501	0.0101337
GPSM1	1685.79	-0.272124	0.122944	-2.21339	0.0268706	0.0665435
PACSIN2	1670.62	0.082714	0.114492	0.722441	0.470023	0.613299
NCLN	3334.95	0.0508888	0.136006	0.374165	0.708281	0.809149
LOC101928163	1.32109	-0.130026	0.240569	-0.541314	0.588291	NA
COA7	1349.29	0.0545334	0.106033	0.514303	0.60704	0.729292
ACSL4	667.493	-0.770591	0.23071	-3.33984	0.000838262	0.00356301
TRPC7	0	NA	NA	NA	NA	NA
ELOA-AS1	33.2103	0.621144	0.279565	2.21542	0.0267311	0.0662744
GSN	244.811	0.389869	0.16756	2.32629	0.0200032	0.0524976
SRRM1	1698.71	-0.528595	0.168288	-3.14096	0.00168394	0.00644213
RAPGEF2	421.469	-0.354888	0.178539	-1.98769	0.0468462	0.104932
SGCD	0.159647	0.0217708	0.102378	0.212652	0.831599	NA
ST7	692.32	0.575523	0.117992	4.87706	1.07679e-06	9.18596e-06
SEPTIN9	1490.8	-1.63725	0.134548	-12.1636	4.85464e-34	6.20881e-32
RRAS2	392.455	-0.501107	0.17083	-2.93299	0.00335719	0.0116198
GAMT	910.946	-0.532339	0.173322	-3.07123	0.0021318	0.00787473
C8orf76	48.4978	-0.364083	0.246723	-1.47486	0.14025	0.249211
RTL9	5.26279	-0.249668	0.320656	-0.777564	0.436826	0.58151
PPP1R15B	864.372	-0.266075	0.177451	-1.49944	0.133759	0.240065
FAM222A	277.473	0.80976	0.15939	5.07735	3.82728e-07	3.57311e-06
A2ML1	2.12042	0.399304	0.260995	1.55922	0.118945	NA
ZNF747	382.305	-0.315996	0.179248	-1.76288	0.0779201	0.157615
LOXHD1	0.649104	0.110156	0.177566	0.627691	0.530206	NA
SULT1C2	17.5321	-0.175704	0.307996	-0.570418	0.568394	0.69773
DGKB	0.522499	-0.140166	0.139289	-0.910592	0.362511	NA
ATXN2L	3526.51	0.0320639	0.179353	0.178776	0.858114	0.911786
SIN3A	1448.29	-0.0906709	0.153184	-0.591913	0.553909	0.68643
SIRT3	267.116	-0.766063	0.16078	-4.76255	1.91166e-06	1.54613e-05
KDM4C	207.623	-0.841818	0.178488	-4.7133	2.43732e-06	1.92091e-05
STPG1	327.08	0.0281823	0.145022	0.194334	0.845915	0.903461
COX18	198.331	-0.805137	0.161222	-4.9906	6.0193e-07	5.3985e-06
CCL20	0.490228	-0.0578235	0.150489	-0.364576	0.715428	NA
NIPAL3	902.37	-0.212995	0.140233	-1.51887	0.128795	0.233231
CRACR2A	33.25	-0.643106	0.282873	-2.26904	0.0232658	0.0593473
ABCC6	35.4738	0.47513	0.272264	1.74284	0.0813617	0.16319
RCAN3AS	4.44911	0.0772592	0.30871	0.250395	0.802282	NA
CCDC168	9.1162	0.115693	0.326785	0.353547	0.723678	0.820712
WDSUB1	162.468	0.10133	0.175298	0.578023	0.563249	0.694285
SPDYE6	30.6526	-0.336691	0.282556	-1.19131	0.233533	0.368994
NUDT1	795.503	0.278081	0.179549	1.54872	0.12145	0.222915
ATRIP	14.2806	0.460399	0.318417	1.44279	0.14908	0.26168
ACTN1	1906.81	0.0980272	0.126824	0.77294	0.439558	0.58401
POGLUT2	469.371	-0.152543	0.12479	-1.22238	0.221563	0.35428
COX4I1	6157.69	-0.101255	0.163843	-0.618	0.536575	0.671385
ST3GAL3	324.476	0.825722	0.144672	5.70456	1.16645e-08	1.45285e-07
LIMCH1	235.467	0.239649	0.175448	1.36587	0.171979	0.292444
KHDRBS2	0	NA	NA	NA	NA	NA
SEPTIN10	550.227	-0.221833	0.195692	-1.13355	0.256982	0.396807
ACYP1	325.75	0.43255	0.185338	2.33342	0.0196261	0.0516716
RDX	1904.35	0.440448	0.222156	1.98259	0.0474131	0.105955
CEP57L1	330.045	0.0881395	0.199984	0.440711	0.659422	0.77011
ENTPD6	2280.08	-0.0225632	0.118981	-0.189637	0.849594	0.905792
CAMK2D	350.755	-1.1619	0.175494	-6.61553	3.70227e-11	6.81175e-10
TMTC1	535.181	-0.794255	0.155898	-5.09367	3.51191e-07	3.31608e-06
TXNDC15	760.359	0.0946044	0.121563	0.77823	0.436433	0.581153
ADGRL2	1195.45	-0.648358	0.151759	-4.27203	1.937e-05	0.00012618
DDX31	644.471	-0.467868	0.123561	-3.7863	0.000152908	0.000785309
NHLRC4	20.4075	0.102292	0.293313	0.348704	0.727311	0.82348
ZBTB44	687.176	0.0499483	0.186678	0.267561	0.789038	0.867087
PUF60	2929.58	0.242889	0.130081	1.86721	0.061873	0.130981
SRPK2	1304.01	0.0264477	0.125046	0.211503	0.832495	0.894228
AGER	54.1571	0.0653988	0.237758	0.275088	0.783249	0.863167
SMIM32	15.6472	1.49622	0.327004	4.42799	9.51174e-06	6.62956e-05
SFXN2	676.374	-1.63861	0.136629	-11.9815	4.44161e-33	5.41636e-31
MTRR	836.226	-0.865617	0.13118	-6.59757	4.17954e-11	7.60976e-10
TCP11	1.38411	-0.205538	0.220009	-0.960329	0.33689	NA
COMMD4P1	5.77641	-0.310027	0.317044	-0.978297	0.327927	0.474618
TBILA	18.5916	-0.626353	0.305847	-2.04129	0.0412216	0.0944033
UBXN2B	305.244	-0.637291	0.178462	-3.57023	0.000356673	0.00165902
FAM92A	659.701	-0.0276543	0.208994	-0.132317	0.894734	0.936002
LCORL	220.209	0.136241	0.228836	0.595307	0.551638	0.684425
FANCL	491.738	0.083041	0.201532	0.412034	0.680315	0.787493
RSRP1	709.898	-0.185735	0.131761	-1.40963	0.158649	0.274586
ZNF25	176.859	-0.396726	0.238991	-1.65971	0.0969719	0.186944
UNC13B	953.963	0.768394	0.127239	6.03816	1.55877e-09	2.28527e-08
RABL2B	275.492	-0.4964	0.162723	-3.05014	0.00228735	0.00836407
CMC2	465.174	-0.0588138	0.152165	-0.386507	0.699121	0.801887
EPB41L2	2478.94	-0.285523	0.122853	-2.3241	0.0201203	0.0527288
FLCN	750.489	0.987817	0.127291	7.7579	8.63471e-15	2.4652e-13
NAT1	167.763	1.03612	0.21999	4.70239	2.57128e-06	2.0184e-05
INPP4A	526.71	-0.536311	0.154245	-3.47673	0.000507569	0.0022787
CEP63	235.454	0.455401	0.18443	2.46857	0.0135655	0.0380187
MYCN	5.22759	0.420624	0.322255	1.30097	0.193267	0.319828
MTFR1L	536.04	-0.508556	0.125335	-4.05723	4.96576e-05	0.000290072
LOC646471	32.6992	-0.768556	0.287323	-2.66691	0.00765526	0.0235021
FLOT2	3692.77	0.037715	0.129015	0.29233	0.770034	0.853841
GRAP2	0.500853	-0.137277	0.138069	-0.882757	0.377368	NA
GSS	2057.89	0.229909	0.133328	1.72437	0.0846408	0.168414
HPS1	1098.37	0.508078	0.136488	3.72232	0.000197401	0.000982072
TASP1	181.498	-0.551435	0.174268	-3.16324	0.00156023	0.006026
FAM126B	260.896	0.49745	0.219823	2.26248	0.0236678	0.0601289
ATL3	66.6399	0.312008	0.245615	1.26963	0.204216	0.333964
FXYD3	1.46258	0.036101	0.2374	0.151813	0.879334	NA
C1orf232	1.95899	0.280059	0.262782	1.07609	0.281887	NA
RPL24	11921.6	-0.0273665	0.185915	-0.147199	0.882975	0.928853
RPL17	1809.96	0.193623	0.133526	1.45006	0.147042	0.258796
RPL23A	25757.4	-0.0161595	0.188787	-0.0855968	0.931787	0.960316
APP	8613.7	-0.459563	0.102272	-4.49354	7.00497e-06	5.02945e-05
SEZ6L	8.21846	-0.371101	0.327222	-1.13362	0.256952	0.396807
SLC8A3	2.9145	-0.261933	0.259859	-1.02894	0.303507	NA
ZNF148	404.392	0.781226	0.235851	3.31149	0.000928013	0.00389191
SLC6A9	304.564	-1.42343	0.186967	-7.60242	2.90649e-14	7.85601e-13
DUS4L	122.002	0.499516	0.191654	2.60477	0.00919353	0.0272926
PCDHB16	1.66681	-0.118827	0.247641	-0.481333	0.63028	NA
PPP4R4	39.7636	-1.03665	0.283338	-3.63972	0.000272937	0.00131382
PCDH15	2.63708	0.251146	0.283923	0.889643	0.373657	NA
MTAP	522.814	-0.872155	0.14937	-5.83725	5.30691e-09	7.09889e-08
MSX1	410.714	-0.564536	0.140887	-4.00643	6.16434e-05	0.000349572
HAS2	5.59401	-0.422638	0.308066	-1.38224	0.166897	0.285591
FAM24B	81.2787	-0.0751195	0.207186	-0.362589	0.716912	0.815455
CDC25B	2091.53	0.129063	0.135021	0.95587	0.339138	0.48668
IL1R1	0.987873	-0.109564	0.200049	-0.552753	0.580433	NA
FAM126A	426.928	-0.28847	0.223547	-1.29036	0.196926	0.324484
ICA1L	135.099	-0.0381486	0.215447	-0.177056	0.859465	0.912753
LOC101928728	15.5027	-0.44446	0.315015	-1.40869	0.158926	0.274975
RHOH	4.34079	0.141822	0.289877	0.49235	0.622472	NA
OAZ2	990.204	-0.597836	0.120255	-4.97109	6.6579e-07	5.91725e-06
TPM1	989.029	-0.471657	0.113632	-4.15057	3.31649e-05	0.000201825
BRD2	4765.9	0.0500479	0.123934	0.403828	0.68634	0.792317
ADAMTSL3	23.1283	0.637392	0.312573	2.03503	0.0418474	0.0955444
DDX24	2035.91	0.201456	0.114439	1.76037	0.0783454	0.15829
ARHGAP12	279.715	0.344953	0.226929	1.51989	0.128538	0.232927
PITRM1	2825.78	0.361877	0.107395	3.36954	0.000752929	0.00323262
BNIP2	483.873	-0.810242	0.200197	-4.04632	5.20298e-05	0.000302469
RAPGEF1	2078.73	0.0898613	0.128281	0.700504	0.483613	0.62651
TMEM121B	94.0728	0.668611	0.196296	3.40161	0.000669892	0.00292075
SAMD1	844.588	-0.875497	0.128642	-6.80454	1.01374e-11	2.00342e-10
KLC4	630.129	-0.00414552	0.147881	-0.0280325	0.977636	0.988018
ACTG1P20	52.8596	-0.252327	0.244219	-1.03322	0.301502	0.44673
RAB7A	3104.99	-0.427228	0.101166	-4.22299	2.41086e-05	0.000152249
SEMA3B	61.0488	0.0261303	0.222632	0.117376	0.906562	0.943134
MAPKAPK3	1426.97	0.200528	0.116867	1.71585	0.0861901	0.170677
DAP3	2631.93	-0.0359931	0.132183	-0.272297	0.785394	0.864593
LRP8	728.323	-1.439	0.164501	-8.74258	2.27845e-18	9.50724e-17
CABP1	100.503	0.550153	0.2254	2.43889	0.0147325	0.0406448
ZNF320	149.014	-0.593948	0.217751	-2.72679	0.00639535	0.0201331
DST	1241.29	0.409653	0.220909	1.85436	0.0636879	0.134048
DISC1	3.62541	-0.0278655	0.305328	-0.091259	0.927287	NA
LINC02574	0.4713	0.0914852	0.118342	0.683563	0.494251	NA
B3GALNT1	115.494	-0.296017	0.213335	-1.38734	0.165339	0.283544
VPS37A	337.178	-0.496364	0.16458	-3.01551	0.00256551	0.00922046
MXD3	309.022	0.246143	0.173938	1.41501	0.157067	0.272194
MED16	942.967	0.0813516	0.12568	0.647287	0.517446	0.655654
IKBKE	127.338	0.025834	0.200996	0.128531	0.897729	0.938526
ALG13	1086.88	-0.10361	0.132135	-0.784122	0.432968	0.578431
SCARNA1	0.524275	-0.0489121	0.138096	-0.363866	0.715958	NA
ANKRD11	1637.61	-0.160347	0.179297	-0.894318	0.371152	0.518387
CYTOR	134.313	0.117749	0.182489	0.645178	0.518812	0.656592
HDAC2	4271.79	0.365164	0.18812	1.94111	0.0522444	0.114608
NEK4	509.543	-1.02964	0.135572	-7.5914	3.16462e-14	8.53905e-13
PTK2	960.15	-0.3433	0.13011	-2.6385	0.00832748	0.025204
CADPS2	529.094	0.294918	0.150224	1.96308	0.0496364	0.109851
TIMM23B	81.1756	-1.26182	0.219935	-5.71006	1.12938e-08	1.41339e-07
SMUG1	634.577	0.105958	0.13981	0.75787	0.448529	0.593217
TRPM3	7.18997	0.203482	0.326422	0.62271	0.533475	0.668426
CDKN2B-AS1	58.7345	0.131499	0.242443	0.542349	0.587578	0.713484
DNAJC8	3981.05	-0.086034	0.132837	-0.647667	0.5172	0.655395
OAZ3	59.3058	0.472467	0.229655	2.055	0.0398788	0.0919304
SDF4	2969.98	0.136472	0.138567	0.984874	0.324686	0.471227
HEMK1	348.81	-0.139318	0.153557	-0.907279	0.364259	0.511405
UBAC1	1339.46	0.0931711	0.145468	0.640488	0.521855	0.658434
NSA2	2385.04	0.570656	0.201411	2.83324	0.00460793	0.0151774
CAMTA1	1292.65	-0.413472	0.113367	-3.64712	0.000265199	0.00128207
DOK7	1.29566	0.199045	0.227574	0.885264	0.376014	NA
ADORA1	131.655	0.762823	0.201086	3.78913	0.000151178	0.000777184
ATP23	121.966	0.218087	0.224522	0.971108	0.331495	0.478504
RAB27A	166.324	0.780371	0.179493	4.34335	1.40326e-05	9.43363e-05
IKZF3	196.224	-0.403484	0.223998	-1.80122	0.0716684	0.147163
UBE2W	190.039	-0.378166	0.213723	-1.76911	0.0768749	0.156021
SNORA73A	14.5706	-1.02955	0.319939	-3.17513	0.00149767	0.0058302
SNORA73B	8.51603	-0.189964	0.32713	-0.581152	0.561138	0.692496
STAT6	59.7892	-0.318399	0.231981	-1.3723	0.16997	0.289685
PARP4	1293.37	0.126789	0.126652	1.00109	0.316785	0.462873
GOLGA8N	0.962646	0.296421	0.194178	1.64076	0.100848	NA
TRNAU1AP	346.147	-0.664482	0.146091	-4.5473	5.43392e-06	3.97771e-05
TIMM9	398.699	-0.136094	0.197831	-0.687902	0.491515	0.633616
PTGR2	262.985	-0.407625	0.148596	-2.74286	0.00609074	0.0193289
FBXL2	145.673	-0.266271	0.190484	-1.39781	0.162171	0.279237
SNORA44	2.77061	0.0243411	0.285608	0.0850756	0.932201	NA
SNORA16A	10.8366	-0.391089	0.323611	-1.20676	0.227524	0.361497
ZNF670	38.6654	-0.118776	0.277025	-0.428612	0.668206	0.777366
C19orf84	0.702934	-0.0906155	0.152095	-0.617666	0.536795	NA
ACRV1	5.44469	-0.182479	0.313072	-0.583082	0.559838	0.69138
LINC01715	8.19868	-0.211523	0.327241	-0.645525	0.518587	0.656465
STAU1	3391.99	-0.94931	0.112711	-8.42208	3.69854e-17	1.38199e-15
TIAM1	983.52	-0.29512	0.156539	-1.88528	0.059392	0.126767
NARF	1281.41	0.288621	0.14023	2.05815	0.0395757	0.0914059
PLEKHM1	95.794	0.499258	0.207466	2.40499	0.0161728	0.0439326
VWA7	10.2269	0.331344	0.327111	1.01324	0.310945	0.456678
DMAC1	1258.26	-0.301115	0.153663	-1.95956	0.0500474	0.110568
CNTLN	318.894	0.150811	0.193257	0.780321	0.435202	0.580146
HACD4	47.546	0.472898	0.246571	1.91531	0.0554532	0.12004
FAM219A	627.151	-0.289997	0.131213	-2.21009	0.027099	0.0669431
C4orf33	176.35	0.410254	0.242361	1.6922	0.0906073	0.177547
FBXO9	1303.56	-1.1117	0.114425	-9.71364	2.63747e-22	1.54814e-20
UBE2C	1341.68	-1.14537	0.118266	-9.68277	3.56917e-22	2.06421e-20
STIM1	897.082	0.0416881	0.126926	0.328446	0.742575	0.834806
GAPVD1	1284.29	0.120072	0.14546	0.825464	0.409108	0.55547
ADCYAP1R1	32.4326	-0.290963	0.280394	-1.03758	0.299468	0.444553
TPM3	8395.19	0.166115	0.113682	1.46122	0.143956	0.25456
SLC26A5	1.63629	0.172682	0.239035	0.730665	0.464984	NA
JOSD1	1212.63	-0.198271	0.130579	-1.5184	0.128913	0.233337
ENDOU	13.9396	0.490434	0.327301	1.49682	0.13444	0.241012
ZNF20	0.64057	-0.0809986	0.148564	-0.553368	0.580011	NA
BFSP1	146.437	0.505385	0.180279	2.80206	0.00507775	0.0165722
OTOA	1.61659	-0.209918	0.209803	-1.05147	0.293042	NA
CHN1	817.595	0.509671	0.123758	4.11794	3.8228e-05	0.000230496
ASPM	2443.67	1.31365	0.311211	4.24925	2.14485e-05	0.000137829
ZNF226	920.167	0.146788	0.154092	0.95258	0.340803	0.488445
MATN1-AS1	15.1881	0.138264	0.317166	0.435994	0.662841	0.772668
AMFR	2291	-0.0664292	0.123267	-0.538908	0.58995	0.715371
LINC01778	2.7956	0.113419	0.293045	0.387431	0.698437	NA
VPS52	873.759	0.092224	0.116387	0.792386	0.428136	0.573436
ZNF717	37.4683	-0.604304	0.265377	-2.27289	0.0230325	0.0588955
DCP1A	722.975	-0.577777	0.144612	-3.99508	6.46733e-05	0.000364769
SNORD103C	0.181096	-0.0264906	0.102378	-0.258753	0.795826	NA
N4BP2L1	42.877	0.0450584	0.243489	0.185033	0.853203	0.908224
LCP1	2493.05	-0.611526	0.112814	-5.42051	5.94279e-08	6.52835e-07
WDR25	363.135	0.706157	0.215688	3.27297	0.00106423	0.00437457
STING1	714.48	0.350017	0.134387	2.60445	0.00920229	0.0273048
HLTF	1122.47	1.06711	0.226985	4.7009	2.59017e-06	2.02971e-05
ABHD18	207.117	-0.122456	0.171799	-0.712766	0.475991	0.619032
ATP8A1	171.204	-0.792305	0.240135	-3.29751	0.000975473	0.00406279
TMEM39A	740.066	0.606708	0.137221	4.42093	9.82793e-06	6.81972e-05
TMEM170B	358.309	-1.13914	0.213595	-5.32987	9.82841e-08	1.03766e-06
DEFB131B	0.979024	0.0936905	0.201906	0.468124	0.639696	NA
GOSR1	826.245	-0.31671	0.133094	-2.37958	0.0173325	0.0465286
BEST1	114.147	-0.0400107	0.202895	-0.19721	0.843663	0.901914
ASNS	127.925	0.129139	0.205034	0.629817	0.528815	0.664546
CNTROB	1029.99	0.262859	0.113668	2.31247	0.0207516	0.0539908
SLC39A8	1128.28	0.446884	0.191558	2.33278	0.0196597	0.0517343
SPOCD1	21.6768	1.51056	0.312616	4.69175	2.70878e-06	2.10988e-05
SLC39A7	1203.3	0.525397	0.129211	4.06599	4.78295e-05	0.000280644
CCN6	8.45489	-0.0815622	0.327036	-0.249528	0.802952	0.876439
CLIP1	675.402	-0.219286	0.188238	-1.16492	0.244053	0.381405
TACC1	698.553	-0.517683	0.164899	-3.13925	0.00169382	0.0064752
FBXL16	1048.47	0.209864	0.133266	1.57477	0.115311	0.214013
TMEM150A	142.09	0.9919	0.177952	5.56334	2.64653e-08	3.10691e-07
SLC9C1	1.97526	0.0820923	0.26618	0.308863	0.757426	NA
TMEM39B	642.631	0.916194	0.1381	6.63218	3.30759e-11	6.12859e-10
C11orf54	251.854	0.326595	0.159117	2.05229	0.0401416	0.0924321
TNPO1	3359.82	0.080687	0.210738	0.382876	0.701812	0.80421
QRICH1	1704.94	-0.194954	0.116432	-1.6744	0.0940512	0.182792
SRPX	181.178	0.334046	0.168498	1.98219	0.0474576	0.10603
SMC1A	7603.06	-1.48704	0.142015	-10.4706	1.17945e-25	8.71076e-24
JUP	2152.8	0.759374	0.132874	5.71469	1.09903e-08	1.38089e-07
GPN3	873.97	0.170967	0.204053	0.837829	0.402127	0.5485
SLC25A24	311.298	-1.11358	0.19654	-5.66156	1.50001e-08	1.84061e-07
MTMR9LP	7.2935	-0.0491076	0.327075	-0.150243	0.880573	0.927319
RWDD2A	205.389	-0.102671	0.15994	-0.641931	0.520918	0.65794
TBC1D14	606.789	0.819695	0.13206	6.20538	5.45646e-10	8.54937e-09
DGUOK	1086.25	0.0532204	0.131792	0.403819	0.686345	0.792317
GPR108	997.478	0.157889	0.149228	1.05803	0.29004	0.43404
CALU	2538.15	-1.60939	0.11916	-13.503	1.50054e-41	2.91421e-39
FAM89B	667.343	-0.480314	0.15208	-3.15813	0.00158787	0.00611925
RPP14	209.373	-0.271725	0.195407	-1.39055	0.164362	0.282268
SLC39A4	142.423	-0.649418	0.203769	-3.18531	0.00144599	0.00566829
FDFT1	2953.03	-0.736406	0.117569	-6.26343	3.76609e-10	6.05448e-09
LRTOMT	94.5037	0.127832	0.201562	0.634159	0.525977	0.662197
KY	0.48702	0.046798	0.15027	0.300911	0.763482	NA
IAH1	617.891	-0.572375	0.141853	-4.0346	5.4695e-05	0.000315168
INKA1	8.69009	-0.256142	0.326401	-0.785319	0.432266	0.577721
GOLGA8Q	0.1571	0.0217708	0.102378	0.212652	0.831599	NA
CPNE6	0	NA	NA	NA	NA	NA
COX7A2	2981.4	0.0823665	0.158962	0.518149	0.604354	0.726731
TRIM60	1.80888	-0.156135	0.250916	-0.624291	0.532437	NA
CABYR	205.346	0.584372	0.154374	3.78366	0.000154537	0.000792225
BCL2L12	1373.93	-0.294739	0.14568	-2.02318	0.0430548	0.097909
S100PBP	633.474	0.57275	0.129991	4.40555	1.05517e-05	7.2834e-05
KIDINS220	807.854	-0.236301	0.188901	-1.25091	0.210968	0.341558
FAM133B	273.415	-0.91934	0.197244	-4.65812	3.19108e-06	2.45711e-05
ZNF154	21.3954	-0.719164	0.299979	-2.38718	0.0169782	0.0457257
TTC23	473.425	0.604986	0.126577	4.77864	1.76486e-06	1.44149e-05
DHFR	3278.92	-1.12827	0.120177	-9.38771	6.13165e-21	3.16253e-19
MTRF1L	709.57	-0.31065	0.124694	-2.49125	0.0127295	0.0360742
SSTR3	0.162084	0.0217708	0.102378	0.212652	0.831599	NA
FXN	499.125	-0.320346	0.129576	-2.4722	0.0134284	0.0376948
SLC4A10	0.651195	-0.172343	0.15152	-1.10708	0.268259	NA
PLEKHH1	372.445	-0.0173688	0.194622	-0.0892475	0.928885	0.958569
USP39	1838.05	-0.507333	0.122042	-4.15694	3.2254e-05	0.000197044
APBB2	330.1	-0.495194	0.160065	-3.09332	0.00197927	0.00738343
TSACC	100.904	0.380783	0.194404	1.95797	0.0502337	0.110862
YPEL1	68.2584	0.595276	0.231381	2.56938	0.010188	0.0298227
PHACTR1	99.841	-0.207017	0.21612	-0.957883	0.338122	0.485443
MORF4L2	5663.71	-0.378058	0.112288	-3.36686	0.000760306	0.00326162
MIR31HG	4.10038	-0.121562	0.298036	-0.407773	0.68344	NA
CASC2	32.6869	-0.862603	0.27106	-3.16646	0.00154305	0.00596992
MAP7	790.059	-0.332599	0.116557	-2.85347	0.00432443	0.0143852
EPHB6	0.990507	-0.0121863	0.219803	-0.0554573	0.955774	NA
PMS1	515.264	0.785582	0.199876	3.92926	8.52084e-05	0.00046526
TRIM62	71.8697	-0.845956	0.236106	-3.57605	0.000348829	0.00162687
SNAPC2	262.606	0.557756	0.162275	3.43606	0.000590242	0.00261773
SLC28A1	0.640915	0.207288	0.166523	1.1899	0.234086	NA
MIR3605	0.33058	-0.0742544	0.123247	-0.580787	0.561384	NA
CIB1	1308.38	0.267055	0.152749	1.7483	0.0804122	0.161595
ZSCAN31	65.7096	0.429826	0.227227	1.89041	0.0587029	0.125674
NRG4	39.4913	0.576611	0.261937	2.19642	0.0280617	0.0689679
SLC10A7	112.353	0.141156	0.209345	0.674197	0.500186	0.640908
TMEM222	1284.98	-0.167031	0.149031	-1.12077	0.262384	0.403004
KIRREL2	3.99221	0.120315	0.306026	0.394279	0.693375	NA
PWWP2B	333.12	0.192339	0.177902	1.0811	0.279654	0.422938
ZNF655	857.083	0.0351441	0.125861	0.279229	0.780069	0.861383
CCDC167	479.922	0.0216424	0.161775	0.133779	0.893578	0.935248
TAS2R4	4.03348	0.0315696	0.286466	0.1106	0.911933	NA
TAS2R3	1.32295	0.0791464	0.218743	0.364559	0.715441	NA
CHADL	7.92534	0.18372	0.327221	0.561736	0.574296	0.702501
NEUROD4	0.33058	-0.0742544	0.123247	-0.580787	0.561384	NA
PSMD5	5.42232	0.147035	0.323557	0.454311	0.649605	0.762835
IFITM1	306.346	0.570872	0.145061	3.93423	8.34632e-05	0.000457
HEATR3	663.072	-1.13401	0.122598	-9.24599	2.33066e-20	1.13159e-18
ZNF687	1360.28	0.430929	0.123403	3.49195	0.000479512	0.00216448
ST3GAL4	316.991	0.488418	0.169578	2.87969	0.00398072	0.0134178
SMIM12	1059.17	0.112403	0.12902	0.871202	0.383644	0.530698
POTEG	0.159647	0.0217708	0.102378	0.212652	0.831599	NA
LOC653160	17.2368	-0.488751	0.302789	-1.61009	0.107378	0.20227
LPIN1	464.934	-0.421215	0.154696	-2.72273	0.00647452	0.0203457
ZMYM1	336.542	0.573332	0.206608	2.77429	0.00553223	0.0178079
HAGLROS	28.6455	0.225744	0.273828	0.823835	0.410034	0.556439
HAGLR	268.573	-0.140578	0.174201	-0.807011	0.41966	0.565309
RGS20	45.983	-0.335383	0.2502	-1.33976	0.180324	0.303512
PRKACB	191.073	-0.991235	0.226974	-4.36312	1.28223e-05	8.67562e-05
CD163L1	1.81395	-0.0696523	0.262489	-0.265352	0.790738	NA
ZMYM4-AS1	0.675536	-0.00739867	0.165593	-0.0449093	0.96418	NA
NFATC4	253.959	-0.133133	0.157224	-0.846785	0.397115	0.543408
ARHGAP44	467.963	-0.16397	0.134731	-1.21702	0.223595	0.356696
NELFCD	3526.04	0.224722	0.123585	1.81836	0.0690092	0.143009
HINFP	451.312	0.541786	0.14393	3.76366	0.000167443	0.000850243
PLEKHH3	373.645	-0.00410746	0.167346	-0.0245444	0.980418	0.989237
C1orf216	457.077	0.0665597	0.130551	0.509837	0.610166	0.731762
DCTN2	3264.86	0.0522605	0.114317	0.457152	0.647562	0.761503
STMN4	47.3193	-0.0700082	0.23607	-0.296561	0.766802	0.851635
PRMT5	3785.92	0.0277433	0.129507	0.214222	0.830374	0.892847
PRKAA1	655.569	-0.632795	0.198424	-3.18883	0.0014285	0.00561654
VMO1	7.03831	0.425285	0.325909	1.30262	0.192706	0.319101
PAX6	341.431	-0.240296	0.133642	-1.79801	0.0721749	0.147952
HDLBP	19048.6	0.345373	0.106953	3.22921	0.00124131	0.0049912
RECQL5	731.479	0.302399	0.113728	2.65887	0.00784026	0.0239812
SUPT5H	9034.23	0.669986	0.113175	5.91986	3.2222e-09	4.45779e-08
CREM	738.389	0.233065	0.141847	1.64302	0.100379	0.192006
ATG13	1523.52	0.430861	0.128816	3.3447	0.000823702	0.00351156
CNEP1R1	222.052	0.75003	0.17904	4.18654	2.83242e-05	0.000175421
ZNF560	2.8902	-0.311765	0.25325	-1.27039	0.203947	NA
TSPAN15	732.056	0.740911	0.150071	4.93619	7.96618e-07	6.98139e-06
SH3D21	81.0521	0.577269	0.216902	2.65873	0.00784367	0.0239869
EPB41L3	1673.29	-0.657108	0.120482	-5.45376	4.93171e-08	5.51783e-07
MAPT	162.866	-0.388258	0.201682	-1.92488	0.0542447	0.117979
CCDC186	166.377	0.655981	0.241646	2.71302	0.00666739	0.0208809
OSBPL9	1810.29	0.00382559	0.194344	0.0196844	0.984295	0.991165
ARRB1	437.175	0.66532	0.140299	4.74101	2.12653e-06	1.69982e-05
ZNF774	55.484	-0.223539	0.22835	-0.978884	0.327638	0.474373
MYOM2	207.117	-0.7818	0.166689	-4.6874	2.76703e-06	2.1506e-05
TECPR2	572.655	1.02608	0.175866	5.83224	5.4687e-09	7.2899e-08
LINC01137	15.746	0.747647	0.309951	2.39144	0.0167823	0.0453378
MIER3	307.126	0.336846	0.219387	1.53521	0.124733	0.227603
TNXB	42.8102	0.570802	0.296825	1.92201	0.0546041	0.118512
MIR6732	0	NA	NA	NA	NA	NA
BCL6	127.328	0.455042	0.241552	1.88355	0.0596262	0.127097
CNN3	2278.71	-0.0739035	0.114675	-0.644457	0.519279	0.656839
MIR5581	3.26803	-0.018817	0.292407	-0.0642588	0.948764	NA
SCAMP2	1920.54	0.142648	0.120785	1.181	0.237603	0.373774
GNL2	3174.5	0.701893	0.191986	3.65589	0.000256288	0.00124396
TIPARP	426.905	0.455934	0.136774	3.33304	0.000859017	0.00363943
EGFL6	0	NA	NA	NA	NA	NA
B4GALNT2	0.159647	0.0217708	0.102378	0.212652	0.831599	NA
MR1	205.183	-0.145381	0.165206	-0.880002	0.378858	0.526021
BAG4	597.433	-0.176678	0.176686	-0.999937	0.317341	0.463289
BACH2	212.658	-1.16014	0.185479	-6.24647	4.19819e-10	6.67089e-09
DNAJB2	231.139	-0.612977	0.16393	-3.73813	0.000185395	0.000929404
TNFRSF11A	356.153	-0.0204246	0.138579	-0.147387	0.882826	0.928822
C19orf48	4762.99	-0.928311	0.120554	-7.7001	1.35956e-14	3.81235e-13
GPR135	29.1334	-0.481051	0.285646	-1.68218	0.0925336	0.180646
CLEC7A	0.320615	-0.054027	0.105674	-0.480072	0.631176	NA
NDST4	9.00021	0.0898615	0.326857	0.274723	0.783529	0.863205
GPRASP2	0.635931	0.206423	0.166216	1.18429	0.236297	NA
SLC12A1	1.29598	-0.156293	0.200262	-0.805748	0.420388	NA
ZNF124	43.7565	-0.970383	0.250094	-3.86068	0.000113072	0.000600317
AKR1C1	10.0264	0.577918	0.326743	1.75761	0.0788139	0.159094
DBP	218.478	-0.083513	0.158897	-0.52559	0.599173	0.722489
DAZL	0.162084	0.0217708	0.102378	0.212652	0.831599	NA
CDKL1	158.569	-0.0884293	0.196919	-0.449075	0.653377	0.765893
TNFRSF18	0.813279	-0.144865	0.178104	-0.858894	0.390399	NA
EPHA10	149.586	-0.0830807	0.166637	-0.498577	0.618078	0.737529
MANEAL	1347.66	-1.15954	0.130157	-8.90704	5.24126e-19	2.25891e-17
P2RX5	276.32	-0.189063	0.158768	-1.19079	0.233737	0.36928
C9orf72	235.85	0.326121	0.197536	1.6507	0.098799	0.189491
GART	6053.69	0.264978	0.10689	2.47898	0.0131759	0.0371385
USP28	757.461	0.0589577	0.145609	0.404904	0.685548	0.791571
PSD3	810.443	0.17282	0.198942	0.868692	0.385015	0.531847
PIAS1	784.245	0.414006	0.183813	2.25218	0.024311	0.0614553
GNAS	12460.1	-2.41688	0.113951	-21.2071	8.20899e-100	2.15226e-96
AGAP6	21.7831	-0.372265	0.294074	-1.26488	0.205913	0.335774
ITGAX	1.66584	-0.106239	0.239859	-0.444929	0.656371	NA
SLMAP	652.853	0.232283	0.18985	1.22347	0.221154	0.353842
TCL1B	1.43649	0.443318	0.228315	2.21332	0.0268753	NA
C1QTNF6	67.8537	0.114479	0.211498	0.541256	0.588331	0.714064
PPP4R3B	589.811	0.337182	0.196194	1.7185	0.085706	0.169993
L3MBTL4	118.336	-0.203622	0.182861	-1.1135	0.265493	0.406588
RNF144A	227.288	-0.116974	0.163549	-0.715235	0.474464	0.617505
SLC37A3	731.739	-0.463847	0.131848	-3.51788	0.00043501	0.0019864
ALKBH5	2576.32	0.134506	0.12455	1.07993	0.280172	0.42334
NSUN2	4056.03	-0.494319	0.111429	-4.43614	9.15856e-06	6.40694e-05
LINC01343	0	NA	NA	NA	NA	NA
DLG4	164.772	0.383766	0.181599	2.11287	0.0346117	0.0819008
GJA9-MYCBP	1.99739	-0.21449	0.262113	-0.822206	0.41096	NA
SMAD2	753.26	-0.15349	0.165979	-0.924745	0.355099	0.503074
TBC1D3L	0.343179	-0.00354447	0.124662	-0.0284327	0.977317	NA
FGD1	456.126	0.335168	0.176035	1.90394	0.0569183	0.122638
SMAD1	291.196	-0.0861744	0.138166	-0.623699	0.532825	0.667932
CAMK2G	956.374	0.307301	0.125053	2.45732	0.013998	0.039036
RASL10A	20.9436	-0.265906	0.29967	-0.887183	0.37498	0.522112
MMS19	3060.19	0.468139	0.10807	4.33173	1.4794e-05	9.90736e-05
XRCC6	20767	0.169386	0.1255	1.34968	0.177117	0.299305
OXCT2P1	7.87773	0.131249	0.327284	0.400878	0.68851	0.794233
PPIEL	127.475	0.33665	0.230211	1.46226	0.143671	0.254114
EML1	796.463	-1.07609	0.125672	-8.56016	1.12716e-17	4.44393e-16
WDR60	424.03	-0.5451	0.131112	-4.15698	3.22477e-05	0.000197044
ZDHHC18	1150.42	0.633305	0.119799	5.28596	1.25048e-07	1.28907e-06
PABPC4-AS1	3.82929	0.00208902	0.287802	0.00727041	0.994199	NA
SNORA55	5.36653	-0.317668	0.317868	-1.00037	0.317133	0.463171
LIMD2	483.31	-0.806483	0.148521	-5.42868	5.67718e-08	6.26721e-07
CXCL11	0.705371	-0.0901955	0.152286	-0.618286	0.536387	NA
NCK1	247.547	0.289044	0.205565	1.40589	0.159756	0.276016
PPIE	1998.25	0.457427	0.144376	3.16822	0.00153376	0.00593982
NPL	92.9363	-0.644156	0.199497	-3.22593	0.00125563	0.00503887
ECEL1	201.688	0.195782	0.168091	1.16466	0.244157	0.381439
LOC101929536	22.1611	-0.45991	0.29594	-1.55203	0.120655	0.221732
RXFP1	0.160308	-0.0264906	0.102378	-0.258753	0.795826	NA
TRIT1	755.07	0.3491	0.113573	3.07366	0.00211447	0.00781916
ZNF627	185.245	-0.106098	0.182799	-0.580384	0.561656	0.692919
TSPOAP1	1.12361	0.154612	0.220592	0.705488	0.480507	NA
ATF6B	1047.87	0.863363	0.135126	6.38832	1.67714e-10	2.82173e-09
OGDHL	289.207	0.773635	0.143376	5.39292	6.93206e-08	7.52056e-07
RAET1G	25.8496	0.731797	0.292442	2.49138	0.0127246	0.0360669
CCDC84	165.517	0.471293	0.178526	2.63908	0.00831312	0.0251778
ZCCHC2	299.603	-0.196892	0.183227	-1.0746	0.282555	0.426203
ZMYM2	1023.17	0.0689145	0.211964	0.325118	0.745092	0.836759
TRAF3	1619.72	-0.0147193	0.133985	-0.109859	0.912522	0.947071
USH1G	24.9262	-0.529468	0.300126	-1.76129	0.0781888	0.158015
ANAPC16	1729.08	-0.360523	0.124947	-2.88537	0.00390951	0.0132196
UBE2Q2	354.678	-0.261705	0.181304	-1.44339	0.14891	0.261441
MOB1B	226.769	0.475328	0.224179	2.11976	0.0340265	0.0806738
MCAT	1269.4	-0.216037	0.145559	-1.48418	0.137762	0.245791
PDE8A	433.761	-0.780075	0.150198	-5.19231	2.07696e-07	2.05101e-06
HTATIP2	796.317	-0.576188	0.124547	-4.62593	3.72916e-06	2.82715e-05
WIPF3	201.811	0.28817	0.22475	1.28217	0.199783	0.328195
FAM49B	1072.58	-0.314288	0.1421	-2.2117	0.0269874	0.066741
NLGN1	74.0355	-0.230793	0.219963	-1.04903	0.294164	0.439041
NCOA5	802.868	-0.870266	0.122519	-7.1018	1.23143e-12	2.7284e-11
PSMD12	2427.64	0.31139	0.168062	1.8528	0.0639114	0.134431
NCS1	1019.31	-0.834691	0.117495	-7.10312	1.21972e-12	2.71005e-11
SMAP2	1304.05	0.0843113	0.121765	0.692411	0.488679	0.631203
NTM	10.954	0.0772366	0.324229	0.238022	0.811864	0.881335
ITGB6	0.500279	0.0477713	0.151181	0.30591	0.759673	NA
SLC26A7	13.76	0.646334	0.321586	1.9976	0.0457595	0.10297
WDR46	1705.78	0.568395	0.139883	4.06316	4.84122e-05	0.00028364
SORCS2	9.49298	-0.648993	0.326375	-1.98784	0.0468299	0.10491
NFYC-AS1	111.368	-0.128124	0.197349	-0.64922	0.516196	0.654598
PXK	374.592	0.178667	0.141732	1.26057	0.207463	0.337532
ANKRD28	823.845	-0.262723	0.161844	-1.62329	0.104527	0.198038
GAB3	11.8752	-0.054671	0.319683	-0.171025	0.864204	0.916462
ITIH6	0.160308	-0.0264906	0.102378	-0.258753	0.795826	NA
WDR83	621.355	0.173639	0.13542	1.2822	0.199773	0.328195
RAB13	1196.89	0.195924	0.162781	1.20358	0.22875	0.363078
SLFNL1-AS1	44.8224	-0.340409	0.28894	-1.17822	0.23871	0.375221
C1orf127	2.48582	-0.240029	0.27321	-0.882473	0.377521	NA
STYXL1	338.816	0.138495	0.159286	0.869438	0.384608	0.531471
UGT8	337.151	-0.5073	0.188152	-2.69588	0.00702037	0.0218515
SCMH1	1142.94	0.0602877	0.122422	0.492458	0.622395	0.740807
JRK	973.507	0.309648	0.159469	1.94172	0.0521708	0.11448
MID1	959.686	-0.14762	0.159231	-0.927083	0.353884	0.501843
COLQ	63.9641	-0.343047	0.226438	-1.51456	0.129885	0.234589
DGKI	0.324167	0.0490002	0.105685	0.457145	0.647567	NA
P2RX7	23.111	1.3241	0.296163	4.37171	1.23279e-05	8.39525e-05
TRPM8	0.659729	-0.00638938	0.164828	-0.0387662	0.969077	NA
GPR171	0.319184	0.0655871	0.1217	0.527496	0.597849	NA
FOXJ3	817.194	-0.478051	0.16274	-2.93742	0.00330953	0.0114775
SMG1	1939.05	-0.025328	0.197881	-0.127996	0.898152	0.938605
ZMYND12	2.44871	0.38276	0.248919	1.61455	0.106407	NA
DOCK9	412.876	-0.462752	0.17255	-2.68166	0.00732575	0.022663
DLG1	842.52	0.505615	0.158264	3.19451	0.00140066	0.00552502
C3	5.68675	0.657249	0.32236	2.01908	0.0434786	0.0986816
USP21	935.705	0.27585	0.129411	2.13155	0.0330438	0.078804
RPS6KB1	754.733	-0.390521	0.211553	-1.84591	0.064905	0.136209
ADAMTS13	203.495	-0.151682	0.219871	-0.689918	0.490246	0.63255
SLC28A3	0.320615	-0.054027	0.105674	-0.480072	0.631176	NA
COL13A1	92.2774	0.287573	0.206929	1.38944	0.164699	0.282647
ZNF326	595.711	-1.05391	0.197203	-5.3426	9.16243e-08	9.7388e-07
NLRP9	0.649104	0.110156	0.177566	0.627691	0.530206	NA
GATC	1961.63	-0.247127	0.112006	-2.20638	0.0273577	0.0674974
GIPC1	1429.68	-1.0318	0.174184	-5.9229	3.1631e-09	4.39565e-08
PPT2	68.722	-0.441076	0.215984	-2.04109	0.0412415	0.0944353
SNAP91	160.051	0.519965	0.176688	2.94156	0.00326568	0.0113497
POLI	277.712	0.751951	0.15173	4.95313	7.30274e-07	6.43943e-06
TIMM8B	1127.5	-1.79192	0.171086	-10.4673	1.22121e-25	8.97707e-24
IFT57	814.222	0.0627596	0.207515	0.302425	0.762328	0.84839
ZNF107	263.047	0.829419	0.220207	3.7643	0.000167018	0.000848357
ZNF691	310.581	-0.13065	0.142572	-0.916384	0.359465	0.506743
LOC339539	1.16917	-0.0695972	0.222404	-0.31388	0.753612	NA
TPRA1	688.351	0.209498	0.161267	1.29904	0.193932	0.320726
SLC2A1-AS1	18.0041	0.514402	0.313997	1.63267	0.102539	0.195141
IL17RE	43.071	0.745494	0.248786	2.98626	0.00282408	0.00999001
YPEL4	12.2411	-0.293233	0.319486	-0.916931	0.359179	0.506431
MIR6733	0.822326	-0.205378	0.163836	-1.31778	0.187577	NA
ANO6	1017.06	0.303175	0.166862	1.8169	0.0692329	0.143303
COL11A1	0.1571	0.0217708	0.102378	0.212652	0.831599	NA
PPP1R32	17.9397	-0.202969	0.314985	-0.644464	0.519275	0.656839
VCL	2975.35	-0.431607	0.116957	-3.69028	0.000224004	0.00110119
CYP26B1	47.3785	-1.02785	0.254976	-4.01194	6.0223e-05	0.000342629
GAD1	270.87	0.141902	0.148487	0.955629	0.33926	0.486765
UBQLN2	1316.97	-1.0258	0.127605	-8.03765	9.1577e-16	2.91619e-14
STOML2	4605.92	-0.10572	0.139295	-0.758963	0.447875	0.592608
UBQLN1	2600.53	-0.843124	0.109819	-7.67704	1.62803e-14	4.5089e-13
KCNIP3	112.303	-0.0628708	0.209874	-0.299579	0.764498	0.850145
ZNF708	100.344	0.142003	0.207965	0.682726	0.49478	0.635951
GRAMD1B	180.005	-0.162881	0.193363	-0.842396	0.399566	0.546002
HHAT	331.381	0.894624	0.162462	5.50347	3.72387e-08	4.24801e-07
FGR	0.3142	0.0480675	0.104702	0.442298	0.658273	NA
SH2D2A	5.53274	0.557278	0.322908	1.71435	0.0864637	0.171132
KCND3	3.60064	0.128997	0.297737	0.433378	0.66474	NA
TENT2	809.462	0.183109	0.187686	0.975586	0.329269	0.476123
PLLP	103.917	0.551021	0.201927	2.72689	0.00639349	0.0201313
SLITRK4	0	NA	NA	NA	NA	NA
DAD1	2351.34	0.145186	0.153901	0.943371	0.345491	0.493379
STX4	875.934	0.135167	0.136827	0.987855	0.323224	0.469408
SFSWAP	1302.34	-0.65459	0.112835	-5.80096	6.59347e-09	8.65792e-08
SMS	2864.38	-0.352262	0.109969	-3.20325	0.00135886	0.00538172
SLC4A9	6.81671	0.0455166	0.325655	0.139972	0.888682	0.93265
KCNE3	0	NA	NA	NA	NA	NA
PIBF1	471.464	0.693849	0.246692	2.81222	0.00492008	0.0161197
TRIM37	724.353	-0.364292	0.123844	-2.94144	0.00326688	0.0113497
KDM4A-AS1	26.1196	-0.0642141	0.296765	-0.216502	0.828597	0.892091
F11R	380.125	-1.06034	0.14185	-7.47028	8.00233e-14	2.06031e-12
PRTN3	1.17913	-0.0641015	0.212208	-0.303669	0.76138	NA
HTRA1	92.0142	-0.0837764	0.196611	-0.426104	0.670032	0.778914
KLK6	0	NA	NA	NA	NA	NA
GGCT	1206	0.176696	0.144142	1.22583	0.220262	0.353026
EIF2B3	1987.02	0.451362	0.139947	3.22514	0.0012591	0.00505019
AANAT	9.38137	-0.129613	0.325736	-0.39773	0.690829	0.795738
PLEKHA8	485.393	0.0793093	0.142972	0.554715	0.579089	0.706011
STRN3	430.272	-0.525073	0.18143	-2.89373	0.00380691	0.0129317
KCNMA1	222.435	0.0953282	0.16953	0.562298	0.573913	0.70221
ZNF23	245.699	0.540384	0.170309	3.1719	0.00151447	0.00588318
TSEN34	454.619	-0.19044	0.174195	-1.09325	0.274285	0.416797
PTER	486.999	0.086924	0.195354	0.44494	0.656363	0.767905
ATXN3	293.164	0.443968	0.152087	2.91863	0.00351573	0.0120782
LNPK	604.964	0.516242	0.211018	2.4462	0.0144371	0.0399983
STXBP5	257.977	-0.0164675	0.195235	-0.084346	0.932781	0.960879
ATL1	210.413	0.33001	0.164698	2.00338	0.0451367	0.101799
ABCC3	0.480923	-0.0999105	0.11929	-0.729074	0.465956	NA
CACNA1C	95.0804	-0.152443	0.255455	-0.59679	0.550648	0.683573
LOC101929592	0.482699	-0.0453981	0.135849	-0.311553	0.75538	NA
PLXNA4	111.03	0.322512	0.189645	1.70024	0.0890851	0.175153
GPR55	0	NA	NA	NA	NA	NA
LINC01297-DUXAP10-NBEAP6	18.5956	-0.151908	0.299995	-0.506194	0.612721	0.733707
RELCH	584.679	0.23893	0.145465	1.64246	0.100495	0.192204
NEUROG2	24.3087	-0.743451	0.2927	-2.52915	0.0114341	0.032925
SRPK3	49.3442	-0.253326	0.273952	-0.924735	0.355104	0.503074
RNFT1	247.541	0.495795	0.184693	2.6837	0.00728115	0.0225516
CCDC24	64.3495	-0.0790818	0.226275	-0.349531	0.726691	0.823185
DNAJC17	197.818	-0.339142	0.163438	-2.07488	0.0379978	0.0884106
ZNF197	1.98797	0.165195	0.259401	0.642887	0.520297	NA
TTC26	529.713	0.740932	0.146991	5.03933	4.67176e-07	4.28022e-06
USP17L7	1.33557	0.0774599	0.21888	0.357342	0.720836	NA
SFXN5	248.736	-0.213132	0.152762	-1.39518	0.162963	0.280324
SPRY2	399.842	-0.393872	0.147264	-2.67447	0.00748475	0.0230868
SRRD	418.189	0.346496	0.136754	2.53355	0.0112914	0.0325678
CMIP	326.901	-0.588718	0.205721	-2.86139	0.00421786	0.0140723
ANAPC15	293.032	0.574787	0.182494	3.14877	0.00163962	0.00629554
EPB41L5	374.012	0.403819	0.158304	2.55065	0.0107521	0.0312762
FGFR2	951.748	0.21795	0.13605	1.60197	0.109162	0.20492
MECP2	1634.95	0.377086	0.139332	2.70635	0.00680271	0.0212462
C8orf82	346.951	-0.482755	0.162556	-2.96938	0.00298401	0.010471
DNAI2	0.324167	0.0490002	0.105685	0.457145	0.647567	NA
PKP4	932.522	-0.876446	0.126877	-6.90677	4.95801e-12	1.01688e-10
PRELID3A	157.323	-0.861329	0.179033	-4.8063	1.53752e-06	1.26831e-05
FAM210A	372.83	-0.369427	0.138249	-2.67203	0.00753931	0.023205
ERI3	2538.97	0.0814947	0.144774	0.562906	0.573499	0.702024
IGDCC4	158.726	-0.159876	0.184737	-0.865444	0.386795	0.533412
ERI3-IT1	14.3921	0.0397709	0.318885	0.124775	0.900702	0.940158
INSIG2	120.218	-0.555356	0.215527	-2.57536	0.0100136	0.0293779
TMEM53	100.869	-0.116175	0.203367	-0.571209	0.567858	0.69739
ZNF727	1.20359	-0.357811	0.207784	-1.94243	0.0520847	NA
RNU5F-1	0.324167	0.0490002	0.105685	0.457145	0.647567	NA
TMTC4	605.886	-0.809735	0.120774	-6.7031	2.04045e-11	3.9049e-10
UBL7	2536.47	0.21913	0.144866	1.51263	0.130374	0.235251
C2CD6	1.46888	-0.158806	0.235419	-0.677917	0.497824	NA
SNORD160	2.61034	0.251547	0.28134	0.896998	0.36972	NA
SNORD55	85.449	0.152478	0.208044	0.732799	0.463681	0.607695
SNORD46	16.8106	-0.158261	0.316864	-0.499693	0.617291	0.73716
SNORD38A	21.1877	-0.164988	0.307052	-0.537076	0.591215	0.716189
SNORD38B	23.0489	-0.0955024	0.286679	-0.333092	0.739065	0.832466
PUS1	1539.52	-0.252326	0.131876	-1.91335	0.0557037	0.120516
IZUMO2	0.32992	-0.00345649	0.123165	-0.028064	0.977611	NA
SLC2A11	36.6632	0.0459749	0.259742	0.177025	0.859488	0.912753
CALCRL	13.4478	0.389486	0.322544	1.20407	0.228564	0.362819
FAM228B	45.0973	-0.0560646	0.266653	-0.21021	0.833504	0.89464
ATL2	1163.47	0.0242366	0.163144	0.148558	0.881902	0.928393
FAU	6075.79	-0.0225561	0.157336	-0.143362	0.886004	0.930796
ENO3	102.705	-0.220372	0.204853	-1.07576	0.282037	0.425717
RALBP1	1047.69	-0.657789	0.116928	-5.62518	1.85314e-08	2.23386e-07
LINC01144	28.6237	-1.33252	0.296056	-4.43794	9.08259e-06	6.36712e-05
TAP1	263.644	-0.157151	0.153291	-1.02517	0.305282	0.450889
NKIRAS2	1380.87	-0.173752	0.126923	-1.36895	0.171015	0.291214
HDHD5	2461.59	0.382532	0.126775	3.01736	0.00254983	0.00917882
MATR3	9318.79	0.213872	0.221655	0.964891	0.334599	0.481837
C16orf92	0.681375	-0.0103594	0.165876	-0.0628827	0.94986	NA
ZNF79	143.64	0.281441	0.168695	1.66806	0.0953036	0.184497
MMP24-AS1-EDEM2	3.41485	0.348104	0.297353	1.17292	0.240827	NA
ERGIC3	6691.16	0.123259	0.163264	0.754968	0.450268	0.595024
RELA	1148.6	0.00191588	0.133093	0.0143951	0.988515	0.993377
STK36	886.562	0.875081	0.162503	5.38412	7.27987e-08	7.88703e-07
CANX	14061.3	-0.32657	0.106433	-3.06832	0.00215264	0.00794165
FAM168A	912.033	0.21876	0.170794	1.28085	0.200247	0.328785
SHC1	734.415	-0.692311	0.139537	-4.96094	7.01545e-07	6.21047e-06
CASC11	1.18366	-0.375049	0.211936	-1.98072	0.0476229	NA
GCDH	632.389	-0.0742091	0.134501	-0.551734	0.58113	0.707823
SYTL4	57.7728	0.180931	0.2237	0.808705	0.418685	0.564369
ZNF512	1262.04	0.0707763	0.114831	0.616351	0.537663	0.672282
YIPF5	894.358	0.326015	0.119396	2.73042	0.00632532	0.0199566
ENAH	3302.69	-0.874342	0.152129	-5.74716	9.07529e-09	1.15692e-07
TK1	1548.99	-1.99928	0.157265	-12.705	5.5496e-37	8.81825e-35
TLE4	627.377	0.111557	0.130168	0.857026	0.39143	0.538016
CSDE1	16208	0.405642	0.13922	2.91368	0.00357193	0.0122499
SMARCA1	765.536	0.135099	0.205206	0.658338	0.510321	0.650082
PRR36	139.907	0.6847	0.2616	2.61672	0.00887801	0.0265412
AVPR2	3.85346	0.0679774	0.293728	0.232378	0.816245	NA
MIER1	492.332	-0.289787	0.228066	-1.27058	0.20388	0.333565
FAH	443.404	0.214437	0.162416	1.32024	0.186754	0.311475
RPS15AP10	7.70459	0.375266	0.3256	1.15258	0.249083	0.3873
ZNF133	432.719	-0.00685417	0.147663	-0.046418	0.962977	0.979034
NDRG2	299.234	0.471124	0.145377	3.24004	0.00119513	0.00483305
RPS15	32731.4	0.0449482	0.156937	0.286409	0.774565	0.857411
LRRCC1	70.139	-0.607633	0.287708	-2.11045	0.0348194	0.0822933
BEAN1	10.2006	-0.102166	0.325434	-0.313822	0.753656	0.842149
PSD	56.0612	0.772387	0.235091	3.27645	0.0010512	0.00433459
TMEM183A	1434.58	-0.349793	0.120628	-2.89972	0.00373502	0.0127287
ATG101	699.438	0.150869	0.150749	1.00078	0.316934	0.462951
CLK4	261.051	0.526284	0.174105	3.02191	0.00251188	0.00906501
PGM3	1795.8	0.80447	0.191266	4.20575	2.60214e-05	0.000162761
LOC101929626	5.36965	0.371696	0.322549	1.1488	0.250637	0.38914
ARHGEF28	231.596	0.284693	0.165839	1.71654	0.0860641	0.170513
BID	1053.91	-0.0502786	0.132712	-0.378854	0.704796	0.806432
ARG1	3.4218	0.488645	0.291452	1.69536	0.0900065	NA
CNTF	0.477055	0.0464921	0.149538	0.299219	0.764773	NA
TAFA5	151.721	-1.22432	0.174044	-7.01732	2.26161e-12	4.914e-11
TRIM49B	0.159647	0.0217708	0.102378	0.212652	0.831599	NA
NRM	119.442	-0.387702	0.178241	-2.17465	0.0296563	0.0720381
B3GALT6	1168.35	-0.837824	0.161263	-5.19484	2.04898e-07	2.0272e-06
CEP164	464.549	0.150254	0.14887	1.0093	0.312831	0.458891
IFT22	800.569	-0.0687392	0.131533	-0.5226	0.601253	0.724022
EXO5	291.534	-0.429496	0.139373	-3.08127	0.00206116	0.0076574
LMF1	168.43	-0.350289	0.166168	-2.10777	0.0350509	0.0826917
EPS8L2	55.7543	1.95847	0.250598	7.61467	2.64368e-14	7.18267e-13
CRTC3	657.083	0.000475492	0.164729	0.00288656	0.997697	0.998586
TMEM205	1149.83	0.00277185	0.177442	0.015621	0.987537	0.993008
NSUN4	767.068	0.123015	0.127349	0.965967	0.334061	0.481325
TLE1	1499.46	-0.0054448	0.114517	-0.0475461	0.962078	0.978626
LINC01398	1.32212	-0.009029	0.197207	-0.0458029	0.963467	NA
MKNK1-AS1	4.26285	0.44379	0.311438	1.4259	0.153897	NA
KNCN	0	NA	NA	NA	NA	NA
KLHDC7A	2.45584	-0.311016	0.268244	-1.17026	0.241896	NA
ENSA	2685.79	-1.74049	0.13607	-12.7879	1.91462e-37	3.1704e-35
TMED8	523.401	-0.556098	0.149166	-3.7277	0.000193234	0.000964393
MMP11	13.1166	1.12663	0.320475	3.42929	0.000605159	0.00267334
MOB3C	59.0852	0.771619	0.227183	3.38725	0.000705961	0.00305683
SH2B1	1245.89	0.283432	0.143715	1.97216	0.0485911	0.108067
RDM1	156.016	-0.216852	0.190165	-1.14026	0.25418	0.393399
DIDO1	1947.89	-0.118286	0.151651	-0.779993	0.435395	0.580195
PRRC2A	7185.27	0.638955	0.170691	3.74334	0.00018159	0.000913235
CFAP45	16.2075	-0.897297	0.311831	-2.8497	0.00437599	0.014526
ADAT1	303.459	-0.434725	0.150692	-2.88459	0.00391926	0.0132361
EFCAB14-AS1	0.853997	-0.151218	0.179843	-0.895407	0.37057	NA
TMEM234	118.865	-0.463165	0.197151	-2.34846	0.0188512	0.0499239
FAM120B	272.402	0.192148	0.164639	1.16708	0.243179	0.380493
DEDD2	1134.11	0.209824	0.133664	1.56977	0.11647	0.215703
PRUNE1	731.24	0.18123	0.11588	1.56393	0.117835	0.217668
ZNF511	532.533	-2.10845	0.177038	-11.8827	1.45509e-32	1.67081e-30
TSC22D4	902.053	0.317099	0.153056	2.07175	0.0382891	0.0889962
NDUFB3	1022.93	-0.0961405	0.175717	-0.547126	0.584292	0.710756
MLEC	2721.64	-0.235591	0.122873	-1.91735	0.0551934	0.11961
PLEKHA7	496.572	-0.144498	0.166551	-0.867605	0.38561	0.532342
IFT52	898.72	0.131387	0.135131	0.972274	0.330914	0.477974
LINC00853	8.96534	0.00581246	0.327077	0.0177882	0.985808	0.991988
ETNPPL	94.5685	0.393141	0.197445	1.99011	0.0465793	0.10448
SPECC1L	742.055	0.169606	0.127212	1.33325	0.182451	0.306311
EDF1	5608.4	-0.25601	0.176275	-1.45233	0.146409	0.257797
POPDC2	5.37381	-0.489312	0.321364	-1.51851	0.128887	0.233337
USP33	934.583	-0.449095	0.155491	-2.88814	0.00387525	0.0131269
CCDC148	9.44526	0.811316	0.3273	2.45665	0.014024	0.0390947
EVI5	188.195	-0.671939	0.202159	-3.32243	0.000892386	0.00376256
LINC02265	0.477715	-0.0460198	0.135418	-0.310487	0.756191	NA
LINC01389	20.4427	-0.199904	0.294681	-0.678114	0.497699	0.638468
SKINT1L	0.500279	0.0477713	0.151181	0.30591	0.759673	NA
WDR78	37.4547	0.039601	0.291004	0.136037	0.891792	0.934285
SIGIRR	162.344	0.196744	0.215035	0.914832	0.36028	0.507257
C16orf70	378.408	0.387934	0.152505	2.54352	0.0109743	0.0317872
BBS12	80.4871	0.71694	0.246399	2.90478	0.00367506	0.012557
SPATA6	78.9339	-0.355053	0.214801	-1.65242	0.0984488	0.189073
GFOD2	512.326	0.58401	0.127151	4.59228	4.38436e-06	3.26719e-05
DDX28	441.024	-1.10951	0.146216	-7.5836	3.36105e-14	9.02265e-13
LRIF1	357.451	0.0477804	0.187306	0.255084	0.798658	0.874118
DRAM1	139.538	0.56991	0.181943	3.13031	0.00174624	0.00664012
BLOC1S4	211.389	-1.24708	0.165795	-7.50862	5.97561e-14	1.56206e-12
LIN7C	293.995	-0.900027	0.188081	-4.78283	1.72844e-06	1.41541e-05
UFSP2	312.149	0.505322	0.209686	2.40936	0.0159806	0.0435309
SIDT1	18.2832	-0.216403	0.306149	-0.706483	0.479888	0.622727
RIMS1	11.353	-0.176093	0.321989	-0.546525	0.584705	0.710984
KPNA4	1025.64	-0.0469537	0.178166	-0.263538	0.792136	0.869399
KPNA3	1612.59	0.0731642	0.167622	0.436481	0.662488	0.7726
IQCA1	2.9717	-0.258856	0.256474	-1.03137	0.302367	NA
TDRD1	0.160308	-0.0264906	0.102378	-0.258753	0.795826	NA
PAF1	6594.27	0.429329	0.124034	3.46137	0.000537438	0.00240115
PSPH	401.572	-1.18684	0.138308	-8.5743	9.96932e-18	3.98039e-16
FAM110D	2.42422	0.10505	0.261323	0.401693	0.68791	NA
SPEF2	63.6932	0.579085	0.253971	2.27705	0.0227829	0.0584282
LINC01562	2.12019	-0.315996	0.256706	-1.24952	0.211473	NA
FHL1	4896.73	-0.0558043	0.117886	-0.473377	0.635944	0.751883
MTUS2	18.025	0.338103	0.302407	1.11639	0.264254	0.405164
SATB2	584.774	-0.319434	0.162145	-1.97002	0.048836	0.108462
ACIN1	6000.61	0.325441	0.10836	3.00333	0.00267045	0.00953229
DPY19L1	543.631	-1.73757	0.148331	-11.6977	1.30979e-31	1.40165e-29
TTC39A-AS1	3.8289	-0.0734943	0.303107	-0.242792	0.808167	NA
TRIM55	2.6601	0.138846	0.273741	0.510378	0.609786	NA
AIF1	0.835183	0.0438735	0.190464	0.232106	0.816456	NA
NAP1L1	10971.9	-0.550411	0.147126	-3.74108	0.000183232	0.000920609
SLC52A2	1212.78	0.180467	0.153177	1.17815	0.238738	0.375221
PNOC	0	NA	NA	NA	NA	NA
CFAP298	1067.53	0.12523	0.127995	0.978385	0.327884	0.474618
SLC49A4	200.702	-0.0603955	0.151522	-0.398593	0.690193	0.79553
LRP11	1057.54	-0.616486	0.120608	-5.11114	3.20226e-07	3.04379e-06
UTP4	2291.24	0.231165	0.110005	2.1014	0.0356061	0.0837875
BBS1	391.728	-0.474944	0.133563	-3.55559	0.000377126	0.00174385
SMU1	1416.86	0.107725	0.11602	0.92851	0.353143	0.501019
PARVA	361.904	-0.80658	0.148001	-5.44795	5.09542e-08	5.67678e-07
SLC45A2	0.667347	0.0744499	0.149875	0.520593	0.60265	NA
RNF19A	284.005	0.326142	0.165402	1.9716	0.0486555	0.108153
MYO3A	126.559	-0.190779	0.213626	-0.892975	0.371871	0.519252
KANK1	389.784	-0.310064	0.137994	-2.24687	0.0246482	0.0621479
TMEM269-DT	3.29904	0.118684	0.283685	0.419632	0.674754	NA
MEGF10	19.803	0.220073	0.308289	0.71385	0.47532	0.618364
NFYC	884.964	-1.3712	0.123289	-11.1165	1.04254e-28	9.31825e-27
FRMD4A	244.261	0.399059	0.186646	2.13782	0.0325311	0.0778344
UCMA	0.321731	0.065858	0.121942	0.531608	0.594998	NA
FGFR1	2176.03	0.544694	0.117149	4.64943	3.32846e-06	2.55649e-05
RAD21L1	2.7967	0.300097	0.26486	1.16183	0.245306	NA
C1orf109	847.632	-0.0565299	0.115049	-0.491357	0.623174	0.741539
NALCN	3.1003	0.0182007	0.295885	0.0614209	0.951024	NA
TXNDC12-AS1	0.159647	0.0217708	0.102378	0.212652	0.831599	NA
BTF3L4	1330.07	-0.63246	0.124031	-5.09893	3.41579e-07	3.23113e-06
SLC22A4	19.7872	0.400357	0.29638	1.34804	0.177646	0.299853
TMEM70	784.256	-0.107508	0.153779	-0.6991	0.484489	0.627181
FOXL2NB	10.1746	0.424482	0.325162	1.30215	0.192865	0.319298
HLA-DPA1	224.893	0.325016	0.164767	1.97228	0.0485779	0.108057
CAB39L	94.9531	0.265852	0.248161	1.07092	0.284207	0.428161
UST	497.144	-0.109119	0.125311	-0.870783	0.383872	0.5308
DYNC2LI1	323.854	0.70007	0.180213	3.88314	0.000103117	0.000553253
MTMR2	984.868	0.155202	0.171635	0.904235	0.365871	0.513158
DHDDS	563.327	-0.149507	0.139659	-1.07052	0.284387	0.42833
TSC22D3	4610.83	-0.879544	0.0992294	-8.86348	7.75535e-19	3.30622e-17
NRTN	127.25	0.0394379	0.20439	0.192938	0.847008	0.904015
NOTCH4	0.502827	0.0482616	0.151337	0.309279	0.757109	NA
ROR2	440.889	0.369946	0.16226	2.27981	0.0226187	0.0580448
OVOL1	1.77704	0.323825	0.249242	1.32084	0.186556	NA
YBX1	43326.1	-0.0958396	0.132513	-0.723247	0.469528	0.612755
CAPZA2	780.498	-1.17411	0.206884	-5.67372	1.39727e-08	1.72126e-07
MIR181D	0	NA	NA	NA	NA	NA
CCDC90B	436.649	0.231819	0.177018	1.30949	0.190367	0.315871
LGALS3BP	6237.34	0.1168	0.110788	1.05426	0.291764	0.436162
LDHA	16833.2	-0.164248	0.109381	-1.50161	0.133198	0.239384
ECHDC2	53.4491	-0.378431	0.264187	-1.43212	0.152109	0.265738
FLOT1	1453.36	-0.446397	0.124797	-3.5769	0.000347697	0.00162255
ANAPC13	701.799	0.345382	0.183287	1.88426	0.0595299	0.126961
HDHD3	372.083	-0.120155	0.181531	-0.66189	0.508042	0.648175
TTC21B	289.721	0.196902	0.216485	0.909463	0.363106	0.510122
ARMC5	402.736	-0.537498	0.168818	-3.18355	0.00145482	0.00569066
WNT5B	329.321	-0.196491	0.16259	-1.20848	0.226862	0.3607
PCDHGA5	2.81686	-0.0731213	0.294032	-0.248847	0.80348	NA
SURF4	4922.51	0.0582155	0.110925	0.524817	0.59971	0.72297
PTPN7	1.14197	0.15783	0.223661	0.712462	0.476179	NA
ADAD2	0.341403	-0.0754925	0.124231	-0.597864	0.549931	NA
TBXA2R	45.2312	1.15496	0.262438	4.36707	1.25926e-05	8.53656e-05
PTGFR	1.11055	0.215876	0.199026	1.16119	0.245566	NA
DGCR2	2086.39	0.705427	0.127864	5.51672	3.45375e-08	3.95998e-07
LOC100507564	4.78701	-0.213698	0.314527	-0.679162	0.497036	0.638014
USP45	331.848	0.0684547	0.202927	0.337324	0.735872	0.830417
CCDC138	265.747	-0.200756	0.206538	-0.971935	0.331083	0.478096
LINC01771	1.98465	0.222168	0.242418	0.940904	0.346754	NA
XPOT	3677.84	-0.598631	0.117794	-5.08193	3.73624e-07	3.50684e-06
FEM1A	1651.03	0.0427487	0.114101	0.374658	0.707915	0.808995
ERBIN	749.269	-0.295851	0.23281	-1.27076	0.203815	0.333494
TRAPPC3	2081.98	0.545439	0.12958	4.20913	2.56358e-05	0.000160476
ITGA2	138.249	-0.312378	0.217684	-1.43487	0.151325	0.264705
AUH	157.533	-0.24646	0.174175	-1.41491	0.157094	0.272194
DGAT2	48.9586	0.549222	0.250682	2.18763	0.0286968	0.0701959
SAMD12-AS1	0.181096	-0.0264906	0.102378	-0.258753	0.795826	NA
TFDP1	6495.04	-0.238782	0.108588	-2.19898	0.0278794	0.0686233
ATAT1	261.059	0.867705	0.178491	4.85824	1.18435e-06	1.00161e-05
PANK2	744.321	-0.111174	0.119994	-0.926501	0.354186	0.502213
ADGRG1	5.8741	0.487286	0.319081	1.52643	0.126902	0.230599
C17orf80	872.723	0.655716	0.121032	5.41705	6.05913e-08	6.65151e-07
CASC1	13.6345	0.754884	0.318124	2.35095	0.0187254	0.0496661
PTPN5	1.78044	0.346918	0.25591	1.36718	0.17157	NA
CYB5RL	588.047	0.606152	0.147143	4.11894	3.80616e-05	0.000229669
C10orf95	35.875	-0.690336	0.268115	-2.56847	0.0102148	0.0298957
MEA1	2065.09	0.0882308	0.154116	0.572494	0.566987	0.696755
CDR2	1020.47	0.586615	0.117253	5.00259	5.65641e-07	5.0992e-06
CDO1	191.712	0.428672	0.189161	2.26547	0.0234841	0.0597685
CDC42	3352.21	-1.0472	0.10834	-9.66528	4.23464e-22	2.42237e-20
YWHAH	1207.39	-2.24816	0.118495	-18.949	4.49918e-80	4.42354e-77
SSBP3-AS1	11.6671	0.445432	0.323681	1.37322	0.169685	0.289389
MCM9	300.545	-0.550927	0.161328	-3.4144	0.000639235	0.00280732
WDR55	361.071	-0.538532	0.169189	-3.18267	0.00145925	0.00570321
MROH7-TTC4	0	NA	NA	NA	NA	NA
CDK5RAP2	1730.55	0.646387	0.129168	5.00397	5.61623e-07	5.06588e-06
ARL4A	194.776	-0.248104	0.193496	-1.28209	0.199812	0.328207
NBPF8	251.914	-0.120255	0.187683	-0.640752	0.521684	0.658372
KCNA6	61.0461	-0.495109	0.219584	-2.25301	0.0242585	0.0613609
IL5RA	5.14862	0.504606	0.311239	1.62075	0.105071	0.198783
CALN1	1.1536	0.157846	0.175111	1.01703	0.309138	NA
BAIAP2L2	42.2998	0.0462642	0.257849	0.17945	0.857584	0.911469
DDX51	1174.63	-0.0688891	0.126512	-0.544529	0.586078	0.712322
COA8	547.279	0.33621	0.141925	2.36879	0.0178462	0.0477122
KBTBD12	2.41429	0.303549	0.275462	1.10558	0.268908	NA
TCF12	618.546	-0.144191	0.203003	-0.710277	0.477532	0.620532
LOC100507634	20.3556	-0.416255	0.309668	-1.34317	0.179218	0.301947
LINC01767	0.650535	-0.104272	0.165969	-0.639011	0.522816	NA
PFKFB4	110.782	0.269813	0.188367	1.43209	0.152118	0.265738
LOC101929935	0.501711	-0.1361	0.138069	-0.883694	0.376862	NA
ATXN1	393.677	-0.286436	0.174841	-1.63825	0.101369	0.193523
RPE65	1.30385	0.0775578	0.215369	0.361772	0.717522	NA
EXD2	557.959	-0.0192822	0.130749	-0.147476	0.882756	0.92881
VPS35	2684.52	-0.426789	0.161758	-2.6384	0.00832975	0.025204
CSGALNACT1	41.9324	-1.04728	0.258253	-4.03064	5.56252e-05	0.000319125
AURKB	3221.04	-0.0397529	0.129357	-0.307312	0.758606	0.845637
SPX	56.4104	0.612708	0.282015	2.16926	0.0300628	0.0729135
STRADB	664.055	-0.543167	0.120026	-4.52504	6.03831e-06	4.37131e-05
CMC1	242.37	-0.117173	0.170764	-0.686149	0.492619	0.634208
SYN1	17.2972	0.433116	0.304644	1.41776	0.156262	0.27105
WNK4	249.894	0.910904	0.178972	5.08582	3.66049e-07	3.4378e-06
SLC22A17	152.242	0.76983	0.180397	4.26317	2.01549e-05	0.000130423
LINC01135	1.82257	0.189646	0.238203	0.814308	0.415468	NA
HSD52	0.319955	-0.00338905	0.122002	-0.0277786	0.977839	NA
NUP93	2899.63	0.0436674	0.108888	0.401031	0.688397	0.794231
ATP2A3	123.564	0.935834	0.184373	5.06587	4.06539e-07	3.7797e-06
CCDC13	10.195	-0.0974458	0.325889	-0.298897	0.765018	0.850555
TAMM41	388.701	0.497124	0.146946	3.38253	0.000718223	0.00310224
MIR324	9.46458	-0.458605	0.326803	-1.3995	0.161664	0.278516
MIR331	3.24893	0.408764	0.295837	1.38336	0.166554	NA
CDK5RAP1	1339.12	0.419354	0.119596	3.50633	0.000454337	0.00206447
C6orf136	234.93	0.620011	0.160435	3.863	0.000112004	0.000595449
GABBR1	181.453	-0.329795	0.204854	-1.60985	0.10743	0.202297
LOC101926944	0	NA	NA	NA	NA	NA
SF3A3	4894.7	-0.110273	0.103723	-1.06315	0.287716	0.431464
AP3B2	269.827	-0.106745	0.168957	-0.6318	0.527518	0.663446
WDR54	1061.97	0.407252	0.145441	2.8	0.00511019	0.0166712
LINC01748	0.317408	-0.00337162	0.1217	-0.0277044	0.977898	NA
LOC101926964	1.00952	-0.130212	0.213612	-0.614473	0.538903	NA
NFIA-AS2	0	NA	NA	NA	NA	NA
DMXL1	613.778	0.0825939	0.223239	0.369972	0.711404	0.811419
NEK11	66.3881	0.674597	0.24797	2.71541	0.00661947	0.0207473
NFIA-AS1	0.822671	0.045521	0.190048	0.240472	0.809964	NA
TM2D1	293.028	-0.821276	0.150463	-5.45569	4.87838e-08	5.46205e-07
CFD	52.9074	-0.0387117	0.23749	-0.163006	0.870513	0.920423
CTSB	1542.23	-0.183834	0.119348	-1.54031	0.123484	0.225797
TXNIP	605.284	1.1136	0.140005	7.95006	1.86415e-15	5.76129e-14
ESYT1	2387.64	-0.0508907	0.112164	-0.453719	0.650031	0.763239
FGF9	222.353	0.237526	0.185234	1.2822	0.199772	0.328195
GDPD3	42.2065	0.0713901	0.259799	0.27485	0.783431	0.863205
LRP2BP	27.4606	-0.359586	0.299394	-1.20025	0.23004	0.364758
LAPTM4B	5222.12	-0.0844995	0.1164	-0.725941	0.467875	0.611155
SCN3B	29.9239	0.382085	0.277714	1.37401	0.169438	0.289124
ZNF442	0.48702	0.046798	0.15027	0.300911	0.763482	NA
PLA2G12A	676.469	-0.865928	0.129502	-6.6851	2.3077e-11	4.39497e-10
MOG	0.473848	0.122354	0.136114	0.805436	0.420568	NA
RIOX2	471.467	0.100015	0.170143	0.587815	0.556656	0.688749
SHFL	2.27133	0.178179	0.277161	0.642702	0.520417	NA
ANKRD13C	566.202	-0.23192	0.186228	-1.24531	0.213016	0.344041
SLIT3	43.7997	0.000740971	0.247254	0.00299724	0.997609	0.998561
IL34	6.10508	0.911522	0.323649	2.73357	0.00626522	0.0198067
EEF1D	3809.47	-0.204235	0.179754	-1.13619	0.255877	0.395441
EPM2AIP1	459.693	-0.517139	0.172142	-3.00387	0.00266569	0.00951746
UBE2F	396.25	-0.0688944	0.139286	-0.49462	0.620869	0.739747
THADA	1055.39	0.717949	0.146483	4.90077	9.54606e-07	8.21494e-06
AQP7	2.11102	0.237317	0.27352	0.868962	0.384868	NA
STAMBP	980.111	-0.190141	0.113198	-1.67972	0.093012	0.181376
CAVIN2	0.667347	0.0744499	0.149875	0.520593	0.60265	NA
EREG	0.633495	0.168731	0.151437	1.05655	0.290716	NA
EP300	1734.83	-0.00643278	0.228838	-0.0281109	0.977574	0.988018
ERN1	118.142	0.0708426	0.220161	0.321808	0.747598	0.837938
FBL	22347.5	0.151915	0.16041	0.947038	0.343619	0.491407
HLA-DOA	16.8765	0.116131	0.312122	0.372216	0.709732	0.8101
GPR17	0.473848	0.122354	0.136114	0.805436	0.420568	NA
LINC00324	9.07443	-0.0238175	0.327054	-0.0728363	0.941936	0.96708
MBNL1-AS1	79.9161	0.255517	0.217703	1.17341	0.24063	0.377253
NEDD9	32.7626	0.0792744	0.278448	0.284771	0.77582	0.858378
ITGB3BP	1147.88	0.374089	0.176294	2.12187	0.0338487	0.0803128
DLEU2L	11.6883	-0.716992	0.321599	-2.21249	0.0269331	0.0666381
SLC25A37	1092.44	0.261061	0.135676	1.92413	0.0543385	0.118115
KLHL24	186.549	0.657964	0.217078	3.02932	0.00245107	0.00889246
TRAK1	649.987	-0.707528	0.164338	-4.30482	1.67124e-05	0.000110773
FAM83H-AS1	3.31196	-0.107425	0.2966	-0.362437	0.717025	NA
ANKRD45	2.82542	-0.404703	0.28106	-1.4527	0.146307	NA
CCNH	837.528	0.664077	0.20516	3.2365	0.00121003	0.00488454
UBE2U	0	NA	NA	NA	NA	NA
RPL36AL	2074.55	0.196754	0.190913	1.03058	0.302737	0.448178
KCNJ5	3.60563	0.118292	0.291668	0.405994	0.684747	NA
VWF	7.38002	0.729351	0.324042	2.23253	0.0255803	0.0639344
CEP57	649.149	0.16615	0.215582	0.770672	0.440901	0.585498
NAGK	266.885	-0.187143	0.145067	-1.29003	0.19704	0.324622
PSG4	5.04473	-0.114132	0.314503	-0.363774	0.716026	0.814801
ADAMTS12	0.351368	-0.0765931	0.125098	-0.613622	0.539465	NA
RALGPS1	204.545	-0.0250167	0.174407	-0.143445	0.885939	0.930789
RPGR	356.891	0.602815	0.231812	2.59988	0.00932573	0.0276173
DUS3L	1222.74	-0.589379	0.154179	-3.82252	0.000132094	0.000687613
DGKA	91.7045	0.25429	0.20541	1.23768	0.215833	0.34745
LRMP	2.23085	0.431555	0.261943	1.66468	0.0959767	NA
LINC01359	2.51998	-0.263644	0.281125	-0.941263	0.34657	NA
MIR3671	5.12232	0.138958	0.318339	0.437031	0.662089	0.772421
OSMR	81.6716	-0.319666	0.209095	-1.52848	0.126392	0.229886
MEGF11	232.786	-0.207032	0.147409	-1.40444	0.160189	0.276581
FAM71F2	7.57664	-0.682316	0.321909	-2.12087	0.0339328	0.0805003
KCNMB3	23.2565	-0.49205	0.291265	-1.68644	0.0917117	0.179353
CRYZ	512.191	0.241778	0.205954	1.17387	0.240447	0.377056
CFAP99	9.16712	0.0593977	0.326718	0.181688	0.855828	0.90998
UBE2D3	3363.32	-0.21348	0.140545	-1.51894	0.128777	0.233225
RGS12	213.345	0.279843	0.155042	1.80476	0.0711127	0.146324
SNRPB	15855.6	-0.112916	0.154618	-0.73029	0.465213	0.608841
ENHO	168.901	0.245991	0.186152	1.32127	0.186411	0.311167
OASL	1.13037	0.255239	0.215107	1.27256	0.203176	NA
CAV2	403.627	-2.33785	0.168301	-13.8303	1.67371e-43	3.60674e-41
TEX45	21.7681	0.470289	0.302775	1.55016	0.121103	0.222424
FSTL5	1.45995	-0.0598758	0.237648	-0.251326	0.801562	NA
ING5	968.904	-0.318053	0.126173	-2.52074	0.0117107	0.0335986
CPT1C	316.391	0.581833	0.149402	3.8933	9.88877e-05	0.00053247
MFSD2A	293.236	-1.02736	0.14908	-6.8859	5.7424e-12	1.1611e-10
ADAM28	0.663794	-0.105676	0.166775	-0.651007	0.515042	NA
RRN3	555.914	-0.320927	0.137577	-2.33266	0.0196661	0.0517424
TMEM144	132.012	-0.298147	0.197201	-1.51173	0.130602	0.23558
RFWD3	2294.01	0.0996916	0.138999	0.71721	0.473244	0.616365
FAM186B	24.9772	0.132012	0.29201	0.452193	0.65113	0.764154
ITPRIP	348.822	-0.471464	0.145224	-3.24613	0.00116985	0.00474657
TMEM120A	326.529	0.0608233	0.155329	0.39157	0.695376	0.799059
RAB40C	892.486	0.210804	0.137838	1.52934	0.12618	0.229606
SERPINE3	3.3434	-0.256577	0.289582	-0.890412	0.373245	NA
TMEM176B	13.401	-0.00470155	0.31893	-0.0147308	0.988247	0.993303
CHPF2	616.613	-0.235989	0.151373	-1.559	0.118997	0.2193
MEF2C	270.689	0.420593	0.164788	2.55188	0.0107145	0.0312013
HECTD4	1210.26	0.441351	0.206682	2.1354	0.0327284	0.0782347
EIF4E3	219.269	-1.24447	0.181492	-6.84596	7.59662e-12	1.52232e-10
PKN3	1843.29	-0.345436	0.121806	-2.83593	0.00456922	0.015072
PDE9A	531.246	-0.337169	0.132466	-2.54526	0.0109196	0.0316661
PCID2	1245.11	-0.48973	0.116132	-4.21688	2.47701e-05	0.000155988
C19orf71	73.3843	0.222941	0.216417	1.02999	0.303016	0.448381
PDIA4	2716.78	-0.798288	0.111691	-7.14699	8.87028e-13	1.99912e-11
APLP2	4152.81	-0.860212	0.106078	-8.10898	5.10453e-16	1.66251e-14
FIP1L1	950.122	0.480015	0.125313	3.83028	0.000127997	0.000668277
ITPR1	287.363	-0.576596	0.191436	-3.01151	0.00259955	0.00931727
SNAPC5	475.082	0.64186	0.136182	4.71217	2.45095e-06	1.92876e-05
UTRN	1021.57	0.75893	0.249442	3.04268	0.00234481	0.00855433
REEP5	1259.87	-0.870677	0.165063	-5.27426	1.3329e-07	1.36776e-06
BDNF-AS	30.0533	0.905194	0.276584	3.24942	0.0011564	0.00470302
DHX9	8330.62	-0.37054	0.104938	-3.53104	0.000413937	0.00189844
ADAM32	1.66727	-0.287296	0.235875	-1.24937	0.211531	NA
GNG12-AS1	13.7885	0.412685	0.318897	1.29167	0.196471	0.323938
CD46	1155.06	-0.917939	0.167013	-5.49551	3.89572e-08	4.43762e-07
DEPDC1-AS1	1.01187	-0.226167	0.204989	-1.17855	0.238579	NA
CEP104	1045.98	0.0913356	0.127933	0.713933	0.475269	0.618349
ACTG1	56697	0.503664	0.11533	4.36715	1.25879e-05	8.53656e-05
ARNTL	147.787	0.389849	0.178346	2.18528	0.0288684	0.070506
LRRFIP1	793.222	-1.49337	0.162626	-9.17734	4.41855e-20	2.10631e-18
MECOM	267.075	-0.360623	0.237044	-1.5212	0.12821	0.232427
PIN1P1	0.316748	0.0653259	0.121467	0.523567	0.60058	NA
RHOBTB1	270.939	-0.460677	0.145352	-3.16897	0.00152981	0.0059289
AFDN	2182.43	-0.147677	0.156787	-0.941902	0.346243	0.493857
CYHR1	602.657	-0.412131	0.133172	-3.09459	0.00197083	0.00735719
CDAN1	408.837	0.0894528	0.181389	0.493168	0.621894	0.740352
PISD	817.737	-0.419998	0.124378	-3.37668	0.000733652	0.00316107
HFE	23.0107	0.189367	0.300583	0.629838	0.5288	0.664546
TRIP12	3253.2	0.141281	0.139001	1.0164	0.309437	0.455144
BEND5	34.0172	-0.0343156	0.285276	-0.120244	0.90429	0.94205
NOP14	2314.37	-0.923993	0.118076	-7.82486	5.08204e-15	1.49711e-13
SUPT3H	239.443	0.0639255	0.180611	0.353925	0.723395	0.820575
CORO7	69.2642	0.38285	0.229421	1.66808	0.0953001	0.184497
ZNF222	343.198	0.646119	0.18159	3.55696	0.000375169	0.00173641
TIAL1	2474.3	-0.00737403	0.10952	-0.0673302	0.946319	0.969997
MTCH1	4062.12	-0.302623	0.134444	-2.25092	0.0243908	0.061584
CCNJ	361.425	-1.40096	0.166218	-8.41807	3.8275e-17	1.42679e-15
ABCA9	0.656524	0.0762058	0.148999	0.518051	0.604423	NA
ZRANB2-AS1	43.458	0.521038	0.278185	1.87001	0.0614822	0.130295
ZRANB2-AS2	10.9937	0.224735	0.322737	0.695723	0.486603	0.629003
ASAH2B	121.619	-0.231173	0.246554	-0.937446	0.348529	0.496175
FPGT-TNNI3K	0	NA	NA	NA	NA	NA
HJV	0.3142	0.0480675	0.104702	0.442298	0.658273	NA
TYW3	1289.93	0.9929	0.216487	4.58601	4.518e-06	3.35248e-05
HNRNPH1	6780.2	-0.698083	0.126631	-5.51266	3.53448e-08	4.0437e-07
CPT1B	11.5154	0.272383	0.324108	0.840004	0.400906	0.547453
VGF	113.031	-0.226648	0.205968	-1.10026	0.271218	0.413423
VEGFA	813.842	-0.955802	0.150395	-6.35395	2.09854e-10	3.49705e-09
CSRP3	0.649764	-0.00546358	0.176796	-0.0308019	0.975428	NA
WASF1	933.152	-0.400491	0.144369	-2.77403	0.0055367	0.0178187
ACER3	470.254	0.134555	0.154524	0.870766	0.383882	0.5308
SSX2IP	908.436	-0.0756664	0.225224	-0.335954	0.736906	0.831205
RSBN1	363.11	0.21185	0.182997	1.1576	0.247027	0.384827
DLSTP1	68.0633	0.467189	0.21653	2.1558	0.0310989	0.0749069
UBR7	297.183	-1.30507	0.156385	-8.33415	7.80553e-17	2.8034e-15
SNORD45A	9.58758	-0.104378	0.325648	-0.320564	0.748541	0.838584
SNORD45B	14.9163	-0.163981	0.324137	-0.505992	0.612862	0.733771
ST3GAL5	113.2	-1.19773	0.211035	-5.65945	1.5186e-08	1.86198e-07
CFLAR	379.338	0.066196	0.145903	0.453696	0.650047	0.763239
ARAF	1601.45	0.356101	0.123904	2.87397	0.00405348	0.0136134
UBE2L6	134.46	0.991419	0.181347	5.45578	4.87583e-08	5.46205e-07
MCF2	9.04786	0.592894	0.327143	1.80273	0.0714302	0.146731
CSF1	126.697	0.381735	0.21912	1.7418	0.0815431	0.163471
OSBP2	167.463	0.828465	0.213599	3.87553	0.000106393	0.000569081
SAA2	0.159647	0.0217708	0.102378	0.212652	0.831599	NA
TCP1	9817.85	0.131411	0.123311	1.06568	0.286568	0.430358
ANO10	311.307	0.253706	0.154886	1.63792	0.101439	0.193611
MLLT3	645.043	0.200679	0.189258	1.06031	0.289005	0.433025
ANKDD1A	24.9368	0.24502	0.283676	0.863152	0.388054	0.534964
HINT2	516.891	-0.507528	0.14821	-3.42409	0.00061686	0.00271664
CRB3	10.3702	0.710933	0.326996	2.1572	0.0309898	0.0747242
MIGA1	252.245	-0.208301	0.202856	-1.02683	0.304502	0.450069
SLC44A1	689.574	-0.169615	0.136714	-1.24065	0.214733	0.346245
PREB	1690.05	-0.00736419	0.141644	-0.0519906	0.958536	0.977095
ARHGEF7	2064.38	0.700355	0.163706	4.27796	1.88615e-05	0.000123372
POU4F1	366.917	-0.438818	0.154887	-2.83295	0.00461211	0.0151817
TVP23B	425.586	0.217048	0.158094	1.37283	0.169804	0.289529
KLK4	2.15392	0.0231614	0.270801	0.0856744	0.931725	NA
EXOC3-AS1	85.709	-0.320109	0.208199	-1.53724	0.124235	0.226827
GHRL	6.66013	0.0140455	0.323095	0.0435399	0.965271	0.979911
SLC4A7	241.966	-0.962595	0.223079	-4.3123	1.61564e-05	0.000107466
HOXC9	508.806	0.23805	0.145714	1.63361	0.102341	0.194906
TUBD1	249.981	1.14362	0.199596	5.72219	1.05161e-08	1.32556e-07
MBD1	1579.13	0.108359	0.134653	0.804724	0.420979	0.566745
KRIT1	356.783	-0.160117	0.196061	-0.81665	0.414129	0.559823
CHCHD10	763.711	0.0170564	0.140068	0.121772	0.90308	0.941316
FLYWCH1	1375.63	0.440813	0.125856	3.50239	0.000461106	0.00209039
IFI44	1.11542	0.198701	0.193288	1.11999	0.262717	NA
KRT80	6.77777	-0.211735	0.327014	-0.64704	0.517606	0.655698
HDDC3	942.339	-0.027077	0.162943	-0.166174	0.86802	0.918694
TMEM17	45.9428	-0.267904	0.24658	-1.08609	0.277441	0.420667
VAPB	1856.08	-0.0416751	0.115628	-0.360426	0.718529	0.816703
PRKCB	291.882	-0.226042	0.153238	-1.47507	0.140194	0.249181
ERCC4	317.116	-0.503879	0.180859	-2.78567	0.00534166	0.0172936
TPD52L2	1482.1	-0.851123	0.124532	-6.83396	8.26044e-12	1.64905e-10
TMEM225B	64.3032	-0.0936432	0.240902	-0.388687	0.697508	0.800854
FGF1	3.40909	0.180891	0.297628	0.607254	0.543682	NA
OPRM1	0.316748	0.0653259	0.121467	0.523567	0.60058	NA
RPS9	12724.2	-0.235526	0.187065	-1.25906	0.208009	0.338105
CLNS1A	1608.46	-1.92044	0.128181	-14.9736	1.09237e-50	3.43682e-48
PDZD4	239.481	0.181994	0.162714	1.11844	0.26338	0.404178
NONO	23094.4	0.544099	0.118909	4.57577	4.74479e-06	3.50424e-05
KLK14	8.73797	-0.130714	0.327222	-0.399345	0.689639	0.79501
TNFAIP8L3	45.8991	0.0693708	0.244579	0.283616	0.776704	0.859115
SLC25A18	11.6519	0.194106	0.324743	0.59929	0.54898	0.682325
LINC01725	3.26493	0.0543827	0.294422	0.184533	0.853595	NA
LOC101927560	0.987302	0.092005	0.199403	0.466507	0.640853	NA
AGAP2	63.9148	-0.0724208	0.227933	-0.317772	0.750658	0.840231
BCR	1587.58	0.258919	0.136701	1.89404	0.0582198	0.124844
CEACAM21	0.826796	0.031955	0.159727	0.201384	0.840399	NA
PDCD6	808.005	-0.186755	0.118826	-1.57166	0.116029	0.215038
POTEI	2.43754	0.198738	0.272003	0.733199	0.463437	NA
CDK19	210.391	-0.746629	0.168282	-4.43446	9.23025e-06	6.45338e-05
MORN1	261.724	-0.421092	0.157065	-2.68075	0.00734582	0.0227117
SAMD13	34.3186	0.709022	0.276824	2.55181	0.0107166	0.0312017
ARL6IP1	3076.56	-0.487692	0.161004	-3.02902	0.00245348	0.00889917
FAM13A	275.756	0.0193744	0.152013	0.127451	0.898583	0.938744
CHMP3	14.3249	-0.0795315	0.31263	-0.254358	0.799219	0.874367
DMBT1	0.319955	-0.00338905	0.122002	-0.0277786	0.977839	NA
LINC01461	33.3937	0.456932	0.261289	1.74579	0.0808474	0.162345
ZNF44	95.9894	0.0611737	0.205704	0.297372	0.766183	0.851071
UCHL5	856.29	-0.975682	0.21073	-4.62938	3.66768e-06	2.78591e-05
ALDH1A2	3261.05	0.0983073	0.104964	0.936577	0.348976	0.496495
VAX2	38.6193	-1.45461	0.270007	-5.30916	1.10132e-07	1.15499e-06
TXN2	2466.56	0.193685	0.164946	1.17422	0.240306	0.376932
LRRC6	1.78864	-0.172386	0.217504	-0.814324	0.415459	NA
OSCAR	0.979426	-0.183416	0.187561	-1.04845	0.29443	NA
EXOC2	1439.65	0.441219	0.107603	4.1003	4.12614e-05	0.000245958
ZBED6CL	274.545	0.357823	0.154718	2.31243	0.0207541	0.0539908
KIF13A	478.553	-0.00283861	0.163821	-0.0173276	0.986175	0.992167
KYAT3	591.574	0.429407	0.161234	2.663	0.00774465	0.0237488
LOC646626	3.14921	-0.0745569	0.298628	-0.249819	0.802727	NA
CSRP1	90.7887	0.0493701	0.192582	0.256351	0.79768	0.873533
ZNHIT6	611.965	-0.363757	0.18696	-1.94555	0.0517082	0.113559
IL11RA	243.585	0.827411	0.17481	4.72974	2.24807e-06	1.78699e-05
COL24A1	26.5346	0.373489	0.276383	1.34941	0.177205	0.299351
SPATA33	182.1	-0.292371	0.157108	-1.86083	0.0627676	0.13259
AP1S3	265.42	-1.07562	0.16779	-6.40458	1.50782e-10	2.56427e-09
TYW5	174.552	-0.385596	0.186212	-2.07036	0.0384189	0.0892187
BET1	440.777	-0.896487	0.172502	-5.19514	2.04567e-07	2.0252e-06
GPR1	10.9557	-0.868509	0.325562	-2.63671	0.00837141	0.0253105
KRT78	0.181096	-0.0264906	0.102378	-0.258753	0.795826	NA
GSAP	1.64648	0.157005	0.231295	0.689684	0.490393	NA
LYG1	14.9492	0.287713	0.312958	0.91847	0.358373	0.506019
PRPF4B	1922.34	-0.0544845	0.199796	-0.272699	0.785084	0.864373
RCBTB1	739.986	0.533456	0.133025	4.0098	6.07704e-05	0.000345368
TAF4	275.454	-0.606479	0.186096	-3.25835	0.00112064	0.00457653
PLA2G6	247.786	-0.422121	0.18554	-2.27494	0.0229094	0.0586379
ERC1	1191.31	0.372706	0.164522	2.26535	0.0234909	0.0597761
SAE1	8899.35	0.0855792	0.137309	0.623258	0.533115	0.668135
KIAA0825	8.73206	0.0384525	0.326899	0.117636	0.906356	0.943107
C1orf112	862.103	0.712481	0.115072	6.19071	5.98926e-10	9.31919e-09
CLCA4-AS1	10.5096	-0.24084	0.324622	-0.742013	0.45808	0.602664
CLCA3P	0.490228	-0.0578235	0.150489	-0.364576	0.715428	NA
GSTM2	14.1675	0.391607	0.319844	1.22315	0.221272	0.353923
DERL3	168.734	-0.274293	0.191629	-1.43131	0.152342	0.265953
CTU2	678.995	0.641048	0.170232	3.76519	0.000166423	0.000845881
RIPK1	227.453	-0.352038	0.149585	-2.35323	0.0186109	0.0494208
LINC01140	8.38376	0.0925093	0.327293	0.282621	0.777468	0.859597
ECI2	1173.34	-0.260982	0.139124	-1.87586	0.0606743	0.128878
LINC01364	0.181096	-0.0264906	0.102378	-0.258753	0.795826	NA
PKN2-AS1	0.95477	-0.00386378	0.184137	-0.0208385	0.983374	NA
MUC20	6.51391	-0.492455	0.325976	-1.50504	0.132315	0.238097
SUPT20H	1258.67	0.531649	0.162088	3.27982	0.00103874	0.00429108
ITPK1	319.972	-0.0683058	0.152484	-0.447956	0.654185	0.766395
NRXN1	0.351368	-0.0765931	0.125098	-0.613622	0.539465	NA
CCDC14	999.049	0.109074	0.199533	0.54664	0.584626	0.710984
CEACAM1	7.94235	0.304313	0.32278	0.945741	0.344281	0.492093
PEMT	1082.93	0.131275	0.167828	0.782188	0.434104	0.579303
TMEM218	302.663	0.269989	0.136287	1.98089	0.0476038	0.106266
GBP3	0.853997	-0.151218	0.179843	-0.895407	0.37057	NA
ORC5	1208.57	0.18961	0.129978	1.45877	0.144628	0.255444
ROBO3	185.527	0.314678	0.165592	1.90008	0.0574231	0.123557
TTC7A	296.45	0.595549	0.157595	3.77781	0.000158211	0.000808583
TRIM68	220.994	0.270933	0.158198	1.71247	0.0868093	0.171593
LOC729930	1.13764	0.0438291	0.221526	0.197613	0.843348	NA
GBP6	0.803657	0.133386	0.176795	0.789247	0.429968	NA
TTC21A	57.9807	1.13988	0.239998	4.72088	2.3483e-06	1.85821e-05
GBP1P1	1.53886	-0.0519521	0.202083	-0.259125	0.795539	NA
LRRC8C-DT	8.03026	-0.216958	0.32513	-0.66667	0.504983	0.645163
CES2	932.272	0.32449	0.114709	2.82874	0.00467312	0.0153728
ACSL1	706.224	-0.859956	0.132022	-6.51237	7.39759e-11	1.31493e-09
GEMIN8P4	102.66	-0.251157	0.197124	-1.27393	0.202689	0.332087
ZBTB25	128.607	-0.547745	0.217288	-2.51981	0.0117417	0.0336814
DECR2	173.219	0.0635997	0.176274	0.360785	0.71826	0.816575
VTRNA1-1	0.170273	-0.0264906	0.102378	-0.258753	0.795826	NA
LINC01763	1.43727	0.350767	0.234076	1.60255	0.109035	NA
ZNF644	1025.07	0.784599	0.22058	3.5567	0.000375543	0.00173755
TMEM14A	419.956	0.0594817	0.143643	0.414087	0.678811	0.786403
MRPL42	2328.07	0.13439	0.15313	0.877615	0.380153	0.52726
RNF121	351.918	-0.294323	0.170559	-1.72558	0.0844235	0.16811
FBXW7	292.994	0.299654	0.153402	1.9532	0.0507963	0.111822
CYFIP1	2006.8	-0.475841	0.104573	-4.55024	5.35836e-06	3.93155e-05
SMIM30	1056.35	-0.272298	0.165479	-1.64548	0.09987	0.191266
HHLA3	224.768	0.709186	0.164674	4.3042	1.67593e-05	0.000111006
TJAP1	973.07	0.235084	0.147265	1.59633	0.110416	0.206756
TDRKH	420.282	0.521378	0.15877	3.28339	0.00102567	0.00424491
ZBTB14	204.82	-0.293477	0.167003	-1.75719	0.0788858	0.159178
GAS2	2.91148	0.448327	0.293506	1.52297	0.127767	NA
SLC6A8	2284.41	-1.25416	0.134119	-9.34986	8.77661e-21	4.43938e-19
ZFAT	284.48	0.326048	0.153044	2.13018	0.0331571	0.0789935
SYK	570.155	-0.51205	0.139388	-3.67331	0.000239431	0.00116827
ABCG2	74.2533	0.176985	0.213232	0.829884	0.406605	0.552882
NDST2	727.758	0.555928	0.121666	4.56884	4.9042e-06	3.61687e-05
SAMD8	381.338	-0.42753	0.17878	-2.39124	0.0167915	0.0453548
ZFP1	182.339	-0.463922	0.219754	-2.11062	0.0348053	0.0822722
IKBIP	730.063	-0.0842858	0.178744	-0.471536	0.637258	0.752877
C9orf85	159.098	0.044964	0.16712	0.269044	0.787896	0.866164
IGSF6	3.81478	-0.0747855	0.309151	-0.242084	0.808715	NA
TMEM270	0.160308	-0.0264906	0.102378	-0.258753	0.795826	NA
ELMOD2	387.493	-0.570788	0.217028	-2.62966	0.00854705	0.025716
PRG4	2.56119	0.0635853	0.263362	0.240455	0.809977	NA
IL13	0.633384	0.164084	0.149486	1.04035	0.298176	NA
MRPS18C	458.731	0.393693	0.155766	2.5272	0.0114977	0.033084
DLGAP4	358.723	0.328217	0.197512	1.66173	0.0965661	0.186345
CEP112	149.006	0.739686	0.23845	3.09933	0.00193961	0.00725298
SIGLEC9	0.319955	-0.00338905	0.122002	-0.0277786	0.977839	NA
BCHE	4.23279	-0.0967418	0.309205	-0.312268	0.754837	NA
DIPK1A	255.239	0.00877284	0.210723	0.0416297	0.966794	0.981012
SNORD21	4.12927	-0.266758	0.299742	-0.892245	0.372262	NA
SNORA66	10.0779	-0.0812158	0.323545	-0.251054	0.801773	0.87558
NPIPB5	163.428	0.0689202	0.216068	0.318998	0.749728	0.839608
ABL2	868.064	0.0940849	0.173472	0.542371	0.587563	0.713484
AURKAIP1	3195.19	-0.487615	0.20106	-2.42521	0.0152994	0.041966
NCAPH	1868.84	0.569012	0.107588	5.28861	1.23246e-07	1.27468e-06
ZNF445	396.3	-0.562101	0.192126	-2.92543	0.00343982	0.0118511
PROM2	6.38282	0.125495	0.323953	0.387086	0.698693	0.801515
TMEM74B	194.192	-0.142105	0.173581	-0.818663	0.412978	0.558844
SIRPB1	2.77517	-0.0530944	0.262991	-0.201609	0.840222	NA
PPIF	5420.3	-0.317965	0.126905	-2.50554	0.0122265	0.0348498
TSPAN1	3.79522	0.0936327	0.308572	0.303697	0.761359	NA
SLC26A8	1.03509	-0.198697	0.193548	-1.11434	0.265134	NA
CCDC18-AS1	124.775	-0.0876732	0.216234	-0.405481	0.685124	0.791197
ASB7	408.034	0.156989	0.136577	1.14943	0.250379	0.388854
GEMIN7	373.738	0.219796	0.139194	1.57898	0.11434	0.212635
MORF4L1	4100.03	-0.0843648	0.13174	-0.640388	0.52192	0.658434
PAX7	0.317408	-0.00337162	0.1217	-0.0277044	0.977898	NA
THEM6	1322.73	-0.411316	0.149512	-2.751	0.00594134	0.0189465
NIPA2	914.368	-0.652618	0.114206	-5.71393	1.10399e-08	1.38602e-07
DIO1	3.34866	-0.117457	0.297026	-0.396256	0.691916	NA
PLPP4	79.4863	-0.0538686	0.208231	-0.258689	0.795876	0.872529
MYEOV	10.388	1.49383	0.326665	4.18295	2.87756e-05	0.000177936
CEMIP	32.3192	-0.210705	0.28679	-0.734887	0.462408	0.606735
ST3GAL6	122.044	-0.00974052	0.174313	-0.0558795	0.955438	0.975087
FGGY	50.3809	0.248693	0.247897	1.00284	0.31594	0.462094
MEF2B	0.327373	-0.00343936	0.122871	-0.0279917	0.977669	NA
EIF4E1B	2.14097	0.102946	0.252488	0.409714	0.682016	NA
TRIP10	410.757	-0.211482	0.169752	-1.2458	0.212837	0.343822
EZR	3994.61	-0.640691	0.104549	-6.12805	8.89605e-10	1.35211e-08
CPSF3	1187.32	-0.837093	0.15499	-5.40036	6.65074e-08	7.23774e-07
FBXW11	1110.9	-0.81607	0.146789	-5.55892	2.71444e-08	3.17243e-07
AP2A2	1127.93	-0.0165473	0.129002	-0.128272	0.897934	0.938565
ZNF160	220.017	0.198353	0.17876	1.10952	0.267206	0.408733
PUS10	62.1782	-0.298511	0.263873	-1.13081	0.258134	0.398031
UBE2V1	63.9218	0.372653	0.221934	1.67808	0.0933316	0.181843
CNIH3	206.26	-0.801888	0.168831	-4.7466	2.06862e-06	1.66112e-05
NUDT16L1	977.935	-0.198307	0.158832	-1.24852	0.211839	0.342633
SLC44A3	62.9959	0.127031	0.244469	0.519538	0.603385	0.726094
CTC1	350.427	0.0358677	0.182642	0.196391	0.844305	0.902293
LOC729970	145.279	0.209636	0.170772	1.22744	0.219656	0.352234
LOC101928118	1.45805	0.347109	0.234953	1.60682	0.108094	NA
JAKMIP1	106.07	-0.274826	0.193477	-1.42037	0.155499	0.270113
LINC02764	0.481267	0.124191	0.136627	0.815263	0.414922	NA
CLASP2	914.21	0.0280939	0.152028	0.184793	0.853391	0.908363
TBC1D2B	863.043	0.815672	0.155521	5.24395	1.57176e-07	1.59108e-06
RPS6	34079.8	0.129955	0.164781	0.788653	0.430315	0.575669
USP2	90.4656	0.767225	0.205704	3.72342	0.000196546	0.000978127
PTBP2	509.877	-0.295509	0.192341	-1.53631	0.124461	0.227161
FSTL4	197.669	-0.415231	0.175186	-2.36997	0.0177896	0.0475823
ZNF224	405.626	0.051052	0.166541	0.306539	0.759194	0.846053
ALDH18A1	3334.37	-1.75435	0.111397	-15.7453	7.39741e-56	3.1451e-53
SYDE1	842.706	0.417807	0.131209	3.18413	0.00145191	0.00568441
DEPDC7	180.96	0.968906	0.195772	4.94246	7.71449e-07	6.77591e-06
NT5C2	473.672	0.390474	0.140552	2.77797	0.00547003	0.0176438
ICA1	91.0396	0.211909	0.209463	1.01143	0.311809	0.457648
TEAD2	520.718	0.429255	0.146758	2.92464	0.0034485	0.0118783
ANXA7	2441.26	0.637557	0.107427	5.93457	2.94613e-09	4.12328e-08
FGL1	0	NA	NA	NA	NA	NA
TRMT13	443.559	-0.124341	0.191167	-0.650417	0.515423	0.65367
LRRC39	26.7015	-0.0132948	0.282641	-0.0470394	0.962482	0.97872
ARFIP1	327.028	-0.831871	0.206159	-4.0336	5.49285e-05	0.00031605
TUBGCP4	1365.04	0.216299	0.12909	1.67556	0.0938241	0.182441
RTCA-AS1	24.2416	-0.827008	0.286354	-2.8704	0.00409948	0.0137415
CACNB4	184.883	-0.319135	0.232516	-1.37234	0.169957	0.289685
SGCA	1.99261	-0.119547	0.265536	-0.450934	0.652037	NA
BROX	659.292	0.415445	0.180952	2.29573	0.0216914	0.0560617
CLK3	865.473	-0.471265	0.12977	-3.63138	0.000281905	0.0013512
HLA-DMB	103.834	0.73766	0.20334	3.62252	0.000291745	0.00139158
KTN1	1815.14	0.837985	0.314776	2.67087	0.00756542	0.0232626
TAOK1	1486.8	0.229747	0.21509	1.06813	0.285462	0.429353
CCDC92	46.9127	-0.181312	0.242786	-0.746749	0.455215	0.599597
MKRN2	1363.31	0.279568	0.112406	2.48708	0.0128796	0.0364601
FAM219B	456.861	-0.0637712	0.141321	-0.451256	0.651805	0.764562
NDUFS2	3734.79	0.318525	0.128165	2.48526	0.0129458	0.0366145
LDLRAD4	80.0599	-0.747467	0.221596	-3.36824	0.000756483	0.00324611
EXTL2	343.665	-0.335269	0.184756	-1.81454	0.0695948	0.143906
DYNC2H1	960.06	1.38826	0.243419	5.70322	1.17566e-08	1.46201e-07
EEFSEC	625.203	0.363652	0.177613	2.04729	0.0406292	0.0933185
LOC102606465	103.939	0.0151144	0.199029	0.0759357	0.93947	0.965334
LOC101928370	5.00777	-0.245047	0.314133	-0.781022	0.43479	0.579781
ELOC	1481.72	-0.000137757	0.182859	-0.000753344	0.999399	0.99959
SPIN4	134.352	-1.44828	0.238798	-6.04507	1.49343e-09	2.19562e-08
TTC23L	15.7201	0.17602	0.312118	0.563555	0.573057	0.701756
RANBP3L	5.00179	0.621339	0.318901	1.92924	0.0537014	0.117167
ECD	1048.35	0.326115	0.123446	2.64168	0.00824967	0.0250097
THRB	227.223	-0.767731	0.199047	-3.85538	0.000115552	0.000611211
SERPINA3	0.316748	0.0653259	0.121467	0.523567	0.60058	NA
CD69	0.159647	0.0217708	0.102378	0.212652	0.831599	NA
SMAD5	1730.56	0.391993	0.206458	1.89863	0.0576135	0.123831
CCIN	1.48205	0.21722	0.228564	0.978012	0.328069	NA
SMAD3	717.673	-0.482766	0.157927	-3.05678	0.00223731	0.00820972
KIAA0040	345.436	-0.347603	0.138455	-2.51046	0.0120575	0.0344241
HSD3B7	133.22	1.52454	0.189125	8.0178	1.07652e-15	3.40739e-14
ADD1	1336.62	-1.50256	0.131057	-11.4608	2.07674e-30	2.01662e-28
WSCD2	1.7842	0.137823	0.258976	0.532596	0.594314	NA
F2	1.12605	0.118375	0.193336	0.623184	0.533163	NA
CRYBB2	1.16662	-0.0591657	0.211934	-0.280237	0.779296	NA
C20orf203	2.52757	-0.143043	0.265873	-0.541067	0.588461	NA
SPATA46	5.02905	-0.515227	0.320802	-1.59847	0.109937	0.206105
OLFML1	1.29042	-0.00803559	0.196719	-0.040693	0.967541	NA
NRROS	9.77823	0.304712	0.327202	0.932652	0.351	0.498787
STIMATE	272.31	0.26484	0.139855	1.89352	0.0582884	0.12494
ZNF773	218.963	-0.109098	0.162406	-0.671777	0.501726	0.641992
ZNF699	52.5936	-0.680285	0.251137	-2.7041	0.00684906	0.0213775
PEAK3	1.62249	0.264544	0.236292	1.14656	0.251563	NA
TEX9	86.49	-0.167629	0.25511	-0.656948	0.511215	0.650703
LOC101928436	0	NA	NA	NA	NA	NA
CLIC1	2495.12	0.0383797	0.148989	0.257601	0.796715	0.873084
GAA	1349.8	0.256558	0.143691	1.78547	0.0741844	0.151381
ACTG1P4	1.15062	-0.156689	0.211755	-0.750855	0.45274	NA
AKR1C3	1.46756	0.0411486	0.248211	0.165569	0.868496	NA
ALPK1	124.035	0.550895	0.180234	3.05457	0.00225385	0.00826465
TIMP4	0.362191	-0.0582178	0.109579	-0.541314	0.588291	NA
ABT1	2036.01	-0.0159446	0.140195	-0.113731	0.909451	0.945077
PDCD6IP	2330.45	0.57637	0.155287	3.71152	0.000206015	0.00101913
GALNT12	135.049	-0.0395141	0.181061	-0.218236	0.827245	0.891267
LOC100129138	0.636703	0.0957396	0.164332	0.571728	0.567506	NA
EDA2R	167.388	0.221761	0.175295	1.26498	0.20588	0.335755
EML2	538.35	0.589887	0.138896	4.24632	2.17308e-05	0.000139416
MEMO1	435.165	0.0219484	0.130517	0.168164	0.866454	0.917834
ETFBKMT	24.8228	-0.186032	0.288934	-0.643817	0.519694	0.656839
SF1	3456	-0.935521	0.159982	-5.84747	4.99097e-09	6.69906e-08
TBC1D23	609.679	0.703922	0.20111	3.49954	0.00046606	0.00211102
CEP97	240.247	0.158886	0.231441	0.686466	0.492419	0.634107
TRIM17	11.104	0.109213	0.324571	0.336743	0.73631	0.830732
PDLIM5	1200.83	0.170403	0.156772	1.08695	0.277059	0.420128
BTF3	17979.6	0.233631	0.176094	1.32673	0.184597	0.309089
GPAT3	213.003	-1.23337	0.168319	-7.31543	2.56549e-13	6.24733e-12
CCNT2	429.919	-0.176579	0.201373	-0.876847	0.38057	0.527573
RPUSD1	1563.07	-0.591587	0.164296	-3.60061	0.000317474	0.00149661
PPFIBP2	84.1471	1.06044	0.219686	4.8095	1.51309e-06	1.24947e-05
RPL35A	13616.7	0.0935834	0.156972	0.596178	0.551056	0.683864
RPL34	7639.14	0.143139	0.154285	0.927754	0.353535	0.501439
ACTN3	1.66584	-0.106239	0.239859	-0.444929	0.656371	NA
ASIC2	0.480262	-0.0455654	0.135645	-0.311033	0.755775	NA
CENPP	157.928	-0.0207543	0.167241	-0.124096	0.901239	0.940568
SNX10	236.246	-0.132716	0.232595	-0.570554	0.568302	0.697671
JUND	1279.4	-0.0654627	0.111121	-0.589113	0.555786	0.687943
VARS2	1521.02	0.140552	0.128259	1.09584	0.273149	0.415481
HDAC11	158.37	-0.393409	0.185298	-2.12267	0.0337819	0.0801785
ARIH2	2320.7	-0.537504	0.11394	-4.71736	2.38926e-06	1.88872e-05
PCF11	529.231	-0.0200382	0.165882	-0.120797	0.903852	0.941706
PIK3R3	64.299	0.197627	0.227237	0.869634	0.3845	0.531416
NDUFAF6	515.84	0.312102	0.126501	2.46706	0.0136227	0.0381585
H3-2	0.338196	-0.00351163	0.124105	-0.0282956	0.977426	NA
HDGFL2	2176.77	-2.16793	0.150658	-14.3819	6.72136e-47	1.73334e-44
SCARNA2	5.48219	-0.29274	0.322012	-0.908399	0.363668	0.510699
TDRD6	42.8478	0.566005	0.275676	2.04949	0.0404146	0.0929205
TP63	0.321731	0.065858	0.121942	0.531608	0.594998	NA
ZNF780A	440.15	0.114674	0.213472	0.537172	0.591149	0.716189
ACP6	584.932	0.186093	0.132534	1.40411	0.160287	0.27672
NT5E	3.43575	0.363924	0.302884	1.20313	0.228925	NA
DAB2IP	855.013	0.798827	0.143643	5.56033	2.69271e-08	3.15172e-07
KIAA1324	8.67044	0.333537	0.326676	1.01873	0.308329	0.454108
GLYCTK	274.598	0.294278	0.152763	1.92617	0.0540829	0.117739
CLEC4M	0.478942	0.0931324	0.118892	0.693048	0.488279	NA
PPP2R5C	2042.82	0.471705	0.151534	3.11277	0.00185341	0.0069818
GFI1	301.013	0.0959481	0.15741	0.609548	0.542161	0.676455
PFN1	19719.4	-0.12779	0.132793	-0.962327	0.335885	0.483114
ENPP3	25.3057	0.0372855	0.294792	0.12641	0.899408	0.939472
KIF16B	221.729	-0.020492	0.191879	-0.106795	0.914952	0.948538
PHTF1	521.071	0.192707	0.134918	1.4283	0.153204	0.267065
IGFLR1	266.707	-0.269111	0.152359	-1.76622	0.0773587	0.15676
RC3H1	337.677	-0.279081	0.187699	-1.4868	0.137067	0.244801
MOV10	1508.87	-0.0568027	0.116587	-0.487213	0.626107	0.744017
NSD1	2605.53	-0.160985	0.16024	-1.00465	0.315063	0.461176
PPP1R13B	581.558	0.367165	0.153413	2.39322	0.0167013	0.0451811
PGAP6	1452.73	0.0806021	0.137099	0.58791	0.556593	0.688725
PPP1R35	1042.41	-0.47895	0.159856	-2.99602	0.00273525	0.00973487
MRGPRF	0.170273	-0.0264906	0.102378	-0.258753	0.795826	NA
AOC1	0.332356	-0.00347281	0.123444	-0.0281327	0.977556	NA
NTAN1	311.87	-0.279298	0.153514	-1.81926	0.0688717	0.142815
RNF133	1.47464	-0.256781	0.234423	-1.11441	0.265105	NA
SLC25A26	467.999	0.531334	0.167582	3.17011	0.00152382	0.005913
TAC4	4.19805	0.454362	0.31165	1.45218	0.146452	NA
VDAC2	2226.47	-2.02615	0.118122	-17.1449	6.86365e-66	4.31889e-63
LRRN1	1.79502	0.125551	0.251504	0.501014	0.616361	NA
AFAP1	255.811	-0.57771	0.178188	-3.24151	0.00118899	0.00481069
RBM4	1082.88	0.0419391	0.111376	0.376553	0.706506	0.807706
C11orf80	126.055	0.480268	0.183132	2.62118	0.0087626	0.0262661
ZSCAN2	226.854	0.633551	0.149186	4.24465	2.18933e-05	0.000140172
MORN3	26.7715	-0.343184	0.276627	-1.2396	0.215125	0.346664
IFT80	2.43794	-0.0639185	0.280761	-0.227079	0.820362	NA
ABHD17B	257.657	-1.2986	0.150318	-8.62511	6.40319e-18	2.5961e-16
TCTN3	1006.92	0.189275	0.110699	1.7098	0.0873023	0.17238
OTUD4	643.117	-0.38287	0.167057	-2.29179	0.021918	0.0565264
FAM193A	567.923	0.48125	0.186322	2.58274	0.0098018	0.0288209
MED7	163.482	-0.250916	0.183801	-1.36502	0.172247	0.292742
ECE1	1344.82	0.0748354	0.132222	0.565985	0.571404	0.700332
EIF2AK2	1021.39	-0.0905736	0.169325	-0.534913	0.59271	0.717359
ACER1	0.482699	-0.0453981	0.135849	-0.311553	0.75538	NA
TADA3	1704.54	0.19895	0.136913	1.4531	0.146196	0.257509
RASSF1	411.161	-0.486465	0.138382	-3.51502	0.00043972	0.00200616
ARMC9	500.128	0.250085	0.13169	1.89898	0.0575676	0.123766
NRCAM	488.616	-1.08789	0.205411	-5.29407	1.19625e-07	1.24295e-06
PFKM	2598.12	0.580606	0.111677	5.19881	2.00565e-07	1.99059e-06
ACOX1	477.518	-0.0930911	0.151092	-0.616132	0.537807	0.672409
LINC01397	10.4801	-0.295887	0.324658	-0.913742	0.360853	0.507834
LINC02586	4.89359	-0.53924	0.31676	-1.69809	0.0894901	0.175773
TTC7B	619.568	-1.59094	0.134345	-11.8304	2.71901e-32	3.0552e-30
ITGB1BP1	896.099	-0.325459	0.133156	-2.44413	0.0145202	0.040186
RBM15-AS1	37.2386	0.664854	0.276862	2.39435	0.0166496	0.0450646
GOLGA2	745.591	0.70033	0.138424	5.05859	4.22372e-07	3.91765e-06
LAMTOR5-AS1	14.8561	-0.269863	0.324615	-0.830931	0.406013	0.552269
ZNF229	408.613	0.992226	0.142216	6.97247	3.11418e-12	6.56691e-11
CYMP-AS1	0.476395	0.122988	0.136291	0.808827	0.418615	NA
NCAPG	1308.57	0.505119	0.205531	2.45753	0.0139898	0.03902
IKZF1	14.7995	0.141141	0.323411	0.436876	0.662202	0.77245
MATK	1103.11	-0.0191094	0.172496	-0.110781	0.91179	0.946697
MAGED1	2251.02	0.225387	0.1253	1.79878	0.0720542	0.147782
DRAM2	599.207	0.287218	0.15924	1.80358	0.0712976	0.146593
KAT7	1580.87	0.40807	0.145284	2.80872	0.00497386	0.0162737
DBF4B	847.325	0.122302	0.155838	0.784805	0.432568	0.577994
PIK3IP1	78.6111	0.599644	0.209069	2.86451	0.00417651	0.0139581
MFN1	373.513	-1.34184	0.170886	-7.84402	4.36343e-15	1.29025e-13
B4GALNT3	1157.13	-0.485604	0.145473	-3.33802	0.000843791	0.00358457
TOGARAM2	68.6863	1.06028	0.219175	4.81529	1.4699e-06	1.21572e-05
SHMT2	8014.17	-0.137905	0.127895	-1.07827	0.280914	0.424257
PIFO	26.1557	1.00773	0.285503	3.49366	0.000476439	0.0021537
THUMPD2	506.886	0.431154	0.169612	2.54173	0.0110307	0.0319153
ZNF415	0.477715	-0.0460198	0.135418	-0.310487	0.756191	NA
PRNP	870.612	-1.08565	0.130938	-8.28905	1.14153e-16	3.99052e-15
TEX46	4.94143	-0.164098	0.310917	-0.527665	0.597732	0.721376
SLC47A2	3.94848	0.175606	0.292869	0.601644	0.547411	NA
SSBP2	495.717	0.357751	0.14056	2.545	0.0109278	0.0316759
TMEM100	53.3423	-0.343596	0.230646	-1.48907	0.136469	0.243954
TULP3	898.995	0.682557	0.111208	6.13686	8.41675e-10	1.28423e-08
TULP2	4.47695	0.838323	0.308592	2.63193	0.00849001	NA
SH3PXD2B	256.187	0.353935	0.153226	2.30962	0.020909	0.054349
LINC01160	2.45497	0.118107	0.281085	0.42051	0.674113	NA
UPK1A	8.64517	0.0418027	0.325784	0.128168	0.898016	0.938588
CALM1	5741.44	-0.501866	0.131682	-3.81117	0.000138311	0.000716184
SF3B6	1840.46	0.37594	0.149303	2.5179	0.0118056	0.0338154
INKA2	231.334	-0.135411	0.157418	-0.860213	0.389672	0.536489
INKA2-AS1	8.79493	0.389064	0.327302	1.186	0.235622	0.371661
LOC101928718	3.70396	0.236033	0.296181	0.796651	0.425654	NA
KCNC2	0.519291	-0.0496011	0.13762	-0.362837	0.716726	NA
CCDC65	50.5669	0.631367	0.261905	2.40683	0.0160918	0.0437581
LINC01750	1.99175	-0.122821	0.268217	-0.458497	0.646596	NA
LEMD2	921.694	-0.323155	0.131052	-2.46581	0.0136704	0.0382718
UBE2G2	3862.75	0.0206383	0.113221	0.182283	0.855361	0.909782
PGR	0.160308	-0.0264906	0.102378	-0.258753	0.795826	NA
TDP1	960.335	-0.405823	0.123629	-3.28252	0.00102882	0.0042557
P2RY1	278.387	-0.155437	0.20554	-0.756205	0.449527	0.594194
ST7L	383.448	-0.257683	0.136818	-1.88333	0.059655	0.127142
PGAP2	383.16	0.230068	0.139097	1.65396	0.0981365	0.188727
COP1	626.774	0.10543	0.118641	0.88864	0.374197	0.521251
TBC1D4	1062.8	-1.19497	0.142075	-8.40862	4.1488e-17	1.5429e-15
MST1R	26.0923	-0.456839	0.291553	-1.56556	0.117451	0.217086
SYNJ2	364.404	-0.35027	0.163338	-2.14439	0.0320019	0.0768114
APC	667.243	0.922355	0.237526	3.88269	0.000103306	0.000554075
NPM1	34555.9	0.256129	0.199396	1.28453	0.198958	0.327282
ZNF451	882.776	0.418871	0.199375	2.10082	0.0356568	0.0838877
LINC01356	93.3706	0.219656	0.221634	0.990901	0.321734	0.467893
ELAVL4	0.477055	0.0464921	0.149538	0.299219	0.764773	NA
VPS45	631.753	-0.265101	0.132053	-2.0075	0.0446964	0.100979
AKR7A2P1	9.09414	-0.436152	0.327263	-1.33023	0.183442	0.307483
LINC02716	1.15015	0.0461067	0.230007	0.20066	0.840965	NA
KNSTRN	722.308	0.312105	0.133679	2.33462	0.0195631	0.0515231
C1orf159	525.91	-0.0218265	0.138844	-0.157201	0.875086	0.923582
SAMD9L	0.639139	0.112082	0.176767	0.625537	0.531619	NA
PERM1	1.97171	-0.118058	0.266703	-0.442564	0.658081	NA
WASHC2A	1004.57	1.08363	0.121447	8.92012	4.65763e-19	2.02401e-17
ANXA11	2545.37	-0.0693259	0.131436	-0.527451	0.597881	0.721376
AMN1	60.6575	-0.041905	0.224763	-0.186428	0.852109	0.907601
MASP2	70.2295	-0.727717	0.286459	-2.53889	0.0111206	0.0321341
DOCK2	0.827654	0.0387309	0.174988	0.222694	0.823774	NA
SPATA18	163.063	0.00476727	0.176645	0.0269871	0.97847	0.988397
AP4B1-AS1	9.94709	0.225005	0.327208	0.686819	0.492197	0.634028
MUSK	0.320615	-0.054027	0.105674	-0.480072	0.631176	NA
PHF6	1383.63	0.286598	0.219819	1.30377	0.192312	0.318549
GAS2L1	84.5166	0.271544	0.215337	1.26077	0.207391	0.33745
CCDC66	309.885	0.448247	0.183232	2.44588	0.0144501	0.0400271
TAF1	631.586	-0.319376	0.154485	-2.06733	0.0387029	0.0897591
HIPK1-AS1	3.77689	0.012852	0.294021	0.0436908	0.965151	NA
LILRB3	0.33058	-0.0742544	0.123247	-0.580787	0.561384	NA
POLE	3594.97	-0.44091	0.15305	-2.88082	0.00396639	0.0133752
KAT8	1167.61	0.632082	0.117973	5.35742	8.44189e-08	9.04012e-07
OLFML3	3.08882	0.107895	0.291747	0.369237	0.711951	NA
VEZT	704.689	-0.924567	0.217527	-4.24975	2.14013e-05	0.000137687
SYT6	38.3348	-0.70953	0.264643	-2.67431	0.00748827	0.0230886
LPAR1	138.275	-0.510444	0.177499	-2.87466	0.00404464	0.0136024
RAB15	171.858	-0.661431	0.167272	-3.95223	7.74247e-05	0.000426635
LIN9	550.107	0.0712805	0.183551	0.388329	0.697772	0.801013
RPS6KC1	352.266	0.726159	0.148317	4.89405	9.87811e-07	8.46365e-06
CHRNA7	65.6013	0.391899	0.213777	1.832	0.0669509	0.139497
KMO	0	NA	NA	NA	NA	NA
DNAJB4	124.969	0.0453361	0.223047	0.20323	0.838955	0.898468
TRIM40	0.1571	0.0217708	0.102378	0.212652	0.831599	NA
TMCO1	2746.5	0.376251	0.141731	2.65464	0.0079393	0.0242182
USP44	147.884	0.376264	0.229047	1.64229	0.10053	0.192248
MUTYH	407.032	0.310098	0.147343	2.10447	0.0353379	0.0832559
BRAT1	1116.74	-0.21017	0.139511	-1.50646	0.131948	0.237525
HACE1	258.397	-0.973632	0.19289	-5.04401	4.55868e-07	4.18882e-06
POLR2B	2980.17	0.0982647	0.118213	0.831253	0.405831	0.552182
MED23	937.651	1.11743	0.170197	6.56363	5.25126e-11	9.49513e-10
KLHL7	280.934	-0.884395	0.165812	-5.3306	9.7891e-08	1.03489e-06
EFHC1	593.749	0.289913	0.133758	2.16737	0.0302065	0.0731268
PINLYP	12.427	-0.0903171	0.322528	-0.279794	0.779636	0.86119
ZNF850	375.739	-0.577979	0.16673	-3.46606	0.000528147	0.00236232
MAST1	243.255	0.451898	0.167731	2.6937	0.00706642	0.0219601
CD40	1.9372	0.0752384	0.251135	0.299018	0.764926	NA
PRPF4	1177.09	0.029273	0.10956	0.267188	0.789324	0.867281
FITM1	6.55884	0.352531	0.32582	1.08067	0.279845	0.423089
RPRML	134.365	-0.333655	0.209005	-1.59614	0.110459	0.206811
RAC3	2601.14	-0.0442628	0.160436	-0.27589	0.782633	0.862693
APOBR	1.52618	-0.290777	0.244692	-1.20223	0.229276	NA
LINC01649	0.340743	-0.00352845	0.124391	-0.0283659	0.97737	NA
LOC101928977	0.490228	-0.0578235	0.150489	-0.364576	0.715428	NA
KIZ	526.12	0.945344	0.215015	4.39514	1.10701e-05	7.60455e-05
BAD	581.184	-0.348515	0.210417	-1.65624	0.0976732	0.188135
ZCCHC3	1349.9	-0.00131799	0.118207	-0.0111499	0.991104	0.994962
GREB1	43.3823	0.153081	0.268744	0.569636	0.568925	0.698
CTSS	6.90686	-0.103256	0.326535	-0.316056	0.75196	0.841269
CSF3	0.1571	0.0217708	0.102378	0.212652	0.831599	NA
[truncated: 18,902 more rows]

## Sheet: DESeq2_DND1NANOS3_48h
gene_name	baseMean	log2FoldChange	lfcSE	stat	pvalue	padj
WASH7P	177.699	0.466101	0.215924	2.16152	0.0306555	0.0573572
LOC729737	5.57955	0.679207	0.361015	1.91691	0.055249	0.0960598
TGIF1	223.303	-0.671864	0.146821	-4.57206	4.82951e-06	1.68686e-05
PRDX6	5268.31	-0.681042	0.0826709	-8.23769	1.75567e-16	1.56231e-15
CIC	2526.98	0.993383	0.0733571	13.5414	8.90221e-42	2.94508e-40
LOC100133331	71.7645	0.481939	0.25804	1.87328	0.0610298	0.104849
LOC100288069	56.6261	1.13316	0.287036	3.96455	7.35335e-05	0.000221084
FAM87B	3.44366	-0.0388987	0.33583	-0.119	0.905276	0.934753
LINC00115	34.8768	-0.123737	0.285798	-0.432551	0.665341	0.749269
LINC01128	349.598	-0.11362	0.120894	-0.939799	0.34732	0.453739
FAM41C	1.19983	0.317995	0.248682	1.25994	0.20769	0.297912
LINC02593	286.285	-1.04245	0.13368	-7.78699	6.86217e-15	5.43012e-14
PLEC	1125.56	0.829181	0.0913746	9.07425	1.14462e-19	1.25719e-18
PLEKHN1	23.3398	-0.975568	0.323795	-2.97572	0.00292304	0.00680851
MPP2	1331.43	0.519192	0.0820715	6.32603	2.51548e-10	1.37985e-09
CFTR	1.32202	0.0146628	0.255889	0.0578997	0.953829	0.969157
ELN	1.2713	0.0265835	0.259915	0.103964	0.917198	0.943579
SEPTIN12	12.2938	1.21081	0.360215	3.34791	0.000814237	0.00208923
RBM19	850.627	0.55208	0.103983	5.30889	1.10292e-07	4.62361e-07
CCDC120	428.853	0.749181	0.112064	6.68523	2.30565e-11	1.38059e-10
INO80D	222.828	0.041722	0.154358	0.270238	0.786977	0.845008
CCDC34	1106.82	0.461423	0.0855624	5.39296	6.93074e-08	2.96893e-07
C12orf43	550.878	-0.284911	0.11854	-2.40301	0.0162608	0.0325335
LOC100288175	35.6158	0.292975	0.286528	1.02034	0.307567	0.411052
CCDC169	83.8482	-0.383809	0.219614	-1.74687	0.0806597	0.133433
RAD17	511.172	0.751975	0.145471	5.17049	2.33482e-07	9.45987e-07
SH2D3C	132.056	-0.484619	0.229377	-2.11231	0.0346597	0.0639465
ZNF41	203.458	0.134558	0.171757	0.783892	0.433104	0.540945
VIL1	8.14838	1.57909	0.368494	4.15285	3.28365e-05	0.000103129
MDK	2978.47	-1.50454	0.0778955	-19.3106	4.37868e-83	5.19522e-81
ALOX15B	12.2808	1.0989	0.361056	3.06412	0.00218312	0.00520358
SLC25A1	7482.67	-1.44326	0.0670241	-21.5317	7.85963e-103	1.49574e-100
DUSP9	631.102	-0.582531	0.101872	-5.71682	1.08537e-08	5.06234e-08
UQCC3	774.091	-0.66818	0.102996	-6.48574	8.82957e-11	5.02556e-10
MORC4	1548.04	-0.145604	0.0767027	-1.89826	0.057662	0.0997588
SCNN1D	462.055	1.00958	0.113158	8.92122	4.61189e-19	4.85993e-18
MRTFB	1190.23	0.590778	0.092834	6.36407	1.96474e-10	1.08893e-09
SNORD167	13.399	0.43497	0.355375	1.22574	0.220296	0.31275
PUSL1	1118.72	-1.26988	0.107875	-11.7661	5.83753e-32	1.26927e-30
MSRB3	727.665	-1.32866	0.101138	-13.1258	2.34439e-39	7.07402e-38
FGFR3	1096.97	-0.417776	0.0898809	-4.64785	3.35407e-06	1.19453e-05
EWSR1	9389.28	-0.0621623	0.0717076	-0.866881	0.386007	0.493839
TMA7	2786.7	0.458211	0.0704155	6.5073	7.65131e-11	4.37696e-10
MIR6727	0.325947	-0.0716626	0.137736	-0.416438	0.67709	NA
NUPR1	145.973	-0.688257	0.19213	-3.5782	0.000345974	0.000944194
OSTF1	213.494	-1.24437	0.152288	-8.1491	3.66646e-16	3.20332e-15
ORC3	1493.15	0.0709612	0.0867408	0.818082	0.41331	0.52131
MXRA8	277.236	-1.37604	0.143276	-9.58072	9.63681e-22	1.2067e-20
SERPINC1	2.58527	0.297956	0.307205	1.03895	0.298826	0.401323
SPRED2	512.513	-0.249138	0.104508	-2.38371	0.0171389	0.0340916
AK8	90.0096	0.456018	0.203776	2.23798	0.0252227	0.0482633
GALNS	240.815	0.996321	0.148313	6.71425	1.8903e-11	1.13934e-10
FBXW8	742.775	-0.0409528	0.092902	-0.440813	0.659349	0.744003
IKBKG	214.37	0.530368	0.150576	3.5235	0.00042589	0.00114618
PSME1	1111.99	-0.306398	0.0990097	-3.09433	0.00197256	0.00474466
SETDB1	2208.96	0.419395	0.0743076	5.644	1.66141e-08	7.58345e-08
MRPL20-AS1	1027.26	-0.0769569	0.0926891	-0.830255	0.406394	0.513902
PAQR3	1197.01	-0.492616	0.0836848	-5.88616	3.95266e-09	1.91951e-08
LINC01770	12.5969	-0.806651	0.362264	-2.19696	0.0280229	0.0530147
CARD8	668.169	0.256875	0.0970125	2.64786	0.00810023	0.0172496
PPIP5K2	868.141	-0.069819	0.100577	-0.694211	0.48755	0.593074
LOC105378586	29.6716	0.322122	0.307497	1.05032	0.293569	0.395534
IFT81	734.554	-0.0392925	0.106755	-0.368043	0.712841	0.786089
ASAP3	358.259	0.322842	0.12089	2.67077	0.00756783	0.0162002
CRELD1	447.325	0.230194	0.113166	2.03422	0.041929	0.0756374
ZNF232	328.946	-0.113717	0.141865	-0.80137	0.422918	0.531231
MMP23A	0.491678	0.0996024	0.168345	0.630854	0.528136	NA
CAST	3199.76	-0.403973	0.0700925	-5.76331	8.24809e-09	3.88665e-08
SCN1A	1.78886	0.56593	0.280147	2.27286	0.0230344	0.0444968
AASDH	426.132	0.643115	0.116506	5.51984	3.393e-08	1.50117e-07
SUMO3	1751.24	-0.684703	0.0770452	-8.88624	6.32103e-19	6.59232e-18
CASP3	896.891	-1.14207	0.0977333	-11.6803	1.6073e-31	3.40242e-30
CALD1	2797.1	1.17055	0.0789578	14.8242	1.02162e-49	4.67535e-48
IDE	1276.4	-0.638366	0.0882777	-7.2306	4.80882e-13	3.30817e-12
DAXX	1169.41	0.36798	0.134831	2.72957	0.00634175	0.0138077
SGCE	931.836	-0.724966	0.0920534	-7.87393	3.43683e-15	2.79202e-14
HLA-C	5779.62	-0.560033	0.113988	-4.9131	8.96457e-07	3.40203e-06
CNTD1	41.958	0.391744	0.271572	1.44456	0.148582	0.224273
EBAG9	267.751	-0.710962	0.147636	-4.81262	1.48963e-06	5.52425e-06
ZNF208	3.40748	-0.181309	0.341504	-0.537125	0.591182	0.687432
IGF1	1.23435	0.191806	0.25841	0.765078	0.444225	0.551517
SLC11A2	1193.91	-0.677599	0.0868161	-7.80382	6.00592e-15	4.77419e-14
CD4	27.9213	-1.21765	0.320802	-3.73874	0.000184948	0.000523932
RMDN2	43.2451	0.568647	0.294188	1.92726	0.053947	0.0941025
CENPX	1586.55	-0.765732	0.0817463	-9.36598	7.53484e-21	8.91793e-20
OGFOD3	358.298	-0.789581	0.128911	-6.12062	9.32124e-10	4.80847e-09
SLC25A39	2518.14	-1.23071	0.0890537	-13.8172	2.00643e-43	7.18166e-42
ELP4	650.424	0.529751	0.105918	5.00124	5.69617e-07	2.21095e-06
C2	65.171	-1.41655	0.251683	-5.57035	2.54229e-08	1.13826e-07
TSNARE1	241.417	0.139466	0.143173	0.974217	0.329949	0.43569
TDRP	549.899	-1.3003	0.107726	-12.0571	1.78046e-33	4.14816e-32
ZKSCAN7	10.6918	1.11322	0.367131	3.01018	0.00261094	0.0061456
RAB5C	4116.02	0.109743	0.0761027	1.44202	0.149297	0.225175
LOC105378591	0.599469	-0.177132	0.181244	-0.86824	0.385263	NA
RRAGB	158.949	0.52292	0.166313	3.14481	0.00166194	0.00405383
ELF3-AS1	9.03699	0.553752	0.368617	1.52362	0.127604	0.197243
RDH13	148.462	-0.325985	0.204651	-1.59382	0.110977	0.175419
ULK3	2389.73	0.00319371	0.0706644	0.0451958	0.963951	0.976543
GTF2IP20	509.416	0.886312	0.135223	6.55554	5.54419e-11	3.21366e-10
PRKCZ-AS1	44.9005	0.58357	0.26638	2.19014	0.0285143	0.0538646
MGST2	429.745	-0.221146	0.114959	-1.92342	0.054427	0.0948451
YJEFN3	294.789	1.61783	0.137756	11.7347	8.46606e-32	1.82428e-30
FBXO11	829.518	-0.394148	0.0966934	-4.07598	4.58211e-05	0.00014112
FAAP20	931.107	-0.171086	0.0893654	-1.9144	0.0555696	0.096556
ATG16L1	1109.71	0.825046	0.0874314	9.43619	3.86593e-21	4.64419e-20
NFIC	1364.76	-0.562886	0.0900938	-6.2471	4.18156e-10	2.24257e-09
PBRM1	1048.28	-0.593805	0.0868951	-6.83273	8.33161e-12	5.17589e-11
LOC100129534	101.629	0.448436	0.212671	2.1098	0.0348754	0.0642889
PRDM15	666.166	0.406078	0.100592	4.03712	5.41109e-05	0.000165326
CPA4	3.20086	-0.110961	0.316293	-0.351294	0.725368	0.79602
ADCY3	1490.97	-0.579403	0.0785888	-7.3719	1.68211e-13	1.20014e-12
HROB	441.054	-0.0853823	0.116739	-0.731305	0.464593	0.570676
PLCH2	2.26651	-0.111673	0.303805	-0.377122	0.706083	0.7812
CRCP	808.272	-0.350982	0.10463	-3.35416	0.000796057	0.00204641
SARS1	5959.76	-0.327726	0.0716347	-4.57491	4.7643e-06	1.66529e-05
SORD	1426.55	-0.611081	0.092875	-6.57921	4.72942e-11	2.75885e-10
RMDN3	966.678	-0.0294978	0.0965998	-0.305343	0.760105	0.823329
RNF5	674.086	-0.252644	0.101086	-2.49927	0.012445	0.02548
COPG2	2229.02	-0.158404	0.089502	-1.76978	0.0767635	0.127691
EPN3	10.813	0.780557	0.364567	2.14895	0.0316384	0.0590295
PRDM16-DT	60.3779	-0.105964	0.261535	-0.404801	0.685624	0.766028
BAG6	8347.54	0.867234	0.093002	9.32495	1.11037e-20	1.30296e-19
ZNF14	107.878	0.38047	0.191933	1.98369	0.0472905	0.0839152
ADCY6	1164.36	-0.728216	0.0863232	-8.43461	3.32311e-17	3.12493e-16
PPP1CC	5318.87	-1.56147	0.066924	-23.3288	2.26455e-120	6.30824e-118
ILF3	14781	-0.651648	0.0691358	-9.42552	4.27993e-21	5.12871e-20
C19orf44	388.825	-0.166846	0.118606	-1.40659	0.15955	0.238469
KLF7	250.318	0.932122	0.138971	6.7067	1.99069e-11	1.19647e-10
CHRAC1	639.518	-0.420941	0.118348	-3.55604	0.000376485	0.00102065
FOXD3	270.084	-0.625625	0.155337	-4.02408	5.71988e-05	0.000174179
FKBP8	8884.91	-0.0938145	0.0632294	-1.48372	0.137884	0.210455
BZW1	2059.92	0.468836	0.105036	4.46382	8.0512e-06	2.72883e-05
LRRC28	502.709	-0.158683	0.105469	-1.50448	0.132457	0.203449
MADD	1935.31	0.981185	0.0843976	11.6249	3.07897e-31	6.45375e-30
C5orf63	86.2073	-0.165485	0.215916	-0.766205	0.443554	0.550925
TEK	0.756363	0.0515239	0.202124	0.260798	0.794248	NA
IRS2	1696.65	-1.00937	0.0845281	-11.9388	7.42892e-33	1.67792e-31
BOP1	3115.02	-0.442643	0.0795092	-5.56699	2.59178e-08	1.15879e-07
EXOC6B	917.908	0.444499	0.0925635	4.80228	1.5687e-06	5.79846e-06
C19orf18	33.52	0.640979	0.294147	2.17208	0.0298496	0.0560348
CDHR5	2.81828	-0.343182	0.315697	-1.12511	0.260541	0.358601
INPP5B	702.162	0.103415	0.102136	1.01258	0.311261	0.415353
GLT1D1	5.24484	0.0717919	0.359787	0.196816	0.843971	0.889542
LINC01134	8.79312	0.197804	0.36851	0.536971	0.591288	0.687463
LINC01345	0.900467	0.272862	0.215842	1.27639	0.201818	NA
TACC2	658.51	0.00178615	0.101037	0.0176789	0.985895	0.990688
SHOX2	317.181	0.556413	0.124534	4.46825	7.88622e-06	2.67669e-05
EXOG	326.904	0.68921	0.124769	5.52352	3.32266e-08	1.4712e-07
ZNF195	469.143	0.19862	0.115809	1.71524	0.0863004	0.141703
ERICH4	3.67979	0.525492	0.344293	1.52635	0.126924	0.196299
NDRG4	848.259	-0.0189094	0.0929978	-0.203331	0.838876	0.885255
VRK2	174.784	-0.231588	0.160404	-1.44347	0.148887	0.224663
CELF2	1321.32	-0.223343	0.08143	-2.74268	0.00609404	0.0133031
SEC11C	520.23	-1.36158	0.276382	-4.9234	8.50521e-07	3.23656e-06
ARID3B	943.275	-0.2204	0.11838	-1.86192	0.0626138	0.107073
POF1B	1.45645	-0.183121	0.265874	-0.691121	0.48949	0.594645
LCMT2	504.821	-0.232542	0.112336	-2.06977	0.0384742	0.0700297
JAKMIP2	353.571	-0.528964	0.125255	-4.22155	2.4263e-05	7.75199e-05
TRIM14	873.815	-0.161643	0.0925464	-1.74653	0.0807196	0.133509
ARHGEF17	474.477	-0.592238	0.112692	-5.25407	1.48775e-07	6.15894e-07
ARHGEF11	1289.31	0.747347	0.0823989	9.06969	1.1936e-19	1.30799e-18
LOC102724450	11.4691	-0.07107	0.362988	-0.196295	0.844379	0.889829
AIFM3	7.81156	0.317305	0.368687	0.859052	0.390312	0.49812
SGCZ	0.337118	-0.0676645	0.15104	-0.433398	0.664726	NA
DMTN	799.568	-0.248315	0.0909063	-2.73137	0.00630707	0.0137416
KCNJ16	0.721017	0.20652	0.199113	1.02398	0.305846	NA
LENEP	1.24135	-0.217238	0.245222	-0.974175	0.329969	0.43569
ZNF398	815.479	-0.312297	0.0962832	-3.2432	0.00118193	0.00295499
PNISR	4085.22	0.0229842	0.0740282	0.310478	0.756197	0.820391
ALPK3	20.5139	-0.0497438	0.330798	-0.150714	0.880201	0.916685
ALKBH6	785.613	0.428951	0.107306	3.99714	6.41135e-05	0.000194281
CTNND1	69.8764	0.0212061	0.226302	0.0937574	0.925302	0.949406
BCL2L13	1412.74	-0.669583	0.0806289	-8.30348	1.01108e-16	9.15404e-16
DMD	427.362	0.330356	0.112179	2.94506	0.00322892	0.00744876
MUC4	0.504558	0.0972499	0.180129	0.514342	0.607013	NA
FSCN2	28.7943	0.0317134	0.303927	0.104538	0.916743	0.943293
EIF4G1	8732.49	-1.4204	0.0743709	-19.0975	2.64706e-81	2.95809e-79
PPP2R5E	573.532	-0.27772	0.1105	-2.5129	0.0119744	0.0245979
NAA16	792.327	-0.305871	0.0928032	-3.29576	0.00098155	0.00248307
GPS2	1806.94	0.219681	0.0780238	2.81554	0.00486953	0.010833
THAP3	609.727	-0.0607351	0.103724	-0.585563	0.558169	0.658235
DLC1	986.402	-0.409637	0.0883195	-4.63768	3.52335e-06	1.25097e-05
CAMTA1-DT	42.9842	-0.470357	0.268487	-1.74645	0.0807321	0.13351
SORBS1	460.575	-0.229957	0.110431	-2.08224	0.0373204	0.0681812
STK31	4.37817	0.357017	0.350353	1.01904	0.308185	0.41182
CD160	6.48278	-0.050999	0.367781	-0.139604	0.888973	0.923368
ZNRD1	423.327	-0.0339878	0.113879	-0.298475	0.765341	0.827555
RHEBL1	60.7404	0.255627	0.23618	1.08325	0.278699	0.378766
RPL10	37367.4	-0.195344	0.0583946	-3.34524	0.000822127	0.00210891
ANK2	655.581	-1.02291	0.107013	-9.55402	1.24758e-21	1.54908e-20
ROBO4	0.443397	0.0937274	0.163624	0.567337	0.570485	NA
TSEN2	697.386	-0.224161	0.0978433	-2.29082	0.021974	0.0426585
USP30	686.852	-0.540154	0.098639	-5.4751	4.37265e-08	1.9145e-07
KDM6A	1191.26	0.599722	0.0862939	6.94989	3.65563e-12	2.34138e-11
USHBP1	5.60439	0.416344	0.362921	1.16081	0.245717	0.342019
EVX1	8.84166	0.747839	0.367777	2.03831	0.0415194	0.0749408
SLC8A1	0.0362163	-4.19409e-05	0.130125	-0.000327719	0.999739	NA
RCC1	4254.02	-0.327101	0.079788	-4.09956	4.13942e-05	0.000128368
GMPR2	1858.64	0.514588	0.0749622	6.86469	6.66345e-12	4.1801e-11
MMS22L	965.527	-0.585422	0.0926961	-6.31477	2.70565e-10	1.47658e-09
SNX14	1155.84	0.0458898	0.0883307	0.519508	0.603407	0.698343
STXBP6	113.564	-0.533418	0.190399	-2.79924	0.00512231	0.0113442
TMCC1	323.955	0.474166	0.128227	3.69774	0.000217525	0.000610015
TMEM94	1940.92	0.314949	0.0816762	3.85617	0.000115178	0.000335581
HNRNPUL2	1089.64	-0.158823	0.111307	-1.42677	0.153646	0.230776
MCC	1070.44	-0.0777207	0.0872066	-0.891223	0.372809	0.480344
GNB1	11028.1	-0.751961	0.0603356	-12.4628	1.19131e-35	3.0531e-34
SLC25A36	1774.91	-0.212463	0.0794862	-2.67296	0.00751851	0.0161035
RERE-AS1	1.37988	-0.161784	0.269058	-0.610642	0.541437	0.643636
SNORD128	0.0362163	-4.19409e-05	0.130125	-0.000327719	0.999739	NA
ANGEL2	1010.23	-0.452451	0.0924466	-4.8939	9.88593e-07	3.73388e-06
MIR6728	0.58326	-0.147162	0.178809	-0.793221	0.427649	NA
ENO1-AS1	52.3612	-0.253851	0.261193	-0.969875	0.332109	0.437643
TMEM51	226.167	-0.322471	0.168523	-1.91232	0.0558357	0.0969572
GRAMD1A	4079.74	-0.864694	0.0800156	-10.8059	3.22849e-27	5.40547e-26
HSPB11	719.505	-0.462868	0.11679	-3.96234	7.4218e-05	0.000222932
RHD	1.35593	0.451345	0.259828	1.89034	0.058713	0.101386
IER5	1647.24	-0.647998	0.20774	-3.11888	0.00181537	0.00439407
DNAJC27	154.028	-0.129225	0.166472	-0.77618	0.437643	0.545273
STK26	3388.24	-0.163244	0.0874716	-1.86627	0.0620042	0.106201
GNG13	40.9448	0.64053	0.281133	2.28632	0.0222355	0.0431141
SIRT6	865.536	0.472073	0.0966224	4.88556	1.03135e-06	3.8862e-06
GPR83	13.2782	0.70179	0.360327	1.97443	0.0483328	0.0855358
MIR34AHG	554.911	1.48281	0.114426	12.9539	2.2329e-38	6.45333e-37
UBE3D	423.274	-0.764025	0.137092	-5.56996	2.54803e-08	1.14056e-07
LINC02606	27.402	-0.63996	0.318422	-2.00455	0.0450112	0.0803902
PIK3CD-AS2	227.57	0.27175	0.141599	1.91907	0.054975	0.0956613
TEX264	737.395	-0.940405	0.10255	-9.16603	4.90756e-20	5.51627e-19
LETMD1	3178.33	0.562853	0.067206	8.37505	5.52012e-17	5.10107e-16
GLRX	274.974	-0.925469	0.139108	-6.64492	3.03386e-11	1.79538e-10
CD2BP2	3263.18	0.898931	0.0867163	10.3658	3.54696e-25	5.44537e-24
CFL2	1676.02	0.175874	0.088905	1.97828	0.0478973	0.0848275
IL15RA	175.013	-0.937219	0.170435	-5.48885	4.04559e-08	1.77657e-07
CEP295NL	0.803024	0.0346771	0.207665	0.172658	0.86292	NA
PCM1	3415.86	0.289432	0.205601	1.40777	0.1592	0.237964
RNF39	1.59243	0.365533	0.275045	1.52747	0.126644	0.195929
TMEM274P	1.2222	0.0650023	0.252893	0.268791	0.78809	0.845825
ZCCHC8	1095.79	0.0843522	0.0998195	0.845	0.398111	0.506024
HLA-F	449.103	-0.370348	0.15286	-2.42308	0.0153897	0.0309258
INTS11	3260.78	0.0896288	0.0672392	1.33298	0.182537	0.267338
POU4F3	8.51745	0.798268	0.368431	2.16579	0.0303272	0.0568147
GRIP1	390.751	-0.931054	0.122054	-7.62219	2.49402e-14	1.88879e-13
JAKMIP3	27.1503	-0.475622	0.307821	-1.53976	0.123619	0.191928
SPRYD3	289.046	-0.858255	0.15265	-5.61747	1.9377e-08	8.77581e-08
SRP19	1039.88	-1.01697	0.0883759	-11.5032	1.27127e-30	2.55865e-29
FAM104A	924.092	0.420445	0.0889673	4.72603	2.28946e-06	8.29515e-06
WDR4	529.952	-1.05446	0.12582	-8.37403	5.56801e-17	5.14285e-16
MESP1	97.4235	-0.976598	0.221104	-4.39824	1.09131e-05	3.63536e-05
DUSP26	50.3809	-0.0152507	0.256922	-0.0593242	0.952694	0.968474
PLK5	6.14273	0.200823	0.363613	0.549681	0.582538	0.67984
CORO2B	184.168	-0.915484	0.156177	-5.85152	4.87107e-09	2.3483e-08
SH3BP5L	491.099	1.26606	0.116352	10.8761	1.49818e-27	2.55515e-26
MAPKAPK5	1855.69	0.260559	0.0742699	3.50828	0.000451007	0.00120954
RCHY1	487.381	0.145953	0.112091	1.30213	0.192871	0.279976
PIGQ	1143.11	-0.952753	0.0870146	-10.9464	6.91141e-28	1.20658e-26
ESCO1	397.975	-0.385087	0.134629	-2.8598	0.00423909	0.00956894
CBLB	286.208	0.371983	0.129735	2.86719	0.00414128	0.00937128
SPINK4	0.671932	0.19349	0.195523	0.969006	0.332542	NA
GPR63	463.803	-0.509418	0.110969	-4.58963	4.44022e-06	1.55626e-05
CLPTM1L	1847.02	-0.435447	0.0732655	-5.94315	2.796e-09	1.38012e-08
EXOSC10-AS1	37.5473	0.156217	0.279094	0.559184	0.576036	0.674012
IQCE	813.816	0.617386	0.0970821	6.35897	2.03113e-10	1.12346e-09
FAM83A	1.55535	0.0601151	0.278015	0.216876	0.828305	0.877037
SCN1B	101.924	-0.887036	0.203254	-4.35074	1.35681e-05	4.47099e-05
MTOR-AS1	0.273522	-0.035528	0.139242	-0.278685	0.780487	NA
LBP	4.61795	0.470109	0.357084	1.32678	0.184582	0.269654
UBE3A	1752.23	-0.701974	0.0847306	-8.28383	1.1928e-16	1.07285e-15
LINC01647	2.6353	0.209299	0.319207	0.646442	0.517993	0.621611
ALDH3A2	1748.81	-0.0416649	0.084956	-0.490415	0.62384	0.714783
SMPD3	95.936	1.04324	0.206983	5.03919	4.67511e-07	1.83239e-06
USP15	1307.53	0.767973	0.110823	6.92988	4.21187e-12	2.68601e-11
ZNF587	904.063	-0.388037	0.124617	-3.11393	0.00184612	0.00445949
ADD3	2715.47	-0.3502	0.0986032	-3.55163	0.000382854	0.00103675
FBXO44	558.924	-0.581371	0.105849	-5.49103	3.99604e-08	1.75641e-07
CAD	5979.41	0.417799	0.0669347	6.24193	4.32204e-10	2.31645e-09
DGAT1	800.273	0.112794	0.097919	1.15186	0.249378	0.346261
PUDP	872.999	0.49261	0.0911553	5.404	6.51705e-08	2.80296e-07
HOXA5	1487.69	0.457347	0.0845946	5.40653	6.42588e-08	2.76684e-07
APOM	108.459	1.31509	0.195115	6.73605	1.62751e-11	9.8714e-11
METTL6	556.964	0.0832168	0.111723	0.744792	0.456398	0.56302
KYAT1	809.82	-1.05308	0.101693	-10.3506	4.15703e-25	6.36671e-24
POMZP3	155.864	0.261497	0.18542	1.41153	0.158088	0.23645
CYFIP2	4325.59	-0.284139	0.0726622	-3.91038	9.21503e-05	0.00027237
CLCN6	384.646	1.22599	0.116709	10.5009	8.55589e-26	1.34687e-24
NPPA-AS1	4.7034	0.740915	0.354492	2.09121	0.0365092	0.0668901
PPIP5K1	846.018	1.18019	0.0995913	11.8493	2.17101e-32	4.80196e-31
RNU5E-1	0.721017	0.20652	0.199113	1.02398	0.305846	NA
TAF1B	515.706	0.17398	0.120599	1.44245	0.149176	0.225029
GLIS2	135.939	0.780946	0.209188	3.73829	0.000185277	0.000524709
CTNS	339.404	1.08577	0.127614	8.50438	1.8257e-17	1.74325e-16
CTH	673.782	-0.835352	0.0979268	-8.52704	1.50145e-17	1.44009e-16
FCER2	10.312	1.22845	0.365918	3.33939	0.000839622	0.00214978
VPS8	967.622	0.744646	0.0887455	8.39072	4.8319e-17	4.48666e-16
GUCY1A1	341.053	0.00921764	0.127551	0.0722742	0.942384	0.961697
SIPA1L1	968.048	0.121318	0.091531	1.32548	0.185011	0.270145
ESRP2	868.197	-1.24231	0.098421	-12.6146	1.75513e-36	4.71163e-35
CFAP70	91.0507	1.04215	0.203756	5.10989	3.22339e-07	1.28621e-06
CPEB1	290.625	1.098	0.139006	7.89856	2.82149e-15	2.30676e-14
SPHK2	486.529	0.0807846	0.109779	0.735913	0.461784	0.56806
MIR6730	1.2077	0.0527201	0.244667	0.224291	0.822531	0.872461
IRF3	948.014	-0.0564617	0.0967028	-0.58384	0.559328	0.659319
BRWD1	1665.85	-0.283111	0.100711	-2.81103	0.00493838	0.0109786
THAP8	121.239	1.06032	0.212835	4.97977	6.36614e-07	2.45908e-06
TMEM91	96.6383	0.547647	0.202042	2.70953	0.00673788	0.0145893
MFSD11	354.839	-0.684867	0.137921	-4.96256	6.95693e-07	2.67064e-06
AFF2	323.866	-0.357001	0.126167	-2.82908	0.00466825	0.0104287
SS18L1	560.447	-0.25512	0.121185	-2.10531	0.0352645	0.0649191
NFKB2	983.761	0.213575	0.0884248	2.41537	0.0157194	0.0315258
POLD2	6718.07	-0.296071	0.0675049	-4.38588	1.15519e-05	3.83487e-05
ZNF562	759.637	-0.403335	0.0968957	-4.16228	3.15086e-05	9.92505e-05
MTHFD1L	2116.1	-1.57404	0.0944359	-16.6615	2.49655e-62	1.62116e-60
GLMN	622.562	0.580453	0.105956	5.47791	4.3039e-08	1.88569e-07
C15orf40	972.12	0.30705	0.085945	3.5727	0.000353318	0.000962052
CYB5D1	679.686	-0.497519	0.101244	-4.9131	8.96482e-07	3.40203e-06
DENND3	438.226	-0.0438963	0.112295	-0.39088	0.695886	0.773918
KAZN-AS1	0.227731	0.0428765	0.130272	0.402304	0.68746	NA
ZNF628	358.077	0.593273	0.118062	5.02536	5.02492e-07	1.96109e-06
RRP36	1051.7	0.121389	0.0888558	1.3661	0.171907	0.254308
PTPRR	3.37059	0.15528	0.336765	0.469782	0.638511	0.727064
TMEM51-AS1	31.0153	-0.141611	0.297213	-0.475991	0.634081	0.723119
MTMR9	409.652	-0.167404	0.118068	-1.4178	0.156248	0.234099
FXYD6	283.921	0.481707	0.149305	3.22533	0.00125829	0.00313406
C1orf195	1.03406	0.208663	0.225115	0.875449	0.38133	NA
SLC5A11	14.6177	1.35156	0.353117	3.80662	0.000140878	0.000405361
PRMT7	972.101	0.0343256	0.0864807	0.396915	0.69143	0.770734
HSPA12A	955.523	-0.684973	0.0919181	-7.45053	9.29685e-14	6.74574e-13
RIMS2	132.368	-0.613846	0.182039	-3.36804	0.000757045	0.00195318
DNAJC16	450.287	0.774859	0.11353	6.82497	8.79412e-12	5.45616e-11
CBFB	659.307	-1.9754	0.107762	-18.2879	1.03255e-74	9.92336e-73
ZNF532	5.61093	0.78476	0.363953	2.20533	0.0274308	0.0520431
ZNF333	192.249	0.0587653	0.152815	0.384641	0.700503	0.77694
FLJ37453	1254.25	0.070989	0.079651	0.891254	0.372793	0.480344
ZEB1	869.936	-0.00543789	0.236165	-0.0230262	0.981629	0.987848
KLRD1	0.900501	0.0689344	0.206322	0.312784	0.754445	NA
KLRC3	18.0361	1.74087	0.347263	4.96372	6.91572e-07	2.65536e-06
DTNA	849.698	-0.360257	0.0949081	-3.79565	0.000147256	0.000422701
ABLIM1	2229.07	-0.440647	0.0759755	-5.79965	6.64534e-09	3.16457e-08
PAN3	567.473	-0.589425	0.108316	-5.44024	5.32075e-08	2.30598e-07
IP6K2	1965.94	0.948532	0.0858646	11.0467	2.27336e-28	4.07995e-27
ZNF200	751.193	0.301134	0.0944936	3.18685	0.0014383	0.00354885
FCMR	13.3319	-0.12003	0.356678	-0.336769	0.736291	0.804379
MYO19	1452.29	-0.298379	0.12366	-2.41302	0.0158208	0.0317092
ATP6V0A1	1906.13	1.02028	0.0920794	11.0793	1.58023e-28	2.86274e-27
PACC1	564.082	-1.25833	0.107232	-11.7226	9.76138e-32	2.09168e-30
TPTE2	2.17172	0.0135719	0.309719	0.0438328	0.965038	0.97726
RCN2	1586.48	-2.01395	0.110039	-18.2859	1.07145e-74	1.02459e-72
SOX6	102.676	0.461582	0.195845	2.35711	0.0184177	0.036301
SMDT1	437.007	0.154773	0.160172	0.966665	0.333711	0.439227
CHURC1	626.821	1.05189	0.10414	10.0992	5.57111e-24	7.99121e-23
C22orf23	489.182	0.0266066	0.106805	0.249115	0.803272	0.858476
ASH1L	1564.03	0.310107	0.0839275	3.69507	0.000219827	0.000616126
ZNF561	570.813	0.0260076	0.102912	0.252717	0.800487	0.856057
C1orf158	0.276023	0.0221622	0.139769	0.152643	0.87868	NA
PKIB	343.121	-2.30921	0.145561	-15.7545	6.39415e-56	3.52155e-54
SREK1	2474.16	0.485677	0.0786132	6.17799	6.49226e-10	3.40764e-09
PET100	277.014	-1.43991	0.197442	-7.27296	3.51682e-13	2.44738e-12
SPATA21	4.25755	0.868325	0.349634	2.60794	0.00910898	0.0191957
TAFA4	3.1653	0.00797018	0.335482	0.0243601	0.980565	0.987294
ZSWIM2	3.43113	0.642157	0.333405	2.0423	0.0411217	0.0742928
ZNF454	2.45985	0.339261	0.319583	1.07904	0.280572	0.381014
NECAP2	1024.9	0.330934	0.0910347	3.63516	0.000277812	0.000766555
LINC01772	38.0791	0.141258	0.278268	0.508451	0.611137	0.704786
CROCCP3	130.411	-0.118944	0.177145	-0.67144	0.50194	0.60636
LINC01783	17.121	1.2462	0.343503	3.61477	0.000300617	0.000826277
ADAMTS4	48.8504	1.15472	0.262552	4.39179	1.12419e-05	3.74166e-05
IMPA1	817.639	-0.0946841	0.0956543	-0.989887	0.322229	0.427585
IFI27	18.6107	0.661684	0.341622	1.9481	0.0514031	0.0902891
CROCCP2	997.064	-0.0125035	0.0875845	-0.14276	0.88648	0.921278
MST1P2	90.1664	0.29108	0.243578	1.19785	0.230977	0.325342
ESPNP	3.48314	0.0408005	0.342653	0.121508	0.903288	0.933748
LOC105376805	73.3913	0.231523	0.220795	1.04879	0.294276	0.39627
DOCK5	657.398	-0.408301	0.104884	-3.89258	9.91838e-05	0.000291813
STX7	1197.56	-0.863503	0.0895991	-9.63554	5.65957e-22	7.18511e-21
ZDHHC21	307.175	-0.630428	0.139389	-4.52018	6.17861e-06	2.12754e-05
TJP1	814.172	0.381198	0.243044	1.5688	0.116694	0.182847
SNORD73B	2.86274	-0.177422	0.329713	-0.543998	0.586443	0.683541
GOLGA8T	8.22158	0.146126	0.368787	0.401427	0.688106	0.768021
RPS18	47976.4	0.226492	0.0663847	3.41181	0.000645321	0.00168557
CDKN2A	6189.89	-0.319714	0.0765715	-4.17531	2.97585e-05	9.41233e-05
KCNJ12	222.427	-0.384008	0.143676	-2.67198	0.00754049	0.0161488
PRPF31	2070.62	0.552591	0.108872	5.07588	3.85697e-07	1.52541e-06
CYP20A1	290.778	0.436451	0.129933	3.35905	0.000782112	0.00201406
ABCF1	3032.25	0.742962	0.0831931	8.93068	4.23417e-19	4.47909e-18
CLTB	1365.97	-0.694685	0.0848873	-8.18257	2.77847e-16	2.45089e-15
KDM4B	1297.74	-1.21904	0.0827844	-14.72	4.79635e-49	2.12911e-47
ASB13	1636.91	-0.243612	0.0814786	-2.98977	0.00279188	0.00653148
CALHM2	77.4238	0.249313	0.229532	1.08605	0.277458	0.377452
ARHGEF10L	574.483	0.850523	0.10888	7.8119	5.6334e-15	4.48548e-14
FAM168B	2903.34	-0.379748	0.07373	-5.15039	2.59944e-07	1.04724e-06
ODR4	582.989	0.288096	0.121728	2.36688	0.0179386	0.0354766
SLC48A1	432.203	0.0910756	0.11304	0.805764	0.420379	0.528733
SPDEF	4.56026	-0.658664	0.35427	-1.85189	0.0640414	0.109203
PLA2G2D	0.20359	0.0428765	0.130272	0.402304	0.68746	NA
PRXL2B	184.133	-0.739402	0.179441	-4.11782	3.82476e-05	0.000119228
FUZ	1386.7	-0.137436	0.087727	-1.5666	0.117208	0.183508
ZNF536	967.997	-0.220122	0.0903999	-2.43495	0.0148939	0.0299985
LARP4	1773.67	-0.155187	0.0941261	-1.64871	0.0992061	0.159346
USP19	2549.45	0.667818	0.0712538	9.37234	7.09427e-21	8.41203e-20
EMC1-AS1	22.5974	-0.103168	0.324424	-0.317573	0.750809	0.815743
CD79B	6.47611	1.19379	0.364964	3.30502	0.000949687	0.00240944
TGFBRAP1	989.295	0.58373	0.0850947	6.85977	6.89695e-12	4.31812e-11
SNRPE	3852.64	0.224948	0.0793042	2.83649	0.00456126	0.010217
TNR	0.481245	-0.028398	0.168321	-0.141544	0.88744	NA
SYT17	157.932	0.402866	0.174868	2.30471	0.0211825	0.0412847
HMBOX1	190.154	0.106264	0.157241	0.675693	0.499236	0.603738
AKR7L	42.5739	0.184926	0.268859	0.687382	0.491842	0.596895
GPM6A	339.789	-0.313898	0.122588	-2.56026	0.0104595	0.0217697
PEX5L	11.2387	0.217562	0.364058	0.595203	0.551708	0.652376
LOC100506730	226.652	-0.141231	0.141012	-1.00147	0.316601	0.421221
HERC4	456.56	-0.470512	0.109218	-4.30694	1.65528e-05	5.39348e-05
GOLGA8R	10.7233	0.33703	0.366362	0.930345	0.352192	0.459011
ACBD5	741.537	-0.653295	0.095381	-6.84772	7.50377e-12	4.68736e-11
GPANK1	137.179	-0.309617	0.21082	-1.46944	0.141714	0.215463
DMAC2	1687.67	0.0533261	0.0881739	0.604803	0.54531	0.64704
LOC105378614	0.20359	0.0428765	0.130272	0.402304	0.68746	NA
MICOS10	1404.88	-0.655171	0.207796	-3.15247	0.00161894	0.00395646
LINC00339	398.534	-0.857571	0.120716	-7.09908	1.25594e-12	8.36465e-12
NOL11	2965.81	0.694078	0.0870345	7.97485	1.5257e-15	1.26349e-14
RPS14P3	815.069	0.282107	0.368274	0.767844	0.44258	0.549963
ZNF33A	1076.09	-0.0534732	0.0949056	-0.563453	0.573127	0.671589
RPL28	18598.6	0.321658	0.068909	4.66785	3.04367e-06	1.08963e-05
TIMM10	657.214	0.00473719	0.11006	0.0430386	0.965671	0.977778
CD36	6.5655	0.776881	0.364191	2.0949	0.0361796	0.0663884
MARCHF1	65.8314	-0.316782	0.229094	-1.38129	0.167188	0.248283
NPLOC4	3754.41	0.384419	0.0685301	5.60949	2.02921e-08	9.17298e-08
PHACTR4	1190.23	-0.344739	0.0900771	-3.82697	0.000129728	0.000374681
TMCO4	241.107	-0.259108	0.146595	-1.76724	0.0771874	0.128352
TBXT	23.3536	-0.0143906	0.323614	-0.0444911	0.964513	0.976914
RPL3	72193.5	-0.0467223	0.0647887	-0.721148	0.470818	0.576848
ZNF414	326.988	0.190199	0.136019	1.39813	0.162074	0.241846
PAAF1	660.243	0.111456	0.11087	1.00522	0.314792	0.419134
ZC3H14	1617.44	-0.0495288	0.0764632	-0.647745	0.51715	0.62087
ZBTB8OS	538.943	-0.172842	0.112067	-1.5422	0.123025	0.191121
GRB7	48.1517	0.616309	0.277482	2.22951	0.0257799	0.0492217
LINC01141	0.309738	-0.0523881	0.146351	-0.363427	0.716286	NA
PINK1-AS	127.973	0.0652181	0.177613	0.367122	0.713528	0.786485
PHB	9875.32	0.111708	0.0808499	1.38168	0.167071	0.248166
PGM1	2138.95	-0.824627	0.0883281	-9.33484	1.0114e-20	1.18973e-19
TMEM259	6699.71	0.0708529	0.0710626	0.997045	0.318743	0.42366
RHNO1	1087.87	-0.480345	0.0846082	-5.67676	1.3727e-08	6.3379e-08
GTF2H2	23.1552	-0.579298	0.321229	-1.79375	0.0728527	0.122064
HLA-DOB	12.8915	1.02201	0.357609	2.86945	0.00411184	0.00931233
C1orf43	4968.66	-1.56761	0.0900957	-17.3968	8.73134e-68	6.79454e-66
ATP7B	1077.76	0.24122	0.0839501	2.87346	0.00405998	0.00920788
CERS3	1.63195	0.451196	0.275365	1.6781	0.0933274	0.151394
ZMAT5	559.902	0.304477	0.109232	2.78726	0.00531559	0.0117405
NIFK-AS1	151.193	-0.0427017	0.171326	-0.249187	0.803216	0.858476
ABHD16A	528.267	0.241002	0.124742	1.93237	0.0533143	0.0931848
SLC14A2	1.45465	-0.148069	0.25717	-0.597947	0.549875	0.65093
ASCC1	1148.65	0.0696939	0.0858444	0.811849	0.416878	0.525052
ANXA8	4.14316	0.524485	0.340941	1.63491	0.102068	0.163107
ODF2L	473.804	0.430283	0.135172	3.18295	0.00145781	0.00359237
OSBPL2	1076.02	0.0265323	0.0991728	0.267521	0.789068	0.846543
CHODL	0.671128	0.193276	0.195462	0.9681	0.332994	NA
KCTD10	1470.23	0.589132	0.08877	6.63636	3.21523e-11	1.90037e-10
POGLUT1	413.527	0.257087	0.119062	2.15925	0.030831	0.0576462
ORC6	1463.92	-0.360958	0.0795821	-4.53549	5.74699e-06	1.98817e-05
GNMT	5.78645	0.825048	0.363627	2.28225	0.0224743	0.0435199
BBS9	349.85	1.23906	0.126523	9.78739	1.27543e-22	1.68836e-21
PRRT3	211.735	0.53044	0.148405	3.57364	0.000352057	0.000959163
FBXO21	1826.35	-0.903332	0.0803022	-11.2474	2.38506e-29	4.53444e-28
COBLL1	348.404	0.0659745	0.141948	0.464891	0.642009	0.730005
FILIP1L	55.7436	0.832133	0.244824	3.39572	0.000684484	0.0017791
ENTPD1	1345.42	-0.463146	0.0858291	-5.39576	6.82324e-08	2.92614e-07
DDR1	858.062	1.23832	0.122268	10.1278	4.16038e-24	6.0035e-23
ANKRD30B	0.0362163	-4.19409e-05	0.130125	-0.000327719	0.999739	NA
SUCLG2	1640.34	0.0648338	0.0833182	0.778143	0.436485	0.544148
ACHE	126.882	0.638678	0.18306	3.48727	0.000487986	0.00130182
DDO	0.719409	0.181527	0.187692	0.950664	0.341775	NA
IRF7	0.96002	0.276539	0.229251	1.17375	0.240497	NA
ZNF90	2.54112	0.424986	0.320348	1.37584	0.168873	0.250455
FCGR2A	13.9323	0.145828	0.352929	0.414031	0.678852	0.760695
TAF15	5010.98	-0.103883	0.076205	-1.36321	0.172816	0.255417
ZNF174	398.231	-0.330677	0.116938	-2.82718	0.00469605	0.0104811
NHEJ1	385.152	0.52548	0.120728	4.35216	1.34802e-05	4.44279e-05
PIP4K2C	586.889	-0.283765	0.105958	-2.67778	0.00741119	0.0158985
PEAK1	950.686	0.30987	0.0893725	3.46724	0.000525839	0.00139409
EPS8L1	35.1402	0.365361	0.285707	1.28121	0.200118	0.288731
EFCC1	4.27046	0.0846468	0.348298	0.23755	0.81223	0.865072
ZNF552	143.786	-0.0948957	0.170831	-0.555442	0.578593	0.676344
AGMAT	5.98672	0.441052	0.364439	1.20475	0.228298	0.322372
EHMT1	1602.91	-0.598022	0.0782986	-7.63704	2.22265e-14	1.69194e-13
MMRN2	14.206	1.55821	0.359268	4.24219	2.21352e-05	7.10522e-05
VASH2	240.406	0.524172	0.148102	3.5392	0.000401349	0.00108454
LINC01635	12.6594	0.193713	0.355808	0.544688	0.585968	0.683138
BCAP29	12.5821	0.77094	0.361774	2.10333	0.0354369	0.0651863
SENP1	828.997	-0.617869	0.092952	-6.64596	3.01253e-11	1.7833e-10
SUN1	3587.74	-0.668849	0.069114	-9.67704	3.77471e-22	4.85634e-21
ADAL	657.901	0.887889	0.096586	9.19199	3.85632e-20	4.3499e-19
KMT5A	1833.55	-0.938475	0.0762026	-12.3137	7.64717e-35	1.89171e-33
ZBTB40	1689.24	0.60554	0.0799879	7.57047	3.71886e-14	2.77486e-13
IGSF11	14.7219	0.260522	0.351713	0.739084	0.459856	0.566269
TUBB	7819.76	0.178045	0.103941	1.71297	0.0867172	0.142278
CALCOCO1	994.791	0.716008	0.0855434	8.37002	5.76104e-17	5.30839e-16
FLRT3	99.5508	0.0625784	0.214739	0.291773	0.77046	0.8315
HCN3	83.1537	0.396618	0.252114	1.57745	0.114692	0.180253
MARCHF6	3764.92	-0.486474	0.0729292	-6.67036	2.55172e-11	1.52177e-10
BASP1	1936.83	-1.30681	0.0904332	-14.4463	2.64364e-47	1.10224e-45
PCGF3	1126.33	-0.544071	0.0861926	-6.31153	2.76294e-10	1.50571e-09
CNKSR1	100.675	1.60037	0.20568	7.76351	8.26097e-15	6.49423e-14
GCK	4.77673	1.21402	0.350418	3.55037	0.000384691	0.00104114
LPGAT1	1199.56	-1.07764	0.0860715	-12.5164	6.07391e-36	1.57979e-34
RNF10	4789.59	0.304899	0.093451	3.2626	0.00110394	0.00277369
KBTBD11	4.96559	0.0302764	0.359754	0.0829857	0.933863	0.955546
SEC16A	2568.41	-0.133904	0.0748542	-1.78887	0.0736355	0.12317
IKBKB	1671.38	0.238234	0.0768921	3.09831	0.00194625	0.00468432
MIR5196	0.492416	-0.00195855	0.178785	-0.0121546	0.990302	NA
PSME3	5016.29	0.131449	0.0740505	1.77512	0.0758781	0.126424
FIGNL1	1248.09	-0.362806	0.0924268	-3.92525	8.66412e-05	0.000257393
CIB2	309.429	0.911207	0.133353	6.83052	8.46082e-12	5.25445e-11
AAGAB	2589.07	0.225201	0.0738023	3.05139	0.00227786	0.0054173
ASAP1	1219.12	0.276862	0.0857469	3.22889	0.00124272	0.00309808
WDR83OS	2334.38	0.432252	0.0926608	4.66505	3.08541e-06	1.10417e-05
ZNF436-AS1	108.111	-1.1261	0.210212	-5.33186	9.72137e-08	4.09948e-07
GPSM1	2345.24	-0.793042	0.0732265	-10.829	2.50746e-27	4.22031e-26
PACSIN2	2123.15	0.00157576	0.0808307	0.0194943	0.984447	0.989662
NCLN	2736.65	-0.225135	0.0797377	-2.82339	0.0047519	0.0105959
LOC101928163	1.73857	-0.20998	0.262115	-0.833927	0.404322	0.511854
COA7	1507.01	0.222751	0.0792526	2.8107	0.00494334	0.0109883
ACSL4	1282.74	-1.28105	0.0987083	-12.973	1.74112e-38	5.0553e-37
TRPC7	0.66066	0.196197	0.185542	1.18134	0.237466	NA
ELOA-AS1	46.8647	0.460467	0.258364	1.78071	0.0749601	0.125102
GSN	589.84	1.0325	0.103496	9.97462	1.96854e-23	2.728e-22
SRRM1	2624.01	-0.829606	0.0960297	-8.63818	5.71138e-18	5.62102e-17
RAPGEF2	666.333	-0.425824	0.100755	-4.22578	2.38117e-05	7.61665e-05
SGCD	0.432059	0.0127499	0.160541	0.0988439	0.921262	NA
ST7	801.029	0.623933	0.117705	5.29995	1.15833e-07	4.84426e-07
SEPTIN9	2077.7	-1.57949	0.0905405	-17.4383	4.22731e-68	3.35756e-66
RRAS2	549.875	-0.761998	0.119209	-6.38919	1.6677e-10	9.30206e-10
GAMT	1130.67	-0.829291	0.0867724	-9.55519	1.23354e-21	1.53264e-20
C8orf76	67.7714	-0.505037	0.254447	-1.97859	0.0478621	0.0847809
RTL9	19.011	0.265729	0.336878	0.79286	0.427859	0.535862
PPP1R15B	1567.27	-0.552823	0.0867525	-6.37182	1.86794e-10	1.03678e-09
FAM222A	308.96	1.23261	0.13649	9.02611	1.77888e-19	1.92739e-18
A2ML1	8.81505	0.97121	0.368622	2.69367	0.00706694	0.0152399
ZNF747	559.287	-0.46768	0.105606	-4.42757	9.53022e-06	3.20077e-05
LOXHD1	1.19902	0.28768	0.238045	1.19522	0.232003	0.326356
SULT1C2	41.6031	1.40644	0.272594	5.13784	2.77909e-07	1.11657e-06
DGKB	1.57232	0.362544	0.264547	1.71405	0.0865194	0.142002
ATXN2L	4907.27	-0.663085	0.0746199	-8.88586	6.34286e-19	6.6115e-18
SIN3A	2005.41	-0.326613	0.0754325	-4.32973	1.49292e-05	4.89766e-05
SIRT3	423.185	-0.83354	0.116167	-7.17059	7.46751e-13	5.06289e-12
KDM4C	319.732	-1.02611	0.135289	-7.5762	3.55815e-14	2.657e-13
STPG1	550.593	-0.421463	0.111005	-3.79594	0.000147086	0.000422275
COX18	382.745	-1.29045	0.131964	-9.7637	1.61165e-22	2.1203e-21
CCL20	1.54005	-0.191956	0.269295	-0.724948	0.468484	0.574685
NIPAL3	1403.13	-0.415734	0.0840563	-4.94554	7.59336e-07	2.90163e-06
CRACR2A	52.234	-0.750618	0.266914	-2.80167	0.00508396	0.0112644
ABCC6	76.2998	1.25743	0.23619	5.3267	1.00015e-07	4.21022e-07
RCAN3AS	13.2536	0.486022	0.359948	1.34507	0.178603	0.262577
CCDC168	15.5689	-0.352228	0.359201	-0.975852	0.329138	0.434914
WDSUB1	325.025	0.333986	0.12476	2.67727	0.00742245	0.0159191
SPDYE6	35.1793	0.72741	0.320774	2.28512	0.0223056	0.0432325
NUDT1	763.817	0.327289	0.102187	3.20272	0.00136136	0.00337244
ATRIP	13	0.366095	0.361816	1.00929	0.312835	0.416962
ACTN1	2434.1	0.0405085	0.0708813	0.571499	0.567661	0.666607
POGLUT2	568.347	-0.554916	0.107912	-5.14088	2.73454e-07	1.09936e-06
COX4I1	6492.06	0.140478	0.0643245	2.1839	0.0289696	0.0546282
ST3GAL3	580.251	0.632586	0.104957	6.02726	1.66761e-09	8.42173e-09
LIMCH1	448.24	0.14114	0.11667	1.20981	0.226351	0.319927
KHDRBS2	0.237305	-0.0183462	0.13029	-0.175044	0.861045	NA
SEPTIN10	971.186	-0.479991	0.0936103	-5.12711	2.94223e-07	1.1772e-06
ACYP1	414.815	0.682299	0.122928	5.54929	2.86836e-08	1.27711e-07
RDX	2640.22	0.138896	0.0960818	1.44564	0.148279	0.223886
CEP57L1	486.043	-0.677043	0.110549	-6.12201	9.24049e-10	4.76809e-09
ENTPD6	2513.55	-0.307777	0.0733742	-4.19459	2.73371e-05	8.68506e-05
CAMK2D	628.967	-1.47119	0.105559	-13.9197	4.81253e-44	1.76868e-42
TMTC1	739.01	-1.19624	0.0984048	-12.1483	5.85892e-34	1.38688e-32
TXNDC15	1029.75	0.233772	0.0956389	2.44422	0.0145167	0.0293126
ADGRL2	1725.79	-0.926084	0.0846635	-10.9368	7.68802e-28	1.33851e-26
DDX31	727.731	-0.363428	0.100003	-3.6337	0.000279386	0.000770678
NHLRC4	40.1526	0.18766	0.270748	0.692978	0.488323	0.593529
ZBTB44	1201.94	-0.212184	0.0844893	-2.51136	0.0120268	0.0246842
PUF60	2540.37	0.292105	0.126756	2.30462	0.021188	0.0412911
SRPK2	2038.37	0.0875127	0.0767392	1.14038	0.254128	0.35146
AGER	62.5142	0.538951	0.265568	2.03504	0.0418465	0.07551
SMIM32	24.2972	1.31904	0.319199	4.10589	4.02755e-05	0.000125184
SFXN2	638.849	-2.02339	0.116863	-17.2707	7.81218e-67	5.91173e-65
MTRR	1140.18	-0.737192	0.0874397	-8.42936	3.4755e-17	3.26184e-16
TCP11	7.56044	-0.714947	0.36836	-1.90707	0.0565115	0.0979271
COMMD4P1	6.98569	0.138705	0.368463	0.381687	0.702694	0.778632
TBILA	42.56	-0.278511	0.282431	-0.986711	0.323785	0.42925
UBXN2B	480.188	-0.651783	0.110756	-5.88283	4.03305e-09	1.95558e-08
FAM92A	871.713	-0.207333	0.100643	-2.05992	0.039406	0.0715158
LCORL	405.095	-0.738174	0.120622	-6.11633	9.5754e-10	4.93428e-09
FANCL	697.628	-0.0798018	0.113207	-0.704962	0.480834	0.586763
RSRP1	896.382	-0.00529036	0.0928805	-0.0569606	0.954577	0.969712
ZNF25	380.564	-0.565394	0.141896	-3.98399	6.77675e-05	0.00020458
UNC13B	1327.73	0.765449	0.0809053	9.46082	3.05524e-21	3.69106e-20
RABL2B	337.312	-0.159449	0.134474	-1.18586	0.235679	0.330608
CMC2	531.613	-0.378958	0.126795	-2.9879	0.00280899	0.00656751
EPB41L2	3305.14	-0.435106	0.0736338	-5.90896	3.44284e-09	1.68641e-08
FLCN	983.412	1.28949	0.092531	13.9331	3.98756e-44	1.47394e-42
NAT1	217.809	1.39182	0.147175	9.4495	3.40468e-21	4.09776e-20
INPP4A	800.184	-0.75974	0.0976432	-7.77899	7.3107e-15	5.76843e-14
CEP63	374.361	0.213742	0.116903	1.82847	0.0674788	0.114083
MYCN	20.0076	0.355872	0.330048	1.07765	0.28119	0.381664
MTFR1L	759.382	-0.486501	0.104163	-4.66968	3.01669e-06	1.08038e-05
LOC646471	62.0849	-0.570475	0.239536	-2.37695	0.0174566	0.0346625
FLOT2	4323.84	-0.0596073	0.0715001	-0.833661	0.404472	0.511909
GRAP2	0.911738	0.238586	0.215736	1.06371	0.287459	NA
GSS	2386.92	0.0889456	0.0845475	1.05204	0.292779	0.394758
HPS1	1443.77	0.878993	0.0802311	10.9553	6.268e-28	1.09924e-26
TASP1	237.446	-0.442194	0.14179	-3.11758	0.00182343	0.00441189
FAM126B	405.836	0.814362	0.119381	6.82167	8.99884e-12	5.57777e-11
ATL3	99.5709	0.407771	0.201855	2.01931	0.0434555	0.0780178
FXYD3	10.8783	1.09997	0.366584	3.02453	0.00249018	0.00588731
C1orf232	7.7638	-0.0253598	0.368453	-0.0692948	0.944755	0.963094
RPL24	14288.8	0.0357519	0.205578	0.173908	0.861938	0.902998
RPL17	2409.43	-0.276209	0.207914	-1.32839	0.184049	0.269019
RPL23A	27741.2	0.0819269	0.121161	0.676186	0.498923	0.603435
APP	11664.9	-0.564709	0.0608915	-9.27392	1.79421e-20	2.06754e-19
SEZ6L	11.9252	-0.0810381	0.36376	-0.220286	0.825648	0.874754
SLC8A3	8.87009	-0.558746	0.368254	-1.50516	0.132283	0.203246
ZNF148	627.065	0.38653	0.110628	3.49412	0.000475625	0.00127096
SLC6A9	783.769	-2.66351	0.117519	-22.568	8.94929e-113	2.0237e-110
DUS4L	183.308	0.503377	0.176868	2.84576	0.00443052	0.00995313
PCDHB16	5.56025	0.686523	0.361004	1.93199	0.0533604	0.0932484
PPP4R4	95.183	-1.42853	0.242046	-5.86542	4.48005e-09	2.16523e-08
PCDH15	6.70968	0.00594827	0.367095	0.0163477	0.986957	0.991445
MTAP	913.5	-1.32327	0.0994901	-13.2919	2.58091e-40	8.17259e-39
MSX1	617.974	-0.517568	0.13378	-3.8676	0.00010991	0.000320867
HAS2	28.9668	-1.01802	0.310321	-3.24651	0.0011683	0.0029247
FAM24B	139.649	-0.0972018	0.182302	-0.532921	0.594088	0.689968
CDC25B	2340.24	-0.406983	0.0853001	-4.77096	1.83348e-06	6.72673e-06
IL1R1	1.51433	0.0977329	0.26637	0.375041	0.70763	0.782361
FAM126A	690.701	-0.502962	0.0951583	-5.28473	1.25892e-07	5.2467e-07
ICA1L	278.421	0.33548	0.140209	2.39342	0.0166922	0.0333169
LOC101928728	29.4073	-0.0581584	0.299833	-0.193599	0.84649	0.891231
RHOH	14.331	0.782893	0.353388	2.21866	0.0265098	0.05047
OAZ2	1242.34	-0.63413	0.106624	-5.94636	2.74177e-09	1.3544e-08
TPM1	1193.79	-0.238639	0.0869319	-2.74497	0.00605169	0.0132181
BRD2	5782.36	-0.00131899	0.107503	-0.0122696	0.990211	0.993622
ADAMTSL3	47.0332	0.0449288	0.262375	0.171354	0.863945	0.904411
DDX24	2107.48	0.25967	0.0813992	3.19016	0.00142193	0.00351206
ARHGAP12	478.201	0.178106	0.124539	1.43031	0.152629	0.22948
PITRM1	3509.62	0.329875	0.072155	4.57173	4.83721e-06	1.68924e-05
BNIP2	679.672	-0.860785	0.121474	-7.08376	1.40295e-12	9.30826e-12
RAPGEF1	2996.19	0.143935	0.0688754	2.08979	0.0366368	0.0670983
TMEM121B	186.38	0.747697	0.157173	4.7581	1.95426e-06	7.14667e-06
SAMD1	1142.72	-1.0751	0.0909985	-11.8103	3.45402e-32	7.56147e-31
KLC4	848.843	0.071142	0.0945615	0.752336	0.451849	0.558951
ACTG1P20	66.0462	0.146957	0.234115	0.628611	0.529604	0.632464
RAB7A	3837.86	-0.372868	0.071177	-5.23849	1.619e-07	6.6707e-07
SEMA3B	151.526	0.511566	0.166948	3.0643	0.00218182	0.00520113
MAPKAPK3	1453.54	0.0639323	0.0787273	0.812072	0.41675	0.524994
DAP3	3282.64	-0.0885477	0.0800132	-1.10664	0.268448	0.36772
LRP8	1077.79	-1.61741	0.0974964	-16.5763	1.03452e-61	6.60613e-60
CABP1	226.195	0.301898	0.157862	1.91175	0.055908	0.0970399
ZNF320	226.124	-0.39595	0.149756	-2.64321	0.00821237	0.0174558
DST	1898.97	-0.393044	0.106501	-3.69043	0.000223877	0.000626733
DISC1	7.89704	-0.555684	0.368715	-1.50108	0.133336	0.204602
LINC02574	0.492482	0.113862	0.179134	0.678638	0.497367	NA
B3GALNT1	156.129	-0.103877	0.174124	-0.5965	0.550842	0.651833
VPS37A	593.78	-0.586829	0.101243	-5.79488	6.83719e-09	3.2505e-08
MXD3	349.787	-0.0487084	0.131695	-0.369789	0.71154	0.785284
MED16	814.998	-0.243244	0.11917	-2.04128	0.0412232	0.0744573
IKBKE	122.468	0.614787	0.180692	3.40211	0.000668685	0.0017411
ALG13	1725.7	-0.356356	0.081595	-4.36731	1.25784e-05	4.1584e-05
SCARNA1	0.337184	0.013533	0.149851	0.0829172	0.933917	NA
ANKRD11	2519.72	-0.42617	0.0845024	-5.04304	4.58186e-07	1.79804e-06
CYTOR	166.696	0.542737	0.174033	3.11892	0.00181513	0.00439407
HDAC2	5556.45	0.263373	0.0648296	4.06255	4.854e-05	0.000149063
NEK4	682.625	-0.925903	0.104106	-8.88967	6.12923e-19	6.40272e-18
PTK2	1668.38	-0.596496	0.0769978	-7.74634	9.45779e-15	7.41388e-14
CADPS2	789.693	-0.147311	0.0963646	-1.5286	0.126364	0.195591
TIMM23B	106.752	-0.63829	0.22169	-2.87801	0.00400188	0.00908684
SMUG1	777.512	0.255125	0.0910278	2.80276	0.00506678	0.0112325
TRPM3	20.3196	-0.116903	0.338216	-0.346957	0.728624	0.798306
CDKN2B-AS1	86.666	0.164339	0.20865	0.787376	0.431062	0.538785
DNAJC8	4133.87	0.0840125	0.0839138	1.00116	0.316749	0.421389
OAZ3	108.713	1.18304	0.189805	6.22556	4.79836e-10	2.54988e-09
SDF4	3040.25	-0.165915	0.0822708	-2.01666	0.0437313	0.0784396
HEMK1	462.158	-0.15226	0.119696	-1.27205	0.203354	0.292762
UBAC1	1534.15	-0.102371	0.101233	-1.01118	0.311932	0.416046
NSA2	3005.85	0.716603	0.0842953	8.50084	1.88219e-17	1.79452e-16
CAMTA1	1504.9	-0.473881	0.0782738	-6.05377	1.41499e-09	7.1894e-09
DOK7	2.06641	0.487247	0.292682	1.92657	0.0540327	0.0942349
ADORA1	173.12	0.841296	0.171811	4.89489	9.83606e-07	3.71724e-06
ATP23	187.32	0.377255	0.180286	2.09432	0.0362314	0.0664426
RAB27A	298.556	0.529706	0.135308	3.9156	9.01806e-05	0.000266958
IKZF3	341.561	-0.426619	0.125687	-3.39332	0.000690514	0.00179381
UBE2W	310.332	-0.504149	0.129243	-3.89957	9.63649e-05	0.000283997
SNORA73A	15.4659	-0.760128	0.351852	-2.14454	0.0319893	0.0596032
SNORA73B	6.61689	-0.19488	0.365072	-0.542161	0.587708	0.684737
STAT6	104.672	-0.374052	0.192548	-1.9412	0.0522339	0.0915296
PARP4	1881.86	-0.101626	0.0812728	-1.25041	0.211151	0.30184
GOLGA8N	2.92422	0.724398	0.326406	2.41526	0.0157241	0.0315319
TRNAU1AP	433.506	-0.395076	0.117843	-3.35166	0.000803287	0.00206224
TIMM9	639.881	-0.155905	0.100092	-1.55751	0.11935	0.186416
PTGR2	419.995	-1.0748	0.116989	-9.17834	4.37788e-20	4.93243e-19
FBXL2	201.037	-0.58598	0.158237	-3.70101	0.000214744	0.000603096
SNORA44	3.34412	0.125601	0.339321	0.36868	0.712366	0.78579
SNORA16A	9.57398	0.236939	0.368323	0.637224	0.523979	0.627306
ZNF670	56.2668	-0.79685	0.257697	-3.08337	0.00204668	0.00490513
C19orf84	1.54827	0.302598	0.253241	1.18588	0.235669	0.330608
ACRV1	8.92269	0.275976	0.367479	0.752982	0.45146	0.558587
LINC01715	17.9587	0.343739	0.342781	1.00597	0.314429	0.418738
STAU1	4368.35	-0.954789	0.0680804	-14.0235	1.1197e-44	4.28274e-43
TIAM1	1389.25	-0.29751	0.0814356	-3.65323	0.00025896	0.000718146
NARF	1650.19	0.455719	0.0804371	5.66544	1.46651e-08	6.7467e-08
PLEKHM1	123.019	0.763779	0.233723	3.27447	0.0010586	0.0026671
VWA7	40.4106	1.99538	0.303506	6.5548	5.5716e-11	3.22663e-10
DMAC1	1334.59	-0.0495278	0.0947771	-0.522594	0.601257	0.69661
CNTLN	501.644	-0.37417	0.122308	-3.05863	0.00222352	0.0052966
HACD4	109.61	0.510968	0.210099	2.43475	0.0149021	0.0300119
FAM219A	820.495	-0.609846	0.0970021	-6.28567	3.26451e-10	1.77052e-09
C4orf33	288.352	0.569764	0.133926	4.25486	2.09181e-05	6.73255e-05
FBXO9	1763.57	-1.05957	0.0883658	-11.9881	4.10273e-33	9.35452e-32
UBE2C	1583.72	-1.40245	0.0814206	-17.2178	1.95354e-66	1.44977e-64
STIM1	1295.45	-0.0630266	0.0810244	-0.777866	0.436648	0.544316
GAPVD1	1902.51	0.163112	0.0866503	1.8824	0.0597818	0.103018
ADCYAP1R1	101.017	-0.625181	0.206064	-3.02984	0.00244682	0.00579119
TPM3	7979.31	0.139549	0.0691049	2.01937	0.0434489	0.0780131
SLC26A5	2.7919	-0.108447	0.319893	-0.348352	0.727576	0.797669
JOSD1	1814.11	-0.203223	0.0794824	-2.55675	0.0105655	0.0219682
ENDOU	26.2932	1.03587	0.312943	3.30438	0.000951855	0.0024143
ZNF20	0.502057	-0.00189654	0.179694	-0.0117083	0.990658	NA
BFSP1	188.946	0.623511	0.165395	3.76804	0.000164536	0.000469222
OTOA	0.239807	0.0310807	0.133175	0.242824	0.808141	NA
CHN1	1087.27	0.360678	0.087376	4.12801	3.65916e-05	0.000114251
ASPM	2756.22	0.494905	0.119706	4.13429	3.56049e-05	0.000111333
ZNF226	1175.42	-0.0978657	0.0878116	-1.1145	0.265066	0.363905
MATN1-AS1	37.0047	-0.440197	0.279596	-1.57039	0.116325	0.182386
AMFR	3236.04	-0.473738	0.0743078	-6.37513	1.82809e-10	1.01495e-09
LINC01778	1.2867	-0.0175641	0.26339	-0.0645004	0.948572	0.965244
VPS52	826.952	-0.254114	0.108304	-2.34638	0.018957	0.0372912
ZNF717	77.1877	-0.184567	0.219322	-0.841496	0.40007	0.507641
DCP1A	1205.69	-0.679405	0.0818259	-8.3019	1.02462e-16	9.26783e-16
SNORD103C	0.345954	-0.0689107	0.152368	-0.437573	0.661696	NA
N4BP2L1	131.159	-0.134599	0.185159	-0.726445	0.467566	0.573742
LCP1	2717.63	-0.445098	0.080403	-5.5356	3.10164e-08	1.37778e-07
WDR25	409.456	1.23014	0.12151	10.1186	4.57133e-24	6.58168e-23
STING1	1031.44	0.549324	0.0864853	6.35164	2.13031e-10	1.17629e-09
HLTF	2394.71	0.952477	0.0962857	9.89217	4.50162e-23	6.09336e-22
ABHD18	291.067	-0.330982	0.140288	-2.35885	0.0183316	0.0361535
ATP8A1	486.521	-1.62498	0.126004	-12.8721	6.45891e-38	1.82569e-36
TMEM39A	931.594	0.592435	0.0876231	6.76124	1.36818e-11	8.35913e-11
TMEM170B	717.24	-1.48291	0.10767	-13.7582	4.54805e-43	1.60106e-41
DEFB131B	2.35282	-0.182247	0.308457	-0.585084	0.558491	0.658482
GOSR1	1227.81	-0.00653499	0.0882943	-0.0740149	0.940999	0.960895
BEST1	132.829	-0.170171	0.180212	-0.944084	0.345127	0.451486
ASNS	291.313	-1.2919	0.149079	-8.6472	5.27781e-18	5.20764e-17
CNTROB	1154.14	0.0628969	0.0898035	0.700369	0.483697	0.589502
SLC39A8	1544.35	0.103641	0.0974909	1.06313	0.287722	0.38902
SPOCD1	104.053	2.52041	0.216172	11.5481	7.54729e-31	1.54985e-29
SLC39A7	1120.16	1.1679	0.125339	9.31822	1.18309e-20	1.38322e-19
CCN6	19.4082	-0.146427	0.346187	-0.420745	0.673941	0.756693
CLIP1	1066.02	-0.386665	0.0979292	-3.9483	7.87082e-05	0.000235573
TACC1	1058.96	-0.350835	0.0841342	-4.16971	3.04984e-05	9.63368e-05
FBXL16	1658.44	-0.348297	0.0783234	-4.4468	8.71601e-06	2.94223e-05
TMEM150A	179.847	1.28106	0.164988	7.76152	8.3918e-15	6.5917e-14
SLC9C1	9.92023	-0.414241	0.366423	-1.12341	0.261264	0.359466
TMEM39B	719.651	0.692883	0.103196	6.71447	1.88754e-11	1.13803e-10
C11orf54	487.868	0.108267	0.110005	0.98427	0.324983	0.430466
TNPO1	4670.49	0.0248889	0.0762024	0.326619	0.743956	0.810312
QRICH1	2044.33	-0.268555	0.0736963	-3.64399	0.000268443	0.000742515
SRPX	363.127	0.290073	0.117376	2.47138	0.0134592	0.0273611
SMC1A	10661.7	-1.6826	0.0605737	-27.7756	8.56114e-170	7.15451e-167
JUP	3317.71	1.12366	0.0761106	14.7631	2.53205e-49	1.13711e-47
GPN3	1077.21	0.0423638	0.0842671	0.50273	0.615154	0.708144
SLC25A24	570.202	-0.96885	0.113208	-8.55356	1.19347e-17	1.15101e-16
MTMR9LP	15.6327	1.41929	0.360152	3.87453	0.000106829	0.000312584
RWDD2A	403.491	0.0432739	0.116652	0.370976	0.710655	0.784533
TBC1D14	954.616	0.870112	0.0900207	9.66492	4.24958e-22	5.44541e-21
DGUOK	1525.61	0.202117	0.0926615	2.18116	0.0291714	0.0549386
GPR108	1244.14	0.224877	0.0961021	2.33993	0.0192874	0.037887
CALU	3940.16	-1.42414	0.0770978	-18.4689	3.67465e-76	3.64074e-74
FAM89B	612.609	-0.705655	0.103229	-6.83349	8.28761e-12	5.15188e-11
RPP14	247.28	-0.574304	0.139045	-4.1279	3.66094e-05	0.000114288
SLC39A4	113.274	-1.40099	0.197701	-7.0406	1.91416e-12	1.25528e-11
FDFT1	3451.84	-1.06002	0.0817578	-12.964	1.95817e-38	5.66838e-37
LRTOMT	113.69	0.21629	0.186764	1.15785	0.246925	0.343501
KY	0.732961	-0.0903325	0.199626	-0.433763	0.66446	NA
IAH1	837.837	-0.955129	0.0907463	-10.5212	6.89942e-26	1.08878e-24
INKA1	18.9554	0.364793	0.339205	1.08345	0.27861	0.378671
GOLGA8Q	0.887587	0.30909	0.21531	1.59726	0.110207	NA
CPNE6	1.23252	-0.21895	0.246576	-0.975138	0.329492	0.435239
COX7A2	3534.72	0.286695	0.0810778	3.53601	0.00040622	0.00109647
TRIM60	1.29551	0.285445	0.248507	1.41951	0.155751	0.233408
CABYR	334.67	0.975575	0.124337	7.84561	4.3087e-15	3.46082e-14
BCL2L12	1263.39	-0.059049	0.0894457	-0.660187	0.509134	0.613392
S100PBP	1054.35	0.378999	0.0852875	4.44374	8.84081e-06	2.98226e-05
KIDINS220	1094.01	-0.058659	0.094904	-0.618111	0.536502	0.639153
FAM133B	338.97	-0.456495	0.152607	-2.99123	0.00277855	0.00650506
ZNF154	24.2334	-0.284694	0.322423	-0.879188	0.379299	0.486911
TTC23	631.185	0.48777	0.101163	4.82166	1.4237e-06	5.28789e-06
DHFR	3960.75	-0.937202	0.102971	-9.10118	8.93588e-20	9.89381e-19
MTRF1L	899.821	0.00861529	0.0928263	0.0928133	0.926052	0.949973
SSTR3	1.70438	0.399474	0.278837	1.41334	0.157555	0.235689
FXN	584.682	-0.0267319	0.115933	-0.230555	0.817661	0.869104
SLC4A10	1.36861	-0.13329	0.259684	-0.526706	0.598398	0.693757
PLEKHH1	697.813	-0.242426	0.0982827	-2.46658	0.0136409	0.027685
USP39	2079.68	-0.633348	0.0938417	-6.74849	1.49397e-11	9.09584e-11
APBB2	542.764	-0.708649	0.10509	-6.74071	1.57614e-11	9.5628e-11
TSACC	96.6878	0.777991	0.20553	3.78248	0.000155274	0.000444191
YPEL1	202.269	0.909455	0.15497	5.86625	4.45762e-09	2.15493e-08
PHACTR1	179.208	-0.0702496	0.156995	-0.447453	0.654548	0.740019
MORF4L2	8653.68	-0.33155	0.0661097	-5.01513	5.29983e-07	2.06336e-06
MIR31HG	2.3818	-0.556824	0.30512	-1.95854	0.0501671	0.0883995
CASC2	77.0026	-1.27951	0.235442	-5.39486	6.85753e-08	2.93953e-07
MAP7	1132.07	-0.514399	0.0907477	-5.66784	1.44605e-08	6.66056e-08
EPHB6	2.58134	0.102977	0.308998	0.331451	0.740304	0.807402
PMS1	752.395	0.452839	0.107777	4.20158	2.65055e-05	8.43061e-05
TRIM62	78.3711	-0.589969	0.221862	-2.65265	0.00798619	0.0170297
SNAPC2	292.381	0.173402	0.130717	1.32655	0.184656	0.26972
SLC28A1	3.16476	0.620011	0.334231	1.95702	0.0503449	0.0886956
MIR3605	0.802892	-0.247914	0.207371	-1.13636	0.255807	NA
CIB1	1478.07	0.286262	0.0802147	3.56868	0.00035878	0.000976094
ZSCAN31	121.18	1.10119	0.1928	5.70383	1.17144e-08	5.44658e-08
NRG4	66.6797	1.07068	0.23998	4.45016	8.58051e-06	2.89954e-05
SLC10A7	180.096	0.199418	0.177279	1.12555	0.260355	0.358371
TMEM222	1464.14	-0.00708303	0.0774658	-0.0914347	0.927147	0.950843
KIRREL2	6.87278	1.04226	0.365982	2.87835	0.0039976	0.0090782
PWWP2B	430.365	0.219186	0.122719	1.78589	0.0741169	0.123866
ZNF655	1212.9	0.294301	0.0952196	3.09095	0.00199517	0.00479423
CCDC167	388.918	-0.578327	0.124727	-4.63495	3.57028e-06	1.26707e-05
TAS2R4	8.34987	0.481195	0.36882	1.31483	0.188567	0.274621
TAS2R3	1.36861	-0.13329	0.259684	-0.526706	0.598398	0.693757
CHADL	6.65382	1.01237	0.366498	2.84552	0.00443392	0.00995845
NEUROD4	0.705647	0.0699858	0.204683	0.373619	0.708688	NA
PSMD5	10.7697	0.545886	0.364914	1.48763	0.136848	0.209107
IFITM1	562.826	-0.0111999	0.114147	-0.098128	0.921831	0.947003
HEATR3	828.362	-1.10299	0.121448	-9.07718	1.1142e-19	1.22447e-18
ZNF687	1950.38	0.401746	0.0747933	5.37151	7.80806e-08	3.32916e-07
ST3GAL4	407.109	0.179224	0.113677	1.57664	0.114879	0.180473
SMIM12	1173.79	0.454246	0.0816396	5.56414	2.63444e-08	1.1765e-07
POTEG	0.440895	0.0130067	0.161484	0.100228	0.920164	NA
LOC653160	39.4611	-0.0188928	0.272777	-0.0692018	0.944829	0.963118
LPIN1	856.839	-0.158366	0.0929395	-1.70398	0.0883844	0.144607
ZMYM1	556.05	0.498439	0.106979	4.65948	3.1701e-06	1.13237e-05
HAGLROS	32.3436	-0.0925	0.29584	-0.312833	0.754408	0.819051
HAGLR	472.816	-0.146764	0.117897	-1.24474	0.213228	0.304469
RGS20	80.0302	-0.259656	0.21632	-1.20006	0.230117	0.324321
PRKACB	320.898	-0.751549	0.135147	-5.55743	2.73775e-08	1.2215e-07
CD163L1	1.72597	0.116608	0.283239	0.412238	0.680165	0.761723
ZMYM4-AS1	1.2111	0.26277	0.23949	1.0642	0.287239	0.388448
NFATC4	552.686	-0.388718	0.105894	-3.6703	0.000242269	0.000674878
ARHGAP44	790.868	-0.394439	0.0924664	-4.2653	1.99637e-05	6.44911e-05
NELFCD	3593.73	-0.0154142	0.0734898	-0.209744	0.833867	0.881761
HINFP	633.11	0.801764	0.0984697	8.14178	3.89501e-16	3.39836e-15
PLEKHH3	560.241	-0.567616	0.104151	-5.44842	5.08198e-08	2.21021e-07
C1orf216	569.884	0.468107	0.113218	4.13515	3.54729e-05	0.000110974
DCTN2	3989.07	0.0404932	0.0821853	0.4927	0.622225	0.713718
STMN4	63.9356	0.432464	0.237866	1.81901	0.0689101	0.116227
PRMT5	3550.77	-0.119902	0.0788841	-1.51996	0.128522	0.198451
PRKAA1	1063.13	-0.585455	0.0900218	-6.50281	7.88329e-11	4.50297e-10
VMO1	17.7386	0.317581	0.339528	0.933521	0.350551	0.457088
PAX6	501.665	-0.742023	0.108121	-6.85983	6.89414e-12	4.31776e-11
HDLBP	22482.2	0.334658	0.0640006	5.22899	1.70442e-07	7.00015e-07
RECQL5	924.573	0.140653	0.0921256	1.52674	0.126827	0.19618
SUPT5H	9920.1	0.886986	0.0623323	14.2299	5.98015e-46	2.39468e-44
CREM	990.904	0.308812	0.0900585	3.42907	0.000605643	0.00159118
ATG13	1885.05	0.545756	0.0756775	7.21155	5.53192e-13	3.77992e-12
CNEP1R1	340.972	0.905381	0.125473	7.21372	5.44422e-13	3.72264e-12
ZNF560	1.65687	0.0145924	0.27422	0.0515848	0.95886	0.972829
TSPAN15	1004.01	0.778762	0.0966306	8.05941	7.66645e-16	6.49435e-15
SH3D21	100.341	0.804093	0.196787	4.08627	4.38356e-05	0.000135461
EPB41L3	2300.21	-0.775763	0.0758646	-10.2247	1.5378e-24	2.27544e-23
MAPT	238.454	-0.37827	0.176103	-2.14849	0.031675	0.0590691
CCDC186	299.757	0.31082	0.151674	2.04914	0.0404486	0.0732073
OSBPL9	2559.72	0.0483571	0.0924115	0.523293	0.60077	0.696149
ARRB1	725.049	0.746743	0.0979375	7.62431	2.4534e-14	1.86243e-13
ZNF774	91.2636	0.0647102	0.209376	0.308918	0.757384	0.821168
MYOM2	527.443	-1.29753	0.125156	-10.3573	3.87868e-25	5.94989e-24
TECPR2	780.136	1.16145	0.0937339	12.389	2.99691e-35	7.53974e-34
LINC01137	24.1097	0.903491	0.326744	2.78217	0.0053997	0.0119104
MIER3	534.686	0.343387	0.1111	3.09079	0.00199623	0.00479619
TNXB	156.027	1.54098	0.210998	7.3045	2.78291e-13	1.94581e-12
MIR6732	0.889063	0.0107888	0.207387	0.0550288	0.956115	NA
BCL6	231.711	0.178243	0.144994	1.22952	0.218875	0.310939
CNN3	2984.72	-0.448558	0.0711656	-6.30283	2.92251e-10	1.58952e-09
MIR5581	5.05217	0.0945418	0.359756	0.267128	0.789371	0.846727
SCAMP2	2023.93	0.0839662	0.0844796	0.993906	0.320269	0.425365
GNL2	3276.06	0.471645	0.0762766	6.18327	6.27866e-10	3.30094e-09
TIPARP	565.835	0.256613	0.103341	2.48313	0.0130234	0.0265397
EGFL6	0.634911	0.190328	0.183673	1.14859	0.250723	NA
B4GALNT2	0.741863	0.0512813	0.210172	0.25532	0.798476	NA
MR1	400.318	0.0109973	0.11606	0.0947597	0.924506	0.948792
BAG4	882.235	-0.396784	0.0914705	-4.33751	1.44105e-05	4.73395e-05
BACH2	362.243	-1.04107	0.124659	-8.34257	7.26961e-17	6.6506e-16
DNAJB2	303.19	-0.26965	0.133034	-2.02654	0.0427097	0.0768943
TNFRSF11A	469.307	-0.408654	0.109133	-3.74371	0.000181322	0.000514266
C19orf48	4860.99	-1.32406	0.0786099	-16.8418	1.2052e-63	8.36285e-62
GPR135	46.8321	-1.40844	0.272756	-5.08644	3.64853e-07	1.44774e-06
CLEC7A	0.92291	0.129596	0.201112	0.791636	0.428573	NA
NDST4	16.2189	0.157417	0.347677	0.454079	0.649772	0.736091
GPRASP2	0.574489	-0.0370659	0.188463	-0.195445	0.845045	NA
SLC12A1	3.62741	0.551593	0.331558	1.79649	0.0724163	0.121427
ZNF124	62.7318	-0.595057	0.24043	-2.47018	0.0135047	0.0274303
AKR1C1	29.4997	2.29381	0.322017	6.98187	2.91272e-12	1.87934e-11
DBP	355.989	-0.353687	0.128503	-2.75173	0.0059281	0.0129644
DAZL	0.0362163	-4.19409e-05	0.130125	-0.000327719	0.999739	NA
CDKL1	294.964	0.119744	0.129264	0.926456	0.354209	0.461139
TNFRSF18	0.883423	-0.130198	0.21665	-0.6279	0.53007	NA
EPHA10	252.74	0.494148	0.142054	3.4794	0.00050254	0.00133823
MANEAL	1522.63	-1.05201	0.0801625	-13.1204	2.51764e-39	7.57302e-38
P2RX5	286.592	-0.703237	0.138819	-5.06176	4.15406e-07	1.63852e-06
C9orf72	479.588	-0.100232	0.119481	-0.838956	0.401494	0.509011
GART	7739.76	-0.208813	0.0650817	-3.20846	0.0013345	0.00330887
USP28	1055.42	-0.366527	0.0852305	-4.30019	1.70651e-05	5.55287e-05
PSD3	1597.99	-0.17769	0.0888192	-2.00059	0.0454369	0.0810227
PIAS1	1180.01	0.343235	0.10806	3.17663	0.00148998	0.00366508
GNAS	15435.6	-2.41213	0.0719443	-33.5235	2.19315e-246	5.26932e-243
AGAP6	24.2082	0.327604	0.324898	1.0127	0.311205	0.415341
ITGAX	7.88645	0.496175	0.368762	1.35262	0.176178	0.259588
SLMAP	890.369	0.052491	0.0994474	0.527859	0.597598	0.69308
TCL1B	4.96568	1.03809	0.35755	3.01683	0.00255431	0.00602778
C1QTNF6	254.433	0.0461666	0.137203	0.336516	0.736482	0.804542
PPP4R3B	801.929	-0.144654	0.0937941	-1.54217	0.123032	0.191121
L3MBTL4	211.125	-0.341718	0.147949	-2.30875	0.0209577	0.0408838
RNF144A	457.298	-0.315077	0.120229	-2.62052	0.0087796	0.0185606
SLC37A3	895.709	-0.752248	0.100519	-7.48185	7.32858e-14	5.36416e-13
ALKBH5	3522.34	-0.114268	0.0895392	-1.27614	0.201905	0.290959
NSUN2	4361.07	-0.422344	0.0741392	-5.6965	1.2229e-08	5.67626e-08
LINC01343	1.03136	-0.303944	0.225432	-1.38716	0.165394	NA
DLG4	351.783	0.119867	0.12545	0.955528	0.339311	0.445332
GJA9-MYCBP	1.16438	-0.104063	0.247372	-0.414334	0.678629	0.760579
SMAD2	1151.03	-0.0504735	0.0871171	-0.57938	0.562332	0.661926
TBC1D3L	0.432125	0.110237	0.163315	0.804668	0.421011	NA
FGD1	790.882	0.136012	0.0988209	1.37634	0.168717	0.250298
SMAD1	420.339	-0.325058	0.11615	-2.79811	0.00514032	0.0113775
CAMK2G	1161.42	-0.029567	0.0860468	-0.34362	0.731132	0.799971
RASL10A	52.4741	-0.0325514	0.25159	-0.129244	0.897164	0.929216
MMS19	3558.99	0.332349	0.0686562	4.84078	1.29333e-06	4.82139e-06
XRCC6	20235.2	0.0614653	0.0776338	0.791731	0.428517	0.536582
OXCT2P1	11.8968	1.06266	0.367096	2.97743	0.00290681	0.00677397
PPIEL	188.064	0.299041	0.156877	1.90617	0.0566285	0.0981121
EML1	1096.46	-1.24818	0.0997866	-12.5028	7.20827e-36	1.86725e-34
WDR60	732.501	-0.698403	0.11168	-6.25167	4.06092e-10	2.18031e-09
ZDHHC18	1304.49	0.582564	0.0824657	7.06415	1.61597e-12	1.06554e-11
PABPC4-AS1	5.09102	0.000165674	0.359487	0.000456591	0.999636	0.999636
SNORA55	5.93237	-0.609659	0.364582	-1.65886	0.0971437	0.156695
LIMD2	525.39	-1.09077	0.106654	-10.2188	1.63294e-24	2.41251e-23
CXCL11	0.108649	-0.0238852	0.130335	-0.16343	0.87018	NA
NCK1	421.123	0.190749	0.120984	1.57685	0.11483	0.180411
PPIE	2353.94	0.462712	0.08203	5.64064	1.69418e-08	7.71839e-08
NPL	129.866	-0.118963	0.18395	-0.646503	0.517954	0.621602
ECEL1	299.778	-0.927256	0.131244	-7.0572	1.69886e-12	1.1179e-11
LOC101929536	42.2033	-0.888535	0.274087	-3.22087	0.00127801	0.00317741
RXFP1	0.45707	0.0974969	0.154455	0.775739	0.437903	NA
TRIT1	1038.02	0.0323505	0.101934	0.317348	0.750979	0.815881
ZNF627	348.808	-0.0108163	0.131897	-0.0819902	0.934655	0.955992
TSPOAP1	4.93267	0.728666	0.356761	2.0811	0.0374251	0.0683388
ATF6B	1029.45	0.90078	0.100644	8.95041	3.54154e-19	3.76504e-18
OGDHL	466.345	0.885717	0.116181	7.62387	2.46176e-14	1.8673e-13
RAET1G	27.0484	0.85862	0.310344	2.77147	0.0055803	0.0122806
CCDC84	215.279	0.717641	0.157304	4.56032	5.10755e-06	1.77752e-05
ZCCHC2	431.395	-0.448581	0.127422	-3.5195	0.00043236	0.00116262
ZMYM2	1610.38	-0.150187	0.100645	-1.49228	0.135627	0.20759
TRAF3	2276.62	-0.162393	0.0722554	-2.24746	0.0246108	0.0472147
USH1G	66.6666	-0.584379	0.236185	-2.47044	0.0134946	0.0274187
ANAPC16	2312.84	-0.187372	0.0746342	-2.51053	0.012055	0.0247394
UBE2Q2	563.214	-0.232055	0.104344	-2.22379	0.0261629	0.0498885
MOB1B	429.767	-0.00281888	0.117837	-0.0239217	0.980915	0.987491
MCAT	1243.76	-0.333671	0.0884933	-3.77031	0.000163045	0.000465244
PDE8A	708.764	-0.804635	0.103662	-7.75948	8.5275e-15	6.69555e-14
HTATIP2	910.779	-0.682864	0.0904525	-7.54782	4.42607e-14	3.2885e-13
WIPF3	369.275	-0.149971	0.130207	-1.15155	0.249504	0.346412
FAM49B	1441.45	-0.314963	0.0890293	-3.53768	0.000403663	0.00109033
NLGN1	146.341	-1.13129	0.191242	-5.89818	3.67525e-09	1.7934e-08
NCOA5	1019.86	-0.424798	0.0957839	-4.43443	9.23142e-06	3.1053e-05
PSMD12	2769.37	0.370002	0.0739906	5.00061	5.71497e-07	2.21735e-06
NCS1	1503.05	-1.21633	0.0840604	-14.4649	2.01998e-47	8.49587e-46
SMAP2	1784.45	-0.104691	0.0802277	-1.30489	0.191929	0.278799
NTM	31.2772	0.695858	0.293852	2.36418	0.0180701	0.0356926
ITGB6	1.8443	0.414666	0.281684	1.70995	0.0872745	0.143107
SLC26A7	35.6617	1.46775	0.291025	5.00488	5.5897e-07	2.17225e-06
WDR46	1456.03	0.691951	0.0861548	8.03161	9.6205e-16	8.08198e-15
SORCS2	30.8332	-0.621609	0.298633	-2.07009	0.0384441	0.069988
NFYC-AS1	161.018	-0.0628859	0.162011	-0.388079	0.697957	0.77519
PXK	606.795	-0.250967	0.109154	-2.29886	0.0215126	0.0418643
ANKRD28	1377.38	-0.296392	0.0802503	-3.69322	0.000221428	0.000620267
GAB3	23.0595	0.415126	0.319616	1.30156	0.193067	0.280207
ITIH6	0.40718	0.090033	0.148911	0.701827	0.482787	NA
WDR83	676.548	0.205623	0.0999187	2.05784	0.0396059	0.0718106
RAB13	1580.64	0.417257	0.097901	4.26181	2.02776e-05	6.54503e-05
SLFNL1-AS1	52.546	-0.493641	0.256079	-1.92347	0.0544209	0.0948431
C1orf127	7.25165	0.902001	0.368476	2.48275	0.0130371	0.0265592
STYXL1	424.054	0.174894	0.119201	1.46716	0.142332	0.216231
UGT8	482.537	-0.633904	0.11276	-5.62015	1.90793e-08	8.64914e-08
SCMH1	1664.17	-0.242104	0.0798593	-3.03151	0.00243336	0.0057629
JRK	1240.57	0.235933	0.0922341	2.5581	0.0105244	0.0218952
MID1	1829.8	-0.177808	0.077124	-2.30548	0.0211398	0.0412119
COLQ	83.3971	-0.0244159	0.208896	-0.116882	0.906954	0.936182
DGKI	0.0724327	-0.0132688	0.130247	-0.0954819	0.923932	NA
P2RX7	100.391	1.79462	0.216006	8.28253	1.20586e-16	1.08409e-15
TRPM8	1.9087	0.395452	0.292129	1.41395	0.157377	0.235502
GPR171	0.63802	-0.18076	0.184617	-0.889907	0.373516	NA
FOXJ3	1292.32	-0.281176	0.083046	-3.38567	0.000710048	0.00183983
SMG1	3453.55	0.0544821	0.0768383	0.709057	0.478289	0.584274
ZMYND12	19.8507	1.65657	0.343988	4.74689	2.06571e-06	7.52843e-06
DOCK9	710.033	-0.519622	0.0970613	-5.35277	8.662e-08	3.67047e-07
DLG1	1206.78	0.138426	0.083823	1.65145	0.0986476	0.158643
C3	53.7032	2.37671	0.266908	8.75318	2.07427e-18	2.0896e-17
USP21	1118.15	0.215937	0.0839637	2.57181	0.0101167	0.0211199
RPS6KB1	1183.14	-0.522988	0.120799	-4.32929	1.49593e-05	4.90671e-05
ADAMTS13	294.088	-0.365359	0.137223	-2.66212	0.00776492	0.0165944
SLC28A3	1.68097	0.333813	0.28332	1.22334	0.221203	0.313805
COL13A1	249.37	0.304624	0.15181	2.00613	0.044842	0.0801626
ZNF326	803.358	-0.686328	0.105429	-6.50826	7.60251e-11	4.35163e-10
NLRP9	4.65395	0.266564	0.350545	0.777632	0.436786	0.54444
GATC	2369.3	-0.367247	0.077531	-4.7366	2.17329e-06	7.89356e-06
GIPC1	1472.96	-0.783843	0.11498	-6.81593	9.36549e-12	5.79569e-11
PPT2	68.6991	-0.382528	0.232323	-1.64437	0.1001	0.160482
SNAP91	454.358	0.956169	0.113484	8.425	3.60761e-17	3.38088e-16
POLI	533.834	0.305547	0.118351	2.58205	0.00982146	0.0205574
TIMM8B	878.086	-1.09985	0.0965707	-11.3839	5.02916e-30	9.85378e-29
IFT57	1057.45	-0.305162	0.0864706	-3.52884	0.000417381	0.00112517
ZNF107	367.334	0.471423	0.125124	3.7673	0.00016502	0.000470392
ZNF691	396.719	0.0884364	0.118651	0.745373	0.456046	0.562766
LOC339539	6.13058	0.0948757	0.367342	0.258183	0.796266	0.852553
TPRA1	768.335	-0.0441695	0.0957515	-0.461298	0.644585	0.731811
SLC2A1-AS1	35.9813	0.829282	0.289358	2.86037	0.00423149	0.00955291
IL17RE	84.5165	1.28928	0.213393	6.03125	1.62695e-09	8.22505e-09
YPEL4	18.4478	-0.200818	0.336475	-0.595628	0.551424	0.652161
MIR6733	0.841676	0.000935462	0.222644	0.00412863	0.996706	NA
ANO6	1792.68	-0.140045	0.0751892	-1.86257	0.0625233	0.106966
COL11A1	0.228535	0.0428765	0.130272	0.402304	0.68746	NA
PPP1R32	40.7748	-0.615586	0.281237	-2.18133	0.0291591	0.0549209
VCL	5462.74	-0.120191	0.0649733	-1.84984	0.0643361	0.109628
CYP26B1	81.2799	-1.63226	0.232754	-6.92497	4.36055e-12	2.77807e-11
GAD1	370.574	-0.0209014	0.11881	-0.175928	0.86035	0.901826
UBQLN2	1912.65	-0.88984	0.07985	-11.1425	7.78815e-29	1.44077e-27
STOML2	4578.66	-0.277201	0.0685277	-4.04504	5.23134e-05	0.000160038
UBQLN1	3442.21	-0.758208	0.0728327	-10.4098	2.23787e-25	3.46329e-24
KCNIP3	204.818	-0.426415	0.148951	-2.86135	0.0042184	0.00952896
ZNF708	140.703	0.336453	0.174161	1.93262	0.0532834	0.0931393
GRAMD1B	288.59	-0.0917126	0.141384	-0.648583	0.516608	0.620375
HHAT	672.4	0.788312	0.096955	8.13013	4.28837e-16	3.7213e-15
FGR	1.26092	0.172436	0.261127	0.663452	0.507041	0.611293
SH2D2A	11.951	1.41545	0.363864	3.89499	9.82034e-05	0.000289105
KCND3	15.0109	0.263701	0.35117	0.74792	0.454508	0.561338
TENT2	1414.54	-0.0737998	0.0930706	-0.792967	0.427797	0.535819
PLLP	187.155	0.248413	0.154931	1.60376	0.108767	0.172407
SLITRK4	0.309738	-0.0523881	0.146351	-0.363427	0.716286	NA
DAD1	2143.05	0.154107	0.0972707	1.58426	0.113134	0.178184
STX4	928.07	-0.147803	0.0896824	-1.64803	0.0993465	0.159554
SFSWAP	1613.4	-0.712384	0.0935821	-7.61137	2.71212e-14	2.04591e-13
SMS	4646.61	-0.0616646	0.0841973	-0.732371	0.463942	0.570135
SLC4A9	14.6129	0.06841	0.350322	0.195756	0.844801	0.890139
KCNE3	0.696876	0.200121	0.197366	0.99708	0.318726	NA
PIBF1	716.392	-0.135338	0.106704	-1.26827	0.2047	0.294436
TRIM37	1078.11	-0.380918	0.0852107	-4.46996	7.82357e-06	2.65637e-05
KDM4A-AS1	35.764	0.452978	0.287238	1.57324	0.115662	0.181526
F11R	665.817	-1.0815	0.101625	-10.6354	2.03866e-26	3.30956e-25
PRTN3	7.13357	-0.129166	0.367917	-0.355696	0.722068	0.79326
HTRA1	277.523	-0.513623	0.138537	-3.70534	0.000211107	0.000593142
KLK6	0.181082	-0.040481	0.130453	-0.260513	0.794468	NA
GGCT	1556.23	-0.0669845	0.0915123	-0.731942	0.464204	0.570381
EIF2B3	1706.17	0.166575	0.101533	1.64053	0.100894	0.161494
AANAT	13.9768	0.857378	0.356727	2.41878	0.0155728	0.0312578
PLEKHA8	852.852	0.0064965	0.0957909	0.067822	0.945927	0.96342
STRN3	602.35	-0.458399	0.118967	-3.85302	0.000116671	0.000339521
KCNMA1	400.895	0.438354	0.11852	3.69895	0.000216496	0.000607485
ZNF23	388.72	0.494365	0.114967	4.30003	1.70775e-05	5.55502e-05
TSEN34	469.515	-0.30642	0.131978	-2.32192	0.0202374	0.039598
PTER	856.078	-0.129021	0.117461	-1.09848	0.271996	0.371573
ATXN3	519.041	0.35359	0.10918	3.2389	0.00119993	0.00299803
LNPK	899.387	0.18052	0.0987188	1.82875	0.0674376	0.114033
STXBP5	371.532	-0.344008	0.126313	-2.72279	0.00647325	0.0140781
ATL1	300.139	0.466612	0.13049	3.57664	0.000348038	0.000949154
ABCC3	2.54349	0.155441	0.324529	0.48074	0.630701	0.720561
CACNA1C	250.405	0.0463602	0.139545	0.332258	0.739694	0.806951
LOC101929592	0.49082	-0.132386	0.170725	-0.70017	0.483821	NA
PLXNA4	263.943	0.408179	0.147186	2.7739	0.00553885	0.012195
GPR55	0.972095	0.246879	0.231263	1.01168	0.311692	NA
LINC01297-DUXAP10-NBEAP6	25.1889	-0.412661	0.36441	-1.14225	0.253351	0.350713
RELCH	799.893	0.292035	0.0954874	3.05842	0.00222507	0.00529933
NEUROG2	46.1109	-1.47471	0.276947	-5.23043	1.69117e-07	6.95167e-07
SRPK3	29.0508	0.337022	0.306922	1.09962	0.271499	0.37108
RNFT1	404.203	0.909149	0.119832	7.586	3.29942e-14	2.4686e-13
CCDC24	94.375	0.230712	0.228648	1.00885	0.313049	0.417159
DNAJC17	229.036	-0.735417	0.145588	-5.04589	4.51424e-07	1.77295e-06
ZNF197	2.68554	-0.238262	0.288115	-0.815172	0.414974	0.523167
TTC26	727.5	0.438799	0.0938045	4.67791	2.89816e-06	1.03947e-05
USP17L7	2.07778	0.375383	0.294615	1.22747	0.219644	0.311916
SFXN5	247.902	0.25681	0.152119	1.68855	0.0913059	0.14864
SPRY2	574.792	-0.922714	0.103811	-8.88364	6.47067e-19	6.73742e-18
SRRD	463.348	-0.0905863	0.138279	-0.654932	0.512511	0.616495
CMIP	584.982	-0.61667	0.103693	-5.94523	2.76073e-09	1.36341e-08
ANAPC15	293.813	0.862667	0.170693	5.0495	4.42969e-07	1.74152e-06
EPB41L5	697.484	0.649188	0.0971211	6.68448	2.31742e-11	1.3872e-10
FGFR2	1346.92	0.0254919	0.0792359	0.321721	0.747664	0.813297
MECP2	2480.05	0.360334	0.0721977	4.99091	6.00941e-07	2.32689e-06
C8orf82	289.591	-1.19027	0.167369	-7.09828	1.26316e-12	8.40983e-12
DNAI2	2.05274	0.48759	0.300376	1.76439	0.077666	0.12907
PKP4	1336.59	-1.27061	0.0850971	-14.9252	2.25926e-50	1.06696e-48
PRELID3A	190.688	-0.949049	0.161653	-5.86015	4.62449e-09	2.2312e-08
FAM210A	571.993	-0.492244	0.105877	-4.64826	3.34754e-06	1.19242e-05
ERI3	2829.36	-0.17826	0.0862927	-2.06571	0.0388561	0.0706245
IGDCC4	393.65	-0.0895515	0.120478	-0.743354	0.457267	0.563912
ERI3-IT1	15.1395	0.331151	0.347715	0.951067	0.34157	0.447656
INSIG2	238.941	-0.873671	0.142411	-6.12763	8.91962e-10	4.61367e-09
TMEM53	92.5495	-0.67898	0.209668	-3.23163	0.00123088	0.00306976
ZNF727	5.11984	0.0123821	0.359969	0.0344875	0.972488	0.981733
RNU5F-1	0.769309	0.164941	0.203584	0.722886	0.46975	NA
TMTC4	1119.61	-1.11285	0.088281	-12.601	2.08562e-36	5.57548e-35
UBL7	2169.69	-0.000302787	0.0729597	-0.00415002	0.996689	0.998039
C2CD6	3.65776	-0.248617	0.346295	-0.721351	0.470694	0.576732
SNORD160	2.30266	-0.251084	0.305869	-0.843357	0.399029	0.506771
SNORD55	88.544	0.649242	0.202996	3.19821	0.00138282	0.00342163
SNORD46	17.5102	-0.134884	0.349834	-0.386221	0.699333	0.77627
SNORD38A	21.5394	-0.0974914	0.334413	-0.292852	0.769635	0.830802
SNORD38B	24.891	-0.404821	0.324759	-1.24783	0.212093	0.302984
PUS1	1406.12	-0.547121	0.0928304	-5.8931	3.79018e-09	1.84514e-08
IZUMO2	0.515829	0.0740495	0.17091	0.36528	0.714903	NA
SLC2A11	82.4582	1.18566	0.244225	4.86249	1.1592e-06	4.3458e-06
CALCRL	25.8619	0.554503	0.32488	1.71489	0.0863653	0.141798
FAM228B	136.673	0.606008	0.172329	3.5174	0.000435802	0.00117089
ATL2	1592.28	-0.0560414	0.100139	-0.559657	0.575713	0.673854
FAU	6883.45	-0.00853097	0.117079	-0.0728638	0.941914	0.961269
ENO3	170.961	-0.278023	0.162957	-1.70526	0.0881451	0.144252
RALBP1	1387.79	-0.619061	0.0954015	-6.48815	8.6898e-11	4.94854e-10
LINC01144	53.0844	-1.30258	0.260764	-4.93523	8.00558e-07	3.05369e-06
TAP1	429.15	-0.0194443	0.148088	-0.131332	0.895513	0.927974
NKIRAS2	1625.75	-0.0350696	0.0933423	-0.375695	0.707144	0.782004
HDHD5	2958.68	-0.0199116	0.0746234	-0.266828	0.789601	0.846927
MATR3	11378.7	0.0321861	0.0776621	0.414439	0.678553	0.760579
C16orf92	0.538273	-0.0199097	0.184646	-0.112005	0.910819	NA
ZNF79	192.64	0.892712	0.155115	5.75244	8.79629e-09	4.13585e-08
MMP24-AS1-EDEM2	8.07194	0.159241	0.368819	0.437723	0.661587	0.74574
ERGIC3	7839.8	0.351695	0.062966	5.58548	2.33051e-08	1.04734e-07
RELA	1381.65	-0.0320347	0.0909136	-0.352352	0.724574	0.795331
STK36	888.088	1.13939	0.0963014	11.8307	2.70795e-32	5.96899e-31
CANX	16753.1	-0.601348	0.0611029	-9.8415	7.45914e-23	9.99109e-22
FAM168A	1287.19	0.153971	0.0855546	1.79969	0.0719099	0.120683
SHC1	833.331	-0.539736	0.0909891	-5.93092	3.01233e-09	1.48272e-08
CASC11	1.06451	-0.1905	0.233245	-0.865783	0.386609	0.494511
GCDH	491.186	-0.979761	0.110677	-8.84623	9.05274e-19	9.34995e-18
SYTL4	87.9923	0.0359365	0.216361	0.165945	0.8682	0.907728
ZNF512	1858.2	-0.239948	0.0841908	-2.84998	0.00437226	0.00983951
YIPF5	1300.76	0.698305	0.0833282	8.38011	5.28775e-17	4.89105e-16
ENAH	4536.91	-0.845242	0.0711074	-11.8863	1.3941e-32	3.11943e-31
TK1	1430.66	-1.94482	0.0916743	-21.1944	1.07473e-99	1.96738e-97
TLE4	1059.68	0.0668179	0.0880204	0.759135	0.447772	0.555087
CSDE1	20392.7	0.20116	0.0646449	3.11177	0.0018597	0.00448949
SMARCA1	1597.77	0.172989	0.0912521	1.89576	0.0579919	0.100294
PRR36	327.93	0.242206	0.129176	1.87496	0.0607984	0.104539
AVPR2	6.62821	1.00893	0.360339	2.83717	0.00455157	0.0101965
MIER1	772.938	-0.406954	0.109355	-3.72103	0.000198408	0.000558851
FAH	575.936	-0.350952	0.109989	-3.19031	0.0014212	0.00351072
RPS15AP10	10.543	-0.0125519	0.365736	-0.0343592	0.972591	0.981785
ZNF133	616.177	-0.215429	0.102148	-2.10888	0.0349546	0.0644225
NDRG2	459.065	0.563812	0.113509	4.9672	6.79253e-07	2.61223e-06
RPS15	35272.3	0.183302	0.0953114	1.9232	0.0544549	0.094885
LRRCC1	153.27	-0.363376	0.182201	-1.9931	0.0462509	0.0823061
BEAN1	48.7131	0.373152	0.25935	1.43685	0.15076	0.227114
PSD	94.7645	0.493161	0.19991	2.4667	0.0136365	0.0276835
TMEM183A	1683.28	-0.180279	0.0771399	-2.33702	0.0194383	0.0381443
ATG101	758.403	0.401101	0.108358	3.7014	0.000214411	0.000602249
CLK4	395.387	0.401981	0.118709	3.38625	0.000708545	0.00183676
PGM3	2757.72	0.829401	0.0938308	8.83942	9.62132e-19	9.92121e-18
LOC101929626	13.8407	1.71685	0.358839	4.67629	2.92107e-06	1.04711e-05
ARHGEF28	407.198	0.035387	0.119204	0.296835	0.766593	0.828483
BID	1124.56	-0.573459	0.0992792	-5.77535	7.67929e-09	3.6293e-08
ARG1	5.63905	0.556506	0.364627	1.54428	0.122522	0.190518
CNTF	0.757268	0.00690529	0.205891	0.0313805	0.974966	NA
TAFA5	247.897	-1.21137	0.144221	-8.38126	5.23644e-17	4.84591e-16
TRIM49B	0.468341	0.110869	0.176942	0.646468	0.517976	NA
NRM	134.794	-0.637269	0.228234	-2.79236	0.00523253	0.0115669
B3GALT6	1261.82	-1.10781	0.11975	-9.24781	2.29138e-20	2.63099e-19
CEP164	622.327	0.304953	0.0993406	3.06981	0.00214197	0.00511755
IFT22	978.867	0.184449	0.0957539	1.92629	0.0540679	0.0942878
EXO5	314.228	-0.117369	0.128104	-0.916062	0.359634	0.467095
LMF1	269.423	-0.623293	0.140426	-4.43639	9.1479e-06	3.0799e-05
EPS8L2	134.775	3.09947	0.197362	15.4471	7.88802e-54	4.18828e-52
CRTC3	994.419	-0.187308	0.0948871	-1.97387	0.0483963	0.0856325
TMEM205	1219.86	0.00972758	0.0859382	0.113194	0.909877	0.938159
NSUN4	912.31	0.132543	0.0894426	1.48187	0.138374	0.210985
TLE1	1983.6	-0.381866	0.0770829	-4.95384	7.27621e-07	2.78764e-06
LINC01398	1.00331	-0.014537	0.230144	-0.0657386	0.947586	NA
MKNK1-AS1	5.43063	0.454468	0.364263	1.25206	0.210549	0.301225
KNCN	0.671128	0.193276	0.195462	0.9681	0.332994	NA
KLHDC7A	13.4371	1.12311	0.359419	3.14671	0.00165116	0.0040301
ENSA	2379.27	-1.32006	0.0929559	-14.1976	9.48084e-46	3.74192e-44
TMED8	1052.16	-1.02367	0.0954038	-10.7262	7.6715e-27	1.26353e-25
MMP11	44.9126	1.70745	0.289804	5.87651	4.18997e-09	2.03065e-08
MOB3C	123.238	0.801878	0.195868	4.09737	4.17876e-05	0.000129527
SH2B1	1396.55	0.085198	0.110246	0.772747	0.439672	0.547235
RDM1	230.752	-1.0168	0.170338	-5.96223	2.48814e-09	1.23514e-08
DIDO1	2774.58	0.0533636	0.0710355	0.751226	0.452517	0.55967
PRRC2A	9387.86	0.52893	0.104532	5.06004	4.19175e-07	1.65237e-06
CFAP45	18.0169	-1.02731	0.350187	-2.8814	0.00395907	0.00899601
ADAT1	419.47	0.0119628	0.113124	0.105749	0.915782	0.9428
EFCAB14-AS1	4.00304	-0.0180857	0.351381	-0.051506	0.958922	0.972841
TMEM234	100.638	-0.656548	0.21735	-3.01327	0.0025845	0.00608933
FAM120B	370.063	0.398441	0.151088	2.63818	0.00833521	0.0176931
DEDD2	1359.73	0.285932	0.0831482	3.43884	0.000584212	0.00153972
PRUNE1	908.455	0.0612183	0.105624	0.579553	0.562216	0.66183
ZNF511	610.442	-2.24369	0.140276	-15.9429	3.19056e-57	1.82517e-55
TSC22D4	1088.67	0.33117	0.092959	3.56244	0.000367428	0.000997928
NDUFB3	1069.49	-0.0175378	0.0906204	-0.193524	0.846548	0.891231
MLEC	3576.05	-0.120588	0.0732694	-1.6458	0.0998057	0.160117
PLEKHA7	730.856	-0.412811	0.0971566	-4.24853	2.15181e-05	6.91753e-05
IFT52	1256.48	0.344729	0.0851419	4.0488	5.14802e-05	0.000157714
LINC00853	14.3804	-0.20142	0.352802	-0.569944	0.568716	0.667559
ETNPPL	123.633	0.0863366	0.185738	0.465048	0.641897	0.729952
SPECC1L	943.018	0.154268	0.0912019	1.69148	0.0907454	0.147865
EDF1	4751.7	-0.309588	0.0743137	-4.16592	3.10102e-05	9.77926e-05
POPDC2	4.70708	-0.0593787	0.356717	-0.166629	0.867662	0.907363
USP33	1529.39	-0.466218	0.0850058	-5.48434	4.15018e-08	1.82125e-07
CCDC148	16.263	0.951066	0.34734	2.74459	0.00605871	0.0132305
EVI5	303.807	-0.464636	0.126651	-3.66747	0.000244966	0.0006817
LINC02265	1.67936	0.292979	0.269821	1.13534	0.256234	0.353685
LINC01389	34.4153	0.115902	0.292024	0.398147	0.690522	0.769957
SKINT1L	0.445767	-0.115434	0.165792	-0.628706	0.529542	NA
WDR78	83.0036	0.699791	0.209681	3.33851	0.000842284	0.00215602
SIGIRR	231.87	0.438828	0.173626	2.52584	0.0115421	0.0237909
C16orf70	478.25	0.520908	0.112227	4.64159	3.45735e-06	1.22949e-05
BBS12	134.971	0.639763	0.20257	3.16134	0.00157048	0.00384487
SPATA6	153.141	-0.453058	0.168128	-2.69281	0.00708534	0.0152762
GFOD2	626.496	0.527413	0.0974509	5.41231	6.22177e-08	2.68377e-07
DDX28	455.835	-1.16045	0.115838	-10.0072	1.41694e-23	1.98506e-22
LRIF1	582.131	-0.277361	0.101944	-2.72054	0.00651752	0.0141616
DRAM1	328.002	1.02339	0.133327	7.67371	1.67089e-14	1.28825e-13
BLOC1S4	289.702	-1.30917	0.144582	-9.03466	1.64518e-19	1.78656e-18
LIN7C	497.543	-1.00207	0.114766	-8.72495	2.66306e-18	2.66736e-17
UFSP2	467.802	0.346521	0.11471	3.0211	0.0025186	0.00594938
SIDT1	28.5658	0.0145286	0.307148	0.0472201	0.962338	0.975336
RIMS1	15.1786	0.43594	0.351498	1.24789	0.21207	0.302973
KPNA4	1470.73	0.0761639	0.0847668	0.898536	0.3689	0.476712
KPNA3	2098.71	0.0897343	0.0822587	1.0909	0.275317	0.37507
IQCA1	3.87166	-0.415237	0.348744	-1.1962	0.231618	0.325981
TDRD1	1.54825	0.522001	0.264393	2.38523	0.0170686	0.0339694
PAF1	5469.66	0.46217	0.0799423	5.78122	7.41599e-09	3.5109e-08
PSPH	751.519	-1.52617	0.104399	-14.6028	2.69452e-48	1.17404e-46
FAM110D	6.30436	0.0494563	0.366678	0.134497	0.89301	0.926161
SPEF2	144.199	0.432603	0.17375	2.49101	0.0127381	0.0260218
LINC01562	1.28017	-0.137334	0.247413	-0.553797	0.579718	0.677247
FHL1	6635.97	-0.276597	0.0660273	-4.18911	2.80056e-05	8.88422e-05
MTUS2	47.0931	1.47981	0.267337	5.52103	3.37009e-08	1.49152e-07
SATB2	815.651	-0.689669	0.0960164	-7.18128	6.9062e-13	4.68894e-12
ACIN1	5619.52	0.0215626	0.0669263	0.322184	0.747313	0.81314
DPY19L1	810.063	-1.77254	0.105551	-16.77	4.04274e-63	2.75551e-61
TTC39A-AS1	10.251	0.364589	0.365624	1.00886	0.31304	0.417159
TRIM55	4.88369	0.982232	0.355371	2.76205	0.00574396	0.0126018
AIF1	3.03604	0.228804	0.316413	0.715586	0.474247	0.580346
NAP1L1	17354.7	-0.67196	0.0600145	-11.1965	4.23954e-29	7.98905e-28
SLC52A2	934.794	0.258259	0.0885158	2.91775	0.00352571	0.00808104
PNOC	0.40718	0.090033	0.148911	0.701827	0.482787	NA
CFAP298	1210.92	-0.0235566	0.0990215	-0.237879	0.811975	0.864892
SLC49A4	209.802	-0.196441	0.148025	-1.32674	0.184594	0.269654
LRP11	1837.08	-0.934923	0.0801719	-11.6597	2.04809e-31	4.31648e-30
UTP4	2244.16	0.326957	0.0887495	3.68417	0.000229448	0.000641674
BBS1	510.394	-0.70615	0.114337	-6.17419	6.65016e-10	3.48671e-09
SMU1	1955.79	0.0963999	0.0809032	1.19153	0.233447	0.328028
PARVA	405.884	-1.11551	0.119567	-9.31897	1.17472e-20	1.37427e-19
SLC45A2	1.03149	-0.0286786	0.234399	-0.125854	0.899847	NA
RNF19A	466.37	0.389898	0.112202	3.47533	0.000510217	0.00135662
MYO3A	185.878	0.151252	0.152234	0.993553	0.320441	0.425476
KANK1	598.903	-0.411655	0.104129	-3.95268	7.72805e-05	0.000231625
TMEM269-DT	6.36678	-0.158556	0.36385	-0.440589	0.659511	0.744098
MEGF10	48.5014	0.491581	0.258637	1.90287	0.057058	0.0987939
NFYC	1039.42	-0.931212	0.0856676	-10.8668	1.65893e-27	2.81432e-26
FRMD4A	458.197	0.886322	0.112904	7.85017	4.15472e-15	3.34273e-14
UCMA	1.24231	0.0373172	0.248905	0.153973	0.877631	0.914872
FGFR1	2691.17	0.0349985	0.0694611	0.503858	0.614361	0.707316
RAD21L1	9.35848	1.2314	0.367883	3.32335	0.000889429	0.00226704
C1orf109	1282.81	0.00658346	0.0891719	0.0738266	0.941148	0.960895
NALCN	6.6607	-0.259509	0.366647	-0.706532	0.479857	0.585832
TXNDC12-AS1	2.19167	-0.0851017	0.298538	-0.294518	0.768362	0.829888
BTF3L4	2025.76	-0.783531	0.0929047	-8.43309	3.36649e-17	3.16262e-16
SLC22A4	29.9514	0.28259	0.298984	0.944617	0.344855	0.451222
TMEM70	904.8	0.0850013	0.100017	0.849825	0.395422	0.503339
FOXL2NB	21.2393	1.18684	0.33225	3.55605	0.000376479	0.00102065
HLA-DPA1	430.835	0.97777	0.139759	6.9972	2.61126e-12	1.69221e-11
CAB39L	141.73	0.144236	0.17535	0.822866	0.410584	0.518245
UST	809.525	-0.38478	0.100271	-3.83698	0.000124555	0.000360769
DYNC2LI1	529.45	0.387625	0.106412	3.64262	0.000269874	0.000745937
MTMR2	1334.39	-0.00144567	0.0792575	-0.0182401	0.985447	0.990342
DHDDS	666.006	0.169752	0.0998321	1.70038	0.0890591	0.145549
TSC22D3	14093.1	-0.863465	0.0705064	-12.2464	1.75576e-34	4.23431e-33
NRTN	231.588	-0.341046	0.148008	-2.30339	0.0212571	0.0414132
NOTCH4	1.01068	-0.0524999	0.236806	-0.217487	0.827829	NA
ROR2	622.019	0.148735	0.0984917	1.51017	0.131001	0.201663
OVOL1	9.65466	0.357791	0.367961	0.990805	0.321781	0.42702
YBX1	41305.2	-0.136504	0.0595652	-2.29168	0.0219242	0.0425876
CAPZA2	1229.23	-1.46434	0.107662	-13.5935	4.3776e-42	1.47617e-40
MIR181D	0.0362163	-4.19409e-05	0.130125	-0.000327719	0.999739	NA
CCDC90B	686.314	0.496232	0.104453	4.7505	2.02911e-06	7.39928e-06
LGALS3BP	6100.52	-0.477413	0.066055	-7.22739	4.92366e-13	3.38113e-12
LDHA	18218.7	-0.889299	0.0785354	-11.3234	1.00517e-29	1.94567e-28
ECHDC2	91.5829	-0.0596368	0.210125	-0.283863	0.776515	0.836157
FLOT1	1760.6	-0.441394	0.12185	-3.6225	0.000291768	0.000803563
ANAPC13	874.181	0.563964	0.0945784	5.963	2.47653e-09	1.22969e-08
HDHD3	383.322	0.230582	0.116087	1.98638	0.0469916	0.0834465
TTC21B	491.108	-0.271237	0.125479	-2.16167	0.0306439	0.057341
ARMC5	516.05	-0.281258	0.108026	-2.60337	0.00923118	0.0194388
WNT5B	430.291	-0.671646	0.11365	-5.90738	3.47588e-09	1.7013e-08
PCDHGA5	5.01712	0.351632	0.361297	0.964993	0.334548	0.440148
SURF4	5327.7	0.0856239	0.0682536	1.25449	0.209663	0.300136
PTPN7	6.50583	1.06827	0.365929	2.96957	0.00298213	0.00693437
ADAD2	0.866489	-0.24333	0.204375	-1.16156	0.245416	NA
TBXA2R	67.5916	0.360268	0.228303	1.57886	0.114368	0.179788
PTGFR	3.54904	-0.324764	0.342035	-0.959697	0.337208	0.443359
DGCR2	2352.74	0.611822	0.0736244	8.31008	9.5639e-17	8.6793e-16
LOC100507564	10.7677	-0.0359109	0.364696	-0.0981634	0.921803	0.947003
USP45	651.475	-0.370242	0.112759	-3.28327	0.00102609	0.00259029
CCDC138	353.507	-0.505143	0.130373	-3.87296	0.000107523	0.000314423
LINC01771	6.23455	0.595335	0.365869	1.63294	0.102482	0.16366
XPOT	6050.92	-1.3158	0.0659687	-19.9441	1.68657e-88	2.3322e-86
FEM1A	1839.83	-0.107234	0.076066	-1.40973	0.15862	0.237154
ERBIN	1202.96	-0.377644	0.0940838	-4.01375	5.97611e-05	0.00018155
TRAPPC3	2325.84	0.517304	0.0816188	6.33789	2.32928e-10	1.28027e-09
ITGA2	244.359	-0.606648	0.151812	-3.99456	6.48137e-05	0.000196279
AUH	238.028	-0.714179	0.153248	-4.65618	3.22128e-06	1.14958e-05
DGAT2	148.058	1.2409	0.178133	6.95682	3.48029e-12	2.23205e-11
SAMD12-AS1	0.576925	-0.0516242	0.188905	-0.260824	0.794228	NA
TFDP1	7888.85	-0.520754	0.0712236	-7.31142	2.64328e-13	1.85155e-12
ATAT1	324.632	0.949451	0.124765	7.60803	2.78306e-14	2.09777e-13
PANK2	930.928	-0.121114	0.0962724	-1.25797	0.208402	0.29869
ADGRG1	33.5332	2.21798	0.31342	6.8864	5.72219e-12	3.60729e-11
C17orf80	1150.98	0.759105	0.0918211	8.26667	1.37754e-16	1.23266e-15
CASC1	23.2523	0.932309	0.328996	2.8303	0.00465046	0.0103938
PTPN5	7.3374	-0.0632512	0.367513	-0.172425	0.863103	0.903825
CYB5RL	893.119	0.87239	0.0907531	9.61257	7.07604e-22	8.93617e-21
C10orf95	52.4294	-0.771825	0.255134	-3.01279	0.00258855	0.00609811
MEA1	1568.03	0.198365	0.0894245	2.21819	0.0265422	0.0505267
CDR2	1337.1	0.402175	0.0870212	4.62145	3.81068e-06	1.34648e-05
CDO1	281.315	0.615798	0.13508	4.55822	5.15883e-06	1.79439e-05
CDC42	4045.28	-0.709619	0.070993	-9.99517	1.60012e-23	2.23517e-22
YWHAH	1484.85	-2.24077	0.109014	-20.5288	1.18969e-93	1.84411e-91
SSBP3-AS1	52.6485	0.720279	0.248265	2.901	0.00371971	0.00849228
MCM9	372.991	-0.498296	0.124087	-4.01417	5.9656e-05	0.00018126
WDR55	426.524	-0.522069	0.125046	-4.17347	2.99994e-05	9.48385e-05
MROH7-TTC4	0.445833	-0.0177176	0.164306	-0.091805	0.926853	NA
CDK5RAP2	2406.05	0.259068	0.0749701	3.4556	0.000549067	0.00145347
ARL4A	241.454	-0.193288	0.147732	-1.30829	0.190774	0.277415
NBPF8	400.624	0.155234	0.314164	0.494386	0.621034	0.712833
KCNA6	150.197	-0.443851	0.173269	-2.55961	0.0104789	0.0218053
IL5RA	20.2043	2.00214	0.344713	5.61696	1.94347e-08	8.79571e-08
CALN1	1.00665	-0.0687014	0.228001	-0.293431	0.769193	NA
BAIAP2L2	53.1465	0.877807	0.253305	3.45857	0.00054306	0.00143856
DDX51	1232.61	-0.184167	0.101455	-1.81515	0.0695011	0.117111
COA8	717.559	0.18557	0.12967	1.43089	0.152462	0.229248
KBTBD12	1.95706	0.465833	0.289585	1.60165	0.109232	0.173016
TCF12	947.242	-0.479266	0.108466	-4.41841	9.9431e-06	3.33013e-05
LOC100507634	41.5087	-0.265297	0.285308	-0.926744	0.354059	0.461006
LINC01767	1.7323	0.00372099	0.274545	0.0137542	0.989026	0.992849
PFKFB4	174.736	-0.00725886	0.158521	-0.0457927	0.963475	0.976121
LOC101929935	0.802154	-0.110502	0.216425	-0.52928	0.596611	NA
ATXN1	589.183	0.024769	0.100388	0.246739	0.80511	0.859918
RPE65	3.76513	0.89692	0.33891	2.86616	0.00415486	0.00939979
EXD2	791.859	-0.16032	0.106025	-1.51197	0.130542	0.201038
VPS35	3913.03	-0.346741	0.0667399	-5.19535	2.0434e-07	8.31768e-07
CSGALNACT1	81.2979	-0.470615	0.215145	-2.18485	0.0288997	0.0545282
AURKB	3225.52	-1.11778	0.0793014	-14.0936	4.15661e-45	1.60753e-43
SPX	89.8037	0.550041	0.20617	2.66997	0.0075858	0.0162314
STRADB	1043.7	-0.650644	0.0897667	-7.24719	4.25522e-13	2.94038e-12
CMC1	374	-0.486583	0.170926	-2.84498	0.00444137	0.00997284
SYN1	42.8505	1.97847	0.285037	6.83284	8.32515e-12	5.17355e-11
WNK4	296.73	1.24858	0.133671	9.3364	9.96668e-21	1.17311e-19
SLC22A17	255.564	0.711668	0.139611	5.09816	3.42973e-07	1.36486e-06
LINC01135	1.8731	-0.153924	0.291614	-0.536479	0.591627	0.687817
HSD52	0.501253	-0.00190209	0.179615	-0.0117479	0.990627	NA
NUP93	3284.06	0.00542179	0.0857739	0.0632091	0.9496	0.965984
ATP2A3	258.535	1.06917	0.144154	7.41286	1.23604e-13	8.91146e-13
CCDC13	17.4703	0.960224	0.342673	2.787	0.00531992	0.0117466
TAMM41	447.114	-0.0607742	0.135315	-0.449195	0.653291	0.738868
MIR324	6.22616	0.205689	0.365561	0.571567	0.567616	0.666607
MIR331	4.90267	0.278769	0.359474	0.782894	0.43369	0.541366
CDK5RAP1	1503.97	0.0873366	0.103735	0.84188	0.399855	0.507522
C6orf136	281.112	0.344752	0.153101	2.25275	0.0242749	0.0466447
GABBR1	233.447	-0.435568	0.180325	-2.41583	0.0156996	0.0314926
LOC101926944	1.81059	0.560507	0.279149	2.26768	0.0233485	0.0450359
SF3A3	5199.71	-0.246648	0.0806511	-3.05816	0.00222704	0.005303
AP3B2	330.386	0.136183	0.127193	1.07062	0.284341	0.38522
WDR54	1199.17	0.244845	0.0967336	2.53128	0.0113646	0.0234654
LINC01748	0.547043	-0.127233	0.17459	-0.730994	0.464783	NA
LOC101926964	2.7045	0.369836	0.316259	1.19538	0.231938	0.326312
NFIA-AS2	2.22984	0.637962	0.297016	2.33702	0.0194383	0.0381443
DMXL1	1116.42	-0.188548	0.0973235	-1.93737	0.0526999	0.092262
NEK11	116.402	0.72118	0.189285	3.81027	0.000138815	0.000399724
NFIA-AS1	0.345954	-0.0689107	0.152368	-0.437573	0.661696	NA
TM2D1	464.151	-0.824889	0.114013	-7.23106	4.79244e-13	3.29808e-12
CFD	48.5649	-0.447513	0.289649	-1.54774	0.121684	0.18943
CTSB	1974.46	-0.791156	0.0785036	-10.0768	6.99724e-24	9.9773e-23
TXNIP	1788.33	1.2173	0.0849917	14.321	1.61867e-46	6.64794e-45
ESYT1	2239.83	-0.243994	0.0786749	-3.10123	0.00192717	0.00464246
FGF9	347.633	-0.220183	0.128216	-1.71729	0.0859266	0.141133
GDPD3	45.7387	0.185351	0.260618	0.711792	0.476593	0.582587
LRP2BP	51.3635	-0.100053	0.254957	-0.392505	0.694685	0.773074
LAPTM4B	6182.99	-0.351314	0.0730053	-4.8121	1.49352e-06	5.53552e-06
SCN3B	88.2671	1.49769	0.210992	7.08469	1.39355e-12	9.25232e-12
ZNF442	1.98033	0.340475	0.292475	1.17954	0.238183	0.333464
PLA2G12A	1176.09	-0.992411	0.087181	-11.3802	5.24672e-30	1.02696e-28
MOG	0.935879	0.271388	0.227842	1.15216	0.249254	NA
RIOX2	628.952	-0.217908	0.101294	-2.15111	0.0314678	0.0587283
SHFL	5.78958	0.4566	0.360484	1.27207	0.203347	0.292762
ANKRD13C	792.08	-0.298533	0.0985304	-3.02959	0.00244887	0.00579535
SLIT3	183.78	0.13307	0.160162	0.831148	0.40589	0.513399
IL34	14.1779	1.85508	0.359229	4.99862	5.77433e-07	2.23947e-06
EEF1D	3862.5	-0.100747	0.103388	-0.974481	0.329818	0.43555
EPM2AIP1	761.228	-0.38989	0.10082	-3.86695	0.000110207	0.000321634
UBE2F	496.175	0.131177	0.110299	1.18928	0.234329	0.329099
THADA	1190.46	0.681706	0.0948076	7.18996	6.48085e-13	4.40794e-12
AQP7	3.77394	0.549196	0.340677	1.62242	0.104714	0.166753
STAMBP	1388.66	-0.145356	0.0801593	-1.81329	0.069787	0.11751
CAVIN2	1.89664	0.376414	0.29635	1.29507	0.195297	0.282794
EREG	2.71967	0.387426	0.316411	1.33663	0.181344	0.265854
EP300	2449.51	0.239831	0.0882564	2.7175	0.00657767	0.0142713
ERN1	240.117	-0.0731192	0.141073	-0.518348	0.604216	0.699111
FBL	26609.7	0.136044	0.0984365	1.38204	0.166959	0.248038
HLA-DOA	38.3653	1.19247	0.290321	4.11314	3.90321e-05	0.000121496
GPR17	2.2547	0.540588	0.30043	2.08953	0.0366597	0.0671274
LINC00324	9.58943	0.716104	0.367804	1.9195	0.0549212	0.0955764
MBNL1-AS1	115.582	0.627549	0.197574	3.17522	0.00149724	0.00368105
NEDD9	56.8792	0.0586641	0.245385	0.238975	0.811125	0.864294
ITGB3BP	1508.22	0.085365	0.0829365	1.02928	0.303349	0.406205
DLEU2L	16.5463	-0.0109998	0.344528	-0.0320225	0.974454	0.982995
SLC25A37	1572.45	0.0344512	0.085842	0.401344	0.688167	0.768044
KLHL24	489.89	0.609367	0.111054	5.48733	4.08045e-08	1.79147e-07
TRAK1	1050.12	-0.531878	0.0895917	-5.93591	2.92227e-09	1.43986e-08
FAM83H-AS1	3.64729	-0.133331	0.345993	-0.388862	0.697378	0.774642
ANKRD45	3.83644	-0.423908	0.347537	-1.21452	0.224549	0.317802
CCNH	1046.21	0.133523	0.0934806	1.42832	0.153199	0.230212
UBE2U	1.53525	0.176653	0.258474	0.731805	0.464288	0.570447
RPL36AL	2138.23	0.125974	0.0785978	1.60275	0.108989	0.172702
KCNJ5	18.8353	-0.822477	0.344939	-2.36912	0.0178307	0.0353069
VWF	24.6393	2.08036	0.332666	6.16108	7.22484e-10	3.77566e-09
CEP57	1041.23	-0.377895	0.0917754	-4.11739	3.8318e-05	0.000119428
NAGK	294.158	0.60716	0.129433	4.69055	2.72471e-06	9.79826e-06
PSG4	5.98499	0.114942	0.366937	0.311903	0.755114	0.819539
ADAMTS12	0.778014	-0.115148	0.214389	-0.525727	0.599078	NA
RALGPS1	359.143	0.200769	0.121532	1.65214	0.0985055	0.158441
RPGR	564.361	0.264229	0.127731	2.069	0.0385462	0.0701408
DUS3L	901.873	-0.944076	0.111792	-8.44182	3.12427e-17	2.94804e-16
DGKA	185.808	0.171415	0.1576	1.08767	0.27674	0.376582
LRMP	6.91027	0.51901	0.366846	1.45032	0.146969	0.222292
LINC01359	6.18503	0.134108	0.363973	0.375725	0.707121	0.782004
MIR3671	5.58563	0.189937	0.357767	0.546013	0.585057	0.682282
OSMR	183.864	-0.0938274	0.152736	-0.614225	0.539067	0.641612
MEGF11	392.773	-0.830493	0.152521	-5.44329	5.23058e-08	2.271e-07
FAM71F2	10.3499	1.15937	0.366662	3.1173	0.00182516	0.00441497
KCNMB3	35.0563	0.0107654	0.286319	0.0376061	0.970002	0.980562
CRYZ	685.395	0.224311	0.101751	2.20468	0.0274765	0.0521091
CFAP99	24.0781	1.48147	0.32494	4.54204	5.57134e-06	1.93088e-05
UBE2D3	4176.78	-0.327514	0.0662632	-4.94257	7.70981e-07	2.94496e-06
RGS12	356.6	0.231171	0.124168	1.86178	0.0626336	0.107097
SNRPB	14819.4	-0.243738	0.0770553	-3.16314	0.00156076	0.00382449
ENHO	223.716	0.274176	0.165797	1.65307	0.0983166	0.158204
OASL	4.90866	0.97274	0.356904	2.70473	0.00683609	0.0147852
CAV2	640.699	-2.55716	0.114964	-22.1341	1.48379e-108	3.1e-106
TEX45	44.5712	0.497597	0.263655	1.88716	0.0591388	0.101992
FSTL5	3.00907	-0.42118	0.326866	-1.31399	0.188851	0.274972
ING5	1101.25	-0.542615	0.0847727	-6.40005	1.55327e-10	8.68901e-10
CPT1C	521.102	0.734553	0.114992	6.38847	1.67551e-10	9.33747e-10
MFSD2A	346.859	-0.262717	0.123141	-2.13326	0.0329036	0.0610818
ADAM28	0.720213	0.206312	0.199056	1.0231	0.306259	NA
RRN3	673.75	0.0430443	0.154638	0.278425	0.780686	0.839613
TMEM144	205.644	-0.211728	0.153159	-1.38236	0.166862	0.247913
RFWD3	3038.75	0.0330357	0.0676578	0.488277	0.625353	0.716153
FAM186B	42.3561	0.616738	0.267755	2.30373	0.0212378	0.0413797
ITPRIP	512.565	-0.831868	0.113475	-7.3274	2.34665e-13	1.65341e-12
TMEM120A	383.102	-0.137946	0.119464	-1.15459	0.24826	0.345152
RAB40C	1055.4	0.29705	0.0861431	3.44833	0.000564075	0.00148971
SERPINE3	4.1496	0.442182	0.353233	1.276	0.201955	0.29101
TMEM176B	37.6165	1.13276	0.278724	4.05552	5.00235e-05	0.000153423
CHPF2	743.628	0.243161	0.0967751	2.5128	0.0119778	0.024602
MEF2C	338.31	0.0583338	0.12615	0.46245	0.643759	0.731095
HECTD4	2067.58	0.499139	0.0933337	5.34805	8.89073e-08	3.76075e-07
EIF4E3	431.706	-1.3787	0.119571	-11.5115	1.15494e-30	2.33184e-29
PKN3	2368.01	-0.859603	0.0724359	-11.8658	1.78135e-32	3.9583e-31
PDE9A	852.822	-0.764284	0.118603	-6.44227	1.17703e-10	6.64618e-10
PCID2	1757.81	-0.719628	0.0804881	-8.93986	3.89671e-19	4.13348e-18
C19orf71	89.855	0.268463	0.200732	1.33789	0.180933	0.265393
PDIA4	2910.08	-1.07234	0.0964474	-11.1169	1.03858e-28	1.90482e-27
APLP2	4830.74	-1.11311	0.0733921	-15.1655	5.98829e-52	2.99742e-50
FIP1L1	1288.6	0.301963	0.0997545	3.02689	0.00247081	0.00584223
ITPR1	583.776	-1.27323	0.110558	-11.5055	1.23822e-30	2.49474e-29
SNAPC5	534.315	0.474703	0.107608	4.41113	1.02831e-05	3.43741e-05
UTRN	2067.17	0.478372	0.110174	4.34219	1.41067e-05	4.63893e-05
REEP5	1436.2	-1.03825	0.0798574	-12.998	1.25625e-38	3.67525e-37
BDNF-AS	89.253	1.56054	0.209037	7.44746	9.51532e-14	6.89905e-13
DHX9	8213.9	-0.125934	0.0621928	-2.0249	0.042878	0.0771322
ADAM32	2.0267	-0.156539	0.286818	-0.564907	0.572137	0.670633
GNG12-AS1	26.7197	0.101591	0.305159	0.332742	0.739329	0.806735
CD46	2146.19	-1.06159	0.0877394	-12.0977	1.08599e-33	2.54871e-32
DEPDC1-AS1	1.02039	0.181511	0.225387	0.751348	0.452443	NA
CEP104	1151.23	-0.419585	0.0849491	-4.93881	7.86001e-07	2.99994e-06
ACTG1	73907.3	0.520319	0.0625188	8.3226	8.60574e-17	7.82825e-16
ARNTL	211.242	0.552125	0.15488	3.56404	0.000365195	0.000992424
LRRFIP1	1311.57	-1.75085	0.0882552	-19.8225	1.90234e-87	2.55698e-85
MECOM	345.831	-0.635232	0.126936	-5.00236	5.66315e-07	2.19902e-06
PIN1P1	0.227731	0.0428765	0.130272	0.402304	0.68746	NA
RHOBTB1	504.131	-0.625646	0.109294	-5.7224	1.0503e-08	4.90593e-08
AFDN	3378.36	-0.333058	0.0692397	-4.81017	1.50805e-06	5.58287e-06
CYHR1	698.616	-0.227933	0.0987068	-2.30908	0.0209393	0.0408589
CDAN1	501.239	-0.309821	0.1065	-2.90868	0.00362963	0.00830637
PISD	858.527	-0.0727661	0.0914346	-0.795817	0.426138	0.534299
HFE	41.7196	0.895467	0.293681	3.04024	0.00236388	0.00561218
TRIP12	4694.01	0.193722	0.0671649	2.88426	0.00392331	0.00891898
BEND5	68.3246	0.256422	0.22979	1.11509	0.264812	0.363646
NOP14	2641.99	-1.08803	0.0977764	-11.1261	9.36673e-29	1.72285e-27
SUPT3H	352.417	-0.130229	0.122583	-1.06227	0.288113	0.389467
CORO7	69.2168	0.529257	0.251434	2.11045	0.03482	0.0641928
ZNF222	432.047	0.701551	0.116611	6.01613	1.78634e-09	9.00005e-09
TIAL1	3293.84	-0.123243	0.0704702	-1.74887	0.0803133	0.132963
MTCH1	4666.19	-0.311031	0.0684869	-4.54142	5.5877e-06	1.93585e-05
CCNJ	542.827	-1.31977	0.123696	-10.6575	1.60781e-26	2.62117e-25
ABCA9	1.54738	0.358233	0.263734	1.6962	0.0898484	0.14664
ZRANB2-AS1	80.4268	-0.238607	0.219803	-1.08491	0.277961	0.37803
ZRANB2-AS2	11.217	0.0426746	0.362775	0.116689	0.907106	0.936234
ASAH2B	164.189	-0.468342	0.221315	-2.11715	0.0342474	0.0632768
FPGT-TNNI3K	0.565754	-0.0605453	0.177001	-0.299527	0.764538	NA
HJV	0.757906	-0.0855844	0.201885	-0.437082	0.662052	NA
TYW3	1385.54	0.905158	0.10729	8.43657	3.26782e-17	3.07595e-16
HNRNPH1	7668.14	-0.785086	0.0629154	-12.4781	9.82784e-36	2.53558e-34
CPT1B	12.476	-0.632916	0.363176	-1.71852	0.0857014	0.140828
VGF	139.85	-0.139327	0.17294	-0.805374	0.420604	0.528982
VEGFA	1520.08	-1.64492	0.0948174	-17.3384	2.414e-67	1.85598e-65
CSRP3	0.696744	-0.0733946	0.194217	-0.366871	0.713715	NA
WASF1	1529.39	-0.238411	0.0845481	-2.8197	0.00480684	0.0107059
ACER3	696.15	0.107847	0.0988296	1.0913	0.275143	0.374886
SSX2IP	1525.79	-0.327529	0.0846125	-3.8708	0.000108477	0.000317019
RSBN1	619.218	0.000264948	0.0975076	0.00271718	0.997832	0.99843
DLSTP1	76.6773	0.72811	0.26658	2.74121	0.0061213	0.0133565
UBR7	390.059	-1.23515	0.135362	-9.1138	7.95488e-20	8.84331e-19
SNORD45A	13.7327	-0.144364	0.352213	-0.40883	0.682664	0.763649
SNORD45B	13.5985	-0.515823	0.359312	-1.41976	0.155677	0.233316
ST3GAL5	167.026	-1.10813	0.168386	-6.56167	5.321e-11	3.09455e-10
CFLAR	591.287	0.133286	0.102387	1.30187	0.192962	0.280087
ARAF	1664.37	0.232174	0.0860709	2.6974	0.00698823	0.0150838
UBE2L6	406.443	1.08203	0.117422	9.21373	3.14973e-20	3.56543e-19
MCF2	14.3979	0.93919	0.352645	2.66126	0.00778482	0.0166313
CSF1	249.271	0.359752	0.144576	2.48856	0.0128261	0.0261877
OSBP2	278.937	1.06702	0.141342	7.54583	4.49418e-14	3.33781e-13
SAA2	0.768505	0.179939	0.212763	0.758473	0.448168	NA
TCP1	9752.52	-0.0713756	0.0822002	-0.868308	0.385226	0.493143
ANO10	342.532	0.0634067	0.124417	0.509582	0.610344	0.704041
MLLT3	822.304	0.0353637	0.0946114	0.373793	0.708558	0.782803
ANKDD1A	41.8617	0.3423	0.271475	1.26106	0.207287	0.297434
HINT2	542.608	-0.758869	0.121832	-6.22614	4.78081e-10	2.54126e-09
CRB3	26.7723	1.43695	0.314781	4.53452	5.77336e-06	1.99622e-05
MIGA1	454.972	0.0129013	0.131651	0.0980096	0.921925	0.947003
SLC44A1	1063.88	-0.380773	0.0842714	-4.51812	6.239e-06	2.14641e-05
PREB	1572.26	-0.257067	0.084916	-3.02718	0.0024685	0.00583821
ARHGEF7	3297.66	0.708952	0.0698824	10.1448	3.49649e-24	5.06069e-23
POU4F1	593.322	-0.507502	0.10879	-4.66381	3.10402e-06	1.11021e-05
TVP23B	627.067	0.265654	0.107047	2.4819	0.0130684	0.0266144
KLK4	8.45195	-0.33467	0.368823	-0.900151	0.36804	0.475762
EXOC3-AS1	138.556	-0.228903	0.178957	-1.27848	0.20108	0.289938
GHRL	7.40265	-0.0907667	0.368822	-0.245407	0.806141	0.860777
SLC4A7	503.997	-1.84024	0.119462	-15.3649	2.81601e-53	1.47484e-51
HOXC9	548.182	0.0314778	0.138588	0.227079	0.820362	0.870785
TUBD1	331.39	1.0634	0.140886	7.54831	4.40942e-14	3.2774e-13
MBD1	1886.74	0.190525	0.076612	2.48691	0.0128857	0.0262981
KRIT1	499.837	-0.342947	0.116287	-2.94898	0.00318821	0.00736014
CHCHD10	697.272	-0.0716155	0.100597	-0.711934	0.476506	0.582517
FLYWCH1	1651.68	0.237477	0.0805062	2.94976	0.00318018	0.00734336
IFI44	4.43778	0.509342	0.354386	1.43552	0.15114	0.227532
KRT80	13.2195	0.478537	0.358789	1.34431	0.17885	0.262919
HDDC3	949.082	-0.422733	0.0892199	-4.73776	2.16098e-06	7.85034e-06
TMEM17	78.8223	0.245317	0.219392	1.1187	0.263266	0.361859
VAPB	2745.15	0.136526	0.073031	1.86942	0.0615641	0.105626
PRKCB	654.233	0.0592795	0.0963119	0.61549	0.538231	0.640737
ERCC4	518.139	-0.411831	0.105935	-3.88681	0.000101568	0.00029828
TPD52L2	1802.55	-0.455585	0.0836134	-5.4484	5.08254e-08	2.21021e-07
TMEM225B	200.52	0.422138	0.146283	2.88603	0.00390132	0.00887528
FGF1	5.82246	0.185537	0.359334	0.515173	0.606432	0.701016
OPRM1	0.0724327	-0.0132688	0.130247	-0.0954819	0.923932	NA
RPS9	13171.8	0.0463752	0.0901684	0.51432	0.607028	0.701478
CLNS1A	2199.9	-1.9537	0.0775249	-25.1854	5.7886e-140	2.71372e-137
PDZD4	559.238	0.143032	0.107631	1.32883	0.183905	0.268857
NONO	28808.4	0.393319	0.063459	6.198	5.71864e-10	3.01641e-09
KLK14	15.4428	0.649387	0.346904	1.87872	0.0602829	0.103798
TNFAIP8L3	54.8019	-0.135329	0.265067	-0.509612	0.610323	0.704041
SLC25A18	20.6231	0.996975	0.332048	2.97998	0.00288266	0.00672097
LINC01725	3.6959	0.546032	0.347137	1.57065	0.116263	0.18232
LOC101927560	1.61565	-0.0845103	0.2807	-0.30463	0.760648	0.823778
AGAP2	119.783	-0.170154	0.188815	-0.900646	0.367777	0.475485
BCR	1997.05	0.227074	0.0720934	3.14974	0.00163417	0.00399115
CEACAM21	1.66817	0.424103	0.277102	1.5336	0.125129	0.193913
PDCD6	1087.75	-0.213022	0.106797	-1.99446	0.0461017	0.0820938
POTEI	0.897965	0.14428	0.210555	0.837193	0.402484	NA
CDK19	423.027	-0.180426	0.115966	-1.55575	0.119768	0.186947
MORN1	287.606	-0.474371	0.130498	-3.63361	0.000279488	0.000770849
SAMD13	74.7979	0.3654	0.221476	1.64923	0.099101	0.159239
ARL6IP1	4123.19	-0.692375	0.065288	-10.6045	2.83927e-26	4.57448e-25
FAM13A	452.053	-0.206529	0.116475	-1.77315	0.0762043	0.126893
CHMP3	27.3274	-0.412498	0.33684	-1.21446	0.224572	0.31781
DMBT1	1.46612	0.221248	0.265112	0.845854	0.397634	0.505552
LINC01461	60.2065	0.32092	0.245453	1.31005	0.190178	0.276652
ZNF44	140.106	0.114024	0.170816	0.66768	0.504338	0.608683
UCHL5	1297.96	-1.4661	0.0919173	-15.9416	3.26009e-57	1.85941e-55
ALDH1A2	3831.86	-0.266931	0.0889898	-2.9995	0.00270427	0.00634474
VAX2	50.2856	-0.930496	0.268693	-3.43934	0.000583145	0.00153732
TXN2	2305.57	0.186549	0.072956	2.55704	0.0105568	0.0219555
LRRC6	4.06443	0.66766	0.34908	1.93327	0.0532031	0.0930158
OSCAR	3.43896	0.171975	0.342282	0.514037	0.607226	0.701642
EXOC2	2093.46	0.256045	0.0789275	3.24404	0.00117847	0.00294671
ZBED6CL	294.809	0.645393	0.137456	4.69555	2.65889e-06	9.57229e-06
KIF13A	735.2	0.000436442	0.0924803	0.00471931	0.996235	0.99774
KYAT3	823.065	0.167181	0.102691	1.628	0.103525	0.165091
LOC646626	3.98304	0.319254	0.348694	0.921597	0.356739	0.463867
CSRP1	115.367	0.229759	0.187308	1.22677	0.219909	0.312245
ZNHIT6	868.241	-0.392097	0.0902578	-4.34379	1.40044e-05	4.60842e-05
IL11RA	409.056	1.36122	0.127961	10.635	2.04838e-26	3.32252e-25
COL24A1	73.4993	1.30996	0.232019	5.64172	1.68364e-08	7.67766e-08
SPATA33	206.039	-0.266952	0.155614	-1.71465	0.0864095	0.141846
AP1S3	404.521	-1.25227	0.12058	-10.3711	3.35616e-25	5.16071e-24
TYW5	238.373	-0.362121	0.14289	-2.53374	0.0112854	0.0233219
BET1	628.294	-0.880657	0.104322	-8.43794	3.22966e-17	3.043e-16
GPR1	19.7383	-0.789774	0.335046	-2.33757	0.0194095	0.038107
KRT78	1.49737	-0.204434	0.276527	-0.746618	0.455294	0.56202
GSAP	7.02096	0.991597	0.367616	2.64881	0.0080775	0.017205
LYG1	22.1122	0.618661	0.325535	1.89558	0.0580158	0.100326
PRPF4B	2545.47	-0.336747	0.0750696	-4.48571	7.26705e-06	2.47659e-05
RCBTB1	1223.21	0.80493	0.0841325	9.56698	1.10073e-21	1.37117e-20
TAF4	368.862	-0.663301	0.126888	-5.22559	1.73603e-07	7.11627e-07
PLA2G6	370.802	-0.608364	0.139503	-4.35982	1.30167e-05	4.29739e-05
ERC1	1755.52	0.478151	0.0770605	6.20488	5.4739e-10	2.89208e-09
SAE1	8777.66	-0.273677	0.069129	-3.95891	7.52924e-05	0.000226054
KIAA0825	17.0762	0.322431	0.341367	0.946003	0.344147	0.450419
C1orf112	957.63	0.603398	0.0906623	6.6553	2.82715e-11	1.68081e-10
CLCA4-AS1	19.6142	-0.50564	0.331815	-1.51606	0.129504	0.199647
CLCA3P	0.337118	-0.0676645	0.15104	-0.433398	0.664726	NA
GSTM2	46.7076	1.17295	0.282006	4.16951	3.05256e-05	9.6407e-05
DERL3	149.496	-0.831194	0.190226	-4.36394	1.27741e-05	4.22091e-05
CTU2	562.362	0.260593	0.122313	2.13028	0.0331486	0.061483
RIPK1	271.958	0.23911	0.133341	1.79318	0.0729449	0.122196
LINC01140	13.7697	-0.170812	0.355022	-0.479646	0.631479	0.721235
ECI2	1504.33	-0.812797	0.115305	-7.04779	1.81787e-12	1.19416e-11
LINC01364	1.09659	-0.191895	0.231826	-0.86279	0.388253	0.496052
PKN2-AS1	1.53609	-0.0968562	0.278053	-0.342709	0.731818	0.800396
MUC20	11.6973	0.954205	0.364579	2.65324	0.00797228	0.0170053
SUPT20H	1748.52	0.579419	0.0762967	7.59432	3.09411e-14	2.32312e-13
ITPK1	378.612	-0.310368	0.122425	-2.53461	0.0112572	0.0232685
NRXN1	0.228469	-0.0183462	0.13029	-0.175044	0.861045	NA
CCDC14	1530.92	-0.215613	0.0891874	-2.41755	0.0156255	0.0313603
CEACAM1	29.9128	1.27927	0.307892	4.14025	3.46928e-05	0.000108711
PEMT	1099.7	-0.0809771	0.0876502	-0.923856	0.355561	0.462586
TMEM218	388.137	0.447996	0.123741	3.6207	0.000293806	0.000808828
GBP3	2.42454	0.270596	0.311306	0.846091	0.397502	0.505454
ORC5	1508.46	0.418095	0.0802307	5.21112	1.87702e-07	7.67132e-07
ROBO3	305.557	0.444864	0.127982	3.47624	0.0005085	0.00135278
TTC7A	432.653	0.719322	0.112257	6.40746	1.47967e-10	8.29417e-10
TRIM68	331.519	0.528179	0.122616	4.30807	1.64689e-05	5.36831e-05
LOC729930	1.14897	0.0746217	0.223751	0.359847	0.718962	0.79097
GBP6	0.4562	0.0135136	0.163296	0.10294	0.918011	NA
TTC21A	95.7149	1.11671	0.206617	5.39797	6.73999e-08	2.89173e-07
GBP1P1	2.92323	0.0520701	0.33295	0.156979	0.875261	0.913074
LRRC8C-DT	9.72	-0.16527	0.366548	-0.449077	0.653376	0.738868
CES2	939.966	0.227453	0.0891787	2.55062	0.010753	0.0223201
ACSL1	1135.43	-0.810591	0.0982063	-8.2522	1.55507e-16	1.38636e-15
GEMIN8P4	123.717	-0.261923	0.180938	-1.4469	0.147924	0.223403
ZBTB25	244.941	-0.398435	0.139545	-2.85396	0.00431779	0.00972261
DECR2	211.865	0.469736	0.159947	2.93817	0.00330152	0.0075984
VTRNA1-1	0.445029	-0.0176865	0.164212	-0.0916933	0.926942	NA
LINC01763	7.49294	0.650447	0.368821	1.78408	0.0744104	0.124315
ZNF644	1589.6	0.457661	0.0920358	4.97262	6.60554e-07	2.54592e-06
TMEM14A	524.251	0.625226	0.108917	5.73989	9.47388e-09	4.44248e-08
MRPL42	3271.21	-0.0349479	0.0684251	-0.510745	0.609529	0.703525
RNF121	380.841	0.0776371	0.12091	0.6421	0.520808	0.624288
FBXW7	524.103	0.599333	0.113617	5.27457	1.33069e-07	5.5278e-07
CYFIP1	2645.93	-0.963971	0.079109	-12.1842	3.77444e-34	8.98991e-33
SMIM30	1386.66	-0.372342	0.0970048	-3.83805	0.000124016	0.00035937
HHLA3	474.197	1.36315	0.12135	11.2267	3.01653e-29	5.69555e-28
TJAP1	1327.36	0.597065	0.0848321	7.03839	1.94471e-12	1.27487e-11
TDRKH	566.141	0.577645	0.101801	5.67411	1.3941e-08	6.43207e-08
ZBTB14	325.432	-0.506493	0.130683	-3.87412	0.000107009	0.000313042
GAS2	7.84445	-0.111504	0.368782	-0.300477	0.763813	0.826565
SLC6A8	2456.5	-1.46424	0.0736678	-19.8708	7.28774e-88	9.86462e-86
ZFAT	382.829	0.257341	0.123827	2.07809	0.0377007	0.068778
SYK	607.662	-0.371807	0.105425	-3.52622	0.000421529	0.00113508
ABCG2	96.3371	0.526975	0.197008	2.67579	0.00745528	0.0159788
NDST2	926.087	0.314424	0.0899379	3.49608	0.000472141	0.0012627
SAMD8	794.253	-0.607669	0.0981696	-6.18891	6.05807e-10	3.1902e-09
ZFP1	275.019	-0.869619	0.152398	-5.7018	1.1855e-08	5.51066e-08
IKBIP	1081.54	0.17945	0.0858931	2.08922	0.0366882	0.0671667
C9orf85	239.638	0.111967	0.139954	0.800039	0.423688	0.532025
IGSF6	8.22496	-0.0666772	0.36862	-0.180598	0.856683	0.89911
TMEM270	3.10589	0.261408	0.327902	0.826246	0.408665	0.516181
ELMOD2	645.552	-0.718119	0.10273	-6.98808	2.78676e-12	1.8029e-11
PRG4	3.94209	-0.0247491	0.347761	-0.0700198	0.944178	0.962812
IL13	1.82333	0.236208	0.277874	0.901535	0.367304	0.475054
MRPS18C	438.465	0.0994897	0.146654	0.678216	0.497635	0.602295
DLGAP4	623.728	0.314754	0.105365	2.9873	0.00281454	0.00657733
CEP112	256.674	-0.309196	0.147173	-2.10063	0.0356738	0.0655783
SIGLEC9	0.922106	0.149033	0.212033	0.861887	0.38875	NA
BCHE	10.678	-0.510595	0.365088	-1.39082	0.164281	0.244589
DIPK1A	412.496	-0.151534	0.117213	-1.29273	0.196103	0.283747
SNORD21	5.02339	-0.259743	0.360125	-0.714563	0.474879	0.580972
SNORA66	15.2819	-0.160108	0.353874	-0.454331	0.649591	0.735965
NPIPB5	162.294	0.235236	0.363439	0.649764	0.515845	0.619613
ABL2	1487.33	0.071917	0.0789095	0.911382	0.362094	0.469718
AURKAIP1	2462.1	-0.680816	0.104012	-6.54499	5.94986e-11	3.43947e-10
NCAPH	2123.78	0.147667	0.0818269	1.80461	0.071136	0.11952
ZNF445	630.921	-0.633909	0.103814	-6.10493	1.02845e-09	5.2827e-09
PROM2	14.9022	0.186597	0.357492	0.528839	0.596917	0.692584
TMEM74B	344.779	-0.0495648	0.128142	-0.386786	0.698915	0.776002
SIRPB1	5.18726	0.221638	0.339702	0.684258	0.493812	0.598648
PPIF	5791.51	-0.519852	0.0890072	-5.8404	5.20754e-09	2.50361e-08
TSPAN1	20.0759	1.38535	0.335835	4.08937	4.32549e-05	0.000133795
SLC26A8	2.54193	0.417182	0.318596	1.35904	0.174133	0.257047
CCDC18-AS1	314.253	0.496231	0.125505	3.95425	7.67748e-05	0.000230217
ASB7	632.654	0.269765	0.111046	2.42911	0.015136	0.0304536
GEMIN7	400.908	-0.393505	0.161232	-2.43944	0.0147102	0.0296627
MORF4L1	4681.93	-0.0266672	0.0660491	-0.40375	0.686396	0.766513
PAX7	1.29638	0.389211	0.236752	1.98775	0.0468397	0.0832075
THEM6	1383.86	-0.684797	0.0841379	-8.13797	4.01966e-16	3.49443e-15
NIPA2	1094.53	-0.682264	0.11113	-6.13803	8.35503e-10	4.3333e-09
DIO1	13.4406	1.62738	0.362686	4.49076	7.09689e-06	2.42118e-05
PLPP4	105.865	-0.375811	0.189913	-1.97725	0.0480133	0.0850251
MYEOV	20.929	1.87913	0.336159	5.49011	4.01694e-08	1.7651e-07
CEMIP	61.3899	0.430069	0.233047	1.84519	0.0650102	0.110571
ST3GAL6	195.931	-0.818804	0.156965	-5.209	1.89859e-07	7.75451e-07
FGGY	86.3034	0.823655	0.220282	3.73737	0.000185954	0.000526471
MEF2B	0.239807	0.0310807	0.133175	0.242824	0.808141	NA
EIF4E1B	6.83985	0.833475	0.367877	2.23655	0.0253156	0.0484219
TRIP10	648.275	-0.462626	0.0997297	-4.63807	3.51678e-06	1.24923e-05
EZR	4657.55	-0.640587	0.0641977	-9.97806	1.90147e-23	2.63695e-22
CPSF3	1525.4	-0.767106	0.0786707	-9.74946	1.85458e-22	2.42991e-21
FBXW11	1846.86	-0.762888	0.0862352	-8.84551	9.11139e-19	9.40548e-18
AP2A2	1271.46	0.0240111	0.108142	0.222048	0.824276	0.873739
ZNF160	396.751	0.00468034	0.119719	0.0390979	0.968812	0.979617
PUS10	92.2719	-0.47546	0.21321	-2.22891	0.02582	0.0492935
UBE2V1	104.964	0.548508	0.230022	2.38039	0.0172942	0.034372
CNIH3	318.195	-0.642422	0.142061	-4.51912	6.2098e-06	2.13789e-05
NUDT16L1	628.468	-0.266289	0.103562	-2.57117	0.0101357	0.0211529
SLC44A3	101.985	0.341507	0.210462	1.62147	0.104918	0.16705
CTC1	440.321	-0.074453	0.120865	-0.616052	0.53786	0.640494
LOC729970	305.783	0.0361829	0.154717	0.233786	0.815151	0.867121
LOC101928118	6.99979	0.845614	0.365949	2.36485	0.0180373	0.0356352
JAKMIP1	167.087	-0.964514	0.181452	-5.30324	1.13764e-07	4.76084e-07
LINC02764	2.08902	0.57652	0.294897	2.04087	0.0412634	0.0745137
CLASP2	1456.61	-0.0610017	0.0790308	-0.771863	0.440196	0.547673
TBC1D2B	1294.99	0.939103	0.0838751	11.196	4.26461e-29	8.02841e-28
RPS6	46692.3	0.279403	0.0719548	3.88302	0.000103165	0.000302601
USP2	147.801	0.520188	0.174475	2.98111	0.00287205	0.00670029
PTBP2	697.517	-0.383151	0.105554	-3.62953	0.000283941	0.00078268
FSTL4	354.042	-0.880148	0.129063	-6.81425	9.47547e-12	5.85621e-11
ZNF224	599.2	0.207639	0.101785	2.04001	0.0413491	0.0746614
ALDH18A1	4488.33	-1.62906	0.0718863	-22.6574	1.17833e-113	2.72876e-111
SYDE1	917.397	0.2054	0.0926043	2.218	0.0265545	0.0505424
DEPDC7	235.153	0.664057	0.153983	4.3141	1.60254e-05	5.23583e-05
NT5C2	686.214	0.300716	0.110939	2.71048	0.00671855	0.0145523
ICA1	186.021	-0.1036	0.159565	-0.649171	0.516228	0.619996
TEAD2	628.557	0.00984891	0.0999176	0.0985691	0.92148	0.946901
ANXA7	2525.74	0.429195	0.0760846	5.64096	1.69109e-08	7.70794e-08
FGL1	1.10488	0.189881	0.241761	0.74173	0.458251	0.564963
TRMT13	634.737	-0.0284762	0.0997508	-0.285485	0.775273	0.835044
LRRC39	42.5873	0.195244	0.273395	0.71608	0.473942	0.580047
ARFIP1	474.334	-0.954274	0.115228	-8.27564	1.27771e-16	1.14654e-15
TUBGCP4	1603.43	-0.463809	0.081307	-5.70403	1.1701e-08	5.4417e-08
RTCA-AS1	27.048	-0.305892	0.315363	-0.96909	0.3325	0.437979
CACNB4	385.038	-0.8104	0.126233	-6.41649	1.39454e-10	7.83524e-10
SGCA	5.33877	0.209107	0.363284	0.580838	0.56135	0.661094
BROX	1028.19	0.319594	0.112192	2.84888	0.00438741	0.00987129
CLK3	1362.27	-0.302869	0.0917795	-3.29975	0.000967696	0.00245157
HLA-DMB	126.792	1.34687	0.199155	6.76299	1.35177e-11	8.26412e-11
KTN1	2030.44	0.217377	0.111667	1.94661	0.0515816	0.0905391
TAOK1	2465.9	-0.0196836	0.0856689	-0.229768	0.818272	0.869415
CCDC92	96.8082	-0.642087	0.216286	-2.96182	0.00305827	0.00709426
MKRN2	1765.31	0.0716086	0.0792597	0.903461	0.366281	0.47403
FAM219B	565.823	-0.356568	0.101473	-3.5135	0.000442245	0.00118721
NDUFS2	4223.32	0.320552	0.0746286	4.29527	1.74482e-05	5.6641e-05
LDLRAD4	161.738	-1.36686	0.16911	-8.04696	8.48725e-16	7.15498e-15
EXTL2	570.071	-0.412646	0.109563	-3.76587	0.000165971	0.000473031
DYNC2H1	1463.54	0.214876	0.126387	1.70012	0.0891079	0.14561
EEFSEC	682.603	0.212359	0.102012	2.08162	0.0373771	0.0682589
LOC102606465	194.912	0.755299	0.159121	4.74699	2.06471e-06	7.52623e-06
LOC101928370	9.25986	-0.831884	0.368642	-2.22709	0.0259414	0.0495122
ELOC	1481.11	0.156281	0.0899814	1.73686	0.0824127	0.136017
SPIN4	222.298	-1.74986	0.156919	-11.091	1.38759e-28	2.52804e-27
TTC23L	18.8374	-0.13139	0.342198	-0.382606	0.702012	0.778111
RANBP3L	16.764	0.296123	0.347234	0.85214	0.394137	0.501901
ECD	1103.19	0.141406	0.0835383	1.69273	0.090507	0.147552
THRB	369.222	-1.31095	0.126798	-10.3222	5.59377e-25	8.51964e-24
SERPINA3	0.345954	-0.0689107	0.152368	-0.437573	0.661696	NA
CD69	1.1369	0.0710156	0.244956	0.306254	0.759411	0.822763
SMAD5	3125.98	0.12783	0.0838299	1.5249	0.127283	0.196793
CCIN	4.31504	-0.0592599	0.349616	-0.17198	0.863453	0.904093
SMAD3	1183.83	-0.651484	0.0829168	-7.85604	3.96467e-15	3.20189e-14
KIAA0040	614.118	-0.35342	0.102528	-3.44666	0.000567556	0.00149791
HSD3B7	207.9	1.83613	0.1557	11.7683	5.68723e-32	1.23799e-30
ADD1	1751.92	-1.41138	0.0947124	-14.8963	3.48548e-50	1.63568e-48
WSCD2	1.59644	-0.112789	0.287021	-0.387298	0.698536	0.775653
F2	1.19983	0.317995	0.248682	1.25994	0.20769	0.297912
CRYBB2	2.06395	0.192701	0.30612	0.63253	0.527041	0.630187
C20orf203	16.6967	-0.522907	0.344599	-1.50862	0.131396	0.202126
SPATA46	3.02391	0.123514	0.331722	0.36884	0.712247	0.785749
OLFML1	1.90875	0.0406313	0.293832	0.133008	0.894187	0.927082
NRROS	20.9349	0.620328	0.328928	1.88126	0.0599367	0.103248
STIMATE	358.973	0.273806	0.123474	2.21736	0.0265988	0.0506044
ZNF773	317.249	-0.228782	0.139888	-1.6353	0.101985	0.163002
ZNF699	89.0632	-0.474161	0.205308	-2.30722	0.0210425	0.0410368
PEAK3	2.81041	-0.160927	0.320167	-0.508545	0.611071	0.704752
TEX9	150.559	0.0264177	0.166174	0.15897	0.873692	0.911982
LOC101928436	0.720951	0.0747412	0.205664	0.39866	0.690144	NA
CLIC1	2183.93	0.157322	0.102085	1.54116	0.123277	0.191452
GAA	1955.01	-0.214779	0.0747843	-2.87195	0.0040795	0.0092467
ACTG1P4	5.58724	0.177691	0.362431	0.501903	0.615736	0.708559
AKR1C3	3.38205	0.615513	0.330123	1.98014	0.0476878	0.0845266
ALPK1	286.187	1.00386	0.129702	7.73851	1.00591e-14	7.87517e-14
TIMP4	0.733093	0.181772	0.20023	0.837899	0.402087	NA
ABT1	2025.31	0.120477	0.0739216	1.62981	0.103141	0.164562
PDCD6IP	3334.46	0.327349	0.0759039	4.31275	1.61236e-05	5.26612e-05
GALNT12	333.016	-0.448536	0.133774	-3.35171	0.000803145	0.00206224
LOC100129138	1.07021	0.0738683	0.240494	0.303226	0.761717	0.824779
EDA2R	371.78	1.05818	0.141273	7.49092	6.8395e-14	5.02027e-13
EML2	980.001	-0.161162	0.0904544	-1.78163	0.0748098	0.124874
MEMO1	497.994	-0.0324337	0.131536	-0.246621	0.805202	0.859965
ETFBKMT	46.9872	0.123516	0.259587	0.47548	0.634445	0.723375
SF1	4401.52	-0.797916	0.0680371	-11.7271	9.25883e-32	1.98842e-30
TBC1D23	954.064	0.433363	0.112661	3.84692	0.000119611	0.000347287
CEP97	420.682	-0.222643	0.130229	-1.70979	0.0873047	0.143122
TRIM17	19.4521	0.409985	0.336972	1.22416	0.220892	0.313456
PDLIM5	1759.36	0.265788	0.0769518	3.45396	0.00055241	0.00146151
BTF3	23055.7	0.23625	0.0598548	3.94705	7.91201e-05	0.000236622
GPAT3	314.515	-1.41062	0.143036	-9.8394	7.61639e-23	1.01875e-21
CCNT2	692.623	-0.265404	0.0989373	-2.68239	0.00730981	0.0157091
RPUSD1	1316.49	-0.482482	0.0838745	-5.75211	8.8138e-09	4.14307e-08
PPFIBP2	145.104	1.14959	0.176283	6.51666	7.18883e-11	4.1259e-10
RPL35A	17264.7	0.159888	0.100722	1.5874	0.112422	0.177308
RPL34	11094.2	0.354722	0.0832301	4.26191	2.02684e-05	6.54315e-05
ACTN3	5.92308	0.6844	0.36556	1.90987	0.0561494	0.0973963
ASIC2	1.88466	0.294202	0.284809	0.987146	0.323571	0.429069
CENPP	221.879	-0.247453	0.155314	-1.59246	0.111282	0.175756
SNX10	419.068	-0.779907	0.139399	-5.59142	2.25217e-08	1.01332e-07
JUND	1888.74	-0.117709	0.21216	-0.554766	0.579055	0.676761
VARS2	1875.9	0.0734778	0.103083	0.712837	0.475947	0.582019
HDAC11	238.449	-0.594443	0.140015	-4.24294	2.20611e-05	7.08381e-05
ARIH2	2961.76	-0.581901	0.0722878	-8.04952	8.31201e-16	7.0134e-15
PCF11	844.839	-0.0311999	0.093313	-0.334354	0.738112	0.805911
PIK3R3	83.4185	0.165523	0.211757	0.781353	0.434595	0.54232
NDUFAF6	844.206	0.861028	0.0902602	9.53918	1.43965e-21	1.78181e-20
H3-2	1.93285	0.35376	0.298198	1.19413	0.232428	0.32681
HDGFL2	2277.57	-2.13699	0.109356	-19.5281	6.33368e-85	7.90518e-83
SCARNA2	7.09181	-0.325832	0.368029	-0.88754	0.374788	0.482208
TDRD6	98.6781	0.116311	0.209231	0.556004	0.578208	0.676059
TP63	0.564111	0.0774464	0.174868	0.418334	0.675703	NA
ZNF780A	601.574	0.0435588	0.108987	0.399676	0.689395	0.769013
ACP6	903.294	-0.00699776	0.100366	-0.0697184	0.944418	0.962903
NT5E	16.4133	0.50651	0.34385	1.47484	0.140257	0.213585
DAB2IP	1292.27	0.886468	0.0864113	10.2585	1.08332e-24	1.61917e-23
KIAA1324	20.034	1.2693	0.33224	3.79384	0.000148336	0.000425737
GLYCTK	180.081	0.0142185	0.165318	0.0860349	0.931439	0.953971
CLEC4M	0.300164	0.0234952	0.143959	0.15715	0.875127	NA
PPP2R5C	3291.71	0.485359	0.0717599	6.76358	1.34622e-11	8.2328e-11
GFI1	621.175	0.0122567	0.098753	0.124113	0.901226	0.932117
PFN1	16497.4	-0.546391	0.0638432	-8.55827	1.14573e-17	1.10609e-16
ENPP3	69.3358	1.134	0.229685	4.92685	8.35678e-07	3.1826e-06
KIF16B	320.881	-0.233387	0.124893	-1.86832	0.0617179	0.105823
PHTF1	684.629	0.438666	0.0970344	4.5207	6.16346e-06	2.1227e-05
IGFLR1	264.78	-0.282162	0.136553	-2.06607	0.0388223	0.0705897
RC3H1	531.962	0.094448	0.107939	0.875055	0.381544	0.489204
MOV10	2287.35	-0.130447	0.0735129	-1.77444	0.0759897	0.126579
NSD1	3987.1	0.0024484	0.0754607	0.032446	0.974116	0.98286
PPP1R13B	805.191	0.482163	0.0928197	5.19452	2.05254e-07	8.35314e-07
PGAP6	1357.62	0.238939	0.0806121	2.96412	0.00303552	0.0070466
PPP1R35	1087.85	-0.753338	0.0932159	-8.0799	6.48184e-16	5.5225e-15
MRGPRF	1.7623	0.561438	0.27942	2.25695	0.0240112	0.0462028
AOC1	2.18553	0.422736	0.307248	1.39208	0.163899	0.244133
NTAN1	422.831	0.0295596	0.116122	0.254582	0.799046	0.854768
RNF133	1.32762	-0.0119176	0.257525	-0.0462756	0.963091	0.975782
SLC25A26	566.056	0.473528	0.108485	4.36461	1.27352e-05	4.2088e-05
TAC4	5.08845	0.273374	0.360542	0.774274	0.438769	0.546343
VDAC2	2736.75	-1.75564	0.0939352	-18.6838	6.71263e-78	6.89965e-76
LRRN1	4.11416	0.0497197	0.351652	0.140509	0.888258	0.922727
AFAP1	398.573	-0.910885	0.12112	-7.51494	5.69378e-14	4.19955e-13
RBM4	1283.67	-0.116954	0.0980205	-1.19309	0.232833	0.32726
C11orf80	192.266	0.421333	0.155138	2.71615	0.00660452	0.0143247
ZSCAN2	332.432	0.741149	0.128511	5.7659	8.12247e-09	3.83121e-08
MORN3	42.3877	-0.208408	0.267017	-0.780144	0.435306	0.543031
IFT80	4.10465	0.250349	0.350674	0.702237	0.482531	0.588386
ABHD17B	408.163	-1.45057	0.126889	-11.41	3.72654e-30	7.3314e-29
TCTN3	1336.62	0.0567852	0.0837465	0.678054	0.497738	0.602352
OTUD4	932.678	-0.399935	0.0908241	-4.40311	1.06708e-05	3.55711e-05
FAM193A	889.571	0.652183	0.0931213	7.00357	2.49515e-12	1.62189e-11
MED7	221.984	-0.0573943	0.145563	-0.394264	0.693386	0.772112
ECE1	1654.82	-0.0435895	0.0791604	-0.550651	0.581873	0.679229
EIF2AK2	1681.55	-0.280477	0.080747	-3.47351	0.000513696	0.00136472
ACER1	1.42666	0.281146	0.267396	1.13709	0.2555	0.352951
TADA3	2050.22	0.271068	0.0800444	3.38644	0.000708053	0.00183589
RASSF1	453.554	-0.295275	0.116434	-2.53549	0.0112292	0.0232179
ARMC9	642.878	0.230651	0.0986826	2.33732	0.0194223	0.0381246
NRCAM	1094.14	-1.55162	0.0921426	-16.8269	1.55035e-63	1.07192e-61
PFKM	3728.6	0.50929	0.0693638	7.34223	2.10057e-13	1.48383e-12
ACOX1	671.55	0.231791	0.0955281	2.42647	0.0152464	0.0306602
LINC01397	10.3257	-0.404793	0.366639	-1.09754	0.272404	0.371999
LINC02586	3.93065	-0.247977	0.346812	-0.707279	0.479393	0.585377
TTC7B	1075.68	-2.00706	0.095863	-20.9071	4.61094e-97	7.77429e-95
ITGB1BP1	953.661	0.107743	0.0887807	1.21359	0.224904	0.318163
RBM15-AS1	53.268	1.39616	0.255672	5.44993	5.03885e-08	2.1927e-07
GOLGA2	1156.71	0.965241	0.0880624	10.96	5.94815e-28	1.04506e-26
LAMTOR5-AS1	24.7233	0.734747	0.324872	2.25642	0.0240445	0.046258
ZNF229	575.647	0.970098	0.106334	9.12286	7.3168e-20	8.15282e-19
CYMP-AS1	0.510827	-0.105657	0.169304	-0.663768	0.506839	NA
NCAPG	1525.78	-0.27233	0.0919087	-2.96298	0.00304677	0.00707013
IKZF1	51.3416	0.752545	0.254916	2.95249	0.00315226	0.0072859
MATK	1612.26	-0.613847	0.0926168	-6.62711	3.42311e-11	2.01827e-10
MAGED1	2801.66	0.618447	0.0707152	8.74557	2.21898e-18	2.23071e-17
DRAM2	1092.68	-0.0700535	0.0863268	-0.81148	0.41709	0.52525
KAT7	1969.39	-0.0667559	0.0794951	-0.839731	0.40106	0.508661
DBF4B	911.573	-0.380099	0.0876553	-4.33594	1.4514e-05	4.76632e-05
PIK3IP1	122.902	1.32462	0.184888	7.15453	8.39577e-13	5.66228e-12
MFN1	608.172	-1.04168	0.116811	-8.9123	4.99834e-19	5.24703e-18
B4GALNT3	1321.21	-1.00531	0.0816361	-12.3112	7.8852e-35	1.94559e-33
TOGARAM2	91.7783	1.49721	0.212857	7.02491	2.14201e-12	1.40039e-11
SHMT2	10317.2	-1.05541	0.069755	-15.1298	1.03074e-51	5.09302e-50
PIFO	70.0862	2.12992	0.238828	8.83675	9.85468e-19	1.0151e-17
THUMPD2	637.203	0.239537	0.0974987	2.45686	0.0140159	0.0283817
ZNF415	0.0724327	-0.0132688	0.130247	-0.0954819	0.923932	NA
PRNP	1227.66	-1.17841	0.0866014	-13.6023	3.88209e-42	1.31369e-40
TEX46	8.1983	-0.123361	0.368819	-0.335275	0.737418	0.805336
SLC47A2	8.24378	0.671052	0.368674	1.82582	0.0678776	0.114697
SSBP2	817.531	0.468495	0.0995046	4.70866	2.49348e-06	9.00718e-06
TMEM100	112.978	-0.266734	0.189169	-1.40973	0.158621	0.237154
TULP3	1277.94	0.960749	0.087046	11.037	2.53217e-28	4.54019e-27
TULP2	14.5801	1.55631	0.356458	4.31198	1.61801e-05	5.2819e-05
SH3PXD2B	434.166	-0.0429633	0.121392	-0.353876	0.723432	0.794501
LINC01160	3.17114	0.352302	0.325585	1.11594	0.26445	0.363253
UPK1A	23.6471	1.58736	0.328397	4.78824	1.6825e-06	6.19885e-06
CALM1	5507.36	-0.693612	0.0637478	-10.8802	1.43177e-27	2.44406e-26
SF3B6	2394.99	0.68505	0.0768093	8.91863	4.72101e-19	4.96845e-18
INKA2	375.728	-0.144239	0.126309	-1.14199	0.253459	0.350744
INKA2-AS1	22.0755	1.01116	0.326649	3.07268	0.00212145	0.00507422
LOC101928718	6.82896	0.487498	0.366839	1.3577	0.174559	0.25756
KCNC2	1.47245	0.103418	0.260849	0.410049	0.68177	0.763031
CCDC65	72.1957	0.427181	0.222856	1.91647	0.0553048	0.0961394
LINC01750	9.8693	-0.147843	0.366594	-0.405599	0.685037	0.765574
LEMD2	1246.38	-0.697433	0.107682	-6.47559	9.44437e-11	5.36754e-10
UBE2G2	4924.03	-0.151279	0.0670613	-2.25583	0.0240813	0.0463145
PGR	2.30849	0.0730315	0.305957	0.238936	0.811155	0.864294
TDP1	1346.47	-0.660321	0.0814961	-8.10147	5.43008e-16	4.65662e-15
P2RY1	564.387	-1.20299	0.121633	-9.88262	4.95221e-23	6.67975e-22
ST7L	455.191	-0.306839	0.113607	-2.70051	0.00692337	0.0149605
PGAP2	490.827	0.36421	0.115803	3.14483	0.00166185	0.00405383
COP1	855.32	-0.133489	0.114967	-1.16096	0.245656	0.341983
TBC1D4	1593.14	-1.27771	0.0810531	-15.7587	5.98695e-56	3.30676e-54
MST1R	44.2959	-0.513998	0.274729	-1.8696	0.0615399	0.105594
SYNJ2	545.686	-0.278067	0.105654	-2.63155	0.00849974	0.0180205
APC	1113.42	0.696281	0.126703	5.49544	3.89727e-08	1.71496e-07
NPM1	41641.4	0.106196	0.0639294	1.66114	0.0966857	0.156115
ZNF451	1538.83	0.0629138	0.0924982	0.680184	0.496388	0.601051
LINC01356	143.207	0.0637151	0.200385	0.317672	0.750734	0.815707
ELAVL4	0.705647	0.0699858	0.204683	0.373619	0.708688	NA
VPS45	834.939	-0.054588	0.0969371	-0.563112	0.573359	0.671697
AKR7A2P1	10.5393	-0.307669	0.366654	-0.843583	0.398902	0.506728
LINC02716	2.54998	0.239051	0.306819	0.779564	0.435648	0.543351
KNSTRN	727.434	-0.218791	0.100908	-2.16802	0.0301574	0.0565408
C1orf159	556.361	-0.335806	0.107005	-3.1379	0.00170164	0.0041433
SAMD9L	1.47659	0.0809076	0.263884	0.299488	0.764568	0.826905
PERM1	1.16438	-0.104063	0.247372	-0.414334	0.678629	0.760579
WASHC2A	1124.49	1.47591	0.0865428	17.0503	3.479e-65	2.49515e-63
ANXA11	2956.53	-0.492542	0.0742316	-6.63496	3.24601e-11	1.91797e-10
AMN1	107.045	-0.520707	0.198596	-2.61818	0.00884009	0.018672
MASP2	124.569	-0.0754393	0.193325	-0.390446	0.696207	0.774075
DOCK2	2.58931	0.304477	0.315688	1.01751	0.308913	0.412621
SPATA18	428.218	0.41455	0.113114	3.6651	0.00024724	0.000687528
AP4B1-AS1	12.5153	0.00872771	0.363506	0.0239742	0.980873	0.987491
MUSK	0.228535	0.0428765	0.130272	0.402304	0.68746	NA
PHF6	2062.18	0.333149	0.0906225	3.67635	0.000236594	0.000660408
GAS2L1	128.578	0.702813	0.182432	3.85086	0.000117703	0.000342374
CCDC66	409.504	0.221453	0.13113	1.68892	0.0912344	0.148549
TAF1	1015.68	-0.409997	0.0927072	-4.42215	9.77216e-06	3.27631e-05
HIPK1-AS1	10.8236	0.750813	0.36738	2.04954	0.0404097	0.0731508
LILRB3	0.468341	0.110869	0.176942	0.646468	0.517976	NA
POLE	4209.02	-0.927233	0.0692797	-13.3831	7.58779e-41	2.43481e-39
KAT8	1505.54	0.313896	0.0920782	3.40889	0.000652274	0.0017009
OLFML3	7.06512	1.12285	0.3677	3.06867	0.00215017	0.00513461
VEZT	994.087	-1.0126	0.106159	-9.53591	1.48578e-21	1.83536e-20
SYT6	85.3901	-0.371973	0.21106	-1.76087	0.0782611	0.129969
LPAR1	205.047	-0.288704	0.149677	-1.92829	0.0538193	0.0939138
RAB15	213.914	-0.129345	0.145769	-0.887129	0.37501	0.482403
LIN9	836.544	-0.358604	0.0956266	-3.74965	0.000177084	0.000502916
RPS6KC1	517.335	0.952725	0.109807	8.67522	4.1274e-18	4.0851e-17
CHRNA7	82.5934	0.44333	0.265947	1.67253	0.094419	0.152995
KMO	0.610706	-0.0533507	0.191675	-0.273104	0.784773	NA
DNAJB4	202.183	0.133758	0.159735	0.837422	0.402355	0.509733
TRIM40	0.992931	0.115769	0.22074	0.558717	0.576355	NA
TMCO1	2663.06	0.680212	0.0700856	9.70534	2.86117e-22	3.70583e-21
USP44	240.961	-0.037458	0.150134	-0.249473	0.802995	0.858323
MUTYH	527.868	0.454865	0.106165	4.28474	1.82952e-05	5.92723e-05
BRAT1	1136.01	-0.162815	0.0860175	-1.89275	0.0583905	0.10091
HACE1	499.144	-1.14251	0.127515	-8.95302	3.45903e-19	3.67936e-18
POLR2B	4076.68	0.0966543	0.070414	1.37266	0.169858	0.251665
MED23	1515.58	1.18594	0.0847388	13.9943	1.68785e-44	6.38627e-43
KLHL7	383.723	-1.08507	0.122155	-8.87228	7.16641e-19	7.44571e-18
EFHC1	977.848	0.0838611	0.0941061	0.891165	0.372841	0.480352
PINLYP	17.206	0.964752	0.345674	2.80273	0.00506724	0.0112325
ZNF850	582.858	-0.636634	0.118941	-5.35169	8.71364e-08	3.69115e-07
MAST1	370.935	0.145686	0.118647	1.22797	0.219459	0.311676
CD40	13.7578	1.6573	0.36074	4.49655	6.90647e-06	2.36251e-05
PRPF4	1352.6	-0.0399961	0.0854084	-0.468283	0.639582	0.727938
FITM1	7.51254	1.15031	0.368581	3.114	0.00184566	0.00445897
RPRML	194.204	-0.608331	0.174766	-3.47671	0.0005076	0.00135058
RAC3	2515.99	-0.432212	0.0790024	-5.47065	4.48385e-08	1.95962e-07
APOBR	6.1813	0.401653	0.366547	1.10864	0.267587	0.366696
LINC01649	0.528698	0.0994822	0.182123	0.543257	0.586953	NA
LOC101928977	1.33335	0.133677	0.266271	0.494371	0.621045	0.712833
KIZ	742.632	0.821513	0.118744	6.91892	4.55106e-12	2.8956e-11
BAD	681.044	-0.674405	0.109069	-6.1814	6.35354e-10	3.33756e-09
ZCCHC3	1877.07	-0.116422	0.100104	-1.16295	0.24485	0.341058
GREB1	91.8435	0.76013	0.207683	3.65849	0.000253701	0.000704476
CTSS	29.2376	0.993769	0.306968	3.22718	0.00125019	0.0031155
CSF3	0.693505	-0.0533335	0.191435	-0.307005	0.758839	NA
[truncated: 18,902 more rows]

## Sheet: DESeq2_DND1NANOS3_CDK1mut_24h
gene_name	baseMean	log2FoldChange	lfcSE	stat	pvalue	padj
WASH7P	146.121	-0.00714405	0.22587	-0.0316365	0.974762	0.988974
LOC729737	4.43939	-0.212218	0.279562	-0.764826	0.444375	NA
TGIF1	169.141	-0.632589	0.180278	-3.50679	0.000453546	0.00391885
PRDX6	5140.65	-0.378349	0.149951	-2.52314	0.0116311	0.0521547
CIC	1900.54	0.559159	0.144945	3.85762	0.000114498	0.00127868
LOC100133331	48.2049	-0.0472517	0.246776	-0.191346	0.848254	0.923808
LOC100288069	33.382	0.408873	0.261904	1.55877	0.11905	0.279916
FAM87B	2.06496	-0.158041	0.221559	-0.726118	0.467767	NA
LINC00115	30.0233	0.130769	0.25903	0.504861	0.613657	0.778457
LINC01128	266.357	-0.305274	0.162452	-1.87908	0.0602334	0.172672
FAM41C	1.282	0.0996234	0.210574	0.472663	0.636454	NA
LINC02593	403.363	-0.59635	0.201021	-2.96638	0.00301329	0.0183995
PLEC	755.679	0.488292	0.166691	2.92922	0.0033981	0.0202223
PLEKHN1	13.4265	-0.282027	0.298784	-0.943756	0.345294	0.556886
MPP2	1142.97	0.26456	0.174208	1.51868	0.128844	0.296136
CFTR	0.759073	-0.128884	0.155032	-0.83031	0.406363	NA
ELN	0.640312	-0.00404544	0.155694	-0.0258501	0.979377	NA
SEPTIN12	5.79024	-0.113295	0.292779	-0.38734	0.698504	NA
RBM19	1036.48	0.342692	0.193087	1.77484	0.0759238	0.204196
CCDC120	271.086	0.468053	0.160396	2.91751	0.00352833	0.0208527
INO80D	140.525	-0.129379	0.240666	-0.537412	0.590983	0.762452
CCDC34	787.38	0.380537	0.189992	2.00276	0.0452026	0.140682
C12orf43	596.052	-0.074637	0.197545	-0.377838	0.705551	0.841035
LOC100288175	28.8386	-0.0183501	0.263672	-0.0695769	0.94453	0.975613
CCDC169	38.6103	0.240241	0.297983	0.805013	0.420812	0.627803
RAD17	342.44	0.589157	0.254471	2.31511	0.020607	0.0797979
SH2D3C	46.6077	-0.537879	0.265185	-2.02593	0.0427724	0.135244
ZNF41	147.793	0.1406	0.272737	0.515333	0.606321	0.773516
VIL1	1.1826	0.046477	0.196528	0.238597	0.811418	NA
MDK	2978.52	-1.01609	0.2321	-4.37922	1.19104e-05	0.000190604
ALOX15B	2.69452	0.392637	0.239655	1.66254	0.0964054	NA
SLC25A1	8241.15	-0.484596	0.212748	-2.27788	0.0227335	0.0857598
DUSP9	462.625	0.208914	0.179601	1.16325	0.244727	0.451639
UQCC3	976.851	-0.325008	0.249006	-1.30538	0.191763	0.384946
MORC4	895.782	-0.128872	0.222123	-0.580166	0.561803	0.742105
SCNN1D	417.135	0.687004	0.180858	3.79797	0.000145884	0.00154413
MRTFB	679.186	0.265196	0.254927	1.04024	0.298231	0.510282
SNORD167	13.4079	-0.261331	0.297159	-0.877481	0.380226	0.590965
PUSL1	1122.22	-0.489497	0.215203	-2.27468	0.0229251	0.0862594
MSRB3	457.021	-0.737576	0.222561	-3.31343	0.000921591	0.00705959
FGFR3	995.46	-0.262239	0.150252	-1.74528	0.0809367	0.213113
EWSR1	8574	-0.00651543	0.144252	-0.0451671	0.963974	0.98519
TMA7	3360.63	0.322611	0.199339	1.61843	0.10557	0.256985
MIR6727	0.145183	-0.0202192	0.0864336	-0.233927	0.815041	NA
NUPR1	102.536	-0.410373	0.252645	-1.62488	0.104188	0.254585
OSTF1	169.703	-0.830227	0.193055	-4.29593	1.7396e-05	0.000264156
ORC3	1249.58	0.534935	0.216907	2.46612	0.0136585	0.0590507
MXRA8	333.025	-0.239705	0.205195	-1.16818	0.242734	0.448981
SERPINC1	0.758243	0.000992588	0.130648	0.00781349	0.993766	NA
SPRED2	349.609	-0.367348	0.185263	-1.98255	0.0474182	0.145698
AK8	64.2687	0.447568	0.243405	1.83804	0.0660571	0.18427
GALNS	200.292	0.26533	0.187814	1.41281	0.157712	0.338131
FBXW8	460.617	-0.120082	0.189742	-0.632816	0.526854	0.715082
IKBKG	196.318	0.340712	0.188239	1.80997	0.0703003	0.193038
PSME1	948.185	-0.0649188	0.20833	-0.311626	0.755325	0.87102
SETDB1	1700.61	0.270468	0.14454	1.87123	0.0613134	0.174698
MRPL20-AS1	1038.01	-0.0503307	0.186028	-0.270561	0.786729	0.891008
PAQR3	801.266	-0.248657	0.260478	-0.954613	0.339773	0.552154
LINC01770	4.50853	-0.139815	0.274383	-0.514524	0.606885	NA
CARD8	504.264	0.535388	0.18154	2.94867	0.00319141	0.019267
PPIP5K2	621.967	0.0739668	0.257067	0.287718	0.773562	0.88261
LOC105378586	21.4201	-0.0654831	0.280133	-0.233869	0.815086	0.907722
IFT81	473.724	0.314591	0.232458	1.35319	0.175995	0.362869
ASAP3	303.437	0.0999154	0.159241	0.627458	0.530359	0.717824
CRELD1	378.773	0.196343	0.197203	0.995723	0.319385	0.532756
ZNF232	262.224	-0.0416734	0.186305	-0.223708	0.822985	0.911587
MMP23A	2.27515	-0.03922	0.176985	-0.223779	0.822929	NA
CAST	2205.61	0.000855675	0.252837	0.00338421	0.9973	0.9994
SCN1A	1.1028	0.225891	0.157206	1.63356	0.102352	NA
AASDH	269.521	0.736074	0.236557	3.11037	0.00186855	0.0125679
SUMO3	1740.27	-0.942064	0.188642	-4.99371	5.92308e-07	1.38801e-05
CASP3	661.933	-0.879218	0.233265	-3.76921	0.000163764	0.00170533
CALD1	1954.93	0.759492	0.253336	2.99913	0.00270753	0.0169076
IDE	929.368	-0.291107	0.268887	-1.08269	0.278945	0.488462
DAXX	1030.9	0.0428634	0.176201	0.24327	0.807796	0.904034
SGCE	542.697	-0.24383	0.239475	-1.01809	0.308636	0.520279
HLA-C	5182.84	-0.792146	0.193806	-4.08745	4.3615e-05	0.000570802
CNTD1	32.4058	-0.132488	0.258607	-0.51208	0.608595	0.775201
EBAG9	194.713	-0.784707	0.224844	-3.48742	0.000487707	0.00415425
ZNF208	0.707093	0.00821856	0.129193	0.0645154	0.94856	NA
IGF1	0	NA	NA	NA	NA	NA
SLC11A2	858.405	-0.56042	0.137382	-4.07893	4.52431e-05	0.000588122
CD4	16.2132	-0.791714	0.288945	-2.71399	0.00664781	0.0339716
RMDN2	36.3148	0.0137252	0.261477	0.0525017	0.958129	0.982646
CENPX	2252.82	-0.510808	0.240874	-2.12093	0.033928	0.114171
OGFOD3	467.737	-0.208313	0.225042	-0.925762	0.35457	0.565897
SLC25A39	2444.78	-1.02535	0.188508	-5.43921	5.35175e-08	1.65625e-06
ELP4	436.155	0.783186	0.18338	4.26921	1.96171e-05	0.000291
C2	21.2657	-1.05917	0.291735	-3.59523	0.000324101	0.00299706
TSNARE1	171.957	0.0202973	0.193925	0.10468	0.91663	0.960151
TDRP	334.774	-0.699148	0.226961	-3.07971	0.00207199	0.0136626
ZKSCAN7	3.55473	0.121966	0.267488	0.458662	0.646477	NA
RAB5C	3429.97	-0.206391	0.190693	-1.08232	0.279112	0.488644
LOC105378591	0.191228	0.020526	0.0864336	0.237477	0.812287	NA
RRAGB	118.772	0.0867403	0.20713	0.418696	0.675438	0.821905
ELF3-AS1	4.37114	0.102675	0.28463	0.360189	0.718706	NA
RDH13	178.378	-0.428428	0.210937	-2.0307	0.0422853	0.134282
ULK3	2309.44	-0.200628	0.175508	-1.14314	0.252982	0.460491
GTF2IP20	350.144	0.415896	0.174024	2.38943	0.0168747	0.0691417
PRKCZ-AS1	35.6399	0.382774	0.274621	1.39358	0.163445	0.345292
MGST2	392.014	-0.0382473	0.172708	-0.221469	0.824727	0.91228
YJEFN3	241.966	0.304262	0.215865	1.40968	0.158635	0.339354
FBXO11	542.306	-0.117437	0.250409	-0.468935	0.639116	0.798275
FAAP20	1043.62	-0.0492576	0.244263	-0.201671	0.840174	0.919589
ATG16L1	939.674	0.60435	0.140273	4.30804	1.64709e-05	0.000252
NFIC	1093.89	-0.515836	0.192325	-2.68205	0.00731725	0.0365224
PBRM1	742.185	-0.435387	0.271235	-1.60558	0.108365	0.261564
LOC100129534	107.679	0.103404	0.201255	0.513711	0.607454	0.774386
PRDM15	432.694	0.139078	0.14947	0.930462	0.352132	0.563403
CPA4	1.18823	-0.0519875	0.182722	-0.286903	0.774186	NA
ADCY3	1149.09	-0.140287	0.148065	-0.947468	0.3434	0.555651
HROB	345.158	-0.0937782	0.211136	-0.44419	0.656905	0.80943
PLCH2	2.81199	0.177366	0.243437	0.734014	0.46294	NA
CRCP	676.153	-0.43564	0.188129	-2.31566	0.0205769	0.0797179
SARS1	4765	-0.00394779	0.178708	-0.022091	0.982375	0.992715
SORD	1584.39	-0.26347	0.171612	-1.53528	0.124715	0.289272
RMDN3	891.546	-0.00356652	0.193769	-0.0184068	0.985314	0.994447
RNF5	606.075	-0.571744	0.219758	-2.60167	0.00927699	0.0437048
COPG2	1884.77	0.0685439	0.144487	0.474399	0.635216	0.794817
EPN3	10.2057	0.000238798	0.299953	0.0007997	0.999362	0.999789
PRDM16-DT	54.1776	0.0570299	0.255547	0.223291	0.823309	0.911595
BAG6	7139.74	0.462326	0.165995	2.78518	0.00534976	0.0288063
ZNF14	70.1433	0.554507	0.285272	1.94271	0.0520517	0.155868
ADCY6	853.396	-0.440346	0.153227	-2.87375	0.00405627	0.0232348
PPP1CC	3705.15	-0.874202	0.225116	-3.88399	0.000102756	0.00116339
ILF3	13857.8	-0.48672	0.155644	-3.12715	0.00176509	0.0120081
C19orf44	291.909	-0.140601	0.173813	-0.808882	0.418583	0.626192
KLF7	141.305	0.49846	0.219236	2.27208	0.0230816	0.0867272
CHRAC1	537.688	-0.381765	0.163606	-2.33322	0.0196367	0.0770845
FOXD3	178.946	-0.42784	0.217359	-1.96815	0.0490508	0.149075
FKBP8	8971.49	-0.0419483	0.235251	-0.178314	0.858476	0.929499
BZW1	1815.55	0.280827	0.255954	1.09723	0.272543	0.482269
LRRC28	366.445	-0.010842	0.151465	-0.0715822	0.942934	0.974746
MADD	1279.4	0.717396	0.151556	4.73311	2.21106e-06	4.44602e-05
C5orf63	71.8087	-0.119286	0.235544	-0.506278	0.612661	0.777625
TEK	0.941069	0.0924164	0.174387	0.529653	0.596353	NA
IRS2	1055.83	-0.892309	0.140311	-6.35835	2.03938e-10	1.08976e-08
BOP1	3402.9	-0.194309	0.226005	-0.859774	0.389914	0.599745
EXOC6B	514.779	0.270822	0.240115	1.12776	0.25942	0.466911
C19orf18	15.3035	-0.0388201	0.299639	-0.129507	0.896957	0.949404
CDHR5	2.61737	-0.0059219	0.244021	-0.02427	0.980637	NA
INPP5B	534.671	0.121989	0.150292	0.811678	0.416976	0.624689
GLT1D1	1.61601	-0.164918	0.176374	-0.99205	0.321173	NA
LINC01134	12.9595	0.255111	0.299993	0.85189	0.394275	0.60309
LINC01345	0.163166	0.020526	0.0864336	0.237477	0.812287	NA
TACC2	468.606	0.0266922	0.176622	0.151132	0.879871	0.940719
SHOX2	198.534	0.213566	0.174201	1.22581	0.220269	0.42068
EXOG	298.232	0.272559	0.157322	1.73241	0.0832005	0.217373
ZNF195	393.656	0.523207	0.186163	2.80992	0.00495533	0.0272234
ERICH4	2.56228	0.0733612	0.22797	0.320693	0.748443	NA
NDRG4	572.662	-0.00468272	0.180416	-0.0259563	0.979292	0.990891
VRK2	136.489	0.198342	0.210363	0.942616	0.345877	0.557206
CELF2	761.895	-0.439084	0.250902	-1.75009	0.0801021	0.211564
SEC11C	419.437	-1.48914	0.178025	-8.35248	6.68468e-17	1.25892e-14
ARID3B	746.939	-0.436124	0.16668	-2.61639	0.00888638	0.0423035
POF1B	0.853972	0.140886	0.158056	0.915554	0.359901	NA
LCMT2	422.881	-0.346819	0.182025	-1.90526	0.0567466	0.165316
JAKMIP2	303.981	-0.129555	0.264869	-0.489052	0.624805	0.78686
TRIM14	741.523	-0.41805	0.163766	-2.55263	0.0106914	0.0488628
ARHGEF17	319.928	-0.415645	0.176473	-2.35498	0.0185237	0.0739942
ARHGEF11	867.177	0.359123	0.141441	2.53891	0.0111199	0.0503148
LOC102724450	7.82422	-0.238524	0.298667	-0.795506	0.426319	0.632705
AIFM3	4.50567	-0.0572523	0.262802	-0.217382	0.82791	NA
SGCZ	0.59564	-0.00328895	0.141306	-0.0227884	0.981819	NA
DMTN	583.289	-0.192644	0.185964	-1.03594	0.30023	0.512258
KCNJ16	0.434436	-0.0331577	0.114343	-0.251601	0.80135	NA
LENEP	0.494281	-0.0511247	0.132191	-0.37427	0.708204	NA
ZNF398	596.519	-0.315694	0.156879	-2.01219	0.0442	0.138174
PNISR	2618.57	0.168299	0.23062	0.72976	0.465537	0.665883
ALPK3	11.5331	-0.659843	0.299645	-2.18355	0.0289955	0.102225
ALKBH6	766.179	0.09818	0.224302	0.437745	0.661571	0.812533
CTNND1	60.4185	-0.28603	0.231654	-1.23455	0.216997	0.416854
BCL2L13	1034.59	-0.652434	0.156925	-4.15732	3.22005e-05	0.000442807
DMD	241.662	0.394355	0.265319	1.48612	0.137248	0.308473
MUC4	0.787715	0.157234	0.168915	0.940434	0.346995	NA
FSCN2	12.3674	-0.170911	0.298639	-0.572347	0.567087	0.745829
EIF4G1	9201.42	-1.42612	0.16607	-8.58745	8.89192e-18	1.85565e-15
PPP2R5E	389.524	-0.444336	0.2353	-1.88811	0.0590114	0.170307
NAA16	526.036	-0.229622	0.241855	-0.94937	0.342432	0.554673
GPS2	1802.22	-0.115599	0.197453	-0.585453	0.558243	0.739805
THAP3	510.239	-0.145005	0.203743	-0.711756	0.476616	0.67481
DLC1	711.974	0.0799699	0.172505	0.463564	0.64296	0.800422
CAMTA1-DT	33.6265	-0.165057	0.279722	-0.590935	0.554564	0.737207
SORBS1	243.361	-0.198977	0.233331	-0.85261	0.393875	0.602896
STK31	2.79983	0.220713	0.255263	0.864895	0.387096	NA
CD160	1.94221	-0.443157	0.228318	-2.09171	0.0364643	NA
ZNRD1	356.603	-0.0113047	0.227582	-0.0496803	0.960377	0.983716
RHEBL1	35.4526	-0.097408	0.248875	-0.391434	0.695477	0.834997
RPL10	33545.9	-0.136486	0.191859	-0.71139	0.476842	0.674868
ANK2	437.398	-0.563159	0.263679	-2.13609	0.0326718	0.111135
ROBO4	0.162319	-0.0202192	0.0864336	-0.233927	0.815041	NA
TSEN2	663.63	-0.00942201	0.146816	-0.0641747	0.948831	0.977653
USP30	500.23	-0.469077	0.156151	-3.00368	0.00266739	0.0167082
KDM6A	702.268	0.357863	0.237348	1.50766	0.131643	0.3002
USHBP1	4.35456	0.117807	0.265998	0.445231	0.656153	NA
EVX1	3.09954	0.0428284	0.268132	0.159644	0.873162	NA
SLC8A1	0.191228	0.020526	0.0864336	0.237477	0.812287	NA
RCC1	4665.09	-0.165898	0.18169	-0.91309	0.361195	0.572634
GMPR2	1660	0.35864	0.190631	1.88136	0.0599225	0.172068
MMS22L	589.588	-0.282522	0.260568	-1.08425	0.278253	0.487693
SNX14	713.074	0.373372	0.23102	1.61613	0.106066	0.257787
STXBP6	50.9784	-0.451852	0.274082	-1.64622	0.0997176	0.246508
TMCC1	269.815	0.494351	0.187309	2.63846	0.00832824	0.0403946
TMEM94	1421.02	0.0815889	0.155737	0.523896	0.600351	0.76893
HNRNPUL2	825.995	-0.048835	0.163223	-0.299186	0.764798	0.876301
MCC	770.204	-0.0184645	0.211435	-0.0873246	0.930413	0.96809
GNB1	8437.18	-0.723857	0.1427	-5.07253	3.92558e-07	9.65331e-06
SLC25A36	1193.76	0.105995	0.247538	0.428183	0.668518	0.81696
RERE-AS1	1.16155	-0.314795	0.18193	-1.94118	0.0522361	NA
SNORD128	0	NA	NA	NA	NA	NA
ANGEL2	655.107	-0.246774	0.257582	-0.958018	0.338054	0.550457
MIR6728	0.307502	-0.0605011	0.104961	-0.541037	0.588482	NA
ENO1-AS1	46.0583	-0.0571422	0.260506	-0.21947	0.826284	0.913342
TMEM51	175.533	-0.458024	0.227581	-2.01259	0.0441578	0.138142
GRAMD1A	3285.19	-0.367528	0.194564	-1.88901	0.0588904	0.170104
HSPB11	607.82	-0.154111	0.170538	-0.903705	0.366152	0.577223
RHD	0	NA	NA	NA	NA	NA
IER5	1187.04	-0.285925	0.210038	-1.36136	0.1734	0.359063
DNAJC27	99.0768	0.103245	0.267248	0.38615	0.699386	0.837192
STK26	2398.01	0.184924	0.250996	0.736762	0.461267	0.661856
GNG13	33.3017	-0.102333	0.273229	-0.374671	0.707905	0.842882
SIRT6	797.92	0.149473	0.212408	0.703748	0.48159	0.679072
GPR83	8.77564	0.389054	0.299011	1.30049	0.193434	0.386803
MIR34AHG	418.252	0.768987	0.151436	5.07617	3.85126e-07	9.51599e-06
UBE3D	366.196	-0.462289	0.16462	-2.808	0.00498495	0.0273384
LINC02606	24.4082	-0.174708	0.277915	-0.628763	0.529504	0.717229
PIK3CD-AS2	193.094	-0.0102944	0.19694	-0.0522743	0.95831	0.982646
TEX264	637.51	-0.849594	0.21001	-4.04518	5.22823e-05	0.000664524
LETMD1	1990.04	0.326534	0.154891	2.10816	0.035017	0.116898
GLRX	226.694	-0.603532	0.218856	-2.75651	0.00584214	0.0308762
CD2BP2	3238.7	0.47404	0.195842	2.42057	0.0154963	0.0648534
CFL2	1193.65	0.20101	0.220301	0.912414	0.361551	0.572718
IL15RA	114.803	-0.275144	0.214758	-1.28138	0.200059	0.39546
CEP295NL	0.333077	-0.0627381	0.10682	-0.580868	0.561329	NA
PCM1	2435.44	0.526482	0.260198	2.02392	0.0429784	0.135573
RNF39	0.639197	0.0814314	0.145144	0.600126	0.548423	NA
TMEM274P	0.822253	-0.0376345	0.151297	-0.250385	0.802289	NA
ZCCHC8	614.069	0.00818707	0.214012	0.038253	0.969486	0.98731
HLA-F	462.661	-0.213353	0.21373	-0.998247	0.31816	0.531448
INTS11	2350.99	-0.114346	0.170592	-0.670295	0.50267	0.696229
POU4F3	8.18706	0.172197	0.300132	0.573481	0.566319	0.745391
GRIP1	247.544	-0.501282	0.250923	-1.99732	0.0457904	0.142124
JAKMIP3	15.8872	-0.381505	0.291876	-1.30236	0.192793	0.386106
SPRYD3	256.917	-0.78174	0.204171	-3.8274	0.000129502	0.00140937
SRP19	832.673	-0.868517	0.193571	-4.48605	7.25564e-06	0.000125615
FAM104A	704.133	0.444567	0.145218	3.06115	0.0022049	0.0143213
WDR4	547.43	-0.653259	0.196261	-3.32824	0.000873952	0.00677192
MESP1	86.878	-0.21125	0.254051	-0.832052	0.40538	0.613873
DUSP26	41.3138	-0.298059	0.271712	-1.09762	0.272372	0.482221
PLK5	8.77314	0.370964	0.299866	1.23317	0.217514	0.417483
CORO2B	116.813	-0.712649	0.202549	-3.51443	0.000440697	0.00382342
SH3BP5L	431.184	0.798868	0.217721	3.669	0.000243504	0.00238153
MAPKAPK5	1580.05	0.460743	0.146573	3.14336	0.00167023	0.0114841
RCHY1	374.432	0.112308	0.229155	0.490065	0.624088	0.786309
PIGQ	1496.81	-0.269344	0.206171	-1.30644	0.191402	0.384575
ESCO1	224.344	-0.0524406	0.239991	-0.218476	0.827058	0.913789
CBLB	200.968	0.636743	0.224296	2.83709	0.00455274	0.0254278
SPINK4	1.98438	-0.103533	0.241411	-0.429581	0.667501	NA
GPR63	276.725	-0.0895288	0.219849	-0.40718	0.683876	0.827477
CLPTM1L	1811.64	-0.507254	0.180009	-2.81792	0.00483357	0.0266779
EXOSC10-AS1	43.5753	-0.135826	0.245523	-0.553491	0.579927	0.755278
IQCE	762.366	0.542834	0.155278	3.49564	0.000472925	0.00405068
FAM83A	1.09132	-0.0715431	0.162609	-0.45682	0.6478	NA
SCN1B	80.9881	-0.808786	0.226738	-3.55865	0.000372769	0.0033547
MTOR-AS1	0.829319	-0.131976	0.157845	-0.878849	0.379483	NA
LBP	1.71728	0.127311	0.219929	0.575943	0.564653	NA
UBE3A	1148.37	-0.339401	0.240904	-1.40887	0.158874	0.339705
LINC01647	4.60345	-0.0780832	0.284881	-0.274215	0.78392	NA
ALDH3A2	1369.21	0.0830658	0.150777	0.550919	0.581689	0.756847
SMPD3	81.1863	0.505395	0.220581	2.29033	0.0220022	0.0837721
USP15	978.345	0.666969	0.250748	2.66042	0.00780441	0.0383223
ZNF587	727.8	-0.535347	0.145092	-3.68929	0.000224879	0.00223908
ADD3	1828.44	-0.0571238	0.272666	-0.209496	0.834061	0.917214
FBXO44	541.399	-0.461718	0.187743	-2.45924	0.0139231	0.0599763
CAD	5270.66	0.455143	0.136338	3.33833	0.000842829	0.00657033
DGAT1	648.515	0.148234	0.187665	0.789912	0.429579	0.635866
PUDP	605.371	0.613962	0.161279	3.80627	0.00014108	0.00150775
HOXA5	1207	0.151224	0.179795	0.841111	0.400286	0.609036
APOM	71.9783	0.398414	0.254893	1.56327	0.117988	0.278267
METTL6	459.105	0.0819332	0.144411	0.567366	0.570466	0.747979
KYAT1	645.248	-0.247976	0.192787	-1.28631	0.198334	0.393438
POMZP3	159.239	-0.111067	0.206794	-0.537163	0.591155	0.76261
CYFIP2	3710.92	-0.103862	0.140306	-0.740251	0.459148	0.660268
CLCN6	285.593	0.369069	0.164483	2.24357	0.0248603	0.0913437
NPPA-AS1	4.20316	0.0446782	0.279844	0.160371	0.872589	NA
PPIP5K1	576.743	0.627001	0.184207	3.40352	0.00066524	0.00537588
RNU5E-1	0.289252	0.000219121	0.102765	0.00213226	0.998299	NA
TAF1B	365.891	0.386118	0.221335	1.74423	0.0811196	0.213448
GLIS2	79.5674	0.339398	0.222089	1.528	0.126512	0.292211
CTNS	381.242	0.514266	0.189574	2.71246	0.00667864	0.0340503
CTH	384.167	-0.0640683	0.160544	-0.399051	0.689856	0.831131
FCER2	3.61369	0.69208	0.264065	2.53784	0.0111538	NA
VPS8	669.001	0.775848	0.259964	2.98551	0.00283106	0.017509
GUCY1A1	232.735	0.29446	0.221474	1.32923	0.183772	0.373715
SIPA1L1	610.793	0.195383	0.182594	1.06996	0.284635	0.495226
ESRP2	823.226	-0.73443	0.149891	-4.89898	9.63379e-07	2.14992e-05
CFAP70	38.4907	0.303304	0.261869	1.15682	0.247346	0.454788
CPEB1	190.304	0.559837	0.2229	2.51087	0.0120433	0.0536131
SPHK2	654.311	0.0439267	0.218739	0.200831	0.840831	0.919819
MIR6730	1.45387	-0.210837	0.201539	-1.06684	0.286046	NA
IRF3	862.167	-0.123501	0.211625	-0.583614	0.55948	0.74046
BRWD1	821.648	0.0108193	0.226679	0.0477277	0.961933	0.984313
THAP8	107.787	0.481765	0.222335	2.16621	0.030295	0.105418
TMEM91	70.1307	0.259754	0.239055	1.08699	0.27704	0.486679
MFSD11	277.623	-0.455695	0.158277	-2.8786	0.00399445	0.0229573
AFF2	205.778	0.065404	0.253487	0.257938	0.796455	0.897182
SS18L1	405.59	-0.194551	0.213147	-0.91264	0.361432	0.572634
NFKB2	600.141	0.439372	0.189905	2.31366	0.0206864	0.0799588
POLD2	6215.83	-0.0242407	0.209096	-0.115932	0.907706	0.955536
ZNF562	515.513	-0.266311	0.1832	-1.45356	0.146069	0.320419
MTHFD1L	1741.91	-0.827124	0.170641	-4.84691	1.25397e-06	2.70085e-05
GLMN	618.746	0.842015	0.226925	3.71018	0.000207109	0.00208499
C15orf40	759.059	0.200971	0.141865	1.41661	0.156596	0.337016
CYB5D1	542.589	-0.675935	0.148472	-4.55156	5.32494e-06	9.61789e-05
DENND3	281.309	0.0413127	0.184352	0.224113	0.82267	0.911506
KAZN-AS1	0.665039	-0.0976752	0.144748	-0.65696	0.511207	NA
ZNF628	305.942	0.261746	0.186506	1.40339	0.160501	0.341728
RRP36	1193.32	-0.190126	0.155153	-1.2254	0.220424	0.420924
PTPRR	0.631873	-0.00291355	0.142656	-0.0202555	0.98384	NA
TMEM51-AS1	15.0163	-0.360155	0.291808	-1.23337	0.217438	0.417389
MTMR9	292.129	-0.00678611	0.228571	-0.0296864	0.976317	0.989452
FXYD6	197.141	0.491862	0.202255	2.43168	0.0150292	0.0633968
C1orf195	0.451571	-0.0465411	0.13072	-0.319799	0.74912	NA
SLC5A11	10.6187	-0.0654693	0.298167	-0.219529	0.826238	0.913342
PRMT7	907.739	-0.159553	0.193668	-0.823877	0.41001	0.618699
HSPA12A	749.078	-0.325956	0.158865	-2.05167	0.0402019	0.129126
RIMS2	90.0515	-0.397755	0.283018	-1.4046	0.160141	0.341394
DNAJC16	337.862	0.48534	0.161125	3.01157	0.00259899	0.0163888
CBFB	452.087	-1.3769	0.21626	-6.3619	1.99272e-10	1.06853e-08
ZNF532	1.79707	0.212491	0.223111	0.965086	0.334502	NA
ZNF333	122.925	-0.0573045	0.19715	-0.290691	0.771288	0.881186
FLJ37453	965.438	-0.222382	0.19463	-1.14262	0.253197	0.460827
ZEB1	512.889	0.229493	0.257217	0.892157	0.372309	0.583771
KLRD1	1.1635	-0.107517	0.167222	-0.660172	0.509144	NA
KLRC3	4.67661	0.543229	0.275104	1.97803	0.0479255	NA
DTNA	582.929	-0.0822404	0.211101	-0.389555	0.696865	0.835616
ABLIM1	1623.08	-0.344813	0.160127	-2.15332	0.0312937	0.1078
PAN3	380.561	-0.21438	0.247866	-0.864826	0.387134	0.597135
IP6K2	1684.47	0.442701	0.187756	2.35788	0.0183794	0.0735849
ZNF200	498.259	0.0693883	0.194567	0.356616	0.721379	0.850869
FCMR	14.5189	-0.165885	0.298349	-0.55613	0.578122	0.75417
MYO19	1267.23	-0.354879	0.152205	-2.3315	0.0197271	0.0773724
ATP6V0A1	1587.23	0.412248	0.153906	2.67854	0.00739435	0.0368002
PACC1	444.065	-0.813762	0.158848	-5.1211	3.03766e-07	7.65263e-06
TPTE2	1.29776	-0.0105126	0.204513	-0.0512942	0.959091	NA
RCN2	1081.34	-1.22226	0.226905	-5.38723	7.15519e-08	2.14143e-06
SOX6	69.3436	0.315225	0.216858	1.45298	0.146229	0.320724
SMDT1	540.849	0.0191918	0.223606	0.0858377	0.931595	0.968666
CHURC1	346.3	0.669541	0.223519	2.99457	0.00274836	0.017121
C22orf23	332.101	-0.034588	0.194384	-0.177947	0.858765	0.929594
ASH1L	1075.24	0.186142	0.25905	0.718538	0.472426	0.671496
ZNF561	417.198	-0.0515815	0.23224	-0.222077	0.824254	0.912143
C1orf158	0.162319	-0.0202192	0.0864336	-0.233927	0.815041	NA
PKIB	214.691	-1.2547	0.240073	-5.22075	1.78199e-07	4.72659e-06
SREK1	1985.55	0.513425	0.227357	2.2583	0.023927	0.0889099
PET100	299.986	-1.05234	0.229588	-4.58209	4.60348e-06	8.44318e-05
SPATA21	1.10281	-0.039827	0.181918	-0.217709	0.827656	NA
TAFA4	2.13512	0.150069	0.24675	0.608392	0.542927	NA
ZSWIM2	0.795886	0.123768	0.15406	0.838914	0.401518	NA
ZNF454	1.31229	-0.0836214	0.202487	-0.415921	0.677468	NA
NECAP2	1052.8	0.264004	0.19231	1.37284	0.169802	0.35407
LINC01772	24.6346	-0.216833	0.275729	-0.785687	0.432051	0.638056
CROCCP3	86.2566	-0.0525879	0.225891	-0.232807	0.815912	0.907975
LINC01783	20.6191	0.664302	0.28534	2.32023	0.0203283	0.0790159
ADAMTS4	27.1896	0.612765	0.291012	2.10484	0.0353051	0.117554
IMPA1	634.695	-0.0742815	0.235339	-0.315622	0.752289	0.869386
IFI27	10.8002	-0.236812	0.299893	-0.79084	0.429038	0.635308
CROCCP2	904.548	-0.12985	0.184797	-0.702688	0.48225	0.679516
MST1P2	83.7965	-0.037736	0.228974	-0.164841	0.869069	0.935589
ESPNP	0.990524	-0.114484	0.188413	-0.609442	0.542231	NA
LOC105376805	46.5661	-0.0826286	0.248693	-0.332485	0.739523	0.861975
DOCK5	449.069	-0.121948	0.225619	-0.540459	0.58888	0.76121
STX7	829.065	-0.467674	0.254129	-1.84048	0.0656973	0.183539
ZDHHC21	223.962	-0.219315	0.249265	-0.879712	0.379015	0.590093
TJP1	581.744	0.156373	0.258389	0.605127	0.545094	0.730058
SNORD73B	2.23994	-0.00365611	0.235749	-0.0154384	0.987682	NA
GOLGA8T	4.54719	0.15418	0.288907	0.532713	0.594232	NA
RPS18	40060	-0.0206004	0.193289	-0.106578	0.915123	0.958966
CDKN2A	5947.13	-0.0984146	0.222795	-0.441731	0.658684	0.810781
KCNJ12	189.362	-0.318517	0.209415	-1.52102	0.128256	0.295091
PRPF31	2349.06	0.166025	0.171998	0.965277	0.334406	0.547464
CYP20A1	225.944	0.295026	0.170314	1.73198	0.0832777	0.217533
ABCF1	2992.14	0.363021	0.181829	1.99651	0.0458783	0.14231
CLTB	1373.89	-1.18376	0.215147	-5.50219	3.75109e-08	1.19194e-06
KDM4B	979.2	-0.965818	0.182498	-5.29138	1.21394e-07	3.37175e-06
ASB13	1488.68	-0.16635	0.203173	-0.818785	0.412909	0.621315
CALHM2	78.2142	0.178098	0.229628	0.775675	0.437941	0.643236
ARHGEF10L	396.885	0.770442	0.159301	4.83479	1.33289e-06	2.85489e-05
FAM168B	2181.91	-0.400636	0.133261	-3.00634	0.00264412	0.0165988
ODR4	491.542	0.312938	0.240952	1.29862	0.194073	0.387619
SLC48A1	294.761	-0.125418	0.196186	-0.639292	0.522633	0.711681
SPDEF	4.66887	-0.680882	0.284246	-2.36039	0.0182557	NA
PLA2G2D	0	NA	NA	NA	NA	NA
PRXL2B	195.126	-0.517725	0.229724	-2.25385	0.0242056	0.0895775
FUZ	1392.58	0.158959	0.237213	0.67015	0.502762	0.696229
ZNF536	625.785	0.0389339	0.142242	0.273715	0.784304	0.889411
LARP4	1198.06	-0.151175	0.276456	-0.546839	0.58449	0.758255
USP19	2140.12	0.491694	0.153961	3.19358	0.00140519	0.00996799
EMC1-AS1	19.1211	-0.15377	0.282369	-0.544787	0.5859	0.759319
CD79B	2.66647	0.123172	0.255633	0.478376	0.632383	NA
TGFBRAP1	683.41	0.0774719	0.160638	0.482263	0.629619	0.790183
SNRPE	4056.46	0.40038	0.178367	2.2447	0.0247875	0.0911515
TNR	0.288138	0.0408987	0.0864336	0.418461	0.67561	NA
SYT17	68.1594	0.0603007	0.234622	0.257087	0.797112	0.897411
HMBOX1	108.738	0.0540094	0.239839	0.225116	0.821889	0.911092
AKR7L	40.706	-0.726522	0.259978	-2.78527	0.00534833	0.0288063
GPM6A	270.308	0.0140168	0.251489	0.0557269	0.955559	0.98149
PEX5L	7.37014	-0.381939	0.299165	-1.27367	0.202782	0.398721
LOC100506730	150.205	-0.404763	0.192256	-2.10445	0.0353394	0.117567
HERC4	356.422	-0.332428	0.224916	-1.47784	0.139451	0.311312
GOLGA8R	5.55388	0.304286	0.284751	1.06873	0.28519	NA
ACBD5	437.875	-0.369625	0.26345	-1.403	0.160617	0.341842
GPANK1	137.26	-0.0414951	0.240365	-0.172696	0.862891	0.931927
DMAC2	1981.1	-0.0732854	0.193546	-0.378652	0.704946	0.840648
LOC105378614	0.307235	0.0609816	0.10498	0.543371	0.586874	NA
MICOS10	1317.92	-0.201221	0.164777	-1.22118	0.222018	0.422922
LINC00339	296.119	-0.478486	0.193955	-2.46685	0.0136308	0.0590126
NOL11	2541.68	0.658024	0.237418	2.77196	0.00557206	0.0296824
RPS14P3	864.235	0.0611181	0.195759	0.312226	0.754868	0.870737
ZNF33A	774.431	0.0424673	0.240207	0.176781	0.85968	0.93002
RPL28	16554.3	0.0749659	0.22054	0.339922	0.733916	0.858497
TIMM10	841.622	-0.0812255	0.230891	-0.351813	0.724978	0.853276
CD36	4.90381	0.37565	0.290546	1.28732	0.197982	NA
MARCHF1	47.8776	-0.0989735	0.288919	-0.342363	0.732078	0.857515
NPLOC4	3779.57	0.171724	0.172905	0.993175	0.320624	0.534104
PHACTR4	893.538	-0.542064	0.14191	-3.8195	0.000133725	0.00144819
TMCO4	195.362	-0.366159	0.209961	-1.74372	0.0812087	0.21361
TBXT	13.1633	-0.326687	0.295775	-1.10083	0.270972	0.480616
RPL3	56989.4	-0.000580517	0.182965	-0.00317285	0.997468	0.9994
ZNF414	378.547	0.180658	0.215625	0.837884	0.402096	0.610743
PAAF1	564.844	0.130064	0.197471	0.658693	0.510093	0.702367
ZC3H14	1141.3	0.0312201	0.239509	0.130345	0.896293	0.949202
ZBTB8OS	483.666	0.186413	0.167698	1.11157	0.266322	0.475139
GRB7	22.9146	0.6442	0.294428	2.18948	0.0285616	0.101188
LINC01141	0.642532	0.192342	0.146984	1.27013	0.204038	NA
PINK1-AS	117.019	-0.255169	0.205612	-1.24109	0.214574	0.413691
PHB	12242.1	-0.00195352	0.205903	-0.00948758	0.99243	0.99787
PGM1	1545.95	-0.57576	0.17282	-3.33148	0.000863844	0.00670369
TMEM259	7062.56	0.17171	0.178282	0.963146	0.335474	0.54811
RHNO1	815.589	-0.296211	0.182909	-1.61934	0.105374	0.25665
GTF2H2	14.7749	-0.626875	0.299798	-2.08829	0.0367713	0.121062
HLA-DOB	12.7112	0.298593	0.295732	1.00813	0.31339	0.525881
C1orf43	3795.64	-1.22919	0.166201	-7.39538	1.41005e-13	1.35251e-11
ATP7B	933.01	0.214751	0.135711	1.58238	0.113564	0.270223
CERS3	1.15866	-0.0331421	0.182279	-0.182831	0.85493	NA
ZMAT5	471.104	0.127131	0.199507	0.637278	0.523944	0.712698
NIFK-AS1	144.15	0.176689	0.177955	0.992814	0.320801	0.534287
ABHD16A	440.345	-0.0965426	0.178355	-0.541308	0.588295	0.760828
SLC14A2	0.477146	-0.0473866	0.13152	-0.351615	0.725127	NA
ASCC1	777.851	0.374835	0.18333	2.04445	0.0409091	0.130907
ANXA8	1.32249	-0.109116	0.202686	-0.539168	0.589771	NA
ODF2L	359.348	0.640299	0.221897	2.88474	0.00391738	0.0226577
OSBPL2	786.081	-0.145816	0.153327	-0.951024	0.341592	0.553886
CHODL	0.145183	-0.0202192	0.0864336	-0.233927	0.815041	NA
KCTD10	1212.28	0.239848	0.14344	1.67212	0.0945012	0.237839
POGLUT1	322.165	0.265649	0.219009	1.21279	0.22521	0.426319
ORC6	1208.55	-0.253749	0.139087	-1.82438	0.0680941	0.188506
GNMT	4.28017	0.349869	0.280398	1.25186	0.210621	NA
BBS9	248.503	1.0556	0.259574	4.06615	4.77953e-05	0.000615219
PRRT3	184.966	0.589976	0.209224	2.81924	0.00481382	0.0265974
FBXO21	1345.45	-0.772996	0.142297	-5.4317	5.58202e-08	1.71378e-06
COBLL1	209.855	0.193811	0.267532	0.724213	0.468935	0.668738
FILIP1L	21.4416	0.196225	0.2903	0.675636	0.499272	0.69393
ENTPD1	904.351	-0.247103	0.207088	-1.19318	0.232799	0.4363
DDR1	553.828	0.718434	0.165807	4.33219	1.47636e-05	0.000229832
ANKRD30B	0	NA	NA	NA	NA	NA
SUCLG2	1147.22	0.434361	0.21947	1.97907	0.0478076	0.146711
ACHE	69.6108	0.0148651	0.263717	0.0564023	0.955021	0.98149
DDO	0.162319	-0.0202192	0.0864336	-0.233927	0.815041	NA
IRF7	1.10902	-0.0576208	0.195877	-0.291989	0.770295	NA
ZNF90	0.162319	-0.0202192	0.0864336	-0.233927	0.815041	NA
FCGR2A	6.67588	0.0137011	0.291157	0.0468597	0.962625	NA
TAF15	4615.38	0.0143817	0.14648	0.0981816	0.921788	0.963072
ZNF174	319.921	-0.314529	0.187804	-1.67467	0.0939987	0.237035
NHEJ1	288.16	0.144091	0.191538	0.752338	0.451848	0.654709
PIP4K2C	530.053	-0.700626	0.163177	-4.29271	1.76505e-05	0.000266971
PEAK1	566.041	0.217617	0.268704	0.809836	0.418034	0.625734
EPS8L1	32.9677	0.141439	0.289243	0.489709	0.62434	0.786467
EFCC1	2.01498	0.000546039	0.218571	0.00251013	0.997997	NA
ZNF552	139.326	-0.244684	0.183959	-1.33007	0.183495	0.373299
AGMAT	2.39804	-0.0810871	0.231254	-0.354083	0.723277	NA
EHMT1	1217.12	-0.650331	0.15346	-4.23749	2.26028e-05	0.000330232
MMRN2	3.72076	0.0339536	0.27695	0.122374	0.902603	NA
VASH2	162.492	0.4528	0.241282	1.87582	0.06068	0.173502
LINC01635	9.48048	-0.28863	0.29922	-0.964747	0.334672	0.547545
BCAP29	10.7763	0.431269	0.299246	1.4366	0.150831	0.327791
SENP1	563.755	-0.362024	0.253822	-1.42622	0.153804	0.332568
SUN1	2510.27	-0.399551	0.126889	-3.14878	0.00163956	0.0113034
ADAL	467.745	0.791449	0.218398	3.62297	0.000291242	0.00274917
KMT5A	1646.98	-0.913794	0.165019	-5.53701	3.07687e-08	9.98236e-07
ZBTB40	950.441	0.187826	0.134202	1.39956	0.161645	0.343142
IGSF11	17.0576	-0.285857	0.288287	-0.99074	0.321813	0.535245
TUBB	8961.29	-0.0478732	0.189578	-0.252525	0.800636	0.899303
CALCOCO1	676.806	0.0680293	0.171837	0.395892	0.692185	0.832868
FLRT3	75.5701	0.3385	0.274883	1.23039	0.218549	0.418534
HCN3	61.4023	-0.145543	0.225816	-0.644419	0.519304	0.709512
MARCHF6	2462.6	-0.218859	0.20175	-1.08479	0.278014	0.487486
BASP1	1463.62	-0.814476	0.155102	-5.25073	1.51494e-07	4.09724e-06
PCGF3	950.074	-0.65582	0.144916	-4.52508	6.03741e-06	0.000107291
CNKSR1	89.2774	0.690126	0.208197	3.3095	0.000934616	0.00715226
GCK	1.14885	0.0490255	0.185747	0.264439	0.791442	NA
LPGAT1	699.471	-0.567931	0.275111	-2.06549	0.0388771	0.125971
RNF10	3478.37	0.158741	0.174721	0.908546	0.36359	0.574651
KBTBD11	0.968551	-0.156713	0.167034	-1.0404	0.298153	NA
SEC16A	1860.83	-0.467372	0.132077	-3.53853	0.000402356	0.00357103
IKBKB	1261.85	0.131774	0.145985	0.902663	0.366705	0.577801
MIR5196	0.336411	0.000240493	0.10749	0.00223735	0.998215	NA
PSME3	5785.16	-0.0879674	0.16388	-0.53678	0.59142	0.762858
FIGNL1	933.342	0.0202186	0.26484	0.0763387	0.93915	0.973304
CIB2	228.488	0.505784	0.207814	2.43371	0.0149449	0.0631449
AAGAB	2198.8	0.183329	0.167181	1.09658	0.272827	0.482505
ASAP1	717.613	-0.0476631	0.229714	-0.207472	0.835641	0.917969
WDR83OS	2606.19	0.232567	0.222735	1.04418	0.296404	0.50837
ZNF436-AS1	81.7936	-0.525903	0.223507	-2.35075	0.0187357	0.0746095
GPSM1	1742.87	-0.382634	0.167567	-2.28346	0.0224032	0.084973
PACSIN2	1645.57	-0.0614494	0.148838	-0.412866	0.679705	0.82482
NCLN	3371.16	-0.0250184	0.182374	-0.137183	0.890886	0.946849
LOC101928163	1.31007	-0.271939	0.198419	-1.50867	0.131384	NA
COA7	1312.46	0.00684806	0.1962	0.0349023	0.972158	0.98803
ACSL4	878.288	-0.751043	0.259451	-2.89606	0.00377886	0.0220464
TRPC7	0.842198	0.0452327	0.154539	0.295472	0.767633	NA
ELOA-AS1	41.34	0.727702	0.246718	2.9382	0.00330128	0.0198123
GSN	283.994	0.462591	0.190583	2.42716	0.0152177	0.0639648
SRRM1	1860.41	-0.735226	0.15058	-4.88227	1.04874e-06	2.31366e-05
RAPGEF2	413.834	-0.185279	0.277597	-0.667378	0.504531	0.697327
SGCD	0	NA	NA	NA	NA	NA
ST7	664.883	0.48058	0.156894	3.06286	0.00219233	0.0142733
SEPTIN9	1623.39	-1.43888	0.178976	-8.03765	9.1575e-16	1.37735e-13
RRAS2	408.828	-0.446295	0.215909	-2.06673	0.0387596	0.125742
GAMT	1500.93	-0.3833	0.220259	-1.74029	0.0818083	0.214676
C8orf76	44.4531	0.0149385	0.242122	0.0617263	0.950781	0.979056
RTL9	9.50567	0.186737	0.299066	0.622626	0.53353	0.721039
PPP1R15B	943.373	-0.167914	0.19172	-0.875797	0.381141	0.591781
FAM222A	270.25	0.630771	0.171701	3.67254	0.000240153	0.00236072
A2ML1	2.44773	-0.0439619	0.252921	-0.173743	0.862068	NA
ZNF747	466.941	-0.324312	0.202492	-1.60168	0.109227	0.26315
LOXHD1	0.162319	-0.0202192	0.0864336	-0.233927	0.815041	NA
SULT1C2	20.0714	0.203103	0.284501	0.713446	0.47557	0.673967
DGKB	0.996079	0.205421	0.182799	1.19246	0.23308	NA
ATXN2L	3250.28	-0.346709	0.162348	-2.13558	0.0327138	0.111204
SIN3A	1465.84	-0.233264	0.179773	-1.29751	0.194457	0.388085
SIRT3	335.645	-0.710368	0.197773	-3.59103	0.000329376	0.00304025
KDM4C	222.777	-0.66734	0.186985	-3.56683	0.000361322	0.00327075
STPG1	352.668	-0.262335	0.180684	-1.45181	0.146555	0.321036
COX18	241.986	-0.802558	0.177701	-4.51346	6.3778e-06	0.000112306
CCL20	1.60918	0.278337	0.218646	1.28515	0.198741	NA
NIPAL3	995.381	-0.41947	0.180676	-2.32162	0.0202531	0.0788031
CRACR2A	37.3664	-0.256431	0.257214	-0.996089	0.319207	0.532575
ABCC6	47.7999	0.69528	0.247389	2.80395	0.00504802	0.0275855
RCAN3AS	7.4284	0.221977	0.29868	0.743003	0.45748	0.659557
CCDC168	6.93754	-0.215764	0.291792	-0.742041	0.458063	NA
WDSUB1	177.994	0.094188	0.176862	0.532545	0.594349	0.765132
SPDYE6	33.1907	-0.424466	0.258537	-1.63947	0.101116	0.248889
NUDT1	867.772	0.147686	0.22781	0.648326	0.516774	0.707934
ATRIP	15.6892	0.343528	0.298824	1.15288	0.248958	0.456252
ACTN1	1940.22	-0.147108	0.163537	-0.899538	0.368366	0.579823
POGLUT2	422.807	-0.128439	0.174329	-0.736719	0.461293	0.661856
COX4I1	6680.63	0.00818467	0.23455	0.0348955	0.972163	0.98803
ST3GAL3	463.357	0.646401	0.174646	3.70064	0.000215057	0.00214959
LIMCH1	286.138	0.430112	0.240709	1.78649	0.0740194	0.200681
KHDRBS2	0	NA	NA	NA	NA	NA
SEPTIN10	615.791	-0.0590313	0.257808	-0.228961	0.818899	0.909672
ACYP1	303.973	0.390663	0.171418	2.27865	0.0226879	0.085659
RDX	1810.3	0.272525	0.264333	1.03106	0.302515	0.514565
CEP57L1	317.914	-0.104342	0.243437	-0.428559	0.668244	0.816928
ENTPD6	2551.11	-0.0551762	0.198641	-0.277773	0.781186	0.887375
CAMK2D	376.15	-0.658855	0.249732	-2.63821	0.00833456	0.0403946
TMTC1	567.682	-0.499505	0.233295	-2.14097	0.0322763	0.110108
TXNDC15	878.03	0.206614	0.183894	1.12359	0.261188	0.469014
ADGRL2	1230.15	-0.413455	0.278473	-1.48528	0.13747	0.308703
DDX31	591.355	-0.363935	0.161882	-2.24809	0.0245706	0.0905161
NHLRC4	27.3777	0.24516	0.282852	0.86679	0.386057	0.596121
ZBTB44	808.08	0.0492989	0.24569	0.200645	0.840976	0.919819
PUF60	2769.53	0.0238477	0.19947	0.119556	0.904835	0.953718
SRPK2	1283.38	0.0277519	0.221734	0.125155	0.900401	0.951477
AGER	54.5716	-0.05402	0.251152	-0.215154	0.829647	0.91503
SMIM32	18.7952	1.22689	0.300092	4.04957	5.13119e-05	0.000654905
SFXN2	734.928	-1.46325	0.169455	-8.6287	6.20552e-18	1.31276e-15
MTRR	800.831	-0.430976	0.250812	-1.71839	0.0857254	0.221752
TCP11	3.93361	-0.379374	0.267508	-1.4402	0.149812	NA
COMMD4P1	8.35392	-0.253711	0.287305	-0.892273	0.372247	0.583763
TBILA	20.461	0.0258059	0.294534	0.087502	0.930273	0.96809
UBXN2B	331.658	-0.378225	0.271592	-1.39264	0.163728	0.345747
FAM92A	612.751	0.212049	0.196877	1.07699	0.281486	0.491296
LCORL	240.781	0.15313	0.257609	0.594288	0.55232	0.73549
FANCL	499.901	0.181424	0.198889	0.912154	0.361688	0.572876
RSRP1	774.132	-0.108774	0.169186	-0.642907	0.520284	0.710023
ZNF25	246.823	-0.170289	0.254741	-0.66838	0.503891	0.69699
UNC13B	1150.66	0.572845	0.136512	4.19603	2.71637e-05	0.000382746
RABL2B	279.451	-0.623867	0.165105	-3.7771	0.000158663	0.00166005
CMC2	483.15	0.195457	0.179459	1.08918	0.276074	0.485548
EPB41L2	2339.8	-0.25806	0.227215	-1.13575	0.256063	0.463476
FLCN	672.247	0.74705	0.160026	4.66759	3.0475e-06	5.91239e-05
NAT1	167.035	1.00472	0.223717	4.48398	7.3262e-06	0.000126695
INPP4A	579.417	-0.476483	0.150006	-3.17605	0.00149297	0.0104625
CEP63	261.797	0.30381	0.215813	1.4075	0.15928	0.340121
MYCN	10.652	0.157107	0.299941	0.525021	0.599569	0.768393
MTFR1L	628.831	-0.369824	0.168547	-2.19417	0.028223	0.10031
LOC646471	45.9873	-0.138426	0.246329	-0.561992	0.574122	0.750988
FLOT2	3685.05	-0.106066	0.19265	-0.550567	0.58193	0.757096
GRAP2	0	NA	NA	NA	NA	NA
GSS	2380.28	0.103775	0.211393	0.490922	0.623482	0.785825
HPS1	1135.13	0.39887	0.184022	2.16753	0.0301943	0.10523
TASP1	189.58	-0.189107	0.213792	-0.88457	0.376389	0.587932
FAM126B	269.072	0.256777	0.259248	0.990279	0.322038	0.535332
ATL3	81.679	0.250637	0.205769	1.21796	0.223241	0.424367
FXYD3	2.87933	0.230769	0.250803	0.918797	0.358202	NA
C1orf232	3.20145	0.296536	0.267618	1.11398	0.265287	NA
RPL24	12106.5	0.292166	0.170077	1.71785	0.0858241	0.221857
RPL17	1828.57	0.402022	0.147241	2.73035	0.00632664	0.0327311
RPL23A	25931.1	0.269161	0.129859	2.07271	0.0381989	0.124515
APP	7451.02	-0.386977	0.124431	-3.10996	0.00187111	0.0125797
SEZ6L	13.9598	-0.190987	0.295795	-0.644882	0.519004	0.709227
SLC8A3	6.97379	-0.25354	0.295215	-0.855588	0.392226	NA
ZNF148	428.095	0.432454	0.237361	1.82171	0.0684997	0.189272
SLC6A9	425.491	-1.49803	0.187277	-7.98804	1.37101e-15	1.96041e-13
DUS4L	133.472	0.455853	0.257324	1.77094	0.0765707	0.205363
PCDHB16	4.38291	0.190133	0.287414	0.660312	0.509053	NA
PPP4R4	60.4516	-0.400654	0.287043	-1.39459	0.163139	0.344787
PCDH15	5.7634	-0.0435789	0.292317	-0.148632	0.881844	NA
MTAP	523.808	-0.732116	0.224112	-3.26637	0.00108936	0.00809185
MSX1	515.693	-0.591889	0.211251	-2.80175	0.00508256	0.0277154
HAS2	12.5021	-0.656176	0.292724	-2.25957	0.023848	0.0887618
FAM24B	76.2373	-0.19089	0.233636	-0.817305	0.413754	0.622058
CDC25B	2296.88	0.0276566	0.182744	0.151343	0.879705	0.940719
IL1R1	1.67707	0.195142	0.218611	0.899956	0.368144	NA
FAM126A	477.354	-0.249829	0.248814	-1.00402	0.315368	0.528134
ICA1L	158.503	0.0828759	0.246297	0.336392	0.736575	0.860351
LOC101928728	26.0183	-0.322019	0.279713	-1.15088	0.249782	0.45709
RHOH	4.3078	0.456979	0.269091	1.7159	0.0861807	NA
OAZ2	1133.27	-0.569399	0.211762	-2.68896	0.00716756	0.0360171
TPM1	952.88	-0.365794	0.149365	-2.44893	0.014328	0.06131
BRD2	5031.81	-0.320641	0.163003	-1.96709	0.0491726	0.149241
ADAMTSL3	41.8386	0.36433	0.259866	1.4007	0.161303	0.342925
DDX24	2018.62	-0.0244641	0.160605	-0.152326	0.87893	0.940241
ARHGAP12	348.417	0.240834	0.244664	0.984226	0.325004	0.537828
PITRM1	2920.12	0.243134	0.161459	1.50586	0.132103	0.300895
BNIP2	496.785	-0.636796	0.256691	-2.48122	0.0130934	0.0573497
RAPGEF1	2033.67	0.0167313	0.131929	0.126821	0.899082	0.950601
TMEM121B	108.995	0.509656	0.21112	2.41324	0.0158114	0.0658686
SAMD1	900.908	-1.14019	0.203395	-5.60484	2.08446e-08	7.01313e-07
KLC4	621.09	-0.0435177	0.204175	-0.213157	0.831205	0.915552
ACTG1P20	64.6723	-0.40159	0.218795	-1.83417	0.0666283	0.185328
RAB7A	3064.52	-0.479524	0.140672	-3.40876	0.000652583	0.00528743
SEMA3B	97.6184	0.397415	0.226097	1.7576	0.0788154	0.209312
MAPKAPK3	1437.02	0.173028	0.150903	1.14663	0.251536	0.45856
DAP3	2951.78	0.0140512	0.186766	0.0752352	0.940028	0.973378
LRP8	855.91	-1.33574	0.166688	-8.00917	1.15488e-15	1.68254e-13
CABP1	135.176	0.461257	0.253399	1.82096	0.0686123	0.189395
ZNF320	159.747	-0.321343	0.227088	-1.41469	0.15716	0.337602
DST	1342.31	0.127988	0.273259	0.468368	0.639521	0.798301
DISC1	3.35456	-0.506102	0.269441	-1.87398	0.0609335	NA
LINC02574	0.639197	0.0814314	0.145144	0.600126	0.548423	NA
B3GALNT1	152.756	0.1267	0.239185	0.52966	0.596348	0.766405
VPS37A	370.16	-0.239711	0.234061	-1.024	0.305836	0.517706
MXD3	346.537	0.113678	0.208961	0.544092	0.586378	0.759508
MED16	1024.74	0.0457478	0.194931	0.234695	0.814446	0.907407
IKBKE	151.435	0.176309	0.206162	0.855093	0.392499	0.601786
ALG13	1236.58	0.0744091	0.212678	0.349857	0.726446	0.854028
SCARNA1	0.163166	0.020526	0.0864336	0.237477	0.812287	NA
ANKRD11	1614.79	-0.404229	0.140108	-2.88504	0.00391364	0.0226577
CYTOR	143.28	0.332948	0.20854	1.59657	0.110361	0.264909
HDAC2	3967.64	0.439292	0.231462	1.89799	0.0576978	0.167323
NEK4	467.536	-0.627605	0.240783	-2.60633	0.00915173	0.0432807
PTK2	1007.24	-0.0318354	0.237322	-0.134138	0.893293	0.948054
CADPS2	583.57	0.402655	0.253661	1.58737	0.112428	0.26811
TIMM23B	92.3601	-1.05888	0.230214	-4.58503	4.53929e-06	8.35522e-05
SMUG1	738.055	0.168195	0.175175	0.960184	0.336963	0.549451
TRPM3	12.814	0.0952435	0.299231	0.317161	0.751121	0.868621
CDKN2B-AS1	64.2454	-0.0148774	0.226115	-0.0657882	0.947546	0.977
DNAJC8	3733.83	-0.147065	0.170491	-0.862599	0.388358	0.598305
OAZ3	56.7382	0.523511	0.243215	2.15135	0.0314484	0.108164
SDF4	3002.3	0.035648	0.193392	0.184333	0.853753	0.92705
HEMK1	397.272	-0.0961744	0.186491	-0.515734	0.60604	0.77328
UBAC1	1444.02	0.0203971	0.19257	0.105923	0.915643	0.959378
NSA2	2399.44	0.764317	0.193227	3.95546	7.63889e-05	0.000918749
CAMTA1	1324.99	-0.325982	0.14465	-2.25358	0.0242223	0.0896179
DOK7	1.47434	0.0568821	0.220964	0.257437	0.796841	NA
ADORA1	195.708	0.788377	0.228271	3.45263	0.000555141	0.00461665
ATP23	124.675	0.443905	0.196708	2.25565	0.0240926	0.089245
RAB27A	168.366	0.50667	0.266944	1.89755	0.0577551	0.167432
IKZF3	196.018	-0.448171	0.178895	-2.50463	0.0122578	0.0543645
UBE2W	200.624	-0.257871	0.241779	-1.06635	0.286265	0.497222
SNORA73A	18.6893	-0.415461	0.281261	-1.47399	0.140484	0.312926
SNORA73B	7.09829	-0.514149	0.2984	-1.71697	0.0859843	0.222087
STAT6	101.124	-0.487568	0.218538	-2.23046	0.0257169	0.0937107
PARP4	1163.06	0.162287	0.268577	0.604239	0.545684	0.730252
GOLGA8N	1.1287	0.188252	0.173905	1.21033	0.226152	NA
TRNAU1AP	337.485	-0.608616	0.202462	-3.00547	0.0026517	0.0166397
TIMM9	462.907	-0.0627718	0.148212	-0.423524	0.671913	0.819185
PTGR2	320.811	-0.311708	0.228733	-1.36257	0.173017	0.358644
FBXL2	156.684	-0.0899316	0.192894	-0.466143	0.641113	0.799072
SNORA44	3.08156	-0.03866	0.268338	-0.143854	0.885616	NA
SNORA16A	11.6599	-0.190928	0.298942	-0.639442	0.522535	0.711681
ZNF670	38.269	0.220537	0.291473	0.755699	0.44983	0.65303
C19orf84	0.595373	0.139363	0.126659	1.03713	0.299673	NA
ACRV1	3.67943	-0.296908	0.265064	-1.1227	0.261563	NA
LINC01715	9.63739	0.319067	0.299599	1.06567	0.286571	0.497491
STAU1	3621.5	-0.903779	0.131436	-6.87586	6.16155e-12	4.30556e-10
TIAM1	802.153	-0.274741	0.160368	-1.71311	0.0866926	0.223393
NARF	1485.57	0.276503	0.201216	1.3742	0.16938	0.35352
PLEKHM1	85.9434	0.0903993	0.214405	0.42151	0.673383	0.820373
VWA7	14.6764	0.724534	0.297298	2.42229	0.0154231	0.0646383
DMAC1	1511.63	-0.165772	0.216238	-0.766644	0.443293	0.647545
CNTLN	310.472	-0.105726	0.240928	-0.438776	0.660824	0.81243
HACD4	61.8896	0.511163	0.240125	2.1259	0.0335116	0.113119
FAM219A	588.539	-0.515472	0.166328	-3.0989	0.00194238	0.012991
C4orf33	187.264	0.404977	0.230856	1.75366	0.0794883	0.210447
FBXO9	1374.55	-1.0143	0.140327	-7.22678	4.9459e-13	4.33975e-11
UBE2C	1357.58	-1.13542	0.167202	-6.78944	1.12571e-11	7.39758e-10
STIM1	957.497	-0.128259	0.164976	-0.777446	0.436896	0.642142
GAPVD1	1290.1	0.0717061	0.197985	0.36217	0.717225	0.847896
ADCYAP1R1	93.0662	0.120348	0.205626	0.585142	0.558452	0.739956
TPM3	8031.07	0.0499945	0.16945	0.295041	0.767963	0.879009
SLC26A5	0.869986	-0.109552	0.137876	-0.816722	0.414087	NA
JOSD1	1267.09	-0.383245	0.173481	-2.20909	0.0271681	0.0978216
ENDOU	12.1563	0.802511	0.298853	2.66094	0.00779227	0.0382875
ZNF20	0.324637	-0.0423952	0.0882904	-0.465149	0.641824	NA
BFSP1	157.349	0.303941	0.241278	1.26006	0.207648	0.405319
OTOA	0.333077	-0.0627381	0.10682	-0.580868	0.561329	NA
CHN1	795.311	0.535902	0.221995	2.41389	0.0157834	0.0657803
ASPM	2051.86	1.09226	0.25328	4.31614	1.58784e-05	0.000244476
ZNF226	1049.27	0.195327	0.21487	0.909019	0.36334	0.574374
MATN1-AS1	21.0607	-0.167075	0.284114	-0.587065	0.55716	0.73911
AMFR	2443.53	-0.137188	0.175647	-0.781057	0.434769	0.640174
LINC01778	1.4485	0.257424	0.21648	1.18819	0.23476	NA
VPS52	899.617	0.0227404	0.163072	0.13945	0.889095	0.946069
ZNF717	51.3977	-0.157632	0.227606	-0.692569	0.48858	0.684988
DCP1A	665.389	-0.347485	0.187723	-1.85092	0.0641804	0.180692
SNORD103C	0.800669	-0.0512424	0.153701	-0.332315	0.739651	NA
N4BP2L1	60.1825	0.0246068	0.231606	0.106222	0.915406	0.959195
LCP1	1995.6	-0.448749	0.164208	-2.73273	0.00628125	0.0325617
WDR25	387.777	0.530595	0.232884	2.27858	0.0226919	0.085659
STING1	739.628	0.256292	0.191638	1.33738	0.181099	0.369739
HLTF	1367.01	0.844232	0.267476	3.15925	0.00158173	0.0109805
ABHD18	211.358	-0.00927283	0.236795	-0.0391534	0.968768	0.987048
ATP8A1	261.992	-0.425487	0.27407	-1.55273	0.120487	0.282137
TMEM39A	678.02	0.453931	0.166269	2.72984	0.0063365	0.0327492
TMEM170B	437.373	-0.786077	0.264833	-2.96949	0.00298294	0.0182727
DEFB131B	1.06938	-0.0969241	0.165746	-0.592378	0.553598	NA
GOSR1	839.704	-0.317381	0.137866	-2.30201	0.0213343	0.0818753
BEST1	81.2329	-0.379548	0.22781	-1.66554	0.0958046	0.239908
ASNS	136.553	-0.0714858	0.203914	-0.350545	0.72593	0.853811
CNTROB	1050.6	0.0485072	0.187347	0.258925	0.795693	0.89686
SLC39A8	1142.48	0.422585	0.225796	1.87153	0.0612722	0.174645
SPOCD1	25.5754	1.06793	0.284397	3.72209	0.000197583	0.00200346
SLC39A7	1231.76	0.497445	0.209412	2.37554	0.0175232	0.0710024
CCN6	11.2587	0.344901	0.298115	1.15582	0.247754	0.455213
CLIP1	726.393	-0.187049	0.271535	-0.688841	0.490924	0.687006
TACC1	697.96	-0.281768	0.22667	-1.24301	0.213863	0.41284
FBXL16	1273.64	0.0678667	0.158419	0.4284	0.66836	0.816928
TMEM150A	189.619	0.752396	0.196016	3.83638	0.000124862	0.00136658
SLC9C1	6.11776	0.111319	0.290609	0.383435	0.701397	NA
TMEM39B	606.265	0.564381	0.207217	2.72359	0.00645763	0.0332085
C11orf54	268.5	0.202847	0.224412	0.903767	0.366119	0.577223
TNPO1	3314.58	0.066364	0.269591	0.246164	0.805556	0.902714
QRICH1	1596.97	-0.397994	0.15846	-2.51156	0.0120199	0.0535514
SRPX	323.103	0.384337	0.163809	2.34608	0.018972	0.0752592
SMC1A	7484.6	-1.18056	0.193705	-6.09506	1.09396e-09	5.13495e-08
JUP	2070.48	0.629295	0.199106	3.16064	0.00157422	0.0109562
GPN3	903.094	0.335631	0.21526	1.55913	0.118966	0.279805
SLC25A24	344.208	-0.728385	0.263382	-2.76646	0.00566685	0.0300526
MTMR9LP	7.08806	0.304858	0.294345	1.03641	0.300011	0.512168
RWDD2A	223.86	0.0929547	0.21981	0.422848	0.672406	0.819507
TBC1D14	674.404	0.64003	0.146064	4.38122	1.18017e-05	0.000189453
DGUOK	1161.91	0.0517647	0.211909	0.244285	0.80701	0.9037
GPR108	1033.36	0.170196	0.202352	0.841099	0.400292	0.609036
CALU	2519.64	-1.13522	0.199323	-5.6954	1.23083e-08	4.43071e-07
FAM89B	679.974	-0.349571	0.197784	-1.76742	0.0771576	0.2064
RPP14	200.464	-0.418832	0.178766	-2.34261	0.0191495	0.0758465
SLC39A4	177.275	-0.616635	0.247686	-2.48998	0.0127749	0.0562058
FDFT1	3498.63	-0.761453	0.179634	-4.2389	2.24613e-05	0.000328476
LRTOMT	101.615	0.229935	0.193093	1.19068	0.23378	0.43766
KY	0.350212	-0.0641052	0.107937	-0.607693	0.543391	NA
IAH1	691.059	-0.524381	0.159723	-3.28284	0.00102766	0.0077227
INKA1	18.8249	0.466517	0.285657	1.6306	0.102974	0.252377
GOLGA8Q	1.20194	0.133101	0.170777	0.7924	0.428128	NA
CPNE6	0.479366	0.109724	0.117985	0.851387	0.394555	NA
COX7A2	3259.9	0.0483718	0.212967	0.227135	0.820319	0.910332
TRIM60	2.80644	-0.279768	0.244727	-1.14756	0.25115	NA
CABYR	226.201	0.513682	0.191395	2.68292	0.00729828	0.0364512
BCL2L12	1463.15	-0.210774	0.225922	-0.932986	0.350827	0.562292
S100PBP	654.005	0.611869	0.200784	3.04696	0.00231165	0.0148745
KIDINS220	770.354	-0.108772	0.267324	-0.406872	0.684102	0.827687
FAM133B	297.416	-0.682448	0.219747	-3.10444	0.00190639	0.0127891
ZNF154	21.1561	-0.0299957	0.288343	-0.104104	0.917087	0.960305
TTC23	465.737	0.402128	0.153244	2.62384	0.00869439	0.041698
DHFR	3200	-0.999347	0.132434	-7.54545	4.50725e-14	4.83371e-12
MTRF1L	615.912	-0.212029	0.210841	-1.00556	0.314626	0.52721
SSTR3	1.64084	0.204397	0.22203	0.921371	0.356857	NA
FXN	541.976	-0.234852	0.155176	-1.51344	0.130168	0.298071
SLC4A10	4.53948	0.147472	0.271666	0.541557	0.588124	NA
PLEKHH1	433.563	-0.0935531	0.160126	-0.584216	0.559075	0.740412
USP39	1604.57	-0.602383	0.193017	-3.12087	0.00180316	0.0122186
APBB2	417.135	-0.344041	0.259042	-1.32805	0.184162	0.374097
TSACC	99.2606	0.488687	0.217464	2.24574	0.0247208	0.0909826
YPEL1	114.652	0.747937	0.215375	3.46919	0.000522035	0.00439095
PHACTR1	127.02	-0.0767672	0.19469	-0.39429	0.693367	0.83367
MORF4L2	5441.7	-0.0612467	0.198523	-0.308511	0.757694	0.872237
MIR31HG	4.4537	-0.377117	0.280766	-1.34752	0.177812	NA
CASC2	41.946	-0.531799	0.294001	-1.8067	0.0708094	0.193988
MAP7	712.276	-0.170302	0.201321	-0.845872	0.397624	0.606889
EPHB6	0.671708	0.0986216	0.145107	0.666632	0.505007	NA
PMS1	526.029	0.701216	0.206778	3.39052	0.000697591	0.00560213
TRIM62	84.1893	-0.473362	0.216508	-2.18564	0.0288421	0.101831
SNAPC2	316.267	0.263601	0.204844	1.28695	0.198112	0.393347
SLC28A1	1.00452	0.00463517	0.159701	0.0291371	0.976755	NA
MIR3605	0.335297	0.0634532	0.107016	0.586958	0.557232	NA
CIB1	1404.62	0.14113	0.233843	0.603549	0.546144	0.730604
ZSCAN31	66.188	0.562186	0.226387	2.4801	0.0131345	0.0574445
NRG4	50.1921	0.691117	0.276226	2.49636	0.0125475	0.0553834
SLC10A7	123.256	0.110547	0.277926	0.397571	0.690946	0.831927
TMEM222	1328.39	-0.227774	0.20347	-1.11947	0.26294	0.471394
KIRREL2	2.44995	0.137859	0.253936	0.542849	0.587234	NA
PWWP2B	382.751	0.335049	0.190598	1.75795	0.0787565	0.209227
ZNF655	913.558	0.104797	0.215238	0.486867	0.626353	0.788185
CCDC167	475.491	-0.0480464	0.246586	-0.194873	0.845492	0.922621
TAS2R4	3.60557	0.179165	0.27143	0.655827	0.511935	NA
TAS2R3	1.11661	-0.149082	0.188699	-0.790907	0.428998	NA
CHADL	5.32314	0.300203	0.291128	1.02797	0.303965	NA
NEUROD4	0.761577	0.0747502	0.131746	0.632809	0.526858	NA
PSMD5	4.31211	0.0100613	0.273034	0.0369376	0.970535	NA
IFITM1	399.947	0.248694	0.198073	1.25557	0.209273	0.406823
HEATR3	712.838	-0.797986	0.159608	-4.99881	5.76841e-07	1.35795e-05
ZNF687	1396.14	0.0803895	0.156588	0.513382	0.607684	0.774512
ST3GAL4	310.66	0.470008	0.201067	2.33729	0.0194243	0.0765423
SMIM12	1172.58	0.0467683	0.207201	0.225723	0.821417	0.910922
POTEG	0.144069	0.020526	0.0864336	0.237477	0.812287	NA
LOC653160	22.282	-0.348074	0.275143	-1.26272	0.206688	0.404036
LPIN1	473.203	-0.305278	0.158779	-1.92255	0.0545362	0.161002
ZMYM1	363.405	0.425523	0.230596	1.84501	0.0650367	0.182214
HAGLROS	33.1795	-0.115313	0.280089	-0.412236	0.680166	0.825145
HAGLR	317.788	-0.279833	0.153185	-1.82662	0.0677569	0.187844
RGS20	58.0803	-0.504168	0.255182	-1.97591	0.0481646	0.147376
PRKACB	218.284	-0.43974	0.253449	-1.73477	0.0827809	0.216529
CD163L1	0.613623	0.0852009	0.1433	0.593813	0.552637	NA
ZMYM4-AS1	0.324637	-0.0423952	0.0882904	-0.465149	0.641824	NA
NFATC4	330.285	-0.102743	0.188128	-0.546178	0.584944	0.758679
ARHGAP44	554.221	-0.281527	0.162864	-1.72856	0.0838879	0.218536
NELFCD	3696.74	0.0960247	0.173191	0.554446	0.579274	0.754885
HINFP	484.489	0.329099	0.182565	1.80265	0.0714439	0.195379
PLEKHH3	463.833	-0.00336357	0.184228	-0.018259	0.985432	0.994447
C1orf216	555.897	0.0553592	0.166943	0.331619	0.740177	0.862293
DCTN2	3274.21	-0.093702	0.179354	-0.522444	0.601361	0.769668
STMN4	10.7906	0.21759	0.299208	0.727896	0.466677	0.666913
PRMT5	3435.81	-0.0788619	0.182444	-0.432257	0.665554	0.815468
PRKAA1	696.525	-0.387842	0.261921	-1.48086	0.138643	0.310254
VMO1	14.6405	0.100448	0.299886	0.335617	0.73716	0.860476
PAX6	317.969	-0.39735	0.234045	-1.69738	0.0896253	0.228963
HDLBP	18366.7	0.249076	0.137292	1.81421	0.0696458	0.19148
RECQL5	914.196	0.158253	0.201737	0.784484	0.432756	0.638427
SUPT5H	8289.18	0.316299	0.186639	1.69472	0.0901279	0.229867
CREM	734.709	0.40399	0.160783	2.51246	0.0119892	0.053465
ATG13	1578.1	0.185641	0.1878	0.988522	0.322897	0.53609
CNEP1R1	249.246	0.859843	0.209967	4.09205	4.2758e-05	0.000562926
ZNF560	1.11405	0.246297	0.190194	1.35646	0.174953	NA
TSPAN15	756.939	0.73282	0.19128	3.83088	0.000127686	0.00139158
SH3D21	106.544	0.515513	0.197234	2.61231	0.00899338	0.0427338
EPB41L3	1444.36	-0.369796	0.242531	-1.52478	0.127314	0.293493
MAPT	192.626	-0.63974	0.230219	-2.77774	0.00547392	0.0293316
CCDC186	197.769	0.405334	0.25522	1.58796	0.112296	0.267869
OSBPL9	1800	0.074264	0.262802	0.282578	0.7775	0.884945
ARRB1	492.27	0.578685	0.175315	3.30056	0.000964905	0.00733532
ZNF774	68.314	0.0618616	0.235314	0.262786	0.792716	0.89468
MYOM2	290.399	-0.813522	0.172242	-4.72048	2.35294e-06	4.68253e-05
TECPR2	686.556	0.740568	0.166475	4.44775	8.67731e-06	0.000145882
LINC01137	20.1693	0.656251	0.287462	2.27475	0.0229212	0.0862594
MIER3	359.542	0.326885	0.266412	1.22695	0.219841	0.420226
TNXB	56.7378	0.0255844	0.224464	0.113953	0.909275	0.95647
MIR6732	0.163166	0.020526	0.0864336	0.237477	0.812287	NA
BCL6	145.008	0.241677	0.204676	1.18049	0.237806	0.442943
CNN3	2127.14	-0.0190999	0.229787	-0.0831183	0.933757	0.97013
MIR5581	3.64929	0.095154	0.270323	0.352531	0.72444	NA
SCAMP2	1857.01	0.0025378	0.182927	0.0138732	0.988931	0.995952
GNL2	2529.12	0.621783	0.25756	2.41494	0.0157379	0.0656436
TIPARP	376.958	0.421009	0.260908	1.61352	0.106632	0.258674
EGFL6	0.660782	0.109608	0.157652	0.706634	0.479794	NA
B4GALNT2	1.54734	-0.102235	0.197563	-0.530565	0.59572	NA
MR1	270.489	0.0631136	0.168882	0.373703	0.708625	0.843043
BAG4	631.069	-0.0339721	0.253399	-0.134055	0.893359	0.948058
BACH2	242.564	-1.00609	0.17531	-5.73226	9.91031e-09	3.63527e-07
DNAJB2	260.509	-0.680423	0.208656	-3.25998	0.00111421	0.00823834
TNFRSF11A	383.514	-0.0573901	0.160369	-0.357867	0.720443	0.850091
C19orf48	5421.49	-0.845785	0.193004	-4.38236	1.17398e-05	0.000188656
GPR135	30.5704	-0.74329	0.284139	-2.60515	0.00918338	0.043383
CLEC7A	0.162319	-0.0202192	0.0864336	-0.233927	0.815041	NA
NDST4	12.5763	0.248873	0.298718	0.829528	0.406806	0.615308
GPRASP2	0.580733	-0.0936668	0.105375	-0.82831	0.407495	NA
SLC12A1	0.144069	0.020526	0.0864336	0.237477	0.812287	NA
ZNF124	46.2753	-0.711327	0.263655	-2.69314	0.00707831	0.0356757
AKR1C1	69.796	1.34625	0.230376	5.80043	6.61447e-09	2.57948e-07
DBP	276.265	-0.0558851	0.218629	-0.255644	0.798226	0.897958
DAZL	0.567015	-0.0402269	0.121069	-0.36724	0.71344	NA
CDKL1	179.439	0.0423355	0.251308	0.168426	0.866248	0.93405
TNFRSF18	0.828205	-0.0569169	0.16755	-0.340773	0.733275	NA
EPHA10	231.06	0.144613	0.182139	0.794002	0.427194	0.633476
MANEAL	1413.37	-1.06622	0.175987	-6.05757	1.38192e-09	6.37045e-08
P2RX5	315.375	-0.208053	0.198446	-1.04851	0.294404	0.505783
C9orf72	291.651	0.31606	0.245874	1.28524	0.198709	0.394075
GART	4744.94	0.0817718	0.130435	0.626919	0.530713	0.718236
USP28	678.603	-0.0528641	0.244652	-0.216062	0.828939	0.914754
PSD3	930.091	0.0790101	0.278804	0.283375	0.776889	0.88451
PIAS1	741.81	0.178206	0.258872	0.688352	0.491231	0.687269
GNAS	13275.3	-2.04754	0.177796	-11.5173	1.0796e-30	9.80719e-28
AGAP6	20.0386	-0.189075	0.280958	-0.672568	0.501222	0.695333
ITGAX	2.55974	0.00755912	0.257612	0.029218	0.976691	NA
SLMAP	638.409	0.086549	0.265188	0.326344	0.744164	0.86433
TCL1B	0.948661	-0.000655585	0.175753	-0.00370174	0.997046	NA
C1QTNF6	118.531	-0.0426415	0.190029	-0.224416	0.822434	0.911435
PPP4R3B	604.15	0.218611	0.25756	0.84874	0.396026	0.604989
L3MBTL4	155.949	-0.00525048	0.177532	-0.0295733	0.976407	0.989478
RNF144A	275.25	-0.107376	0.166347	-0.64545	0.518636	0.709101
SLC37A3	666.369	-0.619224	0.168512	-3.67406	0.000238725	0.00235267
ALKBH5	2784.47	-0.0898861	0.154321	-0.582468	0.560252	0.740834
NSUN2	4050.59	-0.612178	0.130994	-4.67323	2.96496e-06	5.75948e-05
LINC01343	0.333077	-0.0627381	0.10682	-0.580868	0.561329	NA
DLG4	283.661	0.268864	0.195337	1.37645	0.168681	0.352734
GJA9-MYCBP	0.983199	-0.19534	0.179388	-1.15635	0.247539	NA
SMAD2	775.844	0.0966036	0.235319	0.410495	0.681443	0.825828
TBC1D3L	0.353547	0.000247826	0.109058	0.00227242	0.998187	NA
FGD1	534.37	0.218626	0.166699	1.31146	0.189704	0.382004
SMAD1	304.127	-0.0674663	0.205493	-0.328288	0.742694	0.863881
CAMK2G	1043.1	0.0420652	0.183302	0.229491	0.818487	0.909476
RASL10A	24.2802	-0.0616974	0.278453	-0.221818	0.824456	0.912235
MMS19	3253.84	0.306057	0.187817	1.62957	0.103193	0.252721
XRCC6	19971.7	0.0205876	0.181891	0.113187	0.909883	0.95652
OXCT2P1	10.3106	0.467943	0.300134	1.56025	0.1187	0.279322
PPIEL	150.942	0.183363	0.210844	0.869663	0.384485	0.594886
EML1	809.81	-0.929131	0.168612	-5.50902	3.60847e-08	1.15136e-06
WDR60	523.891	-0.441878	0.168281	-2.62552	0.00865164	0.0415445
ZDHHC18	1148.62	0.412312	0.18163	2.27006	0.0232039	0.0870387
PABPC4-AS1	2.41769	-0.0621842	0.207985	-0.295605	0.767531	NA
SNORA55	4.70844	-0.138088	0.278416	-0.498159	0.618372	NA
LIMD2	569.032	-0.499947	0.213539	-2.34134	0.0192147	0.0760853
CXCL11	0.950034	0.10959	0.187793	0.581478	0.560919	NA
NCK1	280.096	0.281945	0.243475	1.15781	0.24694	0.454366
PPIE	2067.31	0.210733	0.219074	0.961952	0.336074	0.548708
NPL	104.166	-0.30968	0.207972	-1.48858	0.136599	0.307423
ECEL1	284.762	0.154186	0.205801	0.74927	0.453695	0.656276
LOC101929536	37.2051	-0.62662	0.267207	-2.33986	0.019291	0.0762373
RXFP1	0.49873	-0.0451935	0.133736	-0.328348	0.742648	NA
TRIT1	739.376	0.4392	0.181005	2.42631	0.0152532	0.0640792
ZNF627	226.768	0.1693	0.263846	0.641563	0.521157	0.710734
TSPOAP1	0.78883	0.057552	0.166664	0.342571	0.731922	NA
ATF6B	1071.84	0.650968	0.173287	3.75641	0.000172367	0.00178051
OGDHL	445.607	0.653296	0.170391	3.83351	0.000126325	0.00138064
RAET1G	23.3333	0.284912	0.274878	1.03604	0.300186	0.512258
CCDC84	146.761	0.181619	0.20112	0.902958	0.366548	0.577672
ZCCHC2	301.477	-0.148241	0.238458	-0.621566	0.534227	0.721476
ZMYM2	1086.52	0.0741271	0.257477	0.287885	0.773435	0.882529
TRAF3	1910.03	-0.0764584	0.140582	-0.543871	0.58653	0.759508
USH1G	34.4618	0.0485117	0.268056	0.181204	0.856208	0.928149
ANAPC16	1956.19	-0.0659673	0.127293	-0.518233	0.604296	0.772142
UBE2Q2	388.059	-0.141038	0.236022	-0.59751	0.550167	0.733635
MOB1B	271.073	0.150273	0.261369	0.574838	0.565401	0.744907
MCAT	1236.97	-0.124588	0.199751	-0.623732	0.532804	0.720479
PDE8A	458.421	-0.341888	0.22094	-1.54725	0.121804	0.28425
HTATIP2	705.219	-0.443474	0.158721	-2.7939	0.0052076	0.0282674
WIPF3	242.947	-0.149315	0.182445	-0.818389	0.413135	0.621459
FAM49B	1080.2	-0.116749	0.243524	-0.479403	0.631652	0.791994
NLGN1	113.008	-0.301495	0.252221	-1.19495	0.232108	0.435692
NCOA5	814.689	-0.740361	0.171546	-4.31524	1.59427e-05	0.000245197
PSMD12	2065.86	0.283846	0.219878	1.29092	0.196733	0.391211
NCS1	1165.15	-0.777135	0.179995	-4.31725	1.57987e-05	0.000243493
SMAP2	1401.89	-0.0576103	0.158511	-0.363449	0.71627	0.847403
NTM	19.6371	-0.177079	0.281134	-0.629238	0.529193	0.716984
ITGB6	0	NA	NA	NA	NA	NA
SLC26A7	18.0623	0.584571	0.288714	2.01355	0.0440568	0.137949
WDR46	1557	0.255889	0.20932	1.22252	0.221512	0.422218
SORCS2	12.3916	-0.330022	0.297478	-1.10776	0.267965	0.477189
NFYC-AS1	141.748	-0.159961	0.201526	-0.793608	0.427423	0.633525
PXK	377.616	0.0231313	0.204756	0.112957	0.910065	0.95652
ANKRD28	858.318	-0.187027	0.260038	-0.719213	0.47201	0.671325
GAB3	15.0827	0.301943	0.294336	1.02432	0.305685	0.517618
ITIH6	0	NA	NA	NA	NA	NA
WDR83	684.702	0.00578428	0.210813	0.0274398	0.978109	0.990423
RAB13	1348.17	0.351905	0.17745	1.98315	0.0473511	0.145632
SLFNL1-AS1	44.0306	-0.554169	0.254077	-2.17795	0.0294098	0.103284
C1orf127	3.1049	0.389889	0.254326	1.5598	0.118808	NA
STYXL1	369.617	0.308965	0.203801	1.5161	0.129494	0.297144
UGT8	352.323	-0.356634	0.252319	-1.41328	0.157572	0.338112
SCMH1	1154.17	0.044307	0.161063	0.275087	0.78325	0.888607
JRK	1026.03	0.101563	0.158232	0.641872	0.520956	0.710589
MID1	1079.06	-0.192535	0.198104	-0.971855	0.331123	0.544174
COLQ	67.2011	-0.255075	0.213643	-1.19379	0.232562	0.436131
DGKI	1.01184	0.103668	0.188692	0.557072	0.577478	NA
P2RX7	53.4356	1.22917	0.248505	4.90493	9.3461e-07	2.09177e-05
TRPM8	0.331962	0.000238554	0.107071	0.00222799	0.998222	NA
GPR171	0	NA	NA	NA	NA	NA
FOXJ3	896.032	-0.3956	0.172817	-2.28898	0.0220804	0.0840287
SMG1	1783.47	-0.0150006	0.281798	-0.0532298	0.957549	0.982646
ZMYND12	8.36385	0.206687	0.298724	0.691258	0.489403	0.685768
DOCK9	449.465	-0.232618	0.244403	-0.951693	0.341253	0.553568
DLG1	813.501	0.379872	0.264817	1.43459	0.151404	0.328759
C3	16.9287	1.12224	0.295256	3.73454	0.000188061	0.00192205
USP21	1098.35	0.21779	0.164288	1.32567	0.184948	0.375217
RPS6KB1	863.809	-0.22335	0.260809	-0.856362	0.391797	0.601145
ADAMTS13	297.422	-0.0598649	0.183515	-0.326228	0.744252	0.864366
SLC28A3	0.853124	0.0611631	0.168122	0.366886	0.713704	NA
COL13A1	143.425	0.12607	0.209466	0.60191	0.547234	0.731429
ZNF326	613.599	-0.654532	0.234993	-2.78528	0.00534822	0.0288063
NLRP9	1.91924	-0.189083	0.231175	-0.814679	0.415256	NA
GATC	2214.69	-0.295268	0.157276	-1.87738	0.0604662	0.173147
GIPC1	1464.99	-0.861418	0.221105	-3.89635	9.76543e-05	0.00111709
PPT2	64.8872	-0.469682	0.23526	-1.99577	0.0459586	0.14247
SNAP91	213.979	0.501107	0.197823	2.53227	0.0113327	0.0510535
POLI	316.042	0.522483	0.238992	2.18576	0.0288331	0.101822
TIMM8B	1119.19	-1.3594	0.213409	-6.36951	1.89631e-10	1.02037e-08
IFT57	898.487	0.287183	0.247001	1.16267	0.244965	0.452024
ZNF107	256.945	0.506742	0.240591	2.10563	0.0352364	0.117402
ZNF691	377.775	-0.0900791	0.177506	-0.507497	0.611806	0.777188
LOC339539	1.76026	-0.0509923	0.230901	-0.219834	0.826	NA
TPRA1	654.317	0.0358721	0.207278	0.173071	0.862596	0.931739
SLC2A1-AS1	32.212	0.260785	0.281732	0.926645	0.354111	0.565439
IL17RE	79.0476	0.6035	0.232302	2.5959	0.0094344	0.0442709
YPEL4	11.3316	-0.107115	0.299441	-0.356655	0.72135	0.850869
MIR6733	1.09633	-0.0383053	0.192671	-0.197472	0.843459	NA
ANO6	1028.58	0.273552	0.267037	1.02443	0.30563	0.517618
COL11A1	0.163166	0.020526	0.0864336	0.237477	0.812287	NA
PPP1R32	24.6735	-0.312189	0.27593	-1.13059	0.258226	0.465645
VCL	2849.86	-0.371709	0.139129	-2.67166	0.0075478	0.0373352
CYP26B1	47.1404	-1.34008	0.251476	-5.26368	1.41203e-07	3.85264e-06
GAD1	265.731	0.232541	0.15925	1.4602	0.144234	0.318019
UBQLN2	1307.73	-0.909404	0.158262	-5.74531	9.17533e-09	3.40612e-07
STOML2	4730.33	-0.115048	0.214012	-0.537581	0.590866	0.762365
UBQLN1	2177.53	-0.564387	0.234098	-2.41109	0.015905	0.066223
KCNIP3	152.445	-0.079106	0.188009	-0.420747	0.67394	0.820858
ZNF708	104.369	0.381264	0.265569	1.43519	0.151232	0.328431
GRAMD1B	202.731	-0.329489	0.17235	-1.91148	0.0559431	0.163833
HHAT	402.073	0.793142	0.171076	4.63459	3.57645e-06	6.76851e-05
FGR	1.15729	-0.148785	0.198846	-0.758755	0.447999	NA
SH2D2A	10.711	0.619907	0.300131	2.05958	0.0394392	0.127365
KCND3	10.6923	0.0804918	0.298445	0.269821	0.787298	0.891236
TENT2	838.066	0.223073	0.248496	0.897672	0.369361	0.580978
PLLP	134.647	0.455168	0.21814	2.08651	0.0369325	0.121402
SLITRK4	0.336411	0.000240493	0.10749	0.00223735	0.998215	NA
DAD1	2119.01	0.167922	0.185241	0.906516	0.364663	0.575934
STX4	955.929	-0.0367868	0.180033	-0.204337	0.83809	0.918894
SFSWAP	1308.62	-0.725106	0.187476	-3.86755	0.000109934	0.00123381
SMS	3224	-0.176529	0.159264	-1.1084	0.267688	0.47697
SLC4A9	8.94113	0.278935	0.298262	0.932039	0.351316	0.562621
KCNE3	0.187893	-0.0202192	0.0864336	-0.233927	0.815041	NA
PIBF1	427.888	0.555806	0.214322	2.59294	0.00951603	0.0445862
TRIM37	763.646	-0.234455	0.232857	-1.00682	0.31402	0.526538
KDM4A-AS1	29.3186	-0.0842706	0.273791	-0.307574	0.758406	0.872699
F11R	485.492	-0.920472	0.193427	-4.75731	1.9619e-06	4.01293e-05
PRTN3	4.15148	0.358894	0.283443	1.26535	0.205745	NA
HTRA1	129.667	-0.238137	0.22024	-1.08133	0.279552	0.489193
KLK6	0.163166	0.020526	0.0864336	0.237477	0.812287	NA
GGCT	1259.17	0.163854	0.171044	0.957951	0.338087	0.550457
EIF2B3	2029.14	0.548914	0.172516	3.1818	0.00146363	0.0103021
AANAT	8.35956	0.293942	0.299459	0.979329	0.327417	0.540319
PLEKHA8	504.353	0.11562	0.226551	0.510303	0.609839	0.776017
STRN3	425.388	-0.253035	0.238776	-1.05963	0.289315	0.499932
KCNMA1	295.305	0.283823	0.178129	1.59341	0.111068	0.265845
ZNF23	252.56	0.427116	0.238199	1.79268	0.0730248	0.198682
TSEN34	465.443	-0.0923512	0.229844	-0.401839	0.687802	0.829887
PTER	501.059	0.186841	0.256681	0.727851	0.466705	0.666913
ATXN3	318.534	0.536367	0.237034	2.26238	0.0236737	0.0882862
LNPK	714.597	0.333928	0.264298	1.26351	0.206405	0.403688
STXBP5	264.079	-0.0298159	0.240916	-0.12374	0.901521	0.951945
ATL1	196.237	0.234109	0.270059	0.866658	0.38613	0.596121
ABCC3	0.476031	0.0327344	0.117408	0.260093	0.794792	NA
CACNA1C	138.476	-0.00311955	0.18014	-0.0173182	0.986183	0.99475
LOC101929592	0.819766	-0.0559482	0.16735	-0.334693	0.737856	NA
PLXNA4	210.552	0.28833	0.181131	1.59156	0.111484	0.266508
GPR55	0.754908	-0.0729021	0.131534	-0.620896	0.534668	NA
LINC01297-DUXAP10-NBEAP6	24.8857	-0.269036	0.279294	-0.963887	0.335103	0.54799
RELCH	611.789	0.152846	0.250148	0.610981	0.541212	0.726651
NEUROG2	36.3701	-0.869799	0.267538	-3.2342	0.00121985	0.00888592
SRPK3	44.6097	-0.0994989	0.236631	-0.4205	0.67412	0.820948
RNFT1	267.201	0.481405	0.242842	1.98188	0.0474926	0.145892
CCDC24	75.4402	-0.00735022	0.208211	-0.0353017	0.971839	0.98799
DNAJC17	204.124	-0.409922	0.21539	-1.90318	0.0570168	0.165978
ZNF197	1.52948	-0.146262	0.207316	-0.71306	0.475809	NA
TTC26	572.666	0.708614	0.258449	2.74238	0.00609954	0.0318544
USP17L7	1.96019	-0.366052	0.233798	-1.5766	0.114887	NA
SFXN5	273.346	-0.203558	0.195413	-1.04177	0.297517	0.509543
SPRY2	427.089	-0.592575	0.176048	-3.36519	0.000764909	0.0060608
SRRD	467.159	0.285528	0.159698	1.78793	0.0737871	0.200263
CMIP	419.736	-0.735259	0.173481	-4.23714	2.26389e-05	0.000330325
ANAPC15	322.66	0.308922	0.241022	1.28191	0.199873	0.395418
EPB41L5	409.012	0.418221	0.271721	1.53928	0.123735	0.287947
FGFR2	1096.1	0.238871	0.147228	1.62243	0.104711	0.255457
MECP2	1789.98	0.0445887	0.159413	0.279705	0.779704	0.886278
C8orf82	361.173	-0.325492	0.219076	-1.48582	0.137328	0.308518
DNAI2	0.307235	0.0609816	0.10498	0.543371	0.586874	NA
PKP4	1006.48	-0.894544	0.166066	-5.38557	7.22148e-08	2.15292e-06
PRELID3A	182.406	-0.852018	0.187874	-4.53052	5.8838e-06	0.000105166
FAM210A	372.914	-0.0941457	0.22357	-0.421091	0.673689	0.820617
ERI3	2720.02	0.0332392	0.194874	0.17057	0.864562	0.933052
IGDCC4	192.46	-0.0462713	0.17262	-0.268049	0.788661	0.892256
ERI3-IT1	17.9718	0.225644	0.286604	0.786574	0.431532	0.637595
INSIG2	147.168	-0.353112	0.271581	-1.30019	0.193535	0.386803
TMEM53	130.155	-0.0937137	0.230981	-0.405827	0.68487	0.827967
ZNF727	3.80471	0.352451	0.272151	1.29202	0.196349	NA
RNU5F-1	0.52319	0.046986	0.134297	0.365401	0.714812	NA
TMTC4	719.11	-0.65051	0.179229	-3.62901	0.000284509	0.00269385
UBL7	2589.51	-0.0113636	0.199546	-0.0569482	0.954586	0.981339
C2CD6	1.22974	-0.169469	0.192089	-0.888115	0.374479	NA
SNORD160	2.0195	-0.0117877	0.226993	-0.0522066	0.958364	NA
SNORD55	65.0748	0.230655	0.27466	0.840549	0.4006	0.609385
SNORD46	17.8965	-0.370325	0.283983	-1.30208	0.192891	0.386106
SNORD38A	35.5738	-0.395198	0.28724	-1.37784	0.168251	0.352187
SNORD38B	30.6712	-0.829195	0.284146	-2.91106	0.00360208	0.0211831
PUS1	1581.47	-0.311864	0.190708	-1.63531	0.101983	0.250505
IZUMO2	0.350212	-0.0641052	0.107937	-0.607693	0.543391	NA
SLC2A11	52.5645	0.0950964	0.251091	0.3789	0.704762	0.84063
CALCRL	10.3126	0.0947174	0.300137	0.314979	0.752778	0.86969
FAM228B	71.82	0.243888	0.238622	1.02142	0.307054	0.518801
ATL2	1056.15	0.0782454	0.244249	0.320339	0.748712	0.867416
FAU	6940.49	0.00018501	0.2343	0.000789636	0.99937	0.999789
ENO3	91.5293	-0.400427	0.225633	-1.77439	0.0759981	0.204289
RALBP1	1043.73	-0.598451	0.14811	-4.04029	5.33856e-05	0.0006754
LINC01144	33.1547	-1.20351	0.26373	-4.50407	6.66632e-06	0.000116477
TAP1	308.042	-0.16165	0.172503	-0.937104	0.348705	0.560184
NKIRAS2	1507.65	-0.302386	0.19455	-1.55429	0.120116	0.281651
HDHD5	2846.55	0.238903	0.213943	1.1167	0.264123	0.472821
MATR3	9079.5	0.200693	0.249655	0.803898	0.421456	0.62842
C16orf92	0.144069	0.020526	0.0864336	0.237477	0.812287	NA
ZNF79	142.782	0.495106	0.200064	2.47386	0.0133661	0.0581281
MMP24-AS1-EDEM2	3.61816	-0.138743	0.273781	-0.507961	0.611481	NA
ERGIC3	7484.33	0.029868	0.217444	0.13736	0.890746	0.946849
RELA	1125.54	-0.199478	0.195622	-1.01972	0.307861	0.519368
STK36	929.791	0.640569	0.14423	4.44085	8.96043e-06	0.000149596
CANX	12804	-0.0455093	0.247338	-0.183996	0.854017	0.927271
FAM168A	971.341	0.0311161	0.139475	0.223093	0.823463	0.911595
SHC1	681.697	-0.643754	0.164387	-3.91552	9.02106e-05	0.00104746
CASC11	0.950882	0.20536	0.181373	1.16973	0.242112	NA
GCDH	883.089	-0.129159	0.208354	-0.619928	0.535305	0.722226
SYTL4	63.2926	0.226933	0.218963	1.03608	0.300165	0.512258
ZNF512	1430.28	0.151301	0.134407	1.12568	0.2603	0.46798
YIPF5	896.625	0.5323	0.215932	2.46498	0.0137021	0.0591891
ENAH	3343.54	-0.532309	0.249266	-2.13588	0.0326895	0.11117
TK1	1263.31	-1.59494	0.218727	-7.2923	3.04703e-13	2.76796e-11
TLE4	689.636	-0.152861	0.160331	-0.953374	0.340401	0.552883
CSDE1	15836	0.389333	0.274897	1.41675	0.156557	0.33701
SMARCA1	1113.8	0.266564	0.242892	1.09745	0.272443	0.482269
PRR36	218.675	0.121194	0.196074	0.618146	0.536479	0.722916
AVPR2	2.14782	-0.240435	0.2462	-0.979376	0.327394	NA
MIER1	538.652	-0.214915	0.257772	-0.833701	0.40445	0.613006
FAH	497.11	0.0960812	0.224648	0.427746	0.668836	0.81722
RPS15AP10	7.10143	0.325536	0.296102	1.09717	0.272566	0.482269
ZNF133	466.202	-0.0974628	0.148659	-0.655594	0.512085	0.704197
NDRG2	489.105	0.396328	0.212872	1.86196	0.0626091	0.17744
RPS15	33746.4	-0.129654	0.224849	-0.57663	0.564189	0.743937
LRRCC1	86.0051	-0.0349861	0.234964	-0.148895	0.881636	0.941831
BEAN1	19.1125	-0.0572995	0.284951	-0.200917	0.840763	0.919819
PSD	81.2868	0.515389	0.229542	2.24427	0.0248149	0.0911985
TMEM183A	1471.11	-0.41659	0.174643	-2.38537	0.0170618	0.0696498
ATG101	689.461	-0.0599277	0.239509	-0.25023	0.802409	0.900422
CLK4	281.534	0.386055	0.238125	1.6209	0.105039	0.255976
PGM3	1740.95	0.620027	0.267186	2.32174	0.0202469	0.0787985
LOC101929626	4.88944	0.703151	0.284715	2.43849	0.0147488	NA
ARHGEF28	253.179	0.270445	0.181979	1.48591	0.137303	0.308516
BID	1167.6	-0.0197654	0.165931	-0.119121	0.90518	0.953721
ARG1	3.93023	0.31129	0.281174	1.10662	0.268458	NA
CNTF	1.00589	0.213177	0.153339	1.54193	0.123092	NA
TAFA5	178.739	-0.931921	0.218387	-4.26341	2.0133e-05	0.000298095
TRIM49B	0.162319	-0.0202192	0.0864336	-0.233927	0.815041	NA
NRM	127.818	-0.411971	0.231181	-1.78182	0.074778	0.201888
B3GALT6	1292.34	-0.671761	0.219811	-3.05628	0.00224101	0.0145245
CEP164	534.703	0.0780983	0.159707	0.489015	0.624831	0.78686
IFT22	902.254	0.0408652	0.177842	0.229792	0.818254	0.909347
EXO5	274.436	-0.348848	0.167517	-2.0823	0.0373146	0.122241
LMF1	196.522	-0.337375	0.220918	-1.52701	0.126758	0.29256
EPS8L2	70.5686	1.38941	0.227719	6.04974	1.45082e-09	6.60915e-08
CRTC3	678.932	-0.168053	0.162945	-1.0313	0.302399	0.514565
TMEM205	1401.15	-0.0278029	0.222434	-0.124999	0.900525	0.951543
NSUN4	851.42	-0.0484363	0.157315	-0.307899	0.758159	0.872578
TLE1	1632.31	-0.272324	0.157944	-1.72417	0.0846768	0.219968
LINC01398	2.51623	0.478513	0.24138	1.96939	0.0489088	NA
MKNK1-AS1	3.42896	-0.212741	0.275031	-0.772279	0.439949	NA
KNCN	0.145183	-0.0202192	0.0864336	-0.233927	0.815041	NA
KLHDC7A	3.16135	0.0372475	0.263984	0.141542	0.887442	NA
ENSA	2669.2	-1.44085	0.196857	-7.31933	2.49203e-13	2.30446e-11
TMED8	580.905	-0.497876	0.236885	-2.10164	0.0355845	0.118204
MMP11	21.1187	0.60054	0.285916	2.09483	0.036186	0.11961
MOB3C	88.5366	0.696797	0.207125	3.35922	0.000781615	0.00618365
SH2B1	1194.71	0.13127	0.178526	0.735312	0.46215	0.662303
RDM1	177.683	-0.31879	0.184793	-1.72504	0.0845205	0.219739
DIDO1	1964.8	-0.217204	0.131514	-1.65156	0.0986244	0.244825
PRRC2A	7310.45	0.272669	0.172108	1.58429	0.113128	0.269397
CFAP45	15.9236	-0.778805	0.293449	-2.63267	0.00847161	0.0408835
ADAT1	376.333	-0.393663	0.172667	-2.27969	0.0226261	0.085515
EFCAB14-AS1	2.15644	0.327879	0.239613	1.37256	0.169889	NA
TMEM234	150.894	-0.398173	0.215373	-1.84869	0.0645019	0.181373
FAM120B	295.177	0.265804	0.18112	1.4674	0.142268	0.315169
DEDD2	1093.53	0.0547567	0.190889	0.286853	0.774225	0.883039
PRUNE1	877.91	-0.0329584	0.155374	-0.212125	0.83201	0.916019
ZNF511	522.065	-1.74606	0.19935	-8.74643	2.20202e-18	4.85796e-16
TSC22D4	917.089	0.210586	0.20476	1.02847	0.303729	0.515719
NDUFB3	1060.28	0.183661	0.202795	0.905681	0.365105	0.576338
MLEC	2874.61	-0.292066	0.145421	-2.00841	0.0446001	0.139115
PLEKHA7	499.675	-0.191629	0.145231	-1.31948	0.18701	0.378333
IFT52	923.212	0.384898	0.202643	1.89929	0.0575261	0.167019
LINC00853	13.1893	-0.577722	0.297574	-1.93593	0.0528757	0.157424
ETNPPL	103.567	0.239798	0.269881	0.88819	0.374439	0.585803
SPECC1L	756.304	0.282882	0.148422	1.90591	0.056662	0.165225
EDF1	5349.32	-0.23129	0.220619	-1.04839	0.294461	0.505799
POPDC2	4.18195	-0.218153	0.27295	-0.796101	0.425973	NA
USP33	924.381	-0.300817	0.267294	-1.12551	0.260375	0.468016
CCDC148	12.9939	1.03283	0.297169	3.40156	0.000670032	0.00540894
EVI5	202.41	-0.345342	0.274034	-1.26022	0.207591	0.405319
LINC02265	0	NA	NA	NA	NA	NA
LINC01389	28.9478	-0.194298	0.261819	-0.74209	0.458033	0.659638
SKINT1L	0.49873	-0.0451935	0.133736	-0.328348	0.742648	NA
WDR78	43.627	0.270311	0.242232	1.11569	0.264556	0.473302
SIGIRR	195.484	0.323481	0.232674	1.39056	0.164359	0.346749
C16orf70	385.765	0.203458	0.173364	1.1736	0.240555	0.446501
BBS12	88.5733	0.521438	0.269657	1.93223	0.0533312	0.158384
SPATA6	94.7025	-0.379788	0.260706	-1.45614	0.145354	0.31944
GFOD2	523.979	0.431208	0.188557	2.28688	0.0222029	0.0843285
DDX28	463.912	-1.08564	0.174501	-6.21753	5.05052e-10	2.49186e-08
LRIF1	332.167	-0.11498	0.243319	-0.472493	0.636575	0.795874
DRAM1	176.744	0.632223	0.183425	3.44509	0.000570865	0.00471689
BLOC1S4	248.017	-1.07489	0.218087	-4.92451	8.4573e-07	1.91505e-05
LIN7C	320.236	-0.542228	0.251814	-2.15316	0.0313065	0.10782
UFSP2	341.133	0.531464	0.238021	2.23243	0.0255867	0.0933905
SIDT1	19.2588	-0.20857	0.282894	-0.736274	0.461564	0.661856
RIMS1	13.7278	0.294371	0.292821	1.00392	0.315418	0.528137
KPNA4	854.807	-0.00156705	0.246889	-0.00634689	0.994936	0.998557
KPNA3	1584.5	0.109487	0.258522	0.423501	0.67193	0.819185
IQCA1	1.54595	-0.394039	0.19899	-2.30978	0.0209001	NA
TDRD1	0	NA	NA	NA	NA	NA
PAF1	6219.11	0.146067	0.210241	0.694768	0.487201	0.683667
PSPH	485.346	-1.08194	0.191132	-5.65821	1.52957e-08	5.40531e-07
FAM110D	5.21723	-0.0176612	0.287616	-0.0616853	0.950813	NA
SPEF2	86.2933	0.481786	0.273899	1.75735	0.0788582	0.209389
LINC01562	1.81925	-0.140464	0.221378	-0.63685	0.524222	NA
FHL1	4776.62	-0.038196	0.129713	-0.294466	0.768402	0.879256
MTUS2	24.3195	0.612292	0.296371	2.06886	0.0385595	0.125363
SATB2	572.642	-0.293152	0.225466	-1.30011	0.193564	0.386803
ACIN1	5380.87	-0.00743897	0.18629	-0.0399323	0.968147	0.986912
DPY19L1	486.958	-0.941676	0.25416	-3.70621	0.00021038	0.00211517
TTC39A-AS1	5.33638	-0.299383	0.276971	-1.08345	0.278609	NA
TRIM55	2.62403	0.502464	0.247205	2.02285	0.0430889	NA
AIF1	1.58812	0.261275	0.215637	1.23071	0.21843	NA
NAP1L1	12918.5	-0.291549	0.180164	-1.61825	0.105609	0.257
SLC52A2	1095.67	0.0370899	0.222592	0.166635	0.867657	0.934786
PNOC	0.865285	0.0235167	0.135723	0.176226	0.860117	NA
CFAP298	821.203	0.0120363	0.159359	0.0755302	0.939793	0.973378
SLC49A4	160.542	0.120065	0.202668	0.592291	0.553656	0.736443
LRP11	1097.32	-0.4875	0.214789	-2.26963	0.0232301	0.0870858
UTP4	1824.24	0.111722	0.134136	0.832903	0.4049	0.613507
BBS1	445.08	-0.46377	0.176639	-2.62523	0.00865915	0.0415677
SMU1	1443.11	0.141266	0.161109	0.876824	0.380582	0.591361
PARVA	373.544	-0.758323	0.158729	-4.77557	1.79196e-06	3.6947e-05
SLC45A2	0.775094	-0.0366618	0.133912	-0.272512	0.785228	NA
RNF19A	287.143	0.358844	0.268959	1.33417	0.182147	0.371219
MYO3A	118.577	0.135249	0.272306	0.496484	0.619553	0.782959
KANK1	492.941	-0.410971	0.150431	-2.73168	0.00630125	0.0326535
TMEM269-DT	1.87542	-0.0956644	0.227084	-0.417321	0.676444	NA
MEGF10	26.3807	0.736747	0.280498	2.61088	0.00903083	0.0428853
NFYC	863.873	-1.18263	0.187277	-6.3126	2.74394e-10	1.44132e-08
FRMD4A	284.596	0.315103	0.177344	1.7765	0.0756503	0.203673
UCMA	0.331962	0.000238554	0.107071	0.00222799	0.998222	NA
FGFR1	2222.53	0.319696	0.172718	1.85098	0.064173	0.180692
RAD21L1	3.71835	0.450801	0.263811	1.71896	0.0856208	NA
C1orf109	875.87	-0.246678	0.144063	-1.71228	0.0868448	0.223636
NALCN	4.05547	0.0298576	0.274489	0.108619	0.913504	NA
TXNDC12-AS1	0.85201	0.160175	0.171151	0.983042	0.325587	NA
BTF3L4	1337.53	-0.30211	0.219336	-1.37736	0.168402	0.352389
SLC22A4	35.2689	0.557824	0.255406	2.17983	0.0292701	0.102989
TMEM70	741.482	0.117761	0.183091	0.643209	0.520089	0.709956
FOXL2NB	12.5617	0.492705	0.297412	1.65194	0.0985476	0.244713
HLA-DPA1	288.029	0.455862	0.171222	2.66201	0.00776759	0.0382144
CAB39L	95.6853	0.412476	0.279961	1.47238	0.140919	0.313308
UST	617.349	-0.106232	0.139549	-0.761243	0.446512	0.650211
DYNC2LI1	371.261	0.830642	0.191011	4.34691	1.38071e-05	0.000217132
MTMR2	928.779	0.253948	0.247801	1.02478	0.305466	0.51759
DHDDS	584.597	-0.282901	0.177744	-1.59161	0.111473	0.266508
TSC22D3	7933.5	-0.727758	0.176585	-4.12134	3.76682e-05	0.000504956
NRTN	198.318	-0.0737505	0.236707	-0.311628	0.755323	0.87102
NOTCH4	0.538953	-0.0401669	0.119321	-0.362431	0.71703	NA
ROR2	544.699	0.0780803	0.17375	0.449393	0.653148	0.8077
OVOL1	0.740823	-0.0423996	0.152006	-0.274144	0.783974	NA
YBX1	41535.5	-0.144531	0.167435	-0.863207	0.388024	0.59791
CAPZA2	775.549	-0.860512	0.211737	-4.0637	4.83012e-05	0.000620046
MIR181D	0.145183	-0.0202192	0.0864336	-0.233927	0.815041	NA
CCDC90B	497.885	0.477512	0.224161	2.12998	0.0331736	0.112347
LGALS3BP	7273.6	0.0314053	0.189113	0.166067	0.868105	0.934907
LDHA	17985	-0.18605	0.122371	-1.52037	0.128418	0.295333
ECHDC2	56.1207	-0.286176	0.234789	-1.21788	0.223271	0.424367
FLOT1	1477.81	-0.395146	0.216274	-1.82713	0.0676802	0.18778
ANAPC13	758.395	0.565791	0.206302	2.74228	0.0061015	0.0318544
HDHD3	411.858	0.00330941	0.197884	0.0167252	0.986656	0.994772
TTC21B	333.627	0.263843	0.280326	0.941192	0.346606	0.557858
ARMC5	483.163	-0.441741	0.213046	-2.07357	0.0381197	0.124326
WNT5B	432.117	-0.254637	0.203384	-1.25207	0.210546	0.408527
PCDHGA5	1.78973	0.0652347	0.204108	0.314987	0.752771	NA
SURF4	4826.64	-0.0232471	0.17788	-0.13069	0.89602	0.949056
PTPN7	2.55022	-0.0282205	0.242027	-0.117506	0.906459	NA
ADAD2	0.145183	-0.0202192	0.0864336	-0.233927	0.815041	NA
TBXA2R	71.1983	0.619285	0.237659	2.60404	0.0092133	0.043511
PTGFR	31.8534	0.276205	0.290507	0.949601	0.342315	0.554592
DGCR2	2419.47	0.573605	0.178009	3.22235	0.00127144	0.00920097
LOC100507564	8.62444	-0.656251	0.297312	-2.20342	0.0275653	0.098906
USP45	377.217	-0.0366919	0.255643	-0.14351	0.885887	0.944282
CCDC138	257.449	-0.253427	0.22327	-1.13487	0.256431	0.463816
LINC01771	2.78443	0.460783	0.250388	1.83381	0.0666815	NA
XPOT	3962.62	-0.36926	0.244516	-1.51027	0.130975	0.29928
FEM1A	1670.43	-0.083457	0.155845	-0.535514	0.592295	0.763379
ERBIN	837.958	-0.296828	0.255727	-1.16072	0.245755	0.45294
TRAPPC3	2194.16	0.357282	0.187048	1.91013	0.0561162	0.164078
ITGA2	150.403	-0.356666	0.279941	-1.27397	0.202674	0.39856
AUH	191.155	-0.129936	0.210566	-0.617004	0.537232	0.723509
DGAT2	57.2566	0.525161	0.227854	2.3027	0.0212958	0.0817883
SAMD12-AS1	1.3805	0.289507	0.197799	1.56456	0.117686	NA
TFDP1	7111.16	-0.275355	0.127012	-2.16794	0.0301629	0.105172
ATAT1	234.351	0.628795	0.197643	3.18006	0.00147245	0.0103501
PANK2	813.553	-0.0427145	0.145441	-0.293692	0.768994	0.879606
ADGRG1	13.1141	0.629759	0.298958	2.10246	0.0355133	0.118069
C17orf80	798.236	0.645465	0.223463	2.88827	0.0038737	0.0224724
CASC1	19.9496	1.14721	0.293062	3.84698	0.000119581	0.00132096
PTPN5	11.7653	0.293605	0.299732	0.978695	0.327731	0.54057
CYB5RL	681.868	0.416988	0.162599	2.56443	0.0103346	0.0476008
C10orf95	41.9189	-0.122732	0.263587	-0.465749	0.641395	0.799165
MEA1	1988.91	0.0864417	0.218307	0.395974	0.692124	0.832868
CDR2	926.116	0.417224	0.167372	2.49264	0.0126798	0.0558673
CDO1	219.707	0.622726	0.212311	2.93159	0.00337232	0.0201154
CDC42	3188.81	-0.639306	0.183171	-3.49018	0.000482702	0.00412071
YWHAH	1235.8	-1.99874	0.164789	-12.1176	8.51892e-34	1.01198e-30
SSBP3-AS1	18.0015	-0.153062	0.287265	-0.532262	0.594545	0.765257
MCM9	308.718	-0.399086	0.208914	-1.91002	0.0561303	0.164078
WDR55	394.944	-0.696108	0.177711	-3.91623	8.99432e-05	0.00104514
MROH7-TTC4	0.290367	-0.0405917	0.0864336	-0.418908	0.675283	NA
CDK5RAP2	1721	0.598808	0.220174	2.71973	0.00653354	0.0334651
ARL4A	226.903	0.0205381	0.208314	0.0985926	0.921462	0.962862
NBPF8	278.561	-0.196041	0.181064	-1.0826	0.278985	0.488476
KCNA6	95.2314	-0.217135	0.204597	-1.06128	0.288561	0.499467
IL5RA	7.91002	0.876492	0.297298	2.88894	0.00386538	0.022441
CALN1	0.777056	-0.0494282	0.166292	-0.294646	0.768264	NA
BAIAP2L2	48.4429	0.310367	0.232637	1.33369	0.182306	0.371412
DDX51	1251.4	-0.288764	0.20679	-1.39645	0.16258	0.344357
COA8	547.867	0.295041	0.194673	1.51559	0.129622	0.297305
KBTBD12	0.597602	0.0031559	0.141385	0.0218708	0.982551	NA
TCF12	586.203	-0.110363	0.286067	-0.385767	0.699669	0.837271
LOC100507634	29.9777	-0.623818	0.275574	-2.25829	0.0239273	0.0889099
LINC01767	0.990524	-0.114484	0.188413	-0.609442	0.542231	NA
PFKFB4	153.178	0.0181295	0.217647	0.0833106	0.933605	0.970037
LOC101929935	0.538105	-0.11925	0.120797	-0.920835	0.357136	NA
ATXN1	443.248	-0.0132957	0.219162	-0.0606604	0.95163	0.979486
RPE65	1.068	0.116407	0.171071	0.683961	0.494	NA
EXD2	573.432	-0.100395	0.145435	-0.690303	0.490004	0.686199
VPS35	2476.56	-0.107735	0.263929	-0.408194	0.683131	0.82716
CSGALNACT1	39.185	-0.410068	0.262679	-1.55834	0.119153	0.280004
AURKB	3189.83	-0.269028	0.21162	-1.2713	0.203621	0.39976
SPX	62.4737	0.766769	0.255874	2.98991	0.00279062	0.0173214
STRADB	699.223	-0.435493	0.164592	-2.64565	0.0081535	0.0397081
CMC1	251.523	-0.0325991	0.163353	-0.199571	0.841816	0.920389
SYN1	17.7775	0.343704	0.289138	1.18723	0.235136	0.439454
WNK4	169.449	0.436097	0.195498	2.23022	0.025733	0.093725
SLC22A17	260.695	0.753561	0.191868	3.92616	8.6312e-05	0.00100826
LINC01135	0.701271	-0.0967718	0.14671	-0.67899	0.497144	NA
HSD52	0.144069	0.020526	0.0864336	0.237477	0.812287	NA
NUP93	3039.92	-0.155424	0.189041	-0.822179	0.410975	0.619559
ATP2A3	178.612	0.84144	0.191942	4.38023	1.18552e-05	0.000189917
CCDC13	11.3566	0.490111	0.298939	1.63565	0.101912	0.250451
TAMM41	382.864	-0.000435098	0.192704	-0.00225803	0.998198	0.999542
MIR324	6.33135	-0.00139622	0.297096	-0.00471066	0.996241	NA
MIR331	2.71172	0.198702	0.254059	0.780555	0.435064	NA
CDK5RAP1	1334.75	0.164208	0.189538	0.866387	0.386278	0.596291
C6orf136	233.375	0.129714	0.216987	0.597835	0.54995	0.73341
GABBR1	197.9	-0.398665	0.198305	-2.00969	0.0444644	0.138776
LOC101926944	0.683022	-0.0110096	0.144343	-0.0769163	0.93869	NA
SF3A3	4197.61	-0.155832	0.14191	-1.09811	0.272158	0.482043
AP3B2	277.268	-0.302488	0.192831	-1.56867	0.116726	0.276016
WDR54	1277.54	0.158055	0.209964	0.752792	0.451575	0.654497
LINC01748	0.288138	0.0408987	0.0864336	0.418461	0.67561	NA
LOC101926964	1.14264	-0.0940586	0.170911	-0.566475	0.571071	NA
NFIA-AS2	0	NA	NA	NA	NA	NA
DMXL1	693.769	-0.14631	0.26428	-0.553593	0.579857	0.755278
NEK11	76.6113	1.00291	0.247471	4.04022	5.34005e-05	0.0006754
NFIA-AS1	0.809108	-0.0522161	0.153931	-0.338845	0.734727	NA
TM2D1	300.936	-0.238023	0.218353	-1.09005	0.27569	0.485286
CFD	76.8708	-0.0767014	0.248253	-0.309154	0.757205	0.872017
CTSB	1748.9	-0.239299	0.18429	-1.29851	0.194112	0.387647
TXNIP	1005.9	1.13855	0.143927	7.90821	2.61115e-15	3.47621e-13
ESYT1	2433.1	-0.0264913	0.17104	-0.154886	0.876911	0.939122
FGF9	221.827	0.223046	0.232962	0.957329	0.338401	0.55091
GDPD3	35.6067	-0.180856	0.250412	-0.722145	0.470205	0.669746
LRP2BP	30.1722	-0.294732	0.286872	-1.0265	0.304654	0.516611
LAPTM4B	5600.85	-0.0572385	0.152964	-0.374197	0.708257	0.84292
SCN3B	34.9251	0.435427	0.262897	1.65264	0.0984033	0.244473
ZNF442	0	NA	NA	NA	NA	NA
PLA2G12A	845.243	-0.342801	0.223394	-1.53445	0.124919	0.28942
MOG	1.14885	0.0490255	0.185747	0.264439	0.791442	NA
RIOX2	468.635	0.120034	0.234121	0.512657	0.608191	0.774814
SHFL	0.760768	0.0450728	0.152604	0.291762	0.770468	NA
ANKRD13C	530.772	-0.152441	0.236506	-0.644508	0.519246	0.709495
SLIT3	99.6491	0.1091	0.23223	0.46992	0.638412	0.797604
IL34	5.23596	0.62224	0.286229	2.1514	0.031445	NA
EEF1D	4434.17	-0.175055	0.232886	-0.751695	0.452235	0.654962
EPM2AIP1	534.118	-0.235984	0.253527	-0.930759	0.351978	0.563216
UBE2F	406.236	0.0353824	0.154934	0.228374	0.819355	0.909818
THADA	1057.7	0.78934	0.191037	4.1314	3.60559e-05	0.000487576
AQP7	1.65863	0.0744792	0.215419	0.348334	0.727589	NA
STAMBP	990.844	-0.187411	0.149675	-1.25211	0.210531	0.408527
CAVIN2	1.29488	-0.0728788	0.191525	-0.382536	0.702064	NA
EREG	0	NA	NA	NA	NA	NA
EP300	1576.97	-0.191625	0.20855	-0.918815	0.358192	0.569795
ERN1	146.325	0.128578	0.18887	0.680729	0.496043	0.691008
FBL	25968.3	0.105844	0.23283	0.454602	0.649395	0.805269
HLA-DOA	31.544	0.689739	0.262282	2.62023	0.00878708	0.042012
GPR17	0.721459	0.0880242	0.131231	0.663541	0.506984	NA
LINC00324	8.52353	0.117292	0.299769	0.39047	0.696189	0.835495
MBNL1-AS1	96.7785	0.160196	0.230431	0.69486	0.487143	0.683667
NEDD9	40.3225	-0.281912	0.252164	-1.11744	0.263807	0.472564
ITGB3BP	1181.77	0.307827	0.16111	1.91059	0.0560573	0.164078
DLEU2L	9.56043	-0.00261715	0.299824	-0.00871918	0.993043	0.99787
SLC25A37	1211.03	0.146494	0.134495	1.08921	0.276059	0.485548
KLHL24	217.174	0.433373	0.269713	1.60652	0.108159	0.26131
TRAK1	715.151	-0.677089	0.152283	-4.44547	8.77003e-06	0.00014709
FAM83H-AS1	2.61124	-0.123479	0.235546	-0.530862	0.595514	NA
ANKRD45	1.27069	-0.110124	0.170111	-0.671884	0.501658	NA
CCNH	882.307	0.613632	0.222761	2.75453	0.00587766	0.0309616
UBE2U	0.144069	0.020526	0.0864336	0.237477	0.812287	NA
RPL36AL	2101.65	0.420139	0.153608	2.73509	0.00623637	0.0323943
KCNJ5	6.68329	0.213099	0.29141	0.732452	0.463893	NA
VWF	10.4162	0.624503	0.299744	2.07182	0.0382825	0.124699
CEP57	672.824	0.19085	0.234382	0.814214	0.415522	0.623789
NAGK	290.168	0.054177	0.19301	0.280718	0.778927	0.885785
PSG4	3.03019	-0.547256	0.252513	-2.17889	0.0293397	NA
ADAMTS12	0.905104	-0.0867896	0.173637	-0.496329	0.619662	NA
RALGPS1	232.338	0.111876	0.188038	0.594901	0.55191	0.735197
RPGR	369.784	0.555012	0.249934	2.22038	0.026393	0.0955657
DUS3L	1153.51	-0.562372	0.193757	-2.90242	0.00370295	0.0216773
DGKA	130.672	0.349157	0.206211	1.69324	0.0904105	0.230466
LRMP	2.5058	0.27402	0.238961	1.16357	0.244599	NA
LINC01359	2.39657	-0.293823	0.216792	-1.38961	0.164647	NA
MIR3671	4.24836	-0.0921351	0.276586	-0.335497	0.73725	NA
OSMR	103.303	0.0674255	0.221555	0.304287	0.760909	0.874179
MEGF11	332.382	-0.309057	0.168185	-1.83744	0.0661445	0.184402
FAM71F2	8.8846	-0.22887	0.300115	-0.760928	0.4467	0.650301
KCNMB3	29.1713	-0.485198	0.276406	-1.75039	0.0800512	0.211534
CRYZ	571.902	0.387876	0.243409	1.59346	0.111058	0.265845
CFAP99	13.0843	0.181271	0.299314	0.605021	0.545165	0.730058
UBE2D3	3136.44	-0.0933188	0.216254	-0.431519	0.666091	0.815888
RGS12	231.213	0.0360652	0.173804	0.207514	0.835608	0.917969
SNRPB	15835.1	-0.186177	0.223088	-0.834554	0.403969	0.61259
ENHO	205.184	0.318312	0.231634	1.37448	0.169294	0.35352
OASL	3.72123	0.576115	0.27342	2.09428	0.0362353	NA
CAV2	417.889	-1.36437	0.254489	-5.36366	8.15534e-08	2.39891e-06
TEX45	36.1748	0.178168	0.254385	0.700301	0.483739	0.680921
FSTL5	0.966063	-0.201035	0.182142	-1.16632	0.243486	NA
ING5	1110.41	-0.436572	0.184234	-2.36967	0.0178038	0.0718692
CPT1C	550.229	0.357038	0.223856	1.59507	0.110697	0.265325
MFSD2A	321.892	-0.925246	0.187681	-4.92721	8.34105e-07	1.89149e-05
ADAM28	0.145183	-0.0202192	0.0864336	-0.233927	0.815041	NA
RRN3	512.304	-0.244866	0.251727	-0.972693	0.330706	0.54377
TMEM144	127.477	-0.0157602	0.258265	-0.0610084	0.951353	0.979476
RFWD3	2073.28	-0.159849	0.134098	-1.19203	0.233251	0.436935
FAM186B	25.6044	0.100348	0.275115	0.364492	0.71549	0.846951
ITPRIP	351.413	-0.551454	0.166218	-3.31685	0.000910388	0.00699661
TMEM120A	336.85	0.040236	0.187373	0.214752	0.829961	0.915048
RAB40C	977.145	0.184998	0.181688	1.01825	0.30856	0.520263
SERPINE3	3.69035	-0.0269752	0.274376	-0.0979971	0.921935	NA
TMEM176B	25.6164	0.911855	0.288293	3.15028	0.00163115	0.0112555
CHPF2	668.416	-0.291245	0.162267	-1.79484	0.0726785	0.197985
MEF2C	315.776	0.238723	0.261511	0.912697	0.361402	0.572634
HECTD4	1298.47	0.319421	0.178674	1.78766	0.0738307	0.200346
EIF4E3	237.493	-0.780754	0.228094	-3.42143	0.000622933	0.00507114
PKN3	1833.23	-0.496965	0.177635	-2.79765	0.00514753	0.0280005
PDE9A	525.114	-0.256826	0.1886	-1.3618	0.173262	0.358936
PCID2	1259.18	-0.398476	0.14504	-2.74731	0.00600858	0.0315185
C19orf71	90.3784	-0.167781	0.223432	-0.751142	0.452567	0.655259
PDIA4	2910.18	-0.674491	0.157342	-4.28668	1.8136e-05	0.000272711
APLP2	4903.44	-0.762306	0.157782	-4.83132	1.35629e-06	2.89297e-05
FIP1L1	792.853	0.361171	0.227955	1.58432	0.11312	0.269397
ITPR1	307.769	-0.604223	0.236732	-2.55188	0.0107143	0.0489115
SNAPC5	500.4	0.571926	0.154863	3.69247	0.000222083	0.00221409
UTRN	1252.78	0.354862	0.288316	1.23142	0.218164	0.418198
REEP5	1252.16	-0.782351	0.171733	-4.55525	5.23221e-06	9.48368e-05
BDNF-AS	41.1815	0.823991	0.249888	3.28419	0.00102274	0.00770074
DHX9	7138.11	-0.0810187	0.240641	-0.336678	0.736359	0.860181
ADAM32	1.3412	0.0145776	0.187132	0.0782777	0.937607	NA
GNG12-AS1	12.6433	-0.316645	0.297549	-1.06012	0.28909	0.499822
CD46	1378.78	-0.379867	0.252254	-1.506	0.132066	0.300855
DEPDC1-AS1	1.89275	-0.197787	0.210404	-0.960112	0.336999	NA
CEP104	1049.75	0.000629489	0.146004	0.00431151	0.99656	0.999148
ACTG1	61119.2	0.36363	0.176978	2.05468	0.0399104	0.128537
ARNTL	144.531	0.469583	0.231983	2.02322	0.0430502	0.135678
LRRFIP1	873.595	-0.938731	0.264481	-3.55267	0.000381341	0.00341592
MECOM	269.509	-0.361774	0.262714	-1.37689	0.168547	0.352549
PIN1P1	0.191228	0.020526	0.0864336	0.237477	0.812287	NA
RHOBTB1	345.466	-0.217039	0.185496	-1.16996	0.242018	0.448062
AFDN	2226.8	-0.197158	0.193307	-1.01991	0.307773	0.519368
CYHR1	621.145	-0.452802	0.217008	-2.08661	0.036923	0.121397
CDAN1	388.781	-0.101589	0.175629	-0.578449	0.562961	0.743187
PISD	799.117	-0.425297	0.158603	-2.68135	0.00733248	0.0365748
HFE	40.1393	-0.0181939	0.247102	-0.0736348	0.941301	0.97397
TRIP12	3131.61	0.227488	0.257498	0.883487	0.376973	0.588278
BEND5	54.4133	0.362866	0.236971	1.53122	0.125714	0.290826
NOP14	2349.72	-1.01796	0.194191	-5.24211	1.58749e-07	4.25618e-06
SUPT3H	241.063	0.237445	0.202847	1.1704	0.241842	0.447967
CORO7	58.4841	0.0687834	0.267089	0.257414	0.796859	0.897193
ZNF222	297.37	0.75956	0.243967	3.11258	0.00185461	0.0124996
TIAL1	2484.78	-0.016839	0.145395	-0.115814	0.9078	0.955569
MTCH1	3969.62	-0.338879	0.205394	-1.64993	0.0989572	0.245415
CCNJ	337.17	-0.794363	0.254234	-3.12443	0.00178147	0.0120982
ABCA9	1.00367	-0.0658646	0.157321	-0.427601	0.668942	NA
ZRANB2-AS1	49.4147	0.334886	0.269647	1.24151	0.214416	0.413438
ZRANB2-AS2	7.32404	0.286187	0.298233	0.954805	0.339676	0.552112
ASAH2B	119.119	-0.10296	0.282387	-0.364547	0.71545	0.846951
FPGT-TNNI3K	0	NA	NA	NA	NA	NA
HJV	0.643913	-0.0807455	0.145368	-0.598212	0.549699	NA
TYW3	1257.37	0.930303	0.230784	4.03152	5.5418e-05	0.000696355
HNRNPH1	6836.44	-0.381344	0.21889	-1.74222	0.0814706	0.214117
CPT1B	10.9834	-0.353212	0.299472	-1.17441	0.240229	0.446076
VGF	122.094	-0.365618	0.228675	-1.59903	0.109813	0.263781
VEGFA	1014.66	-0.889314	0.160219	-5.54969	2.8618e-08	9.3633e-07
CSRP3	0.162319	-0.0202192	0.0864336	-0.233927	0.815041	NA
WASF1	1054.16	-0.323264	0.171543	-1.88439	0.0595122	0.171208
ACER3	499.437	0.255868	0.250675	1.02062	0.307435	0.519104
SSX2IP	969.317	-0.103364	0.247216	-0.418098	0.675876	0.822308
RSBN1	369.081	0.311892	0.243112	1.28279	0.199565	0.39499
DLSTP1	72.0266	0.1007	0.239852	0.419882	0.674572	0.821238
UBR7	266.774	-1.0136	0.213921	-4.73449	2.19605e-06	4.42159e-05
SNORD45A	15.2755	-0.281856	0.297564	-0.946688	0.343798	0.555945
SNORD45B	18.6356	-0.626744	0.286498	-2.17819	0.0293921	0.103253
ST3GAL5	123.425	-0.736138	0.188174	-3.90764	9.32031e-05	0.00107654
CFLAR	399.962	0.0442455	0.186635	0.237055	0.812614	0.906573
ARAF	1569	0.164285	0.163218	1.00654	0.314154	0.52659
UBE2L6	241.357	0.693549	0.195604	3.54466	0.000393117	0.00350717
MCF2	17.1421	0.490513	0.299482	1.63475	0.102102	0.25064
CSF1	182.914	0.168017	0.204843	0.820264	0.412066	0.62053
OSBP2	183.72	0.562215	0.185043	3.03733	0.00238683	0.0152565
SAA2	0.956512	0.0856671	0.17456	0.493924	0.62136	NA
TCP1	9407.15	0.291798	0.181459	1.60807	0.10782	0.260776
ANO10	361.285	0.254673	0.169517	1.50236	0.133004	0.301879
MLLT3	673.721	0.119043	0.272971	0.436071	0.662785	0.813107
ANKDD1A	23.805	0.320701	0.281017	1.14002	0.254278	0.461929
HINT2	632.004	-0.409842	0.238347	-1.71969	0.0854879	0.221286
CRB3	16.4222	0.980953	0.290591	3.32339	0.000889311	0.00687369
MIGA1	278.394	-0.118328	0.286501	-0.412957	0.679638	0.82482
SLC44A1	761.399	0.0104021	0.232685	0.044702	0.964345	0.98519
PREB	1673.19	-0.038484	0.192366	-0.20006	0.841434	0.920143
ARHGEF7	2178.74	0.564458	0.13056	4.3232	1.53779e-05	0.000238195
POU4F1	408.719	-0.355444	0.149432	-2.37841	0.0173876	0.0707181
TVP23B	442.992	0.331297	0.207699	1.59496	0.110722	0.265344
KLK4	3.16153	0.158147	0.256226	0.613271	0.539697	NA
EXOC3-AS1	115.879	-0.325973	0.220321	-1.47966	0.138964	0.310748
GHRL	4.08161	-0.0756829	0.277623	-0.270677	0.786639	NA
SLC4A7	305.82	-0.681275	0.270541	-2.51909	0.011766	0.0526366
HOXC9	546.037	-0.155811	0.198548	-0.784762	0.432593	0.638308
TUBD1	260.367	0.857339	0.22911	3.73981	0.00018416	0.00188843
MBD1	1602.98	0.0220211	0.137889	0.159703	0.873115	0.937397
KRIT1	355.285	-0.228001	0.253748	-0.898399	0.368973	0.580486
CHCHD10	841.215	-0.074966	0.188152	-0.398443	0.690304	0.831412
FLYWCH1	1414.38	0.258083	0.187316	1.37782	0.16826	0.352187
IFI44	9.2995	0.597139	0.300051	1.97818	0.0479089	0.146867
KRT80	2.86483	-0.0936574	0.249743	-0.37275	0.709334	NA
HDDC3	1096.69	-0.133702	0.225237	-0.593634	0.552757	0.735768
TMEM17	64.4216	0.00821757	0.24475	0.0335613	0.973227	0.988233
VAPB	2094.02	-0.0221267	0.13298	-0.166392	0.867848	0.934877
PRKCB	459.476	-0.104231	0.16506	-0.631444	0.52775	0.715571
ERCC4	318.663	-0.240841	0.255546	-0.942349	0.346014	0.557368
TPD52L2	1625.64	-0.775517	0.189284	-4.09699	4.18553e-05	0.0005534
TMEM225B	118.428	0.190287	0.210456	0.904329	0.365821	0.576938
FGF1	4.16918	0.172195	0.260433	0.6608	0.50874	NA
OPRM1	0	NA	NA	NA	NA	NA
RPS9	14847.7	-0.104258	0.232377	-0.448664	0.653674	0.808028
CLNS1A	1539.27	-1.30558	0.178796	-7.30071	2.86261e-13	2.63139e-11
PDZD4	356.936	0.103378	0.200301	0.516177	0.605731	0.773019
NONO	22680	0.345076	0.14147	2.43921	0.0147193	0.0623966
KLK14	8.89504	0.0383621	0.299714	0.127535	0.898517	0.950267
TNFAIP8L3	55.0277	-0.0323196	0.230343	-0.140284	0.888436	0.945889
SLC25A18	15.8191	0.220413	0.297127	0.742326	0.45789	0.65957
LINC01725	3.13041	-0.020442	0.245557	-0.0833519	0.933572	NA
LOC101927560	1.99746	0.0910951	0.206296	0.443029	0.657745	NA
AGAP2	97.2083	0.427863	0.197193	2.16875	0.0301019	0.105019
BCR	1565.29	0.085733	0.168074	0.510098	0.609983	0.776072
CEACAM21	1.13118	0.243335	0.190983	1.36016	0.17378	NA
PDCD6	912.311	-0.16473	0.158337	-1.04039	0.298157	0.510282
POTEI	2.56036	-0.121347	0.240154	-0.510207	0.609907	NA
CDK19	260.483	-0.328739	0.249501	-1.31727	0.187749	0.379205
MORN1	279.399	-0.367568	0.187588	-1.95926	0.0500827	0.151208
SAMD13	41.6654	0.311769	0.24791	1.25652	0.208928	0.4065
ARL6IP1	3428.99	-0.236367	0.231199	-1.02237	0.306608	0.518444
FAM13A	295.697	0.0867483	0.253638	0.341972	0.732372	0.85773
CHMP3	14.4403	-0.286624	0.29056	-0.985463	0.324397	0.537229
DMBT1	0.162319	-0.0202192	0.0864336	-0.233927	0.815041	NA
LINC01461	47.3859	0.161233	0.235872	0.68361	0.494222	0.689704
ZNF44	102.801	-0.0819564	0.257069	-0.31868	0.749969	0.867985
UCHL5	854.135	-0.817008	0.21869	-3.73566	0.000187225	0.00191732
ALDH1A2	3454.29	-0.0556041	0.137978	-0.402992	0.686954	0.829303
VAX2	48.2213	-0.262227	0.248422	-1.05547	0.291213	0.502143
TXN2	2849.34	0.160651	0.235342	0.682648	0.494829	0.690061
LRRC6	0.983199	-0.19534	0.179388	-1.15635	0.247539	NA
OSCAR	1.81984	-0.228807	0.223171	-1.03366	0.301295	NA
EXOC2	1372.63	0.42087	0.252052	1.66989	0.0949406	0.238518
ZBED6CL	282.949	0.437634	0.176442	2.48016	0.0131325	0.0574445
KIF13A	503.669	0.0943949	0.209316	0.450938	0.652034	0.806905
KYAT3	603.914	0.462056	0.196705	2.34873	0.0188378	0.0748807
LOC646626	2.34832	0.243875	0.240719	1.02827	0.303823	NA
CSRP1	17.2203	0.832187	0.288711	2.85526	0.0043001	0.0242714
ZNHIT6	565.707	-0.137455	0.252468	-0.544408	0.586161	0.759508
IL11RA	266.298	0.697542	0.207828	3.3556	0.000791938	0.00624293
COL24A1	35.9992	0.744867	0.251632	2.94709	0.00320779	0.0193507
SPATA33	226.361	-0.345917	0.2048	-1.68907	0.0912059	0.231812
AP1S3	294.544	-0.71371	0.206154	-3.46077	0.000538633	0.00450846
TYW5	166.014	-0.179475	0.245863	-0.729819	0.465501	0.665883
BET1	412.549	-0.500736	0.239126	-2.09406	0.0362545	0.119786
GPR1	12.6295	-0.672489	0.299153	-2.23036	0.0257238	0.0937137
KRT78	0.187893	-0.0202192	0.0864336	-0.233927	0.815041	NA
GSAP	2.90905	0.388714	0.256141	1.5293	0.12619	NA
LYG1	15.9837	0.589729	0.295483	1.99025	0.0465629	0.143843
PRPF4B	1861.97	-0.112547	0.253625	-0.443745	0.657227	0.809574
RCBTB1	787.019	0.694997	0.224066	3.10158	0.00192492	0.0128854
TAF4	263.842	-0.700921	0.16587	-4.22349	2.40553e-05	0.000347833
PLA2G6	282.738	-0.503707	0.184588	-2.72801	0.00637168	0.032898
ERC1	1231.84	0.35716	0.173375	2.05996	0.0394024	0.127326
SAE1	8980.79	-0.0204845	0.186174	-0.110029	0.912386	0.957981
KIAA0825	13.0451	-0.012726	0.300015	-0.0422941	0.966264	0.985993
C1orf112	738.387	0.657948	0.171387	3.83834	0.000123868	0.00135762
CLCA4-AS1	11.7317	-0.471555	0.298313	-1.57764	0.114649	0.272222
CLCA3P	0.825062	0.0571501	0.167497	0.341995	0.732355	NA
GSTM2	20.8122	0.377982	0.294234	1.28637	0.198313	0.393438
DERL3	154.03	-0.449412	0.211027	-2.12934	0.0332264	0.112451
CTU2	630.168	0.193788	0.212073	0.913836	0.360803	0.572297
RIPK1	229.935	-0.186709	0.171756	-1.08698	0.277045	0.486679
LINC01140	11.4812	0.132698	0.297169	0.447161	0.654759	0.808548
ECI2	1220.6	-0.0829841	0.15084	-0.55014	0.582223	0.757096
LINC01364	0.163166	0.020526	0.0864336	0.237477	0.812287	NA
PKN2-AS1	2.76337	0.40572	0.240585	1.71004	0.0872584	NA
MUC20	4.23134	-0.382892	0.282663	-1.34873	0.177422	NA
SUPT20H	1090.89	0.451058	0.26167	1.724	0.0847083	0.219968
ITPK1	313.169	-0.196845	0.181793	-1.08274	0.278923	0.488462
NRXN1	0.450457	0.0316827	0.115661	0.255237	0.79854	NA
CCDC14	1234.87	0.138044	0.253177	0.545229	0.585596	0.759117
CEACAM1	11.1075	0.696976	0.300115	2.30116	0.0213827	0.0820195
PEMT	1097.52	0.129037	0.200084	0.644942	0.518965	0.709227
TMEM218	386.401	0.272374	0.162524	1.67591	0.0937558	0.236542
GBP3	0	NA	NA	NA	NA	NA
ORC5	1067.15	0.441628	0.215339	2.05078	0.0402886	0.129378
ROBO3	203.43	0.193477	0.189306	1.0221	0.306732	0.518462
TTC7A	319.574	0.519466	0.161299	3.22001	0.00128188	0.00925479
TRIM68	248.352	0.322397	0.173833	1.85463	0.0636496	0.179631
LOC729930	0.48048	0.0479587	0.131677	0.3581	0.720268	NA
GBP6	0.144069	0.020526	0.0864336	0.237477	0.812287	NA
TTC21A	56.5118	0.807564	0.229862	3.5012	0.000463171	0.00398482
GBP1P1	1.95429	-0.0698721	0.222745	-0.314205	0.753365	NA
LRRC8C-DT	7.58241	-0.468398	0.298626	-1.56157	0.118389	0.278871
CES2	1015.99	0.0664118	0.185539	0.357949	0.720382	0.850091
ACSL1	720.108	-0.631773	0.149335	-4.22997	2.33726e-05	0.00033987
GEMIN8P4	119.707	-0.187238	0.196287	-0.953926	0.340121	0.552487
ZBTB25	144.576	-0.260585	0.190818	-1.36552	0.172091	0.3573
DECR2	190.286	-0.0530035	0.20579	-0.257608	0.79671	0.897193
VTRNA1-1	0.288138	0.0408987	0.0864336	0.418461	0.67561	NA
LINC01763	2.12816	0.328999	0.217612	1.56415	0.117782	NA
ZNF644	997.725	0.550795	0.241853	2.27752	0.0227551	0.0858132
TMEM14A	434.141	0.426166	0.219361	1.94252	0.0520745	0.155872
MRPL42	2444.46	0.0965491	0.234417	0.411863	0.68044	0.825292
RNF121	359.263	-0.323807	0.207216	-1.56267	0.11813	0.278462
FBXW7	350.552	0.452069	0.220109	2.05346	0.0400279	0.128755
CYFIP1	2178.21	-0.529665	0.160602	-3.29795	0.000973933	0.00738725
SMIM30	1165.95	-0.0937785	0.169779	-0.552342	0.580714	0.756025
HHLA3	252.483	0.638452	0.22065	2.8933	0.00381219	0.0221822
TJAP1	977.86	0.0346259	0.17739	0.195201	0.845236	0.922406
TDRKH	511.172	0.489701	0.154005	3.1795	0.00147529	0.0103606
ZBTB14	217.324	-0.213695	0.229892	-0.929374	0.352695	0.564006
GAS2	6.03533	-0.181111	0.294032	-0.613108	0.539805	NA
SLC6A8	2225.57	-1.28343	0.159986	-8.02087	1.04998e-15	1.54427e-13
ZFAT	291.18	0.407438	0.182315	2.23445	0.0254532	0.093013
SYK	529.187	-0.426518	0.167046	-2.55316	0.010675	0.0488298
ABCG2	71.2882	0.171407	0.270609	0.633253	0.526568	0.714757
NDST2	804.622	0.307337	0.151864	2.02374	0.0429965	0.135573
SAMD8	402.235	-0.147196	0.266586	-0.552105	0.580876	0.756109
ZFP1	178.065	-0.328707	0.26761	-1.2281	0.21941	0.419609
IKBIP	878.941	0.136042	0.221596	0.613905	0.539278	0.725122
C9orf85	152.005	0.0577105	0.232485	0.248188	0.803989	0.901474
IGSF6	3.0206	-0.103437	0.257331	-0.400363	0.688889	NA
TMEM270	2.00459	0.172116	0.233845	0.743854	0.456965	NA
ELMOD2	427.228	-0.319285	0.237855	-1.34231	0.179496	0.367877
PRG4	2.91366	0.0118785	0.220156	0.0534434	0.957379	NA
IL13	0.49873	-0.0451935	0.133736	-0.328348	0.742648	NA
MRPS18C	416.14	0.403542	0.166919	2.41746	0.0156291	0.0653207
DLGAP4	431.316	0.121821	0.194692	0.625709	0.531506	0.718995
CEP112	170.492	0.701856	0.232958	3.01078	0.0026058	0.0164117
SIGLEC9	0	NA	NA	NA	NA	NA
BCHE	87.5457	0.0350181	0.264049	0.132573	0.894531	0.948585
DIPK1A	320.606	0.0716071	0.26293	0.272301	0.785391	0.890302
SNORD21	4.27362	0.0513427	0.273697	0.186499	0.852054	NA
SNORA66	12.0019	-0.23398	0.299282	-0.779318	0.435792	0.641112
NPIPB5	160.728	0.0418789	0.183848	0.227785	0.819814	0.910099
ABL2	878.857	0.0437926	0.215479	0.203224	0.83896	0.919065
AURKAIP1	3282.86	-0.340497	0.23846	-1.428	0.153293	0.331648
NCAPH	1732.66	0.336148	0.129169	2.60236	0.00925858	0.0436581
ZNF445	434.431	-0.404601	0.162588	-2.48835	0.0128338	0.0563846
PROM2	11.8651	-0.16558	0.296332	-0.558065	0.5768	0.753641
TMEM74B	259.325	-0.0500262	0.192005	-0.26056	0.794432	0.896027
SIRPB1	5.21124	0.657702	0.281327	2.31612	0.0205517	NA
PPIF	5822.9	-0.325015	0.199743	-1.62719	0.103696	0.253664
TSPAN1	6.54557	0.26196	0.298175	0.877129	0.380417	NA
SLC26A8	1.11516	0.143387	0.185381	0.776087	0.437698	NA
CCDC18-AS1	163.901	0.0981725	0.209452	0.468687	0.639293	0.798301
ASB7	402.146	0.221663	0.22847	0.970115	0.331989	0.545234
GEMIN7	393.66	-0.0218928	0.220835	-0.0991444	0.921024	0.962701
MORF4L1	4054.02	0.0966904	0.226942	0.426055	0.670068	0.818207
PAX7	0.163166	0.020526	0.0864336	0.237477	0.812287	NA
THEM6	1483.71	-0.270455	0.196086	-1.3793	0.167801	0.35174
NIPA2	832.552	-0.646707	0.163872	-3.94588	7.95062e-05	0.000947388
DIO1	5.54549	0.531904	0.290028	1.82395	0.0681594	NA
PLPP4	90.9463	-0.329753	0.233389	-1.413	0.157655	0.338131
MYEOV	22.1146	1.08009	0.290108	3.67784	0.000235214	0.002324
CEMIP	37.9505	0.0775094	0.252172	0.307412	0.75853	0.872699
ST3GAL6	141.593	-0.142077	0.216839	-0.655106	0.5124	0.704242
FGGY	51.1608	0.26858	0.23685	1.13401	0.25679	0.464139
MEF2B	0.527639	0.0424064	0.118164	0.370079	0.711323	NA
EIF4E1B	3.74094	0.488572	0.26838	1.81393	0.0696877	NA
TRIP10	552.739	-0.360116	0.216073	-1.66673	0.0955677	0.239631
EZR	3792.51	-0.742605	0.176871	-4.19855	2.68624e-05	0.000379192
CPSF3	1117.45	-0.392392	0.223589	-1.75495	0.0792671	0.210042
FBXW11	1129.47	-0.694931	0.150337	-4.62202	3.80028e-06	7.18331e-05
AP2A2	1118.7	-0.0284513	0.179802	-0.158241	0.874267	0.937786
ZNF160	259.72	0.0613063	0.284066	0.215778	0.829161	0.914754
PUS10	65.0346	-0.114776	0.265963	-0.431602	0.666031	0.815888
UBE2V1	60.1021	0.318472	0.240545	1.32356	0.185648	0.376253
CNIH3	303.272	-0.587947	0.191811	-3.06468	0.00217905	0.0142108
NUDT16L1	1004.66	-0.129517	0.226682	-0.571397	0.567731	0.746229
SLC44A3	66.4945	0.213596	0.221581	0.963716	0.335188	0.54799
CTC1	429.806	-0.0447395	0.187102	-0.239135	0.811001	0.906006
LOC729970	173.239	0.0396924	0.202288	0.196251	0.844413	0.922019
LOC101928118	2.47577	0.347214	0.233054	1.51368	0.130107	NA
JAKMIP1	159.469	-0.0982788	0.194468	-0.505418	0.613265	0.778137
LINC02764	1.03742	0.0856683	0.178601	0.491867	0.622813	NA
CLASP2	901.917	0.0553138	0.274034	0.201838	0.840043	0.919589
TBC1D2B	956.758	0.725678	0.137072	5.29341	1.20053e-07	3.34654e-06
RPS6	37015.4	0.448804	0.155658	2.88327	0.00393565	0.0227378
USP2	112.227	0.365275	0.218351	1.67269	0.0943879	0.23767
PTBP2	494.763	-0.0386966	0.229359	-0.168708	0.866026	0.934007
FSTL4	228.394	-0.372395	0.169701	-2.19417	0.028223	0.10031
ZNF224	429.579	0.116145	0.247972	0.468327	0.63955	0.798301
ALDH18A1	3750.25	-1.41191	0.179963	-7.84534	4.31788e-15	5.51082e-13
SYDE1	852.558	0.294246	0.164637	1.78722	0.0739018	0.200433
DEPDC7	172.496	0.624297	0.22698	2.74881	0.00598124	0.0314071
NT5C2	494.997	0.289158	0.199832	1.44685	0.14794	0.323146
ICA1	109.727	0.0611034	0.204546	0.298794	0.765097	0.876458
TEAD2	576.252	0.215681	0.18777	1.14866	0.250696	0.457461
ANXA7	2312.02	0.560685	0.133093	4.21258	2.52471e-05	0.000359371
FGL1	0.163166	0.020526	0.0864336	0.237477	0.812287	NA
TRMT13	423.263	-0.059685	0.239705	-0.24897	0.803384	0.901194
LRRC39	28.9521	0.0919606	0.280576	0.327242	0.743485	0.864245
ARFIP1	356.407	-0.482245	0.255704	-1.88599	0.0592961	0.170825
TUBGCP4	1129.58	0.100672	0.188835	0.5331	0.593964	0.764701
RTCA-AS1	28.2524	-0.254196	0.279377	-0.910688	0.36246	0.57357
CACNB4	245.561	-0.0770609	0.252196	-0.30552	0.75997	0.87375
SGCA	1.98608	0.075698	0.226213	0.336255	0.736679	NA
BROX	697.757	0.128029	0.2427	0.527487	0.597856	0.767205
CLK3	893.391	-0.464398	0.202156	-2.29724	0.0216049	0.0827284
HLA-DMB	100.92	1.03062	0.233742	4.40084	1.0783e-05	0.000175656
KTN1	1674.48	0.873374	0.213523	4.09042	4.30589e-05	0.000565441
TAOK1	1572.12	-0.000592633	0.280231	-0.00211471	0.998313	0.999542
CCDC92	72.4929	-0.198361	0.217531	-0.911602	0.361978	0.573079
MKRN2	1358.45	0.251946	0.145831	1.72763	0.0840545	0.218785
FAM219B	530.029	-0.0840413	0.15579	-0.539469	0.589564	0.76151
NDUFS2	4466.51	0.235233	0.217244	1.08283	0.278884	0.488462
LDLRAD4	91.3603	-0.753021	0.24074	-3.12257	0.0017928	0.0121697
EXTL2	378.783	-0.0467222	0.231252	-0.202022	0.839899	0.919507
DYNC2H1	1023.81	0.955822	0.241627	3.95668	7.59991e-05	0.000915487
EEFSEC	611.344	0.344481	0.178281	1.93223	0.053331	0.158384
LOC102606465	141.055	0.410661	0.192346	2.13411	0.0328338	0.11144
LOC101928370	7.50039	-0.171325	0.29979	-0.570983	0.568011	0.746409
ELOC	1424.77	0.166839	0.165954	1.00532	0.31474	0.527345
SPIN4	142.887	-0.954319	0.252956	-3.76924	0.000163747	0.00170533
TTC23L	18.4428	0.0941122	0.284074	0.33145	0.740305	0.862377
RANBP3L	8.16962	0.744319	0.298735	2.45677	0.0140193	0.0602393
ECD	877.645	0.388404	0.251775	1.5427	0.122903	0.286445
THRB	267.295	-0.605556	0.264791	-2.28694	0.022199	0.0843285
SERPINA3	0.512531	-0.115787	0.119689	-0.890389	0.373257	NA
CD69	0.670594	0.154115	0.132658	1.13885	0.254767	NA
SMAD5	1958.82	0.228804	0.286236	0.799493	0.424005	0.63088
CCIN	1.67038	0.276024	0.211875	1.31882	0.187228	NA
SMAD3	855.186	-0.601898	0.153111	-3.93078	8.46691e-05	0.000995466
KIAA0040	388.65	-0.427184	0.181935	-2.34779	0.0188851	0.0750301
HSD3B7	160.016	1.10931	0.212826	5.20355	1.95515e-07	5.15245e-06
ADD1	1381.11	-1.28059	0.166528	-7.68797	1.49484e-14	1.74885e-12
WSCD2	1.21659	0.145408	0.184299	0.80152	0.422831	NA
F2	0.495128	0.0459474	0.133554	0.33131	0.74041	NA
CRYBB2	0.973647	0.0818722	0.174719	0.474115	0.635418	NA
C20orf203	5.33835	-0.397668	0.286891	-1.38832	0.16504	NA
SPATA46	3.19835	0.0786035	0.242139	0.323289	0.746476	NA
OLFML1	1.23929	-0.253191	0.190861	-1.43043	0.152594	NA
NRROS	4.02513	0.323741	0.264718	1.23698	0.216096	NA
STIMATE	336.79	0.0417143	0.158607	0.263012	0.792542	0.894549
ZNF773	230.249	-0.212085	0.170906	-1.24087	0.214654	0.413795
ZNF699	59.9499	0.155671	0.243993	0.638009	0.523468	0.712333
PEAK3	0.685509	-0.002635	0.157146	-0.0169478	0.986478	NA
TEX9	88.9309	-0.00203727	0.22842	-0.0089177	0.992885	0.99787
LOC101928436	0.451304	0.107084	0.11668	0.815416	0.414834	NA
CLIC1	2259.79	0.0341045	0.196474	0.173586	0.862191	0.931432
GAA	1532.78	0.0138485	0.174281	0.0794618	0.936665	0.972236
ACTG1P4	2.87549	-0.22054	0.245018	-0.899497	0.368388	NA
AKR1C3	6.1498	0.702708	0.289268	2.42458	0.0153262	NA
ALPK1	156.706	0.639961	0.210392	3.03964	0.0023686	0.015184
TIMP4	0.308349	0.000227999	0.104757	0.00217645	0.998263	NA
ABT1	1921.14	-0.172082	0.201474	-0.854135	0.39303	0.602271
PDCD6IP	2333.17	0.428818	0.257378	1.66634	0.0956462	0.239705
GALNT12	207.106	0.0390967	0.233399	0.167527	0.866955	0.93425
LOC100129138	0.667259	0.0852929	0.146258	0.628439	0.529716	NA
EDA2R	221	0.326046	0.232894	1.39955	0.161647	0.343142
EML2	665.027	0.313906	0.175254	1.79118	0.0732649	0.199195
MEMO1	416.527	-0.0300805	0.161849	-0.185854	0.852559	0.926014
ETFBKMT	29.0683	0.197853	0.275603	0.717329	0.473171	0.672014
SF1	3531.52	-0.914219	0.17268	-5.29418	1.19549e-07	3.33852e-06
TBC1D23	598.61	0.422475	0.255838	1.65137	0.0986637	0.244879
CEP97	283.642	0.107973	0.280295	0.385139	0.700135	0.837506
TRIM17	17.6371	0.177142	0.294178	0.602851	0.546608	0.730789
PDLIM5	1176.98	0.265859	0.234461	1.13389	0.25684	0.464169
BTF3	17353.9	0.368774	0.155702	2.36846	0.0178621	0.0720408
GPAT3	212.957	-1.04194	0.183444	-5.67296	1.40351e-08	4.9941e-07
CCNT2	485.991	-0.192135	0.25783	-0.74516	0.456175	0.658507
RPUSD1	1719.05	-0.394448	0.203508	-1.93829	0.0525878	0.1569
PPFIBP2	81.7802	0.982785	0.212829	4.60157	4.19327e-06	7.81143e-05
RPL35A	13959.7	0.209941	0.141735	1.48122	0.138548	0.310087
RPL34	8724.47	0.156492	0.174875	0.894883	0.37085	0.582371
ACTN3	2.34524	-0.0370919	0.210066	-0.175322	0.860826	NA
ASIC2	0.703759	-0.0891937	0.147639	-0.660199	0.509126	NA
CENPP	180.767	0.164873	0.186948	0.881803	0.377883	0.589046
SNX10	238.599	-0.296307	0.266478	-1.11177	0.266236	0.475139
JUND	1414.23	-0.121634	0.196792	-0.618098	0.536511	0.722916
VARS2	1723.11	-0.077427	0.19114	-0.40509	0.685412	0.828297
HDAC11	200.754	-0.188832	0.212019	-0.890774	0.37305	0.584519
ARIH2	2530.09	-0.613136	0.173693	-3.52998	0.000415593	0.00367163
PCF11	458.999	-0.159909	0.255196	-0.626542	0.53096	0.718463
PIK3R3	72.6611	0.278499	0.212828	1.30825	0.190787	0.383735
NDUFAF6	548.006	0.511701	0.15191	3.36801	0.000757123	0.00601144
H3-2	0.432207	0.0708221	0.0962843	0.638484	0.523158	NA
HDGFL2	2146.92	-1.62528	0.216946	-7.49337	6.71292e-14	6.73166e-12
SCARNA2	6.47966	0.133181	0.294968	0.452726	0.650746	NA
TDRD6	54.1181	0.541068	0.245762	2.19882	0.0278906	0.0996877
TP63	0.951996	0.103415	0.177712	0.580356	0.561674	NA
ZNF780A	520.37	0.242952	0.255918	0.949291	0.342473	0.554673
ACP6	710.828	0.0785207	0.181621	0.432336	0.665497	0.815463
NT5E	6.28689	0.118856	0.289829	0.407611	0.683559	NA
DAB2IP	963.274	0.610443	0.166879	3.65781	0.00025438	0.00246766
KIAA1324	7.90984	-0.0197684	0.299973	-0.0657878	0.947547	0.977
GLYCTK	301.512	0.335459	0.212786	1.57662	0.114883	0.272632
CLEC4M	0.290367	-0.0405917	0.0864336	-0.418908	0.675283	NA
PPP2R5C	2052.75	0.592371	0.233303	2.53926	0.0111088	0.0502792
GFI1	338.14	-0.168909	0.179155	-0.942769	0.345799	0.557197
PFN1	20697.3	-0.268307	0.217328	-1.23459	0.216983	0.416854
ENPP3	26.3396	0.426815	0.277523	1.53445	0.124918	0.28942
KIF16B	236.015	-0.129901	0.254501	-0.510352	0.609805	0.776017
PHTF1	518.482	0.368943	0.200366	1.84118	0.0655955	0.183314
IGFLR1	332.086	-0.14095	0.237138	-0.594461	0.552204	0.735398
RC3H1	316.903	0.0709771	0.262496	0.270361	0.786882	0.891013
MOV10	1652.42	-0.116242	0.164617	-0.706143	0.480099	0.677664
NSD1	2608.79	-0.000160541	0.22673	-0.000708057	0.999435	0.999789
PPP1R13B	628.051	0.349322	0.157559	2.21704	0.0266202	0.0962079
PGAP6	1335.39	0.00425926	0.19323	0.0220429	0.982414	0.992715
PPP1R35	1076.22	-0.363255	0.230988	-1.57273	0.115781	0.274444
MRGPRF	0.353547	0.000247826	0.109058	0.00227242	0.998187	NA
AOC1	0.806813	0.159801	0.169446	0.957064	0.338535	NA
NTAN1	359.571	-0.155281	0.175744	-0.883543	0.376943	0.588278
RNF133	1.674	-0.0787233	0.218726	-0.363049	0.716568	NA
SLC25A26	556.934	0.431819	0.208196	2.07421	0.03806	0.124184
TAC4	4.32734	0.0750704	0.284886	0.264247	0.79159	NA
VDAC2	2248.09	-1.75812	0.165647	-10.6104	2.66718e-26	1.71622e-23
LRRN1	2.34379	0.046051	0.23906	0.190905	0.8486	NA
AFAP1	285.24	-0.572532	0.178879	-3.19956	0.0013764	0.00979075
RBM4	1044.77	-0.250598	0.146255	-1.7134	0.0866394	0.223368
C11orf80	127.498	0.411387	0.193059	2.13042	0.0331366	0.112271
ZSCAN2	269.041	0.303951	0.201786	1.50638	0.131969	0.300768
MORN3	33.1885	-0.577092	0.264457	-2.17611	0.0295472	0.103662
IFT80	3.07534	0.131961	0.267875	0.491446	0.623111	NA
ABHD17B	257.704	-0.760098	0.224675	-3.38169	0.00072042	0.00576448
TCTN3	1106.75	0.117707	0.161344	0.729544	0.465669	0.665883
OTUD4	656.888	-0.252214	0.262951	-0.959175	0.337471	0.549859
FAM193A	593.154	0.350591	0.15851	2.21166	0.02699	0.0973849
MED7	170.024	0.148672	0.192553	0.771984	0.440124	0.645519
ECE1	1469.81	-0.0604281	0.176166	-0.343022	0.731582	0.857101
EIF2AK2	1065.28	-0.00901859	0.261327	-0.034509	0.972471	0.988189
ACER1	0.187893	-0.0202192	0.0864336	-0.233927	0.815041	NA
TADA3	1930.64	0.0874194	0.21966	0.397987	0.690639	0.831751
RASSF1	338.247	-0.658698	0.211242	-3.11783	0.00182187	0.0123238
ARMC9	560.708	0.107842	0.173084	0.623095	0.533222	0.720775
NRCAM	648.632	-0.803908	0.265693	-3.02769	0.00246431	0.0157063
PFKM	2969.45	0.4536	0.152865	2.96732	0.0030041	0.0183587
ACOX1	496.937	-0.0640057	0.169451	-0.37771	0.705646	0.841035
LINC01397	9.7488	-0.614948	0.300037	-2.03311	0.0420414	0.13359
LINC02586	4.03109	-0.497666	0.277944	-1.77503	0.075893	NA
TTC7B	676.966	-1.59381	0.162598	-9.79235	1.21445e-22	5.68324e-20
ITGB1BP1	904.674	-0.020299	0.147951	-0.137202	0.890871	0.946849
RBM15-AS1	45.4335	0.767834	0.266187	2.87589	0.00402884	0.0231034
GOLGA2	814.521	0.424766	0.166511	2.55093	0.0107437	0.0490004
LAMTOR5-AS1	16.232	0.262766	0.29029	0.905412	0.365247	0.576414
ZNF229	422.909	0.683289	0.277314	2.46574	0.0136732	0.0590974
CYMP-AS1	0.162319	-0.0202192	0.0864336	-0.233927	0.815041	NA
NCAPG	1107.57	0.357451	0.239912	1.48993	0.136244	0.306917
IKZF1	36.0376	0.205822	0.256007	0.80323	0.421842	0.628676
MATK	1753.6	-0.153066	0.227436	-0.67303	0.500928	0.695106
MAGED1	2584.66	0.0933349	0.18864	0.494785	0.620752	0.783769
DRAM2	593.5	0.310745	0.218958	1.41909	0.155873	0.335764
KAT7	1589.67	0.201343	0.132519	1.51933	0.128679	0.295844
DBF4B	831.725	-0.168036	0.166918	-1.0067	0.314078	0.526578
PIK3IP1	102.626	0.995375	0.205943	4.82013	1.43462e-06	3.03908e-05
MFN1	425.244	-0.783955	0.255241	-3.07196	0.00212655	0.0139258
B4GALNT3	1218.31	-0.649814	0.164709	-3.94502	7.97936e-05	0.00095008
TOGARAM2	70.6044	0.941462	0.21561	4.35036	1.35912e-05	0.000214172
SHMT2	8230.05	-0.323488	0.182868	-1.76898	0.0768973	0.205878
PIFO	35.9806	1.27849	0.256544	4.91185	9.0219e-07	2.02802e-05
THUMPD2	446.338	0.411571	0.233701	1.7609	0.0782559	0.208251
ZNF415	0.615004	-0.146735	0.129822	-1.07658	0.281669	NA
PRNP	870.104	-0.811757	0.201877	-4.02052	5.807e-05	0.000725547
TEX46	7.17053	-0.190079	0.297489	-0.637839	0.523579	0.712368
SLC47A2	5.21928	-5.60434e-05	0.277014	-0.000205498	0.999836	NA
SSBP2	589.648	0.22551	0.183944	1.2259	0.220238	0.420672
TMEM100	88.5506	-0.0343366	0.251624	-0.13643	0.891482	0.947237
TULP3	863.981	0.48597	0.153952	3.15639	0.00159735	0.0110767
TULP2	6.32632	0.811166	0.285092	2.84184	0.00448543	NA
SH3PXD2B	319.836	0.201332	0.16484	1.22129	0.221975	0.422891
LINC01160	2.3241	0.212218	0.214345	1.0033	0.315718	NA
UPK1A	15.58	0.800726	0.295082	2.69433	0.00705308	0.0355834
CALM1	5806.25	-0.237378	0.190266	-1.24761	0.212174	0.410838
SF3B6	2007.98	0.553984	0.158194	3.50185	0.000462044	0.00397734
INKA2	290.316	-0.0163293	0.185581	-0.0879966	0.929879	0.967982
INKA2-AS1	9.46904	0.567736	0.300136	1.88058	0.0600295	0.172311
LOC101928718	5.51867	0.481891	0.286718	1.68331	0.0923153	NA
KCNC2	0.326332	0.0428709	0.0884468	0.469799	0.638499	NA
CCDC65	49.8302	0.446382	0.255994	1.74358	0.0812315	0.213634
LINC01750	4.13555	-0.000948824	0.27203	-0.00352059	0.997191	NA
LEMD2	975.091	-0.38939	0.216989	-1.79463	0.0727131	0.198015
UBE2G2	3498.47	-0.208234	0.160278	-1.2992	0.193874	0.387322
PGR	5.82509	-0.0666919	0.281145	-0.237125	0.812559	NA
TDP1	1045.92	-0.544886	0.15189	-3.58718	0.000334279	0.00307151
P2RY1	432.308	-0.415832	0.258447	-1.60896	0.107625	0.260508
ST7L	315.558	-0.163943	0.166492	-0.984631	0.324805	0.537559
PGAP2	440.894	0.0311932	0.181489	0.171882	0.863531	0.932422
COP1	649.617	0.239278	0.171948	1.39152	0.164068	0.346181
TBC1D4	1187.52	-0.673251	0.247102	-2.7251	0.00642822	0.0331234
MST1R	16.7489	0.288605	0.289258	0.997673	0.318438	0.531579
SYNJ2	346.582	-0.14487	0.171307	-0.845625	0.397762	0.60704
APC	719.304	0.405079	0.254814	1.58974	0.111894	0.267197
NPM1	34831.5	0.40206	0.221194	1.81774	0.0691033	0.190361
ZNF451	941.744	0.189382	0.264018	0.717298	0.47319	0.672014
LINC01356	109.734	0.0471351	0.230414	0.20464	0.837853	0.918894
ELAVL4	0.573684	0.0885211	0.103643	0.800908	0.423185	NA
VPS45	636.828	-0.139214	0.203778	-0.683133	0.494523	0.689812
AKR7A2P1	7.65746	-0.323104	0.297691	-1.08018	0.280063	0.489753
LINC02716	2.35898	0.256523	0.243986	1.06489	0.286924	NA
KNSTRN	629.309	0.233035	0.224621	1.03736	0.299566	0.511691
C1orf159	575.459	-0.0122545	0.168694	-0.0726465	0.942087	0.974327
SAMD9L	0.61447	0.14709	0.129866	1.07984	0.280215	NA
PERM1	1.80204	0.242078	0.228513	1.0627	0.287918	NA
WASHC2A	911.704	0.960928	0.153509	6.25809	3.89717e-10	2.00613e-08
ANXA11	2549.49	-0.216326	0.192825	-1.12189	0.261911	0.46995
AMN1	80.1235	0.0875849	0.237898	0.367998	0.712874	0.845604
MASP2	79.264	-0.620584	0.2383	-2.60039	0.00931177	0.043835
DOCK2	0.498463	0.146301	0.13431	1.01166	0.311698	NA
SPATA18	214.743	0.13239	0.226928	0.583302	0.55969	0.74046
AP4B1-AS1	9.2278	0.134184	0.299905	0.446704	0.655089	0.808689
MUSK	0.145183	-0.0202192	0.0864336	-0.233927	0.815041	NA
PHF6	1361.16	0.22183	0.27467	0.807665	0.419284	0.626461
GAS2L1	100.437	0.296927	0.233399	1.27241	0.203226	0.399158
CCDC66	324.346	0.40261	0.201499	1.99774	0.0457452	0.142048
TAF1	672.12	-0.15604	0.251244	-0.621036	0.534576	0.721752
HIPK1-AS1	6.49086	0.0228276	0.295988	0.077317	0.938371	NA
LILRB3	1.60553	-0.300819	0.223488	-1.3419	0.179629	NA
POLE	3637.74	-0.707719	0.15317	-4.62039	3.8302e-06	7.22219e-05
KAT8	1159.71	0.44975	0.172984	2.59993	0.00932423	0.0438739
OLFML3	3.62103	0.218447	0.271794	0.806272	0.420086	NA
VEZT	776.935	-0.601618	0.26539	-2.26774	0.0233453	0.0873357
SYT6	56.7307	-0.662892	0.235691	-2.80812	0.00498314	0.0273384
LPAR1	144.648	-0.102692	0.208376	-0.492782	0.622167	0.784849
RAB15	199.426	-0.712025	0.184346	-3.86006	0.000113357	0.00126761
LIN9	524.969	-0.113573	0.20477	-0.554602	0.579167	0.754885
RPS6KC1	396.013	0.630164	0.273499	2.3051	0.021161	0.0813922
CHRNA7	65.8194	0.452729	0.21898	2.06608	0.0388206	0.125841
KMO	0.946966	-0.204341	0.181147	-1.16203	0.245225	NA
DNAJB4	132.251	0.0164088	0.232826	0.0704582	0.943829	0.975214
TRIM40	0.43555	-0.070728	0.0964459	-0.64022	0.52203	NA
TMCO1	2556.4	0.613531	0.169173	3.62657	0.000287208	0.00271607
USP44	157.277	0.341412	0.261983	1.30271	0.192675	0.386024
MUTYH	483.72	0.240844	0.20962	1.14903	0.250542	0.457391
BRAT1	1230.8	-0.16868	0.219032	-0.77015	0.441211	0.645963
HACE1	280.119	-0.512987	0.262267	-1.956	0.0504653	0.152125
POLR2B	2823.69	0.167099	0.239621	0.697344	0.485588	0.682217
MED23	1012.37	0.874727	0.251692	3.47665	0.000507711	0.00429621
KLHL7	290.182	-0.819191	0.1973	-4.14983	3.32717e-05	0.000456319
EFHC1	720.416	0.419351	0.194344	2.1576	0.0309588	0.106909
PINLYP	10.8261	0.325156	0.300094	1.08338	0.278641	0.488151
ZNF850	382.512	-0.2371	0.24655	-0.961586	0.336258	0.548867
MAST1	260.547	0.495732	0.195504	2.53535	0.0112334	0.0506797
CD40	5.95881	0.454853	0.287641	1.57394	0.115501	NA
PRPF4	1217.66	-0.0686482	0.15991	-0.429299	0.667705	0.81669
FITM1	5.56505	0.151981	0.28573	0.532902	0.594101	NA
RPRML	222.441	-0.320586	0.251017	-1.27758	0.201398	0.397011
RAC3	2831.15	0.0832313	0.228701	0.363939	0.715903	0.847258
APOBR	3.16783	0.0302043	0.262139	0.115647	0.907932	NA
LINC01649	0.56368	-0.0872478	0.103202	-0.787698	0.430873	NA
LOC101928977	0.498463	0.146301	0.13431	1.01166	0.311698	NA
KIZ	536.508	0.922172	0.240206	3.83885	0.000123613	0.0013558
BAD	617.812	-0.356519	0.245069	-1.45494	0.145687	0.319944
ZCCHC3	1361.98	-0.171699	0.173358	-0.990447	0.321956	0.535311
GREB1	33.6821	0.249746	0.253139	0.985856	0.324204	0.537171
CTSS	15.3357	0.207873	0.292935	0.710354	0.477485	0.675194
CSF3	0.145183	-0.0202192	0.0864336	-0.233927	0.815041	NA
[truncated: 18,902 more rows]

## Sheet: DESeq2_DND1NANOS3_CDK1mut_48h
gene_name	baseMean	log2FoldChange	lfcSE	stat	pvalue	padj
WASH7P	148.211	0.0359774	0.195173	0.18434	0.853747	0.908067
LOC729737	6.27497	0.032557	0.336983	0.0966437	0.923009	0.952507
TGIF1	214.185	-1.06288	0.187865	-5.64974	1.60695e-08	2.07808e-07
PRDX6	4432.29	-0.566683	0.131778	-4.3002	1.70641e-05	0.000110646
CIC	1745.52	0.754806	0.140048	5.38941	7.06877e-08	7.92607e-07
LOC100133331	42.6994	0.451201	0.291698	1.54578	0.122157	0.223272
LOC100288069	28.028	0.973279	0.312923	3.09528	0.0019663	0.00728343
FAM87B	2.63158	-0.0239167	0.275172	-0.086993	0.930677	0.957341
LINC00115	24.3939	-0.655645	0.321357	-2.03391	0.0419611	0.0955405
LINC01128	237.538	-0.25792	0.173825	-1.48361	0.137912	0.245742
FAM41C	1.62094	0.406261	0.228549	2.13999	0.0323553	0.077391
LINC02593	269.567	-1.05025	0.169334	-6.19569	5.80301e-10	9.88985e-09
PLEC	756.389	0.830733	0.153565	5.40888	6.34186e-08	7.19435e-07
PLEKHN1	16.3845	-0.476589	0.338438	-1.40597	0.159732	0.275934
MPP2	990.743	0.607575	0.145327	4.1805	2.90863e-05	0.000178766
CFTR	1.83772	-0.162097	0.237629	-0.700607	0.483548	0.6226
ELN	3.99947	0.191275	0.298049	0.649364	0.516103	0.651209
SEPTIN12	9.78671	0.233326	0.344555	0.678519	0.497443	0.635021
RBM19	518.979	0.825157	0.16641	4.95756	7.1385e-07	6.39405e-06
CCDC120	294.898	0.442936	0.180558	2.45295	0.0141692	0.0388716
INO80D	99.5789	-0.120858	0.235429	-0.513391	0.607678	0.726566
CCDC34	693.176	-0.0449615	0.161116	-0.279068	0.780193	0.857303
C12orf43	460.543	0.0268476	0.15779	0.170144	0.864897	0.915161
LOC100288175	43.4153	0.632177	0.308544	2.0491	0.0404519	0.0927982
CCDC169	45.8645	-0.380511	0.282993	-1.3436	0.179079	0.301233
RAD17	294.538	0.599189	0.199241	3.007	0.00263836	0.00940231
SH2D3C	92.534	-0.36276	0.246903	-1.46842	0.141989	0.251519
ZNF41	89.2417	-0.00172219	0.260373	-0.00661481	0.994722	0.997015
VIL1	8.89385	0.494775	0.341133	1.46156	0.143863	0.253911
MDK	3383.48	-1.21443	0.137453	-8.83435	1.00682e-18	6.98657e-17
ALOX15B	8.71808	0.608991	0.340936	1.79574	0.0725359	0.148769
SLC25A1	6928.22	-1.10323	0.128888	-8.55927	1.13582e-17	6.65177e-16
DUSP9	689.039	-0.209942	0.143942	-1.45848	0.144709	0.255013
UQCC3	739.629	-0.511848	0.150355	-3.40396	0.000664155	0.00283105
MORC4	1052.23	-0.138253	0.154487	-0.894914	0.370833	0.516414
SCNN1D	545.791	0.466888	0.175678	2.65762	0.00786946	0.0238522
MRTFB	522.84	0.311504	0.154216	2.0199	0.0433937	0.0981629
SNORD167	8.54737	0.216623	0.343462	0.629986	0.528704	0.661608
PUSL1	1114.33	-1.09652	0.149726	-7.32159	2.45052e-13	7.41162e-12
MSRB3	442.212	-0.962083	0.182628	-5.26541	1.39879e-07	1.47322e-06
FGFR3	920.903	-0.45546	0.142689	-3.19174	0.0014142	0.00546893
EWSR1	5602.69	-0.0572749	0.126355	-0.453284	0.650344	0.760375
TMA7	2370.12	0.264812	0.13191	2.00753	0.0446931	0.10057
MIR6727	0	NA	NA	NA	NA	NA
NUPR1	165.237	-0.100659	0.204065	-0.493259	0.62183	0.737683
OSTF1	163.785	-0.834936	0.204092	-4.08662	4.37697e-05	0.000255924
ORC3	879.143	0.208884	0.172027	1.21428	0.224641	0.356606
MXRA8	250.863	-0.579728	0.16832	-3.44287	0.000575575	0.00250042
SERPINC1	0.901217	0.201518	0.170347	1.29399	0.195669	NA
SPRED2	307.905	-0.0334688	0.173256	-0.193168	0.846828	0.903453
AK8	85.0017	0.498616	0.244593	2.03786	0.0415635	0.0948158
GALNS	202.042	1.05771	0.180934	5.8404	5.20748e-09	7.39462e-08
FBXW8	467.888	0.020459	0.193227	0.105875	0.915682	0.948165
IKBKG	170.617	0.393039	0.189467	2.07431	0.0380505	0.0882582
PSME1	1021.67	-0.124418	0.140412	-0.886087	0.375571	0.521354
SETDB1	1459.17	0.549594	0.133351	4.1213	3.7674e-05	0.000224275
MRPL20-AS1	892.842	0.133143	0.138656	0.960238	0.336936	0.481944
PAQR3	632.793	-0.679076	0.1712	-3.96597	7.30975e-05	0.000405365
LINC01770	17.1841	-0.830757	0.33871	-2.43922	0.014719	0.0400812
CARD8	527.242	0.17216	0.15532	1.10844	0.267673	0.407233
PPIP5K2	435.736	-0.0791226	0.208589	-0.379345	0.704431	0.803236
LOC105378586	27.0773	0.872693	0.314089	2.76744	0.00564984	0.017956
IFT81	406.363	-0.37212	0.227987	-1.63222	0.102634	0.194737
ASAP3	321.701	0.576599	0.162995	3.53707	0.000404599	0.00183844
CRELD1	472.753	0.116634	0.14767	0.789827	0.429629	0.573286
ZNF232	251.174	-0.0796485	0.180966	-0.440117	0.659853	0.767823
MMP23A	0.703934	0.159971	0.153601	1.05401	0.291879	NA
CAST	1786.15	-0.410101	0.169555	-2.41863	0.0155789	0.0420492
SCN1A	3.29832	-0.00194768	0.265525	-0.00737951	0.994112	0.996682
AASDH	242.234	0.414385	0.213722	1.93898	0.0525034	0.114262
SUMO3	1222.31	-0.25398	0.159444	-1.59286	0.111191	0.207289
CASP3	609.755	-1.20702	0.167064	-7.22093	5.16339e-13	1.48824e-11
CALD1	1250.86	1.02628	0.193654	5.29915	1.16341e-07	1.24311e-06
IDE	561.961	-0.607964	0.176784	-3.43853	0.000584872	0.00253481
DAXX	839.655	0.22268	0.150295	1.48161	0.138444	0.246489
SGCE	549.731	-0.880832	0.165524	-5.31977	1.03898e-07	1.12652e-06
HLA-C	5701.06	-0.567241	0.134942	-4.20351	2.62806e-05	0.000163103
CNTD1	34.1626	0.126604	0.297033	0.426341	0.669859	0.775554
EBAG9	161.873	-0.636675	0.224682	-2.83234	0.00462088	0.0151901
ZNF208	1.90491	0.239056	0.249777	0.986726	0.323777	0.468224
IGF1	5.39638	-0.487852	0.283415	-1.86767	0.0618083	0.130433
SLC11A2	893.253	-0.253096	0.14182	-1.78458	0.0743289	0.151349
CD4	19.8817	-0.251983	0.330979	-0.760341	0.447051	0.58912
RMDN2	27.1687	0.731991	0.316983	2.30389	0.0212286	0.0546052
CENPX	1356.88	-0.613027	0.136276	-4.49807	6.8573e-06	4.89705e-05
OGFOD3	400.75	-0.284011	0.151719	-1.87183	0.0612302	0.129451
SLC25A39	2118.9	-0.863596	0.141432	-6.10558	1.02427e-09	1.67574e-08
ELP4	409.519	0.753672	0.149021	5.05657	4.26855e-07	4.04402e-06
C2	54.7096	-1.52728	0.273758	-5.51223	3.54317e-08	4.22265e-07
TSNARE1	198.882	0.200524	0.177968	1.12677	0.259841	0.398949
TDRP	446.835	-1.08403	0.165201	-6.55771	5.46399e-11	1.1189e-09
ZKSCAN7	6.7623	0.326854	0.334143	0.985057	0.324596	0.468855
RAB5C	2929.93	0.210825	0.16329	1.2911	0.196669	0.322849
LOC105378591	0.129772	-0.0199897	0.113608	-0.175953	0.860331	NA
RRAGB	88.0456	0.219707	0.239939	0.915829	0.359757	0.505777
ELF3-AS1	6.46955	0.370094	0.334278	1.11233	0.265996	0.405588
RDH13	120.629	-0.471542	0.225825	-2.08673	0.0369124	0.086118
ULK3	1825.26	0.0916296	0.131275	0.697996	0.48518	0.624001
GTF2IP20	407.821	0.754236	0.167295	4.50779	6.55055e-06	4.7054e-05
PRKCZ-AS1	35.564	0.534667	0.29459	1.81313	0.0698122	0.144022
MGST2	321.649	0.0670666	0.165002	0.406464	0.684402	0.787132
YJEFN3	216.503	1.28893	0.185601	6.9356	4.04514e-12	1.02471e-10
FBXO11	525.767	-0.511449	0.173373	-2.94971	0.00318075	0.0110406
FAAP20	953.1	-0.121784	0.158999	-0.765945	0.443709	0.586288
ATG16L1	750.339	0.822968	0.150181	5.47912	4.27458e-08	5.0227e-07
NFIC	984.962	-0.46264	0.147566	-3.13495	0.00171881	0.00646233
PBRM1	481.825	-0.649462	0.190398	-3.41044	0.00064859	0.00277177
LOC100129534	66.8425	0.765385	0.248944	3.07119	0.00213204	0.00781934
PRDM15	361.36	0.261222	0.171208	1.5257	0.127085	0.230265
CPA4	1.02091	0.0822745	0.183629	0.460243	0.645342	NA
ADCY3	1033.31	-0.276285	0.149044	-1.85365	0.0637895	0.133815
HROB	280.596	-0.208551	0.17972	-1.16033	0.245913	0.383515
PLCH2	2.08551	0.0122892	0.25593	0.0478314	0.961851	0.977803
CRCP	643.949	-0.370872	0.140652	-2.63663	0.00837351	0.0251016
SARS1	5066.99	-0.00929241	0.118469	-0.0784373	0.93748	0.961211
SORD	1152.77	-0.403015	0.153502	-2.62534	0.00865634	0.0257993
RMDN3	760.98	0.254791	0.13363	1.90669	0.0565609	0.121427
RNF5	633.176	-0.0418154	0.158284	-0.264174	0.791646	0.865486
COPG2	1714.58	0.123847	0.135337	0.915094	0.360142	0.506087
EPN3	12.9919	0.734585	0.343675	2.13364	0.0328722	0.0783929
PRDM16-DT	59.897	-0.19745	0.276992	-0.712711	0.476025	0.616368
BAG6	5748.88	0.803322	0.154076	5.21374	1.85073e-07	1.89494e-06
ZNF14	59.1992	0.359121	0.310637	1.15681	0.247348	0.385041
ADCY6	913.389	-0.563794	0.139141	-4.05156	5.08775e-05	0.000292006
PPP1CC	3538.81	-1.46275	0.139679	-10.4708	1.17602e-25	2.00239e-23
ILF3	9400.96	-0.514837	0.146225	-3.52083	0.000430192	0.00193987
C19orf44	291.082	-0.112616	0.17249	-0.652845	0.513856	0.64923
KLF7	158.663	0.609119	0.208408	2.92197	0.0034783	0.0119199
CHRAC1	443.914	-0.0791578	0.176728	-0.447887	0.654235	0.763322
FOXD3	237.9	-0.567868	0.186373	-3.04589	0.00231991	0.00842435
FKBP8	9303.89	0.0453796	0.127271	0.356559	0.721422	0.816164
BZW1	1237.31	0.244183	0.178383	1.36889	0.171034	0.290841
LRRC28	431.349	0.118567	0.153665	0.771592	0.440356	0.583092
MADD	1218.99	0.965295	0.149064	6.47492	9.48619e-11	1.85972e-09
C5orf63	48.0604	-0.0241248	0.300679	-0.0802457	0.936042	0.960377
TEK	0.697798	0.0928046	0.162814	0.616262	0.537721	NA
IRS2	1227.34	-1.16819	0.142687	-8.18499	2.72328e-16	1.30412e-14
BOP1	2409.83	-0.281965	0.134871	-2.09061	0.0365628	0.0855218
EXOC6B	464.175	0.624283	0.182238	3.42522	0.000614292	0.00264487
C19orf18	27.8292	0.0555855	0.313372	0.177495	0.85912	0.911688
CDHR5	1.89349	-0.113885	0.25324	-0.451884	0.651353	0.76136
INPP5B	504.901	0.227554	0.151756	1.49949	0.133748	0.23981
GLT1D1	2.50856	0.0833657	0.263826	0.316838	0.751366	0.836703
LINC01134	7.33239	0.592215	0.338239	1.76604	0.0773889	0.156111
LINC01345	0	NA	NA	NA	NA	NA
TACC2	500.227	0.145181	0.155785	0.931941	0.351367	0.49706
SHOX2	284.78	0.196658	0.168259	1.1688	0.242485	0.379202
EXOG	221.429	0.630363	0.17249	3.65367	0.000258514	0.00124609
ZNF195	327.701	0.047955	0.192012	0.249769	0.802766	0.874012
ERICH4	2.92481	0.247036	0.288031	0.867888	0.385456	0.530911
NDRG4	784.533	0.101473	0.143185	0.708677	0.478525	0.618462
VRK2	79.7273	0.162016	0.255052	0.635355	0.525197	0.659013
CELF2	599.235	-0.46821	0.170248	-2.74994	0.00596058	0.018817
SEC11C	309.174	-0.954871	0.174314	-5.47388	4.40281e-08	5.16677e-07
ARID3B	684.218	-0.389362	0.145247	-2.68049	0.00735141	0.0225158
POF1B	1.9285	0.147606	0.250525	0.600673	0.548058	0.678551
LCMT2	346.747	0.0664109	0.166989	0.397688	0.69086	0.79281
JAKMIP2	193.656	-0.207857	0.238121	-0.872911	0.382711	0.528593
TRIM14	603.328	-0.0769265	0.147207	-0.522565	0.601277	0.721964
ARHGEF17	414.702	-0.244668	0.163679	-1.49472	0.134988	0.241445
ARHGEF11	772.26	0.542674	0.150018	3.6172	0.00029781	0.00140421
LOC102724450	12.4818	0.240349	0.344099	0.697582	0.485438	0.624247
AIFM3	4.84458	-0.174449	0.317982	-0.549177	0.582884	0.707128
SGCZ	0.524858	0.0508556	0.145779	0.367422	0.713304	NA
DMTN	658.872	0.000217503	0.154203	0.00141048	0.998875	0.999242
KCNJ16	1.74086	0.0876098	0.214805	0.41473	0.67834	0.781921
LENEP	0.985391	-0.0667897	0.192616	-0.351595	0.725142	NA
ZNF398	519.257	-0.198169	0.154866	-1.27957	0.200698	0.327794
PNISR	2065.97	-0.187931	0.184224	-1.02013	0.307667	0.450632
ALPK3	19.9023	0.00276481	0.329664	0.00839202	0.993304	0.99635
ALKBH6	760.289	0.402336	0.145981	2.75605	0.00585033	0.0185071
CTNND1	25.8247	-0.171179	0.334188	-0.511476	0.609018	0.727695
BCL2L13	1072.7	-0.646592	0.142386	-4.54067	5.60768e-06	4.10345e-05
DMD	215.425	-0.0508109	0.185346	-0.274143	0.783975	0.860071
MUC4	3.53908	0.750775	0.283403	3.25579	0.00113078	0.00450768
FSCN2	19.498	0.0657288	0.328838	0.199829	0.841614	0.900589
EIF4G1	4990.97	-0.952318	0.12807	-7.43559	1.04103e-13	3.29492e-12
PPP2R5E	310.45	-0.458735	0.16651	-2.75449	0.00587832	0.0185797
NAA16	418.537	-0.678436	0.186571	-3.63554	0.000277399	0.00132187
GPS2	1393.44	0.285589	0.14567	1.96052	0.0499356	0.10984
THAP3	565.237	-0.153825	0.157074	-0.979281	0.327441	0.471631
DLC1	652.252	-0.576092	0.14286	-4.03202	5.52985e-05	0.000315509
CAMTA1-DT	43.6443	-0.144683	0.288045	-0.502343	0.615427	0.73245
SORBS1	270.637	-0.174564	0.172479	-1.01203	0.311522	0.455154
STK31	2.45656	0.386944	0.276629	1.44288	0.149053	0.261116
CD160	3.89089	0.128516	0.2975	0.431132	0.666373	0.773313
ZNRD1	407.85	-0.00622008	0.160374	-0.0387845	0.969062	0.982364
RHEBL1	63.28	0.312045	0.248943	1.25347	0.210035	0.339065
RPL10	36123	0.0717949	0.164717	0.435868	0.662932	0.770488
ANK2	295.128	-0.558161	0.179875	-3.10214	0.00192128	0.00714613
ROBO4	0.296577	-0.0467673	0.113608	-0.391198	0.695651	NA
TSEN2	541.77	-0.322011	0.146749	-2.19416	0.0282241	0.0691608
USP30	535.458	-0.334439	0.162239	-2.06124	0.0392803	0.0905171
KDM6A	600.926	0.424221	0.160871	2.63692	0.00836621	0.0250973
USHBP1	10.5154	-0.0444024	0.345063	-0.128889	0.897446	0.937145
EVX1	9.72975	0.609641	0.343566	1.78577	0.0741364	0.151073
SLC8A1	2.54845	-0.0530543	0.121531	-0.487581	0.625847	0.740941
RCC1	3005.5	-0.300773	0.130251	-2.30916	0.0209348	0.0539098
GMPR2	1706.17	0.778716	0.136335	5.71151	1.11979e-08	1.4965e-07
MMS22L	405.215	-0.835947	0.210813	-3.96415	7.36566e-05	0.000407851
SNX14	738.998	-0.0228932	0.182761	-0.125266	0.900313	0.938832
STXBP6	66.0204	-0.179443	0.255456	-0.702459	0.482393	0.621939
TMCC1	226.432	0.3259	0.181485	1.79567	0.0725465	0.148774
TMEM94	1472.11	0.169584	0.149787	1.13217	0.257563	0.396544
HNRNPUL2	715.553	0.00280673	0.153068	0.0183363	0.985371	0.99168
MCC	558.146	-0.234354	0.153003	-1.53165	0.12561	0.228335
GNB1	8131.42	-0.562766	0.130641	-4.30768	1.64974e-05	0.000107388
SLC25A36	1013.35	-0.402461	0.191811	-2.09819	0.0358886	0.0842317
RERE-AS1	0.355203	0.0674149	0.119879	0.547117	0.584298	NA
SNORD128	1.00083	-0.173662	0.161683	-1.17686	0.23925	NA
ANGEL2	579.059	-0.653938	0.160338	-4.0778	4.54646e-05	0.000264405
MIR6728	0.389315	-0.0651681	0.113846	-0.497314	0.618968	NA
ENO1-AS1	43.1327	0.484856	0.286276	1.69284	0.0904863	0.176603
TMEM51	178.298	-0.124975	0.18421	-0.678412	0.497511	0.635063
GRAMD1A	3899.14	-0.505362	0.134921	-3.74556	0.000179995	0.000906332
HSPB11	531.591	-0.439867	0.151793	-2.89755	0.00376089	0.0127599
RHD	0.657915	0.0992855	0.159202	0.602316	0.546964	NA
IER5	1465.48	-0.565127	0.134983	-4.18644	2.83368e-05	0.000174627
DNAJC27	101.978	-0.352526	0.21966	-1.60436	0.108636	0.203577
STK26	1903.67	-0.42286	0.169743	-2.49114	0.0127333	0.0355314
GNG13	15.6781	0.177624	0.337677	0.525867	0.598981	0.720147
SIRT6	706.421	0.353654	0.157358	2.24743	0.0246127	0.0616626
GPR83	8.26239	0.55467	0.339978	1.64081	0.100837	0.192072
MIR34AHG	365.004	1.23805	0.156902	7.88498	3.14581e-15	1.29414e-13
UBE3D	294.464	-0.718352	0.173732	-4.13296	3.58123e-05	0.000214443
LINC02606	30.4129	-0.250452	0.307969	-0.812415	0.416554	0.561314
PIK3CD-AS2	284.661	0.285921	0.167021	1.71181	0.086932	0.171217
TEX264	630.48	-0.810896	0.155124	-5.22604	1.73182e-07	1.78311e-06
LETMD1	3092.23	0.687869	0.134644	5.1087	3.24388e-07	3.15952e-06
GLRX	228.139	-0.557139	0.2049	-2.71808	0.00656616	0.0204514
CD2BP2	2527.5	0.971298	0.126144	7.69947	1.36627e-14	5.06537e-13
CFL2	1007.87	-0.110953	0.184175	-0.602444	0.546879	0.677526
IL15RA	163.898	-0.509923	0.189312	-2.69228	0.00709663	0.0218483
CEP295NL	0.185112	0.0335657	0.113608	0.295451	0.767649	NA
PCM1	1439.8	0.179963	0.334341	0.538366	0.590325	0.712816
RNF39	0.312034	0.00689576	0.11448	0.0602358	0.951968	NA
TMEM274P	1.21039	-0.0232381	0.193785	-0.121025	0.903672	NA
ZCCHC8	583.727	-0.193817	0.157435	-1.23109	0.21829	0.348995
HLA-F	503.207	-0.223189	0.164178	-1.35935	0.174034	0.294743
INTS11	2319.01	0.19503	0.139107	1.40201	0.160911	0.277579
POU4F3	10.3482	0.477896	0.345265	1.38506	0.166035	0.284285
GRIP1	219.065	-0.755791	0.211408	-3.5729	0.000353055	0.00162919
JAKMIP3	28.3505	-0.793768	0.309423	-2.55286	0.0106843	0.0308009
SPRYD3	225.091	-0.349635	0.172668	-2.02453	0.0429153	0.0972243
SRP19	702.133	-0.833519	0.150748	-5.528	3.23901e-08	3.91341e-07
FAM104A	648.724	0.527989	0.142616	3.70198	0.00021392	0.00105803
WDR4	368.794	-0.907816	0.177345	-5.11611	3.11907e-07	3.05413e-06
MESP1	122.009	-0.520752	0.230276	-2.26036	0.0237987	0.0599334
DUSP26	51.1103	0.0213234	0.280077	0.0760975	0.939342	0.962154
PLK5	16.7373	0.651073	0.339194	1.92063	0.0547786	0.118471
CORO2B	142.789	-0.511133	0.20623	-2.4771	0.0132454	0.0367594
SH3BP5L	377.396	1.14709	0.155748	7.36065	1.8302e-13	5.59991e-12
MAPKAPK5	1338.23	0.13209	0.132852	0.994267	0.320093	0.464596
RCHY1	292.928	-0.261232	0.202311	-1.29122	0.196627	0.322849
PIGQ	1000.58	-0.438232	0.151348	-2.89538	0.00378696	0.0128319
ESCO1	222.887	-0.448624	0.253408	-1.7703	0.0766768	0.154997
CBLB	180.283	0.237295	0.188567	1.25841	0.208243	0.336945
SPINK4	0.259544	-0.0467673	0.113608	-0.349441	0.726758	NA
GPR63	311.502	-0.611597	0.176031	-3.47328	0.000514142	0.00226619
CLPTM1L	1417.63	-0.418559	0.131051	-3.19375	0.0014044	0.00543579
EXOSC10-AS1	26.5233	0.0715626	0.320642	0.223412	0.823215	0.887653
IQCE	587.983	0.594863	0.149804	3.97061	7.16902e-05	0.000398348
FAM83A	1.25426	-0.114811	0.201448	-0.58768	0.556747	NA
SCN1B	94.7253	-0.571924	0.221727	-2.57694	0.00996779	0.0291188
MTOR-AS1	0.185112	0.0335657	0.113608	0.295451	0.767649	NA
LBP	5.82493	0.835874	0.314323	2.77625	0.00549907	0.0175529
UBE3A	1042.29	-0.82473	0.173279	-4.75895	1.94605e-06	1.58967e-05
LINC01647	3.58231	0.210506	0.294488	0.714288	0.475049	0.615883
ALDH3A2	1186.61	0.258604	0.14512	1.78197	0.0747541	0.151979
SMPD3	69.2887	1.13271	0.249733	4.52053	6.1684e-06	4.46051e-05
USP15	725.333	0.524784	0.217597	2.41181	0.0158737	0.0427378
ZNF587	571.139	-0.497225	0.148235	-3.35386	0.000796915	0.00331549
ADD3	1575.53	-0.772954	0.178758	-4.32372	1.53417e-05	0.000100577
FBXO44	567.697	-0.271051	0.144003	-1.88218	0.0598119	0.127051
CAD	3762.43	0.342256	0.138739	2.46689	0.0136291	0.0376427
DGAT1	685.298	0.182055	0.149888	1.2146	0.224518	0.356472
PUDP	650.754	0.341174	0.141188	2.41643	0.0156735	0.0422672
HOXA5	1064.12	0.294721	0.141199	2.0873	0.0368614	0.0860265
APOM	95.4755	1.27071	0.25119	5.04431	4.5517e-07	4.27047e-06
METTL6	377.323	0.244146	0.152529	1.60067	0.109451	0.204749
KYAT1	778.271	-0.938435	0.149223	-6.28701	3.23641e-10	5.7837e-09
POMZP3	138.831	-0.0262882	0.202696	-0.129683	0.896817	0.936966
CYFIP2	2892.46	0.136768	0.145776	0.938202	0.34814	0.493488
CLCN6	225.079	1.03509	0.187608	5.51337	3.52025e-08	4.20549e-07
NPPA-AS1	1.03308	0.0965747	0.195594	0.506818	0.612282	NA
PPIP5K1	577.358	1.37897	0.177896	7.74715	9.39757e-15	3.53399e-13
RNU5E-1	0.509803	-0.0304065	0.134822	-0.217366	0.827923	NA
TAF1B	294.448	0.0975461	0.188974	0.516228	0.605695	0.725233
GLIS2	133.904	0.491865	0.217176	2.26464	0.0235351	0.0593427
CTNS	237.867	1.36022	0.183897	7.3863	1.50974e-13	4.66599e-12
CTH	428.018	-0.368336	0.156879	-2.34771	0.018889	0.0495152
FCER2	17.1049	1.60859	0.341905	4.5601	5.11298e-06	3.77146e-05
VPS8	581.681	0.667555	0.191826	3.4796	0.00050217	0.00221715
GUCY1A1	180.769	-0.232823	0.213876	-1.08856	0.276349	0.416778
SIPA1L1	551.011	0.291195	0.167551	1.73789	0.0822303	0.16381
ESRP2	683.973	-0.804194	0.171324	-4.69287	2.69397e-06	2.12433e-05
CFAP70	56.2298	1.21615	0.285392	4.24143	2.22104e-05	0.000140256
CPEB1	226.367	1.15061	0.196135	5.86055	4.61338e-09	6.63295e-08
SPHK2	419.149	0.368467	0.15032	2.45116	0.0142398	0.0390422
MIR6730	0.954459	-0.050583	0.182823	-0.279632	0.77976	NA
IRF3	817.619	0.0874023	0.145064	0.602514	0.546832	0.677526
BRWD1	700.023	-0.454191	0.198405	-2.28914	0.022071	0.0563985
THAP8	107.243	1.33792	0.230399	5.78841	7.10565e-09	9.85413e-08
TMEM91	120.484	0.358064	0.243951	1.46786	0.142141	0.251655
MFSD11	262.688	-0.624796	0.1705	-3.66306	0.000249216	0.00120855
AFF2	210.809	-0.487573	0.175734	-2.77362	0.00554356	0.0176796
SS18L1	418.924	-0.475763	0.150913	-3.15206	0.0016212	0.00614307
NFKB2	906.097	0.10805	0.142306	0.759276	0.447688	0.589765
POLD2	5331.13	-0.149981	0.136141	-1.10165	0.270613	0.410383
ZNF562	485.283	-0.511344	0.160631	-3.18285	0.00145834	0.00561621
MTHFD1L	1397.5	-1.02532	0.141492	-7.24519	4.31843e-13	1.26251e-11
GLMN	376.526	0.505062	0.222793	2.26709	0.0233847	0.0590446
C15orf40	628.777	0.265788	0.146653	1.81236	0.0699301	0.14418
CYB5D1	441.669	-0.301537	0.158913	-1.89733	0.0577841	0.123658
DENND3	361.309	0.06801	0.155876	0.436303	0.662617	0.77017
KAZN-AS1	0.499996	0.0493214	0.133825	0.34664	0.728862	NA
ZNF628	319.874	0.378212	0.173635	2.17814	0.0293957	0.0714268
RRP36	725.511	0.404739	0.157401	2.5713	0.0101318	0.0295081
PTPRR	1.35444	0.125027	0.233255	0.541666	0.588048	NA
TMEM51-AS1	22.6522	0.0619961	0.321003	0.193183	0.846815	0.903453
MTMR9	218.562	-0.335071	0.222493	-1.50579	0.132122	0.237473
FXYD6	298.121	0.923014	0.162578	5.67487	1.38792e-08	1.82173e-07
C1orf195	0.728276	0.164214	0.155434	1.08075	0.279809	NA
SLC5A11	13.7748	0.492402	0.34358	1.43464	0.151389	0.264276
PRMT7	755.253	0.149985	0.15331	0.978299	0.327927	0.472035
HSPA12A	695.74	-0.28999	0.141623	-2.04751	0.0406076	0.0930717
RIMS2	67.2475	-0.222959	0.251952	-0.884756	0.376288	0.522192
DNAJC16	286.992	0.679802	0.164181	4.13975	3.47683e-05	0.000208939
CBFB	400.26	-1.80999	0.159669	-11.3085	1.19052e-29	3.04061e-27
ZNF532	4.59749	0.366293	0.295904	1.27831	0.201139	0.32834
ZNF333	137.975	-0.0220521	0.202278	-0.109011	0.913194	0.946442
FLJ37453	1213.92	-0.291751	0.129967	-2.24475	0.0247841	0.0620411
ZEB1	367.143	-0.0399921	0.327182	-0.122241	0.902708	0.939919
KLRD1	1.66805	-0.259763	0.192441	-1.68275	0.0924232	0.179374
KLRC3	10.3305	1.45949	0.344258	4.05293	5.05796e-05	0.000290568
DTNA	501.248	-0.374237	0.154659	-2.41956	0.0155393	0.0419731
ABLIM1	1344.87	-0.251408	0.155634	-1.61534	0.106237	0.200287
PAN3	333.352	-0.60739	0.183004	-3.31821	0.00090597	0.00371458
IP6K2	1670	0.66637	0.134566	4.95185	7.35098e-07	6.56837e-06
ZNF200	416.543	0.166777	0.158237	1.05398	0.291893	0.433852
FCMR	14.7224	0.232745	0.342419	0.680189	0.496385	0.634111
MYO19	1031.13	-0.244564	0.161325	-1.51591	0.129543	0.233659
ATP6V0A1	1264.74	1.22483	0.138127	8.86574	7.59989e-19	5.43791e-17
PACC1	463.356	-0.908553	0.153997	-5.89707	3.70018e-09	5.43906e-08
TPTE2	5.03198	0.419736	0.321352	1.3224	0.186034	0.309871
RCN2	1147.82	-1.54258	0.165944	-9.29137	1.52309e-20	1.29069e-18
SOX6	77.9552	0.266057	0.241818	1.10021	0.271239	0.411011
SMDT1	468.323	0.162697	0.162204	1.00304	0.315843	0.459718
CHURC1	277.5	0.631071	0.237684	2.65489	0.0079334	0.0240065
C22orf23	410.272	-0.218933	0.166054	-1.31841	0.187367	0.311578
ASH1L	670.234	0.0237221	0.181755	0.130516	0.896158	0.936524
ZNF561	350.999	-0.195758	0.177243	-1.10438	0.269427	0.409159
C1orf158	0.500416	-0.0892521	0.124127	-0.637959	0.5235	NA
PKIB	307.175	-2.08271	0.179222	-11.5685	5.95124e-31	1.7371e-28
SREK1	1171.31	0.134428	0.21208	0.633879	0.52616	0.659746
PET100	220.443	-0.684276	0.182362	-3.75026	0.000176649	0.000891239
SPATA21	2.95993	0.415052	0.291916	1.45663	0.145218	0.255639
TAFA4	1.97361	0.0511107	0.261854	0.195027	0.845372	0.902752
ZSWIM2	1.61923	0.219088	0.225825	1.0299	0.303056	0.445884
ZNF454	1.14445	-0.192174	0.204283	-1.03636	0.300033	NA
NECAP2	763.645	0.508834	0.134772	3.77538	0.000159766	0.000812932
LINC01772	29.1741	-0.105093	0.304713	-0.34479	0.730252	0.822478
CROCCP3	87.3419	-0.189106	0.240966	-0.784602	0.432687	0.57582
LINC01783	26.2832	1.45713	0.325196	4.41937	9.89892e-06	6.78462e-05
ADAMTS4	45.9596	0.956048	0.281725	3.38438	0.000713397	0.00300955
IMPA1	503.722	-0.322601	0.176239	-1.83042	0.0671868	0.139557
IFI27	12.8079	0.387832	0.343062	1.13085	0.25812	0.397236
CROCCP2	790.859	-0.194684	0.160373	-1.21394	0.22477	0.356779
MST1P2	140.595	0.256426	0.207963	1.23317	0.217513	0.348177
ESPNP	3.20365	-0.0677667	0.291096	-0.23385	0.815102	0.882318
LOC105376805	64.4395	-0.00404513	0.257413	-0.0157129	0.987463	0.992526
DOCK5	360.359	-0.473626	0.159683	-2.96552	0.0030217	0.0105639
STX7	760.265	-0.834772	0.165375	-5.04676	4.49364e-07	4.22462e-06
ZDHHC21	172.427	-0.40126	0.259843	-1.54426	0.122525	0.223835
TJP1	323.976	0.276544	0.185961	1.48707	0.136995	0.244391
SNORD73B	2.09856	-0.305479	0.251167	-1.28186	0.199891	0.326706
GOLGA8T	6.8247	-0.114279	0.334025	-0.342155	0.732234	0.823803
RPS18	46184.8	0.321886	0.145544	2.21161	0.0269935	0.0667362
CDKN2A	5025.13	-0.337568	0.128081	-2.63557	0.00839969	0.0251724
KCNJ12	207.46	-0.123838	0.179817	-0.688635	0.491053	0.62896
PRPF31	1742.63	0.51338	0.135707	3.78293	0.000154994	0.000791497
CYP20A1	202.346	0.28395	0.178693	1.58904	0.112052	0.208449
ABCF1	2114.53	0.677023	0.153761	4.40296	1.06785e-05	7.2594e-05
CLTB	1044.32	-0.479465	0.141949	-3.3775	0.000731467	0.00307902
KDM4B	1015.67	-0.842553	0.1376	-6.12213	9.23342e-10	1.52145e-08
ASB13	1438.29	0.0784468	0.136103	0.576375	0.564362	0.691317
CALHM2	53.5358	0.400457	0.268769	1.48964	0.136318	0.243398
ARHGEF10L	457.39	1.19028	0.157228	7.56645	3.83559e-14	1.3283e-12
FAM168B	1986.44	-0.448876	0.127702	-3.51494	0.000439861	0.00197572
ODR4	312.065	-0.0962366	0.224243	-0.429186	0.667788	0.774174
SLC48A1	316.209	0.0838036	0.169186	0.495337	0.620362	0.73656
SPDEF	7.43553	-0.714674	0.339621	-2.10658	0.0351544	0.0828044
PLA2G2D	1.48579	-0.00563383	0.232979	-0.0242188	0.980678	NA
PRXL2B	175.976	-0.749244	0.193124	-3.87637	0.000106027	0.000562046
FUZ	1382.79	0.044392	0.144803	0.306569	0.759172	0.842105
ZNF536	648.437	-0.162553	0.144211	-1.12715	0.259678	0.398833
LARP4	758.646	-0.350636	0.201522	-1.73992	0.0818735	0.163206
USP19	1746.17	0.61943	0.136794	4.52806	5.95264e-06	4.32661e-05
EMC1-AS1	13.1851	-0.333476	0.343508	-0.969274	0.332409	0.476956
CD79B	12.8295	1.10676	0.344689	3.19235	0.00141119	0.00546094
TGFBRAP1	591.504	0.709411	0.154249	4.59857	4.25403e-06	3.19817e-05
SNRPE	2873.16	0.122904	0.146623	0.838243	0.401894	0.546751
TNR	1.34058	-0.178055	0.189269	-1.05834	0.289899	NA
SYT17	157.754	0.63902	0.198144	3.22414	0.00126352	0.0049679
HMBOX1	78.0534	-0.235898	0.248786	-0.947878	0.343192	0.488657
AKR7L	30.6026	-0.0500803	0.305474	-0.163993	0.869737	0.918697
GPM6A	322.613	-0.148996	0.211054	-0.705968	0.480208	0.620036
PEX5L	6.27881	0.295319	0.33183	0.892901	0.37191	0.517526
LOC100506730	154.735	-0.229776	0.206097	-1.11475	0.26496	0.40468
HERC4	314.624	-0.448718	0.182105	-2.46373	0.0137501	0.0379086
GOLGA8R	6.20048	-0.13376	0.33333	-0.401663	0.687932	0.790255
ACBD5	387.848	-0.78012	0.198059	-3.93757	8.23109e-05	0.000450615
GPANK1	115.674	-0.0084008	0.223392	-0.0376015	0.970005	0.982858
DMAC2	1659.85	0.315263	0.127155	2.47935	0.0131624	0.0365679
LOC105378614	0.631863	-0.0788996	0.165752	-0.4635	0.643006	NA
MICOS10	967.182	-0.532298	0.145324	-3.66259	0.000249679	0.00121016
LINC00339	369.534	-0.660223	0.158849	-4.155	3.25289e-05	0.000196962
NOL11	1530.46	0.402397	0.170034	2.36658	0.0179532	0.0474819
RPS14P3	993.276	0.17505	0.130419	1.34221	0.179527	0.301775
ZNF33A	500.281	0.0361961	0.180758	0.200253	0.841283	0.900539
RPL28	21653.9	0.333568	0.140245	2.37847	0.0173848	0.046138
TIMM10	566.634	-0.00710364	0.149452	-0.047531	0.96209	0.977981
CD36	8.26963	0.469805	0.341911	1.37966	0.167691	0.286454
MARCHF1	32.4579	-0.404661	0.301466	-1.34117	0.179864	0.302196
NPLOC4	2959.6	0.461599	0.140582	3.28344	0.00102547	0.00413538
PHACTR4	860.56	-0.364991	0.145687	-2.50521	0.0122378	0.0343942
TMCO4	215.436	0.00819371	0.194705	0.0420818	0.966434	0.980889
TBXT	23.2859	0.199795	0.319718	0.625063	0.53193	0.664476
RPL3	71180.5	0.15426	0.130321	1.18369	0.236536	0.37183
ZNF414	334.4	0.236689	0.181877	1.30138	0.193127	0.318856
PAAF1	559.547	0.230294	0.150803	1.52708	0.12674	0.229755
ZC3H14	872.413	-0.304953	0.166656	-1.82979	0.067282	0.139723
ZBTB8OS	403.282	-0.317559	0.175159	-1.81291	0.069846	0.144055
GRB7	28.4337	0.303024	0.310135	0.977221	0.32846	0.47261
LINC01141	0.703835	0.00860665	0.151958	0.0572274	0.954364	NA
PINK1-AS	75.1378	0.340662	0.269112	1.26554	0.205676	0.333882
PHB	8330.9	0.167729	0.157381	1.06575	0.286537	0.428071
PGM1	1754.33	-0.505269	0.143563	-3.51934	0.000432622	0.00194796
TMEM259	6000.73	-0.0774455	0.146744	-0.52776	0.597666	0.719037
RHNO1	767.323	-0.508453	0.148869	-3.41512	0.00063755	0.00273094
GTF2H2	10.3213	-0.652387	0.345083	-1.8849	0.0594429	0.126428
HLA-DOB	22.451	1.13091	0.329514	3.41272	0.000643173	0.0027532
C1orf43	3680.69	-1.11697	0.149958	-7.448	9.47645e-14	3.03593e-12
ATP7B	700.263	0.439052	0.172591	2.54374	0.0109672	0.0314468
CERS3	2.25532	-0.0317412	0.258072	-0.122753	0.902303	0.939709
ZMAT5	457.413	0.394298	0.153693	2.5654	0.0103058	0.0299011
NIFK-AS1	119.319	0.183566	0.21006	0.873922	0.382161	0.528182
ABHD16A	411.681	0.22144	0.173884	1.27346	0.202854	0.330318
SLC14A2	2.1653	-0.138168	0.238453	-0.59075	0.554688	0.683996
ASCC1	707.033	0.0926657	0.156995	0.590236	0.555032	0.684311
ANXA8	5.45647	0.800894	0.327729	2.47054	0.013491	0.0373383
ODF2L	282.842	0.416802	0.220939	1.88659	0.0592159	0.126033
OSBPL2	783.839	0.0215527	0.14208	0.151693	0.879429	0.925056
CHODL	0.129772	-0.0199897	0.113608	-0.175953	0.860331	NA
KCTD10	1028.53	0.559538	0.143635	3.89537	9.80478e-05	0.000525503
POGLUT1	256.54	0.107523	0.198578	0.541465	0.588187	0.710979
ORC6	1077.5	-0.593744	0.140905	-4.21344	2.51513e-05	0.000156782
GNMT	6.16142	0.379091	0.334825	1.13167	0.257774	0.396802
BBS9	221.915	1.33583	0.188407	7.07991	1.44252e-12	3.88381e-11
PRRT3	170.375	0.891191	0.192906	4.61669	3.89915e-06	2.94825e-05
FBXO21	1242.34	-0.685925	0.140339	-4.88714	1.02311e-06	8.84116e-06
COBLL1	138.306	0.180459	0.232334	0.776786	0.437285	0.580175
FILIP1L	22.4421	0.597553	0.329107	1.81601	0.0693686	0.143264
ENTPD1	843.411	-0.513021	0.164576	-3.117	0.00182701	0.00683558
DDR1	803.542	1.20481	0.153873	7.82747	4.97772e-15	1.9685e-13
ANKRD30B	0.87064	-0.0247837	0.163813	-0.153353	0.87812	NA
SUCLG2	1134.47	0.150507	0.167923	0.896285	0.370101	0.515613
ACHE	135.685	0.797235	0.209195	3.80852	0.000139803	0.000722143
DDO	0.829147	-0.0236875	0.181914	-0.131049	0.895736	NA
IRF7	1.56267	-0.109097	0.225948	-0.489005	0.624838	NA
ZNF90	0.185112	0.0335657	0.113608	0.295451	0.767649	NA
FCGR2A	16.2672	0.29332	0.339173	0.863644	0.387784	0.532871
TAF15	3475.94	-0.0485587	0.12306	-0.394594	0.693143	0.794651
ZNF174	322.221	-0.286735	0.162808	-1.761	0.0782389	0.157549
NHEJ1	272.443	0.795523	0.18239	4.35989	1.3013e-05	8.67015e-05
PIP4K2C	408.991	-0.10502	0.173412	-0.605578	0.544795	0.675721
PEAK1	474.445	0.142	0.165223	0.859428	0.390105	0.534947
EPS8L1	39.2213	0.531714	0.299094	1.77717	0.0755406	0.153262
EFCC1	5.91619	-0.0968362	0.333507	-0.290574	0.771377	0.850819
ZNF552	110.003	0.0110225	0.211904	0.0520164	0.958516	0.976139
AGMAT	4.86021	-0.0668492	0.288186	-0.232871	0.815862	0.882858
EHMT1	1038.24	-0.275976	0.142337	-1.93883	0.0525222	0.114286
MMRN2	12.3384	0.881624	0.344416	2.55369	0.0106588	0.0307554
VASH2	164.121	0.195718	0.204804	0.955725	0.339211	0.484486
LINC01635	9.0452	-0.272485	0.343862	-0.792406	0.428124	0.572068
BCAP29	6.96989	0.351331	0.338819	1.04009	0.298296	0.440768
SENP1	438.045	-0.651482	0.18292	-3.56074	0.000369807	0.00169628
SUN1	2570.27	-0.455065	0.126748	-3.59023	0.000330384	0.00153652
ADAL	394.805	0.800525	0.167875	4.76762	1.86411e-06	1.52827e-05
KMT5A	1338.2	-0.938954	0.135455	-6.93074	4.18642e-12	1.05893e-10
ZBTB40	795.74	0.627904	0.142034	4.42046	9.84928e-06	6.75563e-05
IGSF11	23.1892	-0.314839	0.324536	-0.969339	0.332376	0.476946
TUBB	6059.92	0.309759	0.201629	1.53627	0.124471	0.226668
CALCOCO1	743.338	0.666795	0.1621	4.11304	3.9048e-05	0.00023178
FLRT3	54.0784	0.226336	0.285954	0.791622	0.428581	0.572427
HCN3	59.0924	0.735908	0.262971	2.79419	0.00520293	0.0167589
MARCHF6	2517.48	-0.594373	0.129897	-4.57556	4.74945e-06	3.53737e-05
BASP1	2014.71	-1.07522	0.124177	-8.65755	4.82e-18	3.03544e-16
PCGF3	810.482	-0.396286	0.147072	-2.69434	0.00705287	0.0217463
CNKSR1	72.7496	0.949535	0.259058	3.66028	0.000251935	0.00121885
GCK	4.40075	0.873455	0.304649	3.03985	0.00236696	0.00856641
LPGAT1	644.122	-1.21832	0.159897	-7.61529	2.6311e-14	9.35847e-13
RNF10	3418.24	0.360932	0.137024	2.63408	0.00843663	0.0252673
KBTBD11	1.81943	-0.08667	0.236158	-0.367414	0.71331	0.810046
SEC16A	1495.7	-0.0141325	0.146634	-0.0963793	0.923219	0.952591
IKBKB	1068.95	0.0562757	0.133277	0.422247	0.672844	0.777635
MIR5196	1.35442	-0.140751	0.211317	-0.691889	0.489007	NA
PSME3	3554.34	0.440839	0.134537	3.27669	0.00105032	0.00422635
FIGNL1	608.482	-0.549887	0.19177	-2.86715	0.00414184	0.0138254
CIB2	354.82	1.13146	0.166549	6.78951	1.12511e-11	2.60247e-10
AAGAB	1776.27	0.0991861	0.141265	0.702129	0.482599	0.622066
ASAP1	652.766	0.0501517	0.151954	0.330047	0.741364	0.830088
[truncated: 20,389 more rows]
