# Supplementary material for: The DND1–NANOS3 complex shapes the primordial germ cell transcriptome via a heptanucleotide sequence in mRNA 3′ UTRs
Source: bioRxiv. 2025 Sep 25:2025.09.25.678639. Preprint. [Version 1] doi: 10.1101/2025.09.25.678639 (PMC12485838; doi:10.1101/2025.09.25.678639)
Supplement: Supplement 9 [file media-9.xlsx]

## Sheet: Table_legend
Sheet 1	Table legend
Sheet 2	DESeq2 results: mESC-derived PGCLCs at day 4 (WT vs. NANOS3 KO; n = 4 per condition). Columns correspond to the default DESeq2 output.

## Sheet: DESeq2_PGCLC(NANOS3KO_vs_WT)
gene_name	baseMean	log2FoldChange	lfcSE	stat	pvalue	padj
Zc3h14	5116.47	-0.138509	0.107146	-1.29268	0.19612	0.464452
Troap	1226.83	-0.0890852	0.0775779	-1.14833	0.250834	0.524555
Clca2	0.662508	0.117155	0.123819	0.897074	0.369679	NA
1810013L24Rik	1911.25	-0.323543	0.179232	-1.80511	0.0710577	0.279004
Srsf7	13182.3	-0.058657	0.0867241	-0.676359	0.498813	0.739114
Fignl2	2215.53	0.327929	0.284975	1.1531	0.248868	0.522346
Sema6a	347.405	0.924104	0.274441	3.37543	0.000736996	0.0219735
Anapc15	1390.06	-0.270051	0.16136	-1.67364	0.0942014	0.320457
Misp3	160.529	0.473445	0.283331	1.67124	0.094675	0.320993
Nmb	183.087	-0.192489	0.204519	-0.939766	0.347338	0.61816
Tcerg1	7846.88	-0.0472403	0.135558	-0.348496	0.727468	0.877153
Zfp712	121.518	-0.00929332	0.202242	-0.0460369	0.963281	0.985397
Fam129c	190.639	0.303789	0.150499	2.01907	0.0434801	0.214099
Atp5g3	8370.32	0.008096	0.156252	0.0518126	0.958678	0.982869
Pifo	33.0742	0.3298	0.262002	1.25157	0.210727	0.481648
Vsx1	21.5684	0.192373	0.283811	0.692268	0.488769	0.731312
Fyco1	1232.2	0.00814945	0.20497	0.0397697	0.968277	0.987305
Tlr3	20.5904	1.00309	0.283095	3.59937	0.000318989	0.0126654
Ifi44	0.332008	0.026084	0.101244	0.227099	0.820347	NA
Trafd1	966.508	0.145403	0.146571	0.991892	0.32125	0.593737
Erfl	10.1081	-0.137036	0.281341	-0.497486	0.618847	0.815373
Krt80	74.8755	0.308203	0.282515	1.09818	0.272124	0.544952
Armc8	1984.81	-0.222345	0.0878707	-2.5303	0.0113965	0.104993
Ppil4	1769.35	-0.142536	0.0960672	-1.48368	0.137893	0.389039
C530005A16Rik	13.3456	0.226989	0.283709	0.789199	0.429996	0.688119
Katnbl1	1637.55	0.247801	0.211167	1.17376	0.24049	0.513703
Spag9	3331.61	0.055944	0.169829	0.329439	0.741824	0.884943
Taz	1254.47	-0.0150494	0.123376	-0.121974	0.902919	0.961526
Gfpt1	3334.71	-0.203982	0.15445	-1.32078	0.186574	0.451835
Abcc5	3216.4	0.226508	0.186834	1.21246	0.225338	0.497729
Kcnmb4	13.8848	0.773929	0.280045	2.76145	0.00575456	0.0711302
Gm4013	17.5206	-0.283075	0.283801	-1.00876	0.31309	0.586717
Hpcal1	1319.17	-0.153927	0.118993	-1.29349	0.195841	0.463993
Tbc1d31	1861.13	-0.489346	0.136473	-3.58579	0.000336065	0.0130881
Tmem176b	291.746	0.723053	0.284715	2.56893	0.0102014	0.0991458
Cyp3a13	10.7215	-0.694021	0.284442	-2.45133	0.014233	0.116271
Akap7	952.388	0.167723	0.129392	1.29633	0.194863	0.462013
Ablim1	905.943	0.431334	0.258265	1.6715	0.0946228	0.320909
Ulk1	14132.9	-0.237395	0.158491	-1.49785	0.134173	0.383058
Cyp4b1	3.12728	0.215071	0.17803	1.25463	0.209612	NA
Golga3	2268.72	-0.145825	0.126169	-1.15587	0.247735	0.520976
Wdyhv1	539.999	-0.413838	0.124872	-3.3139	0.000920046	0.0251563
Traf1	140.683	-0.355413	0.231684	-1.53681	0.124339	0.36821
Atoh1	2.49705	0.213661	0.188729	1.27883	0.200956	NA
Rxra	2043.13	0.172053	0.138365	1.24342	0.213712	0.484327
Dapk3	1705.93	0.139586	0.132433	1.05393	0.291913	0.563842
Mir6998	2.68514	0.382929	0.251092	1.54246	0.122962	NA
Ap3m2	494.244	-0.0909122	0.214638	-0.423856	0.67167	0.845902
Sirt2	1004.92	-0.0325176	0.192343	-0.169005	0.865793	0.944274
Inhbc	10.8165	0.249746	0.284015	0.88624	0.375488	0.643091
Slit3	915.414	0.508548	0.269642	1.88835	0.0589787	0.253128
Dcakd	5338.98	-0.073935	0.19543	-0.378297	0.70521	0.863895
Vps35l	2921.96	-0.162158	0.139215	-1.16476	0.244117	0.517335
Cyhr1	3079.4	-0.14801	0.14972	-0.988506	0.322905	0.595106
Taf10	3130.81	0.0585451	0.169186	0.346014	0.729332	0.878296
Hagh	1247.91	-0.120202	0.170492	-0.704902	0.480871	0.725294
Ogfod3	247.05	0.270972	0.15911	1.70249	0.088663	0.312216
Syn1	272.089	0.0213555	0.156037	0.13695	0.89107	0.956322
Glyatl3	1.25544	-0.116971	0.151342	-0.888824	0.374097	NA
Ccl27a	319.542	-0.350685	0.215053	-1.63226	0.102625	0.33446
Sqor	3.94136	0.345154	0.264549	1.31234	0.189404	NA
Fundc2	994.944	0.217969	0.196427	1.10935	0.26728	0.540726
Rab5if	3027.13	-0.0779417	0.169162	-0.460711	0.645006	0.829341
H1f5	24.2314	-0.0554173	0.273129	-0.201328	0.840442	0.93231
Ankrd2	25.3174	0.0704719	0.227208	0.310452	0.756217	0.893357
Pop4	2472.15	-0.0295101	0.129308	-0.228201	0.81949	0.923595
Carnmt1	1493.89	-0.0263786	0.283843	-0.0929711	0.925927	0.970548
Iqcm	0.36339	0.0414837	0.0915233	0.423141	0.672193	NA
Clcc1	916.469	0.0239075	0.117983	0.202613	0.839438	0.93198
Ilf3	11394	-0.150367	0.127213	-1.18202	0.237198	0.510356
Tpd52l2	3328.93	0.067879	0.100888	0.672833	0.501054	0.740639
Arhgap25	4.43575	0.197071	0.2039	0.967091	0.333499	NA
Banf1	6458.01	-0.176357	0.141104	-1.24981	0.211368	0.482387
Tbc1d23	2149.43	-0.23945	0.100092	-2.39226	0.016745	0.127618
4930473A02Rik	9.04316	0.435289	0.28507	1.53508	0.124764	0.368709
Pard3	3297.04	0.23181	0.133076	1.7419	0.0815266	0.297907
Rorc	49.2455	0.525398	0.284982	1.8508	0.0641989	0.264221
1700123J17Rik	26.4827	-0.928854	0.274519	-3.35579	0.000791377	0.022721
Evi5l	381.67	-0.0521182	0.160678	-0.324209	0.74578	0.88702
Pex5l	10.1959	0.415389	0.242307	1.7817	0.0747988	0.286453
Mtmr1	413.481	0.127665	0.162781	0.784576	0.432702	0.689908
Mtor	4773.53	-0.599694	0.193847	-3.09375	0.00197644	0.0394296
Zfp758	260.798	-0.511558	0.141792	-3.60782	0.000308783	0.012381
Plekhh2	417.902	0.264973	0.231415	1.14621	0.251708	0.525686
Adgrl3	46.8203	-0.175696	0.279089	-0.62479	0.532109	0.761445
Golga5	1846.32	-0.377298	0.125659	-3.00258	0.002677	0.0456801
Plekhb1	178.531	0.242843	0.155036	1.56725	0.117056	0.357443
Nufip1	2197.69	-0.162488	0.136549	-1.18988	0.234092	0.507321
Smap1	2155.71	-0.192895	0.129752	-1.48651	0.137145	0.387938
Tepp	3.61321	0.182102	0.251969	0.75541	0.450003	NA
Acox2	0.615801	0.0297138	0.159166	0.180712	0.856594	NA
Hars2	1119.98	0.012081	0.105173	0.114869	0.908549	0.963598
Gpa33	2297.01	0.080001	0.163982	0.487843	0.625661	0.818875
Sdhb	3575.89	-0.0565607	0.199309	-0.28376	0.776595	0.904369
Gmpr	169.868	0.302324	0.24784	1.22233	0.221583	0.493927
Krt90	1.92356	-0.0138133	0.220679	-0.0611867	0.95121	NA
Me1	1589.88	0.292365	0.277852	1.05309	0.292299	0.564208
Klk11	24.195	-0.208076	0.281295	-0.748409	0.454213	0.706086
Magt1	2254.96	0.250123	0.138375	1.80766	0.0706598	0.27811
Mcam	982.583	0.610375	0.173373	3.52101	0.000429902	0.0154262
Pbld1	8.66452	-0.0347514	0.278806	-0.126306	0.899489	0.959885
Tab2	4943.02	0.248977	0.142832	1.74321	0.0812964	0.297466
Mettl27	1230.79	-0.00309042	0.186706	-0.0165556	0.986791	0.994489
Trmt1	3888.63	-0.379579	0.222429	-1.70644	0.0879266	0.310962
Vps37c	799.188	0.0606526	0.111059	0.546072	0.585016	0.795214
Sec23a	3402.61	0.337267	0.241356	1.3977	0.162204	0.419664
Rara	1412.07	0.0170483	0.113673	0.149987	0.880775	0.950891
Med1	2852.3	-0.231327	0.147439	-1.56901	0.116645	0.356965
Ap5b1	233.724	-0.520741	0.263242	-1.97523	0.0482424	0.227502
Bag5	969.221	-0.100904	0.11252	-0.896724	0.369866	0.638094
Pdcd2l	1474.21	-0.39018	0.24727	-1.57771	0.114633	0.35545
Ctcf	6065.93	0.0493205	0.0924847	0.533292	0.593832	0.800115
Mnd1	837.05	-0.0456943	0.183001	-0.249761	0.802772	0.915662
Tktl1	14.8738	-0.171649	0.282203	-0.595048	0.551811	0.774258
Lix1	41.2805	0.960361	0.238031	4.01945	5.8335e-05	0.00466
Ctnnbl1	2952.07	0.0897708	0.112861	0.795375	0.426395	0.685639
Snph	28.4912	0.417003	0.262019	1.65464	0.0979979	0.326987
Raet1e	5.94234	0.42364	0.267259	1.55433	0.120107	0.36201
Ppm1m	1314.98	-0.0138025	0.201538	-0.0684709	0.945411	0.977733
Prkar1a	7403.59	0.158899	0.145439	1.09252	0.274605	0.547
Slc27a3	1050.84	0.0334411	0.264811	0.12622	0.899558	0.959885
Impdh2	16513.6	-0.28841	0.189838	-1.51928	0.128691	0.374301
Tiprl	2621.07	-0.224181	0.109023	-2.05622	0.039761	0.204618
Uaca	5457.05	0.14608	0.138557	1.05429	0.291752	0.563657
Smim31	1.33668	0.114539	0.150645	0.845664	0.39774	NA
Calca	106.661	0.87538	0.242881	3.61222	0.000303586	0.0123175
Phf3	9144.49	-0.0784107	0.206343	-0.380018	0.703932	0.863205
F930015N05Rik	2.39914	0.2497	0.169859	1.80038	0.0718009	NA
9330020H09Rik	24.7668	-0.148063	0.280069	-0.522347	0.601429	0.804161
Ube2q2	2675.81	0.0129501	0.152943	0.0846801	0.932516	0.97273
Rfx3	624.979	-0.189501	0.198427	-0.955415	0.339368	0.610247
Bri3	2219.4	-0.139869	0.1894	-0.738382	0.460282	0.709894
Fbxo27	603.436	0.107694	0.203685	0.5288	0.596944	0.80172
Eps15l1	2694.19	0.221673	0.115479	1.91961	0.0549067	0.243013
Max	4202.71	-0.359025	0.190947	-1.88014	0.0600884	0.255533
Ttc8	286.172	0.150485	0.228458	0.657897	0.510604	0.746822
Vti1b	1536.81	0.111561	0.171401	0.650773	0.515193	0.75061
Cpsf3	5138.7	-0.304449	0.136981	-2.2225	0.0262496	0.163496
Nlgn1	0.479568	0.03957	0.133208	0.247953	0.80417	NA
Casq2	8.58845	0.511949	0.283345	1.80684	0.0707865	0.278341
Pidd1	1050.3	-0.00694856	0.156107	-0.0445038	0.964503	0.985784
Asb4	153.66	-0.254822	0.229695	-1.14392	0.252657	0.526565
Orc4	2028.62	0.0483458	0.147673	0.32742	0.74335	0.885574
Mapkbp1	1019.13	0.0920006	0.219009	0.420214	0.674329	0.847545
Mospd1	460.388	0.140453	0.210321	0.668246	0.503977	0.742768
Banf2	2.20683	-0.0381453	0.210104	-0.178653	0.85821	NA
Dclk1	67.2488	0.12013	0.281485	0.424504	0.671198	0.84583
Gpcpd1	1170.42	0.0179683	0.259518	0.06921	0.944822	0.977674
Sinhcaf	5602.8	0.0167806	0.285071	0.0588713	0.953055	0.981284
Acbd5	1356.45	0.0513306	0.0961126	0.534096	0.593275	0.799497
Myo7a	88.7318	0.15279	0.283868	0.539995	0.589201	0.79724
Luc7l2	7961.93	0.217741	0.178457	1.22017	0.222399	0.494798
Dnah8	2245.97	-0.074717	0.201393	-0.370964	0.710664	0.866643
Evc	219.166	0.911413	0.205136	4.44305	8.86933e-06	0.00148849
Shroom2	2095.72	-0.24194	0.153	-1.58126	0.113818	0.353392
1500009C09Rik	4.1121	-0.0975812	0.231856	-0.422584	0.672599	NA
Kmt2e	1748.13	0.35768	0.1674	2.13671	0.032622	0.184074
Setd5	12845.5	-0.0874443	0.187901	-0.465386	0.641655	0.827306
Pcyox1	2676.51	0.239386	0.161292	1.4843	0.13773	0.388849
Arpp21	4.85967	-0.231571	0.237505	-0.938847	0.34781	0.618291
Smim4	109.366	-0.0475964	0.263181	-0.180195	0.856999	0.939741
Smc6	4923.65	0.00233965	0.0653164	0.0358204	0.971426	0.988557
Nsmf	525.682	0.568247	0.237992	2.38904	0.0168926	0.127905
Hmbs	3272.47	-0.251335	0.126426	-1.988	0.0468117	0.223082
Slc35b1	1369.69	-0.0750296	0.169785	-0.441831	0.658611	0.837947
Mir7081	2.54127	-0.0100428	0.19749	-0.0556791	0.955597	NA
Synj2	606.438	-0.0676421	0.123231	-0.548792	0.583149	0.794001
Suds3	3773.03	-0.0585843	0.100584	-0.582426	0.56028	0.780022
Ptk2b	736.504	0.219997	0.184388	1.19312	0.232821	0.506223
Gfm2	1949.41	-0.248185	0.14626	-1.69667	0.0897582	0.314028
Rlim	6515.92	-0.383334	0.132773	-2.8872	0.00388692	0.0570048
Ddt	1266.43	-0.146286	0.163067	-0.897046	0.369694	0.638068
Epha3	2.62718	0.230297	0.173748	1.41139	0.158129	NA
Gatad2a	8391.67	-0.172214	0.150303	-1.14575	0.251898	0.525759
Shc1	4121.57	0.235456	0.185851	1.267	0.205155	0.475269
Anks1b	4.07738	0.31013	0.269431	1.1356	0.256124	NA
Cdk6	936.919	0.521389	0.219862	2.37257	0.0176647	0.130296
Cdk5r2	52.6338	0.36659	0.283221	1.31006	0.190174	0.456682
Cdk5r1	65.2518	-0.341803	0.204244	-1.66998	0.0949231	0.321373
Kdm1a	11241.4	0.0249849	0.0695229	0.359377	0.719313	0.873435
Scaf4	3508.12	-0.087858	0.14663	-0.599205	0.549036	0.77216
Plcxd2	220.109	-0.0908617	0.248482	-0.366408	0.714061	0.869554
Morc2a	3899.61	-0.175325	0.125809	-1.39355	0.163454	0.421478
Atp6v1c2	19.4884	0.593094	0.271442	2.196	0.0280917	0.169435
Map1a	592.805	-0.0794395	0.282863	-0.281109	0.778627	0.905247
Gja5	12.5837	0.0659492	0.26416	0.244672	0.80671	0.917408
Runx2	6.81587	0.849966	0.281718	3.04218	0.00234869	0.0428516
Gja3	25.4598	1.15054	0.283515	4.17157	3.02514e-05	0.00332745
Ackr3	160.651	0.395292	0.233851	1.68746	0.0915154	0.316232
Socs1	304.922	0.332142	0.258347	1.28717	0.198035	0.467083
Sort1	2383.12	-0.0608534	0.213467	-0.285037	0.775616	0.9042
Rangrf	1524.83	-0.605033	0.199014	-3.04028	0.00236361	0.0429912
Phyhd1	281.352	0.421434	0.284224	1.48812	0.136719	0.387348
Slc4a9	25.3032	0.589816	0.279669	2.08676	0.0369097	0.196904
Specc1	1028.42	0.619797	0.260426	2.38244	0.0171984	0.128536
Gtf2a2	1484.68	-0.0687106	0.13316	-0.516043	0.605825	0.807122
Deaf1	2084.79	0.139048	0.12604	1.10316	0.269957	0.543547
Mtarc1	5.82295	0.490387	0.268991	1.85208	0.064015	0.264023
Set	36783.6	-0.170972	0.191758	-0.891611	0.372601	0.640301
Dnhd1	64.0152	0.692911	0.235317	2.94065	0.00327526	0.0512498
Pgpep1l	8.07104	-0.577431	0.284073	-2.03913	0.0414374	0.208777
Notch3	3843.6	0.808895	0.22205	3.64381	0.000268633	0.0115678
Gtsf1l	1007.15	-0.402327	0.170004	-2.36659	0.0179527	0.131526
Chml	935.229	-0.097199	0.258658	-0.37599	0.706924	0.864614
Rnf212	8.12653	0.0165905	0.284169	0.0585239	0.953331	0.981301
Tceal8	2663.61	0.411338	0.225149	1.82731	0.0676525	0.272136
Ranbp3	5340.59	-0.164861	0.161517	-1.02065	0.307419	0.580364
Parp6	526.5	0.329457	0.138386	2.38054	0.0172872	0.128678
Gng10	419.411	0.570055	0.255084	2.23652	0.025318	0.160308
Mrps18b	1476.85	-0.22328	0.159463	-1.40002	0.161506	0.418723
D16Ertd472e	622.576	-0.230492	0.242942	-0.948258	0.342998	0.614299
2310039H08Rik	152.137	-0.0463262	0.278981	-0.165565	0.8685	0.945074
Rps10	22337.6	-0.0614584	0.2406	-0.255444	0.79838	0.913281
Arih1	7722	-0.0565587	0.106389	-0.53163	0.594982	0.800651
Dancr	290.709	0.17833	0.158109	1.12749	0.259537	0.533193
9530026P05Rik	6.23285	0.469915	0.279298	1.70498	0.0881989	0.311515
Itgal	126.716	0.00103683	0.182511	0.00568473	0.995464	0.998162
Sirt6	1440.03	0.0155007	0.226861	0.0683078	0.945541	0.977733
Rgs12	1521.63	-0.0696503	0.148364	-0.469412	0.638775	0.826119
Hfe	13.3103	0.14219	0.28421	0.506025	0.612839	0.812333
Tdrd7	471.609	0.24095	0.161782	1.48969	0.136305	0.386637
Ak2	7255.68	0.0312979	0.112039	0.279352	0.779974	0.905972
Znhit1	628.232	0.0437321	0.225329	0.193963	0.846205	0.935699
Prx	1149.57	-0.205842	0.154468	-1.3327	0.182629	0.446465
Zxdb	153.306	0.265005	0.233293	1.13672	0.255656	0.529255
Alas2	32.6548	0.204234	0.270442	0.756014	0.449641	0.703142
Fiz1	2394.37	-0.168439	0.171923	-0.979634	0.327267	0.599277
Serpinh1	11938.1	0.630822	0.275971	2.29083	0.0219732	0.148557
Myh3	48.9997	0.26506	0.257237	1.03409	0.301094	0.573275
Grm5	1.38312	-0.0960729	0.164432	-0.546967	0.584401	NA
Vill	1808.07	-0.0592054	0.264243	-0.224114	0.822668	0.924997
Ins2	2.9739	-0.582778	0.219099	-3.3148	0.000917094	NA
Wnk1	20329.2	0.221147	0.232818	0.949919	0.342153	0.613671
Tex14	1321.61	-0.882154	0.242492	-3.63901	0.000273687	0.0115678
Zbtb37	272.313	0.0489883	0.215424	0.22766	0.819911	0.923755
Eya1	114.879	1.18506	0.277938	4.28751	1.80689e-05	0.00231933
Adgrg2	6.15272	0.234345	0.277705	0.850801	0.39488	0.660641
Nkain3	4.89259	0.271733	0.272641	1.01412	0.310523	0.583935
Cd2bp2	4864.81	-0.187392	0.119577	-1.56708	0.117096	0.357443
Sapcd2	1231.48	-0.0963729	0.258467	-0.372727	0.709351	0.866256
Kcng2	6.79063	0.336974	0.278304	1.19697	0.23132	0.504468
Tecr	6317.43	-0.10013	0.174117	-0.575053	0.565255	0.783665
Asmt	2.30896	0.172564	0.200588	0.851779	0.394337	NA
Tfg	3087.58	-0.023246	0.100836	-0.230538	0.817674	0.923215
Gm12530	9.63211	-0.536295	0.279469	-1.91537	0.0554456	0.244673
A930017M01Rik	13.676	-0.639309	0.242976	-2.97476	0.00293219	0.0482272
Trpm3	13.7178	0.0238372	0.272309	0.0896646	0.928554	0.971424
Trpc4	0.902609	0.10657	0.142661	0.782394	0.433983	NA
Mtarc2	1161.59	0.301637	0.165131	1.82658	0.0677634	0.272136
Itih5	357.688	-0.000285474	0.284161	-0.00100608	0.999197	0.999739
Adcy4	50.7407	0.84898	0.284706	3.01053	0.0026079	0.0450778
Mical1	854.071	0.474506	0.236597	2.00667	0.0447853	0.217417
Zc3hav1l	1597.98	0.241799	0.268918	0.899612	0.368327	0.636839
Gbp5	13.799	-0.001196	0.275776	-0.00424808	0.996611	0.998696
Wnk2	451.173	-0.781126	0.232142	-3.36451	0.000766791	0.0225317
Sec22a	707.342	-0.019835	0.118712	-0.167066	0.867318	0.944751
Ahsa2	1067.06	-0.0813033	0.114466	-0.710335	0.477497	0.722615
Tfeb	558.436	0.302915	0.200724	1.50867	0.131382	0.378208
Tgm1	569.75	0.202004	0.275929	0.734645	0.462556	0.711267
Dynlt1f	12.0884	-0.261686	0.284861	-0.930451	0.352138	0.623093
D7Ertd443e	21.2323	-1.30604	0.284126	-4.60596	4.10569e-06	0.000886185
Tlcd2	125.321	0.476199	0.283586	1.68854	0.0913079	0.316232
Bend5	141.171	0.439487	0.266694	1.64551	0.0998647	0.330244
Cbwd1	1194.42	-0.400535	0.128997	-3.10504	0.00190255	0.0388603
Lrch2	1146.62	-0.214438	0.141176	-1.51891	0.128784	0.374396
Zdhhc6	1789.74	-0.283617	0.137693	-2.05974	0.0394236	0.203539
Cbx3	5370.68	-0.0623893	0.283915	-0.219782	0.826041	0.925975
Fndc4	621.898	0.745072	0.231027	3.22622	0.00125437	0.0300646
Slc25a28	1408.31	-0.0887987	0.109861	-0.808237	0.418954	0.680307
Gbp4	110.512	0.103207	0.273259	0.376367	0.706644	0.864614
Cdkl3	165.214	-0.0439041	0.227174	-0.192896	0.84704	0.936178
Etfrf1	411.284	-0.164744	0.175392	-0.939081	0.347689	0.618291
Gm10549	1.02146	0.0596125	0.166848	0.340286	0.733641	NA
Atn1	2700.5	0.112779	0.159862	0.70552	0.480487	0.724849
Zfp111	616.857	0.045527	0.16594	0.274421	0.783761	0.907508
Sema3b	406.43	0.405981	0.266248	1.52694	0.126777	0.371174
Rbm43	385.331	-0.417874	0.269053	-1.55222	0.12061	0.362521
S100a3	7.76277	-0.0978418	0.28016	-0.33973	0.73406	0.880342
Kif18b	3057.23	-0.206404	0.13201	-1.56351	0.117932	0.358376
Hsh2d	33.8624	-0.164435	0.259736	-0.633107	0.526664	0.757917
Sgsm2	1392.56	-0.568992	0.256143	-2.22191	0.0262891	0.163656
Sem1	3366.69	-0.0186116	0.163505	-0.113821	0.909379	0.963623
Shd	37.8217	1.14852	0.257682	4.44912	8.62225e-06	0.00147749
Lcp1	821.147	-1.22083	0.180635	-6.75791	1.39996e-11	4.55799e-08
Gjb5	794.915	0.224028	0.198158	1.13024	0.258373	0.531692
Rnps1	3811.69	-0.222979	0.204698	-1.08942	0.27597	0.548202
Gpr83	2.99701	0.106737	0.219999	0.476172	0.633952	NA
Rab23	1462.93	-0.070718	0.146344	-0.483171	0.628975	0.820768
Ext2	1944.93	0.385359	0.141435	2.72475	0.006435	0.0758547
Scin	5.00868	0.105777	0.252485	0.420661	0.674003	0.847266
Clec11a	25.7021	0.0850438	0.265439	0.318138	0.75038	0.889949
Map7d2	462.24	-0.688609	0.285001	-2.43569	0.0148635	0.118959
Ola1	4171.8	0.142631	0.110195	1.29438	0.195534	0.463334
Lrrc46	33.6956	-0.130232	0.276661	-0.47052	0.637983	0.825706
Dpep2	9.95579	0.0614626	0.28378	0.221456	0.824738	0.925675
Slc25a51	2435.17	-0.139891	0.108938	-1.28419	0.199075	0.467911
Ubald2	399.039	-0.110495	0.200804	-0.558031	0.576823	0.7906
6720489N17Rik	188.056	0.222477	0.228471	0.975339	0.329392	0.600654
Zfp703	889.032	0.760426	0.280814	2.72139	0.00650082	0.0762991
Slc35g2	73.5771	0.743136	0.280728	2.66809	0.00762833	0.08402
Clasp2	3401.65	-0.0645257	0.11055	-0.583699	0.559423	0.779313
Pak6	128.714	0.330482	0.282298	1.17545	0.239817	0.513163
Smim19	346.198	0.237279	0.227056	1.04394	0.296511	0.568688
Heph	197.392	0.426009	0.284148	1.51103	0.130781	0.377468
Rhox2a	25.5785	-0.398262	0.28484	-1.4263	0.153783	0.409287
Prame	1.51936	-0.156751	0.194616	-0.766104	0.443614	NA
Mgam	7.93542	0.452158	0.246684	1.87057	0.0614046	0.258296
Sh3d19	2978.62	0.339067	0.275676	1.23089	0.218363	0.490787
Dab2	720.888	0.317837	0.28374	1.1245	0.2608	0.534503
Arhgap44	764.711	0.116392	0.154488	0.753615	0.451081	0.703905
Ppp1r32	5.9196	-0.0359682	0.278962	-0.128417	0.897819	0.959217
Tead3	1040.68	0.45805	0.263223	1.74154	0.0815892	0.298068
Ctps2	1834.42	-0.210536	0.158211	-1.33069	0.183291	0.447614
Gps1	4003.13	-0.148339	0.127805	-1.16063	0.245794	0.518905
Shmt2	4316.28	0.00724811	0.266984	0.0271448	0.978344	0.990898
Ncor1	11405.6	-0.0249516	0.183479	-0.135995	0.891825	0.956748
Dhrs3	238.575	0.412794	0.284595	1.45979	0.144349	0.397612
Rs1	1.49507	0.220515	0.188429	1.17642	0.239428	NA
Rps7	22488.2	-0.118168	0.199452	-0.592474	0.553533	0.77547
Klk5	1.99492	-0.148312	0.173702	-0.846619	0.397207	NA
D030068K23Rik	102.844	-0.444425	0.190364	-2.33751	0.0194126	0.13824
4930547E08Rik	2.08797	-0.223479	0.228778	-0.982267	0.325968	NA
Mpig6b	31.7467	-0.0962091	0.285049	-0.341591	0.732658	0.879633
Lgi1	39.2523	0.98691	0.279542	3.67199	0.000240667	0.0108227
Cep131	1871.75	-0.24907	0.156139	-1.59508	0.110694	0.347943
Masp1	350.255	0.427911	0.277706	1.56032	0.118683	0.359384
Ascl1	2.37284	0.0452724	0.198515	0.248762	0.803545	NA
Mas1	73.2024	-0.361888	0.249987	-1.44444	0.148616	0.402347
Mapkapk2	3443.78	0.381057	0.163172	2.3353	0.0195278	0.138636
Ppp2r5c	7528.26	0.113503	0.125761	0.902539	0.366771	0.635582
Tbc1d21	0.707105	0.0699199	0.094925	0.918854	0.358172	NA
Commd4	1473.33	-0.1627	0.191941	-0.847476	0.39673	0.661854
Them5	12.2106	-0.0307467	0.281197	-0.106861	0.914899	0.96625
Utp23	1024.56	-0.428144	0.147486	-2.9034	0.00369134	0.0552818
Ppcs	737.806	-0.226043	0.189153	-1.19463	0.232232	0.505482
Mrpl19	1418.42	-0.00928952	0.0951153	-0.0976617	0.922201	0.968935
Hormad1	457.992	0.175015	0.188899	0.926436	0.35422	0.624671
Tctn2	637.352	0.0412654	0.192915	0.213807	0.830698	0.927739
Tppp3	228.967	0.760045	0.268136	2.83367	0.00460169	0.0628976
Ooep	2047.13	0.383861	0.187895	2.0431	0.0410423	0.207687
U2surp	8508.51	0.0169913	0.175746	0.0966844	0.922977	0.969051
Foxi1	45.6757	-1.08496	0.264293	-4.96503	6.86898e-07	0.000260047
Plekhj1	2677.11	-0.266617	0.220402	-1.20954	0.226456	0.498934
Cux1	1451.61	0.197374	0.113692	1.73598	0.0825669	0.299882
Gm45927	8.23406	-0.0034246	0.247837	-0.0133617	0.989339	0.995474
Mpv17	1458.2	0.0026657	0.150023	0.0177707	0.985822	0.994032
Ankrd23	200.88	0.226172	0.161759	1.3985	0.161962	0.419304
Hsf3	4.76105	0.0535755	0.269684	0.196369	0.844321	0.934187
Radil	1672.84	-0.676483	0.223901	-3.02162	0.00251427	0.0443443
Gm10653	15.9018	0.0920357	0.282304	0.325638	0.744698	0.886699
Tubb2a-ps2	3.09209	0.159514	0.167656	1.06323	0.287678	NA
Nanog	18191.2	-0.0257858	0.174117	-0.148097	0.882267	0.951509
Nit1	746.783	-0.23184	0.197191	-1.17527	0.239888	0.513163
Rnf25	1081.66	-0.239755	0.104128	-2.30236	0.0213148	0.145853
Tmem33	2160.89	0.288522	0.134892	2.13895	0.0324399	0.183668
Cd300lg	0.610839	-0.00465069	0.137601	-0.0350926	0.972006	NA
Osgin1	7.40388	0.203287	0.277063	0.727774	0.466752	0.714384
1110017D15Rik	0.659681	-0.0546983	0.13516	-0.414341	0.678625	NA
Snora65	205.813	0.0496397	0.192096	0.258359	0.79613	0.912818
Nfix	27.1556	0.235476	0.284622	0.838618	0.401684	0.66643
Stk35	3917.34	-0.689787	0.2147	-3.21308	0.00131318	0.0309712
Pex26	632.005	0.399693	0.185781	2.15168	0.0314225	0.180115
Stard7	2959.01	0.17977	0.121673	1.47751	0.139539	0.391005
Stat5b	524.776	0.526332	0.204997	2.56893	0.0102014	0.0991458
Ubac1	2712.49	-0.232098	0.188106	-1.23374	0.217301	0.489138
Stat5a	173.977	0.461278	0.184127	2.50574	0.0122196	0.108761
Eva1c	17.0104	-0.181514	0.278171	-0.653475	0.51345	0.749167
Dab1	156.157	0.347028	0.214843	1.61685	0.105911	0.339502
Gpx6	8.73584	-0.113132	0.285071	-0.401241	0.688242	0.854086
Clba1	189.997	-0.296423	0.150716	-1.96684	0.0492013	0.229104
Ifi27l2b	0.691796	0.0208221	0.138566	0.144509	0.885099	NA
Mical3	2020.81	-0.106672	0.185993	-0.573604	0.566236	0.784231
Gm10516	4.77876	0.097232	0.239859	0.413844	0.678988	0.849013
Cilk1	842.997	0.102511	0.152422	0.672646	0.501173	0.740678
Slc38a10	5708.81	-0.192549	0.105752	-1.82077	0.0686413	0.274413
Zfp451	2746.93	-0.330431	0.160434	-2.05949	0.0394475	0.203539
Bloc1s4	759.278	0.0601878	0.251983	0.238713	0.811328	0.919686
Abhd17c	3128.66	-0.41027	0.206907	-1.98278	0.0473916	0.22545
Acad10	555.999	4.97389e-06	0.12246	4.06651e-05	0.999968	0.999968
Snx10	2143.1	0.249168	0.252223	0.988195	0.323057	0.595233
Sh2d4a	62.1591	-0.00769028	0.280204	-0.0276623	0.977932	0.990895
Metrn	690.755	0.577675	0.251681	2.29602	0.021675	0.147388
Rab43	285.491	0.0600781	0.167262	0.35918	0.71946	0.87345
Abcb8	1423.73	-0.162117	0.210086	-0.771515	0.440402	0.695677
D14Ertd670e	1.27959	-0.114997	0.167429	-0.736135	0.461648	NA
Optn	892.599	-0.539032	0.191523	-2.81345	0.00490132	0.0649496
Sidt2	2821.37	0.02865	0.124745	0.229659	0.818357	0.92339
Pum1	8035.63	0.0842414	0.0862896	0.976269	0.328931	0.600634
Oxr1	2963.97	-0.178456	0.104674	-1.70488	0.0882168	0.311515
Gm11545	16.7957	0.293132	0.284541	1.04104	0.297855	0.570043
Zfat	583.251	-0.162151	0.148051	-1.09516	0.273445	0.545815
Mecp2	1479.09	-0.202159	0.120981	-1.67106	0.0947105	0.320993
Efcab12	100.167	-0.465301	0.233047	-1.99332	0.046226	0.221212
Gnb1l	553.385	-0.193302	0.260178	-0.742399	0.457845	0.708907
Ap1b1	3419.8	-0.0103667	0.0731199	-0.141777	0.887256	0.954159
Tbc1d4	67.9871	0.761526	0.283595	2.72073	0.00651377	0.076375
B4galnt1	174.422	0.360441	0.282584	1.27977	0.200625	0.469408
Oxtr	2.91314	0.285962	0.235961	1.17932	0.238271	NA
Prickle2	236.769	0.306352	0.165175	1.8542	0.0637101	0.263464
Gm2381	973.886	0.0956044	0.284322	0.336499	0.736495	0.881638
Gpr161	303.059	0.326084	0.256993	1.27065	0.203854	0.473334
Carmil1	1423.57	0.255851	0.167672	1.52591	0.127032	0.371466
Myo1b	4505.03	-0.0476924	0.104613	-0.455905	0.648459	0.831398
Rngtt	1369.2	0.0152814	0.0997689	0.153174	0.878261	0.950119
Larp4b	6557.08	-0.275259	0.117328	-2.34609	0.0189717	0.136135
Sh2b3	989.993	-0.186919	0.221968	-0.841782	0.39991	0.665046
Ap4s1	332.235	-0.0416862	0.20198	-0.206227	0.836614	0.930785
Ntng2	10.5819	0.634354	0.270382	2.3813	0.0172515	0.128648
Stk26	678.699	0.420428	0.267545	1.57324	0.115663	0.356156
LOC666331	18.3628	0.313005	0.276641	1.16229	0.245118	0.518486
Ubap2l	9954.93	0.00112239	0.133019	0.00843791	0.993268	0.997065
Tsen34	6016.64	-0.29202	0.242776	-1.20284	0.22904	0.502096
Sct	262.315	-0.0155756	0.284095	-0.054858	0.956252	0.982163
Nup98	7334.94	-0.234302	0.127635	-1.83571	0.0664	0.269597
Nbr1	6947.47	-0.240094	0.111315	-2.15692	0.0310121	0.17896
Fen1	3661.27	-0.147168	0.181476	-0.810897	0.417425	0.679119
Xpo6	8359	-0.41615	0.188706	-2.20525	0.0274367	0.166969
Bak1	2120.62	0.384709	0.260025	1.48023	0.138812	0.390093
Mybl2	24277.9	-0.185217	0.206777	-0.895753	0.370385	0.63849
Vamp2	1042.55	0.0496169	0.165786	0.299212	0.764778	0.898126
Vamp1	82.2104	-0.234223	0.192572	-1.21564	0.224124	0.496194
Ahi1	647.469	-0.672275	0.265002	-2.53838	0.0111367	0.103479
Arpc4	4734.71	0.0111445	0.21217	0.052522	0.958113	0.982687
Ackr2	7.77095	-0.453594	0.221912	-2.21516	0.0267488	0.165191
Vps8	1028.94	-0.092403	0.116289	-0.794668	0.426807	0.685917
Mapk10	13.5972	0.193594	0.27717	0.702409	0.482424	0.726464
Pccb	1234.45	-0.0487869	0.237049	-0.20574	0.836994	0.930858
Bpgm	759.7	-0.0728386	0.140378	-0.518845	0.603869	0.805703
2310057M21Rik	717.718	0.0473484	0.103396	0.457909	0.647018	0.830598
Ubr7	5380.63	-0.281056	0.155112	-1.81192	0.0699989	0.276854
Grifin	19.8011	0.0281949	0.276354	0.101443	0.919199	0.967393
Lbh	325.223	0.239864	0.283369	0.84785	0.396522	0.661854
Hspa13	1154.36	0.168859	0.115465	1.4624	0.14363	0.396567
Tspyl4	150.637	0.722143	0.266314	2.71127	0.00670261	0.0778258
Atp12a	59.0831	-0.398799	0.28083	-1.42686	0.153619	0.409287
Cutc	219.306	0.227364	0.149079	1.52454	0.127374	0.372252
Sprtn	1168.24	-0.212498	0.112632	-1.88662	0.0592117	0.253535
Prkd2	700.854	0.0437506	0.149002	0.293643	0.769031	0.900522
Proz	11.8929	0.262538	0.284974	0.943354	0.3455	0.615974
Ube2d2a	4360.42	0.0328825	0.0773524	0.425104	0.670761	0.845541
Tdo2	10.7097	0.67127	0.268474	2.6426	0.0082271	0.0875353
Polr3k	926.605	0.260097	0.146176	1.77932	0.0751877	0.287252
Tsc22d4	2497.18	0.0091128	0.167094	0.0545314	0.956512	0.982163
Asb3	623.138	-0.132135	0.237758	-0.55542	0.578607	0.791458
Wdr72	22.2518	-0.166516	0.236706	-0.719651	0.47174	0.717907
Eefsec	1563.99	-0.275861	0.170853	-1.61437	0.106447	0.340575
Ccdc57	286.26	-0.102397	0.140314	-0.72974	0.465549	0.713153
Arhgap4	455.598	-0.429332	0.240336	-1.78557	0.0741682	0.285182
Mtf2	15429	-0.205217	0.154813	-1.3256	0.184973	0.449686
Cxxc5	4229.38	0.000468713	0.182569	0.00256713	0.997952	0.999118
Nmnat3	37.8119	-0.731514	0.273525	-2.79522	0.00518648	0.0669443
St3gal6	117.014	0.454237	0.278648	1.63481	0.102088	0.334184
Rock1	4197.79	-0.124371	0.125517	-0.990914	0.321728	0.594305
Atpif1	5278.78	0.247217	0.125417	1.97119	0.0487026	0.228481
Hyal1	233.488	0.489841	0.279219	1.76053	0.0783183	0.292284
Kitl	350.386	0.810447	0.280997	2.89921	0.003741	0.0558201
Krba1	1821.82	-0.0301597	0.121722	-0.24777	0.804312	0.916455
Pik3cd	2556.95	-1.20324	0.252545	-4.77333	1.81202e-06	0.000546257
Nfe2l1	9805.18	-0.26196	0.130799	-2.00276	0.045203	0.218097
Btbd6	622.439	-0.116127	0.226124	-0.51321	0.607804	0.808565
Lpp	2046.26	0.331804	0.281328	1.18558	0.235786	0.508798
Wac	3739.96	-0.0547931	0.0862341	-0.635404	0.525165	0.756964
Setdb1	5574.36	-0.178815	0.102219	-1.74934	0.0802325	0.29543
Chn2	103.114	0.0787506	0.20858	0.377501	0.705801	0.86402
Rnpep	1618.61	0.490409	0.209018	2.34666	0.0189426	0.136135
Pcdh15	1.45057	0.158858	0.13262	1.39678	0.162479	NA
Kcnt1	22.7737	-0.302799	0.283676	-1.08239	0.279079	0.552289
2810459M11Rik	16.161	0.744132	0.281198	2.73803	0.00618078	0.0741957
Gm10548	10.3844	0.37767	0.265336	1.40112	0.161179	0.418464
Yars2	1416.38	-0.214272	0.19557	-1.09543	0.273328	0.545815
Fam49b	5048.52	-0.398016	0.153084	-2.59988	0.00932554	0.0940003
Cacna1g	102.153	0.490129	0.206505	2.37182	0.0177005	0.130324
Bcar1	4064.14	0.545094	0.152312	3.57874	0.000345254	0.0133185
Crhr2	8.5024	0.279651	0.254862	1.15563	0.247831	0.521065
Elavl4	80.4353	0.0976205	0.230152	0.423768	0.671735	0.845918
Gm19466	3.23554	0.224648	0.236202	1.0044	0.315185	NA
Gm4262	10.489	-0.0389223	0.282231	-0.136834	0.891162	0.956322
4930556M19Rik	66.9624	-1.0839	0.236776	-4.57729	4.71033e-06	0.000970627
Kdm6a	3106.93	0.067712	0.123033	0.550382	0.582057	0.793303
Mettl1	582.651	-0.128846	0.198016	-0.650339	0.515473	0.750885
Aanat	4.42573	-0.0837742	0.247589	-0.351689	0.725071	NA
Dnajc2	5416.76	-0.292787	0.112004	-2.614	0.00894894	0.0919115
Mid1	608.722	0.410992	0.27082	1.51971	0.128584	0.374123
Bcl11a	49.839	0.419849	0.252335	1.6672	0.095475	0.322456
Tpx2	10259.7	0.0792057	0.106375	0.744596	0.456516	0.707844
1700001G11Rik	9.59387	-0.393823	0.284779	-1.38157	0.167104	0.426512
Mad2l1bp	455.609	0.389895	0.137721	2.83047	0.00464803	0.0632653
Tars2	2532.34	-0.281085	0.159149	-1.76606	0.0773854	0.290571
Mrps34	1260.61	0.22073	0.175134	1.2601	0.207632	0.477886
Pycard	513.715	0.16511	0.189812	0.870112	0.384239	0.650556
Ints12	1101.54	-0.249817	0.181978	-1.37246	0.169921	0.430796
Mybphl	2.09253	-0.196292	0.183669	-1.1425	0.253246	NA
Trnau1ap	1524.7	0.035802	0.146817	0.243837	0.807357	0.917786
Krt20	50.2197	0.401889	0.269504	1.52924	0.126204	0.370317
Rreb1	2629.54	-0.216865	0.143089	-1.51566	0.129605	0.375616
Ipcef1	4.069	0.212001	0.244314	0.860846	0.389323	NA
Gnpda1	4647.37	-0.454674	0.222928	-2.0399	0.04136	0.208581
Ksr1	895.082	0.0803331	0.201687	0.398405	0.690331	0.855412
Thbs3	311.797	0.823218	0.26568	3.10257	0.0019185	0.0389987
Sart1	4019.96	0.00648228	0.167877	0.038611	0.969201	0.987521
Cuta	1484.11	-0.0854911	0.239848	-0.356336	0.721589	0.874421
Syt17	148.066	0.798247	0.284176	2.83666	0.00455875	0.0626789
Amdhd2	1092.2	-0.294464	0.228207	-1.28993	0.197075	0.465638
Dgkk	187.222	0.907191	0.281614	3.24597	0.00117053	0.028784
Gprasp1	3580.42	-0.0685647	0.200299	-0.342343	0.732093	0.879344
Zfp7	2921.07	-0.396142	0.152846	-2.59189	0.00954501	0.0955616
Fam178b	520.678	-0.55144	0.228486	-2.41146	0.015889	0.124308
Syce2	2173.42	-0.446041	0.235044	-1.89764	0.0577438	0.250937
Vezt	798.223	0.223934	0.130355	1.71794	0.0858079	0.307139
Stil	1471.02	0.0502005	0.10506	0.47782	0.632778	0.823355
Tbl2	2466.48	-0.0800853	0.156389	-0.512041	0.608622	0.809193
Rrm2	8926.35	-0.173776	0.132221	-1.31426	0.188758	0.45515
St6galnac2	796.503	-0.431509	0.255908	-1.68555	0.091883	0.316832
St3gal1	524.588	0.631079	0.285053	2.23366	0.0255051	0.160992
Zfp317	2061.81	-0.170158	0.133297	-1.2766	0.201743	0.470782
Pdia6	14082.4	0.151608	0.147513	1.02777	0.304057	0.576423
Mrpl1	1389.23	-0.276724	0.126741	-2.18317	0.029023	0.172249
Dcaf7	4270.2	-0.141331	0.15379	-0.918938	0.358128	0.628655
Fendrr	7.42158	0.239661	0.272447	0.893076	0.371817	0.639584
Ccdc163	457.894	-0.487849	0.139745	-3.48982	0.000483338	0.0164264
2410004B18Rik	924.854	-0.1898	0.18697	-1.01479	0.310206	0.583832
Disp3	9.41039	0.0782371	0.284839	0.272751	0.785044	0.908079
Ccdc34	1900.67	-0.0836335	0.106234	-0.787221	0.431152	0.688943
Rabggtb	3817.76	0.0691907	0.12537	0.551871	0.581037	0.792893
Mir17	7.05995	-0.577264	0.272749	-2.13497	0.0327633	0.184307
Pex11b	781.977	-0.11177	0.124712	-0.896109	0.370195	0.638254
Dand5	71.0053	-0.266743	0.239394	-1.11385	0.265342	0.538288
Mir22hg	182.612	0.301616	0.280689	1.07694	0.281505	0.554864
AU019990	0.600031	-0.107954	0.144722	-0.77324	0.43938	NA
Mrps12	1472.13	-0.0742817	0.212409	-0.349636	0.726612	0.876857
Exoc1	2163.58	-0.447968	0.15842	-2.82754	0.00469066	0.0634213
Nkx6-2	27.8069	-0.262382	0.282733	-0.92171	0.35668	0.62704
Lrrc75a	407.984	0.207391	0.241905	0.858017	0.390883	0.657098
Slc23a2	2011.93	-0.262709	0.152559	-1.7219	0.0850869	0.305498
Atg13	5192.26	-0.507085	0.15268	-3.32112	0.000896576	0.024696
Setd2	5963.47	-0.150481	0.12377	-1.21583	0.224048	0.496161
Nhsl1	1800.37	-0.0585188	0.157971	-0.370489	0.711018	0.866886
Cops7a	7030.73	-0.301136	0.230162	-1.30835	0.190755	0.457212
Cops6	5598.95	-0.0750443	0.121415	-0.618066	0.536532	0.764615
Rpl21	25518.2	-0.114073	0.229622	-0.496799	0.619331	0.815373
Derl3	587.652	-0.394681	0.169619	-2.32683	0.0199745	0.140642
Kctd18	960.626	-0.391658	0.120015	-3.26309	0.00110203	0.0278936
D330050G23Rik	3.81257	0.368537	0.248823	1.48836	0.136655	NA
Inppl1	6741.08	0.0808254	0.113479	0.712256	0.476306	0.721283
Trp63	91.5112	0.0724677	0.264096	0.274368	0.783802	0.907508
Mocs2	490.597	0.319637	0.182649	1.74933	0.0802346	0.29543
Rnf34	1747.77	-0.147725	0.208612	-0.707987	0.478953	0.723538
Ttc39a	192.197	0.423154	0.227021	1.86226	0.0625667	0.26116
Tmc7	266.954	0.577623	0.284995	2.04589	0.0407668	0.20713
Nkd2	60.9696	0.193216	0.229216	0.845498	0.397833	0.66315
Matn2	93.1229	0.418013	0.284424	1.48004	0.138863	0.390093
Tmub1	190.817	0.212899	0.215795	0.985069	0.32459	0.596689
Folh1	3.62233	-0.0107269	0.196062	-0.0520476	0.958491	NA
Stk32b	7.3689	0.181568	0.253516	0.748846	0.45395	0.706047
Sdf2l1	775.572	-0.00524681	0.155395	-0.0337572	0.973071	0.989056
Ulk2	706.19	0.50065	0.236725	2.11583	0.0343597	0.189198
Rhbg	71.3564	0.270755	0.190523	1.42102	0.155312	0.410898
Ralgps2	2497.73	0.0327881	0.129333	0.25352	0.799866	0.914462
Tiam1	1570.07	0.35916	0.229568	1.56491	0.117605	0.357915
Ypel1	342.226	-0.125498	0.219639	-0.570861	0.568094	0.784863
Klhl22	2668	0.100751	0.111547	0.903213	0.366413	0.635097
Ndrg2	972.049	0.301721	0.240655	1.25443	0.209687	0.480435
Man2c1	2272.41	0.0836688	0.156002	0.53629	0.591758	0.798462
Setd6	1716.32	-0.283711	0.153516	-1.84804	0.0645961	0.265077
Sis	1.90985	0.162753	0.200128	0.775245	0.438195	NA
Porcn	1560.49	-0.540773	0.28287	-1.93232	0.05332	0.239393
Gm12250	11.4296	0.233206	0.284782	0.807933	0.419129	0.680307
Satb2	198.378	0.17298	0.28333	0.612457	0.540235	0.766773
Mark3	5092.7	-0.185835	0.161844	-1.14819	0.250892	0.524566
Itgb3	2207.46	-0.763445	0.198387	-3.84825	0.000118965	0.00725329
Zkscan3	1092.61	0.242022	0.180789	1.33891	0.180599	0.444238
Ripk4	1227.08	0.340858	0.116226	2.93276	0.00335964	0.0520377
Pde1a	4.56933	0.284822	0.249224	1.13482	0.256449	NA
Enpp4	825.563	-0.831457	0.259908	-3.20157	0.00136683	0.0316959
Gimap8	6.83181	0.0770617	0.223065	0.33515	0.737512	0.882143
Igsf1	280.182	-0.122493	0.273411	-0.448881	0.653518	0.834532
Fbf1	1564.04	0.166607	0.135882	1.22611	0.220158	0.492544
Atraid	537.123	0.104793	0.226126	0.463101	0.643292	0.828689
Dock9	1663.24	-0.185245	0.177256	-1.04523	0.295916	0.568419
Wdr76	5949.28	-0.737736	0.198184	-3.72289	0.000196958	0.00943021
Crtac1	197.259	0.0160733	0.187307	0.0857426	0.931671	0.972347
Gm38402	1.13431	-0.23694	0.164702	-1.49467	0.135	NA
Paqr7	237.347	0.388685	0.230496	1.68765	0.0914794	0.316232
Phf23	3749.3	-0.155659	0.192613	-0.808078	0.419046	0.680307
Tpm1	23547.8	0.57741	0.280906	2.06135	0.0392694	0.20341
Gramd4	1592.08	0.0247774	0.249245	0.0994374	0.920791	0.968346
Polk	1008.78	0.391599	0.177436	2.20745	0.0272828	0.166593
Syne1	661.051	-0.829176	0.223738	-3.70703	0.000209701	0.00986625
Dbi	2447.03	0.1087	0.259804	0.418486	0.675592	0.847644
Daxx	2597.71	0.199217	0.110185	1.80797	0.0706119	0.27811
Cyp1a1	53.5976	0.331242	0.270099	1.22796	0.219462	0.491962
Cyp46a1	10.3186	-0.0742414	0.274573	-0.272493	0.785243	0.908079
Eif4ebp3	340.889	-0.290811	0.256316	-1.1332	0.25713	0.530391
Mprip	7729.43	0.238581	0.138198	1.72638	0.0842793	0.303469
Grin3a	13.9351	0.176453	0.281414	0.631378	0.527793	0.758553
Epc1	1137.05	-0.202787	0.200907	-1.00912	0.312919	0.586664
Dnm1l	8458.1	0.125105	0.1919	0.651952	0.514432	0.749825
Exoc3l4	137.544	0.432675	0.283043	1.54288	0.122859	0.365903
Klk1	40.6328	-0.0767333	0.269424	-0.28867	0.772834	0.902897
Rfc1	5885.52	-0.130073	0.16383	-0.793987	0.427203	0.686113
Rbp4	47.7499	0.991599	0.271434	3.63579	0.000277133	0.0115678
Rbp1	549.814	0.419038	0.183788	2.28003	0.0226062	0.150398
Zfp850	1278.89	-0.237948	0.201295	-1.18242	0.23704	0.510264
Tnip1	3460.14	-0.253788	0.0979126	-2.59196	0.00954298	0.0955616
Smarcd1	5625.14	-0.366584	0.110236	-3.3254	0.000882922	0.0244025
Kis2	31.3421	-0.581857	0.282642	-2.04345	0.0410079	0.207641
Lpcat1	4448.09	0.076169	0.0988278	0.770741	0.44086	0.695966
Dnm1	1131.79	-1.14288	0.199321	-5.73397	9.81049e-09	1.10387e-05
Secisbp2l	2041.28	-0.0844697	0.134757	-0.62683	0.530771	0.760199
Rragd	1668.77	0.355565	0.285024	1.25072	0.211035	0.481849
Lrp8	606.628	0.623264	0.260983	2.3911	0.0167979	0.127842
Hsf4	4.07364	0.418656	0.227456	1.94604	0.0516499	NA
Ampd3	98.5502	0.233309	0.257239	0.910417	0.362603	0.632127
Mgst2	9.92188	-0.0767176	0.284347	-0.26929	0.787707	0.908987
Sh3bp1	1984.45	-0.0428966	0.234798	-0.182728	0.855011	0.939563
Usf1	2872.85	0.0597318	0.0838077	0.712708	0.476026	0.721105
Wdr44	567.682	-0.0508677	0.142099	-0.358061	0.720298	0.874076
Adamts10	1261.78	-0.171392	0.223694	-0.76598	0.443688	0.697976
Col26a1	439.191	0.674968	0.284413	2.38854	0.0169156	0.12796
C2cd6	9.02408	-0.419846	0.28151	-1.45978	0.14435	0.397612
Itpa	1921.11	-0.295844	0.127584	-2.3189	0.0204003	0.142469
Rint1	730.395	0.0344865	0.1842	0.187294	0.85143	0.938736
Vasp	6630.81	0.0733128	0.105206	0.696852	0.485895	0.729
Pla2g4a	214.606	-0.0504601	0.236338	-0.213268	0.831118	0.927904
Igfbp7	45.471	-0.151716	0.285071	-0.527147	0.598092	0.802401
Gdf5	3.57193	0.0736054	0.254213	0.293654	0.769023	NA
Rgl2	2180.46	-0.324129	0.169039	-1.91725	0.0552065	0.243816
Ptpra	2295.29	-0.0768854	0.112716	-0.682078	0.495189	0.736653
Rabggta	1803.16	-0.0947471	0.118869	-0.797033	0.425432	0.685198
Ccdc186	1726.51	-0.154638	0.229955	-0.672647	0.501172	0.740678
Slc16a11	13.1118	-0.269175	0.281857	-0.950078	0.342073	0.613671
Timm10b	614.318	0.145686	0.180914	0.804956	0.420845	0.681414
Arvcf	5803.08	-0.809926	0.195199	-4.1494	3.33346e-05	0.00354676
Syt8	88.8632	0.45229	0.282106	1.62482	0.1042	0.336896
Kcnj15	3.67119	-0.369331	0.245641	-1.47584	0.139987	NA
Palld	2392.5	0.330411	0.250041	1.32185	0.186219	0.451328
Csde1	15083.6	-0.0551537	0.0844606	-0.653009	0.51375	0.74943
Dctn6	947.613	0.0779389	0.148903	0.523349	0.600731	0.803691
Slc26a1	6.47448	-0.301503	0.265696	-1.13591	0.255994	0.529514
Fgd4	973.461	-0.370608	0.12782	-2.8996	0.00373642	0.0558029
Tpk1	481.778	-0.137277	0.196156	-0.699415	0.484293	0.727417
Mgme1	2434.3	-0.370493	0.160514	-2.30813	0.0209918	0.144615
St7	205.284	0.412878	0.221906	1.8582	0.06314	0.262342
Azin2	424.749	0.431379	0.152512	2.82922	0.0046661	0.0634052
Ddit3	211.762	-0.0128793	0.222094	-0.0579058	0.953824	0.98136
Ltbp1	823.569	1.00616	0.268503	3.75999	0.00016992	0.00875442
Cc2d2a	548.304	-0.123302	0.150634	-0.818433	0.41311	0.675125
Dmp1	0.986339	0.0967401	0.156742	0.569799	0.568814	NA
Gpr135	46.6096	0.18802	0.242067	0.779417	0.435734	0.692098
Ffar4	14.2843	-0.358749	0.284802	-1.25459	0.209628	0.480368
Aida	1621.26	0.14871	0.127412	1.16722	0.243122	0.516277
A730020M07Rik	1.06988	-0.073421	0.1825	-0.430267	0.667001	NA
Homer3	1048.12	0.341933	0.114393	2.98893	0.0027996	0.0469358
Hint3	341.829	0.0466002	0.123404	0.377643	0.705696	0.863961
Etfdh	1337.45	0.236653	0.144487	1.63782	0.10146	0.332863
Alg6	1313.82	-0.0136034	0.199979	-0.0680431	0.945751	0.977767
Slc44a5	8.7251	0.516789	0.255197	2.04559	0.0407972	0.207219
Tspan2	931.513	0.206382	0.252439	0.818019	0.413346	0.67524
Rufy3	2228.74	0.131241	0.160704	0.816752	0.41407	0.67575
Als2	3155.87	-0.400553	0.1302	-3.07655	0.0020941	0.04068
Vgll1	67.6767	0.140462	0.281102	0.50199	0.615674	0.814101
Nus1	4223.94	0.508618	0.178905	2.84297	0.00446955	0.0621308
Cttnbp2nl	2043.23	0.0442898	0.12843	0.344833	0.73022	0.87865
Adamts18	6.76164	0.812434	0.281913	2.87781	0.00400448	0.0578846
Il19	7.92451	0.270435	0.248658	1.12479	0.260678	0.534503
Mettl18	245.069	-0.0201066	0.153622	-0.130862	0.895884	0.958534
Zfp819	446.052	-0.54951	0.199414	-2.75401	0.00588696	0.0722352
Tm4sf1	0.75524	0.0735446	0.142148	0.430228	0.66703	NA
Ubap1	2094.12	-0.00307969	0.0863224	-0.0356771	0.97154	0.988557
1700049E22Rik	3.74885	0.258654	0.256457	1.00219	0.316252	NA
Iqch	9.12851	-0.478552	0.23604	-2.21107	0.0270312	0.165865
Slc2a4rg-ps	138.569	0.174338	0.21126	0.826152	0.408718	0.672109
Retreg1	689.923	-0.0057056	0.261366	-0.0218453	0.982571	0.992756
A330048O09Rik	13.9703	0.427263	0.285039	1.49234	0.135609	0.385386
Fhl1	3388.55	0.369802	0.266197	1.38993	0.164549	0.422695
Npbwr1	19.086	0.3852	0.207199	2.17373	0.0297255	0.17394
Hnrnpf	12223.4	0.00500535	0.284574	0.0175906	0.985965	0.994043
Sfxn4	79.1247	0.489788	0.228294	2.14237	0.0321636	0.182436
Sfxn3	318.021	0.150723	0.267855	0.563607	0.573022	0.788656
Camsap2	2108.65	0.261747	0.150591	1.73825	0.0821675	0.299024
A930033H14Rik	19.7078	0.698801	0.283059	2.54072	0.0110625	0.103164
Psmc5	6879.39	-0.30665	0.118449	-2.58884	0.00963005	0.095994
Fli1	53.7706	0.760001	0.28215	2.76908	0.00562152	0.0702863
Peg12	457.825	-0.413727	0.283969	-1.45822	0.144781	0.398059
Ptx4	2.45064	0.157925	0.172637	0.951811	0.341193	NA
Cldn10	15.3914	0.482884	0.275632	1.76589	0.0774139	0.290571
Rad18	1373.71	-0.117873	0.147514	-0.799175	0.424189	0.684442
Mrpl53	760.933	0.227631	0.148576	1.53175	0.125584	0.369669
Tspan11	10.9901	0.67762	0.28281	2.4004	0.0163773	0.126049
Nadsyn1	329.912	-0.0204212	0.193562	-0.105427	0.916037	0.966533
Lrrc40	2835.29	-0.159384	0.10124	-1.57426	0.115427	0.355992
Spag16	94.754	0.140216	0.235919	0.594633	0.552089	0.774447
Hmx1	12.5622	0.319368	0.266079	1.24617	0.212703	0.483885
Cxcl11	25.5112	0.039002	0.21973	0.179535	0.857517	0.939782
4933439C10Rik	107.157	0.275023	0.204583	1.34178	0.179668	0.443153
Pdcd4	4773.1	-0.767578	0.183244	-4.18877	2.80465e-05	0.00314876
Zeb2	221.624	1.05004	0.278558	3.79873	0.000145437	0.00830299
BC031181	1300.54	-0.107483	0.198288	-0.541916	0.587876	0.796906
Scrt2	9.56173	-0.129779	0.255445	-0.496053	0.619857	0.815473
Cyp39a1	625.241	0.267112	0.182633	1.46317	0.143422	0.396252
Rpap3	1682.98	-0.197769	0.133927	-1.47677	0.139736	0.391391
Pmfbp1	3.7652	0.146393	0.265493	0.5508	0.581771	NA
Armcx3	228.008	0.28105	0.267421	1.06262	0.287956	0.560588
Ccdc153	1.54852	0.0185133	0.172798	0.11161	0.911132	NA
Lama1	1402.36	-0.106564	0.201926	-0.527761	0.597665	0.802136
Fanca	1743.78	-0.218502	0.12092	-1.80692	0.0707743	0.278341
Naa30	3472.59	-0.325973	0.159274	-2.04667	0.0406906	0.206872
Nkg7	4.55843	-0.115717	0.203669	-0.610021	0.541848	NA
Rap1gap	866.838	-0.596896	0.162973	-3.66242	0.000249841	0.0110521
Chchd6	624.341	0.000728976	0.198743	0.00366636	0.997075	0.998743
Zfp57	4696.64	0.56047	0.257485	2.17816	0.0293939	0.17312
Rapgef4	9.67127	0.521136	0.282038	1.84011	0.065752	0.267864
Zbed4	1395.06	-0.192407	0.274843	-0.700481	0.483627	0.727227
Gtf2h3	2007.78	-0.313789	0.192038	-1.63377	0.102306	0.334364
Fcgrt	277.715	-0.179673	0.257261	-0.699349	0.484334	0.727417
Mapk1	11922.3	-0.19219	0.136563	-1.40736	0.159321	0.416309
Ahcyl1	6721.77	0.142315	0.185958	0.765344	0.444067	0.698249
Cox7b2	43.8328	-0.344906	0.268836	-1.27701	0.201598	0.470743
Rgs17	105.054	0.515497	0.269343	1.92002	0.0548552	0.242959
Mzf1	65.6124	0.119987	0.217759	0.549735	0.582501	0.79365
Cdk2ap1	1566.16	0.251372	0.27599	0.911422	0.362073	0.631543
Srcin1	481.546	-0.244912	0.255242	-0.960583	0.336762	0.608046
Nphs1	1539.92	-0.414379	0.209235	-1.98027	0.0476734	0.226266
Tsnaxip1	24.871	-0.178445	0.271451	-0.657013	0.511173	0.747183
Phyh	880.183	0.280285	0.207052	1.35404	0.175724	0.438408
Vdac1	15544.2	0.281212	0.197889	1.4211	0.155287	0.410898
Grb2	4427.07	0.137934	0.108806	1.26775	0.204888	0.474854
Pax7	4.33134	-0.0482292	0.225354	-0.221275	0.824878	NA
Zcchc18	198.671	0.479338	0.276729	1.73795	0.0822205	0.299024
Smarcd3	46.7808	0.986166	0.242808	4.05653	4.98063e-05	0.00438413
Khdc3	526.528	0.0238851	0.278217	0.0859396	0.931514	0.972347
Rab5a	4112.64	-0.0872471	0.173594	-0.502625	0.615228	0.813854
Slc25a23	716.607	0.00262775	0.258586	0.010169	0.991886	0.996293
Cd68	555.65	0.134326	0.207845	0.646532	0.517935	0.752339
Sh3kbp1	329.322	-0.00650677	0.280809	-0.0231329	0.981544	0.992216
Mir6976	2.01955	0.0856149	0.164671	0.558349	0.576606	NA
Pan3	2402.34	-0.114073	0.140914	-0.809481	0.418239	0.679899
4930550C14Rik	23.2651	0.214941	0.261793	0.819277	0.412629	0.674958
Cobll1	1431.7	0.182391	0.247125	0.744908	0.456327	0.707779
Tmsb15a	2.50958	-0.0113008	0.226482	-0.0511666	0.959193	NA
Dguok	633.851	-0.261794	0.150228	-1.74208	0.0814941	0.297907
Rpl3	49159.7	-0.132575	0.160736	-0.824806	0.409482	0.672366
Ap1ar	2609.95	-0.11278	0.119931	-0.940343	0.347042	0.617769
Barhl1	11.6712	0.338714	0.284624	1.20977	0.226366	0.498934
Fmn2	204.113	0.108884	0.201565	0.54047	0.588873	0.79724
Srfbp1	1971.64	-0.292228	0.147883	-1.97596	0.048159	0.227175
Ccdc30	112.399	0.144922	0.205625	0.705817	0.480302	0.724754
Myl12a	11172.1	0.126934	0.165508	0.76695	0.443112	0.69742
Stard3nl	2164.12	-0.0881961	0.170575	-0.516999	0.605157	0.806776
Xaf1	325.761	-0.315015	0.188241	-1.67316	0.0942958	0.320457
Kansl2	3449.11	-0.369161	0.230059	-1.60495	0.108505	0.343848
Otub1	3306.47	0.003975	0.104255	0.0381267	0.969587	0.987667
C2cd5	4352.53	-0.389237	0.188828	-2.06132	0.0392726	0.20341
Capza1	1682.81	0.0052942	0.283935	0.018653	0.985118	0.993888
Asap1	2495.47	0.0661839	0.157881	0.419174	0.675089	0.847571
Alyref	5456.98	-0.251724	0.231753	-1.08613	0.27742	0.549822
Prkacb	2714.14	0.106708	0.113146	0.94307	0.345645	0.616091
A630077J23Rik	1.14413	0.13751	0.149409	0.904029	0.36598	NA
Scyl2	2699.26	-0.00576961	0.136059	-0.0424078	0.966174	0.986662
Rgs19	628.085	0.725545	0.218703	3.31828	0.000905732	0.0248223
Ctbp1	4091.24	0.473605	0.184439	2.56789	0.0102319	0.0992045
Txndc16	297.745	0.570929	0.151802	3.7591	0.000170525	0.00875442
Mfap2	202.435	1.11983	0.278331	4.0527	5.06307e-05	0.00438413
Ncor2	8094.92	-0.256767	0.169266	-1.51697	0.129273	0.375056
Avpr1b	5.78958	0.0728492	0.255808	0.284745	0.775839	0.904315
Gm20556	4.99404	0.366784	0.274028	1.36258	0.173015	0.434885
Fam229a	8.26804	0.0848822	0.266587	0.327782	0.743077	0.885574
Ckm	2.42841	-0.00204003	0.221797	-0.00942566	0.99248	NA
Ncan	14.2455	0.499021	0.278007	1.80999	0.0702966	0.277542
A830082K12Rik	2.60207	0.169827	0.170355	1.00925	0.312854	NA
Ablim2	353.571	-0.626177	0.162241	-3.85905	0.000113827	0.00704561
Fgf1	26.4608	0.28638	0.259545	1.10189	0.270511	0.544202
Armt1	1567.77	-0.164028	0.13747	-1.19313	0.232818	0.506223
Ncbp3	2271.25	-0.101351	0.107431	-0.943447	0.345452	0.615974
Slc15a3	12.3598	0.219188	0.282763	0.768186	0.442376	0.696802
Ccnc	1270.33	0.132188	0.168329	0.785447	0.432192	0.689581
Atp2a3	328.737	0.519156	0.250831	2.0714	0.0383214	0.200913
2810004N23Rik	2797.44	-0.204805	0.167568	-1.22211	0.221667	0.493978
Rwdd1	1944.34	0.0709417	0.135014	0.52548	0.599249	0.802961
Grtp1	404.978	-0.206846	0.268445	-0.771407	0.440466	0.695677
Podxl	9665.88	0.209905	0.25438	0.832752	0.404985	0.669041
Zfp617	348.172	0.216906	0.257469	0.843712	0.39883	0.663996
C1ql1	59.6765	0.154395	0.250268	0.618991	0.535923	0.764323
Bpnt1	2311.43	-0.25099	0.194241	-1.29211	0.196319	0.464786
Ube3a	4558.44	-0.0320711	0.213854	-0.14998	0.88078	0.950891
Ubb	19235	-0.181321	0.231984	-0.781645	0.434423	0.690825
Nob1	2866.62	-0.133365	0.16484	-0.808984	0.418525	0.680041
Med21	1005.44	0.00968919	0.171633	0.0564396	0.954992	0.981831
Sostdc1	3.87552	0.448249	0.21786	2.23485	0.0254273	NA
Ftsj3	8563.03	-0.272068	0.119008	-2.28612	0.0222473	0.149531
Gdpd3	234.864	-0.376233	0.217089	-1.96021	0.0499713	0.230913
Tjap1	3952.03	-0.0542726	0.11502	-0.471863	0.637025	0.825456
Mrps7	1913.36	-0.0777409	0.158804	-0.489479	0.624503	0.818085
Stau2	517.483	0.0578911	0.178524	0.324129	0.74584	0.88702
Paqr5	31.0666	0.0983647	0.284866	0.349027	0.727069	0.876878
Mir6939	2.00901	0.442286	0.220655	2.04937	0.0404263	NA
Mir6942	5.38043	0.0499314	0.252724	0.199136	0.842156	0.932984
Clasp1	3660.95	-0.0485479	0.164465	-0.295203	0.767839	0.900156
Rbm10	3613.9	-0.0997996	0.103349	-0.965674	0.334207	0.605506
Slc41a3	84.842	0.577527	0.264535	2.19165	0.0284044	0.17039
Flot2	3138.99	0.282865	0.133549	2.11816	0.0341614	0.188673
Ccnyl1	1209.54	-0.34396	0.14341	-2.39845	0.0164646	0.126368
Ecm1	232.741	0.829335	0.263662	3.14896	0.00163855	0.0353602
Cd82	251.046	0.127808	0.280619	0.455132	0.649014	0.831848
Anks1	2242.53	-0.170505	0.11957	-1.42597	0.153877	0.409311
Syt6	96.0557	0.428821	0.271914	1.60727	0.107995	0.343168
Gm20609	4.85751	-0.118298	0.19939	-0.574081	0.565913	0.784042
Dnmt3a	3578.23	0.443112	0.157094	2.82079	0.00479048	0.0640955
Mpv17l	580.207	-0.12056	0.12321	-0.978526	0.327814	0.599431
Pde4dip	1121.55	0.0156532	0.125846	0.124395	0.901003	0.960336
Pomgnt2	458.984	-0.25798	0.248199	-1.0386	0.298992	0.571055
Ankrd10	4403.1	-0.225274	0.138253	-1.62947	0.103214	0.335307
Nsg1	12.6316	0.419531	0.269981	1.58721	0.112466	0.351077
Prkar1b	376.762	0.463633	0.283372	1.64188	0.100615	0.331359
Tmem159	312.79	0.41228	0.201765	2.04457	0.0408971	0.207339
Thumpd1	3379.37	0.0602432	0.0969066	0.621677	0.534155	0.762964
Brdt	69.1296	0.0399794	0.283428	0.142021	0.887063	0.954098
Adgrv1	209.457	-0.152807	0.249455	-0.613819	0.539335	0.76633
Ctu1	649.029	-0.0287512	0.181366	-0.158463	0.874092	0.948155
Cpa5	2.00969	0.40991	0.195591	2.3867	0.0170005	NA
Ube2m	5127.16	0.540913	0.155526	3.47793	0.000505305	0.0169322
Ccdc136	1254.7	0.382807	0.234301	1.63447	0.10216	0.334285
Mrps35	1505.13	-0.0194462	0.113741	-0.170959	0.864256	0.943525
Gpr84	0.272166	0.0393407	0.0983752	0.383525	0.701331	NA
Eva1a	78.9405	-0.42998	0.263245	-1.63635	0.101767	0.333522
Pcdhgb8	29.2131	0.367081	0.284521	1.30318	0.192515	0.459106
Znf41-ps	65.0903	0.249632	0.217673	1.14835	0.250824	0.524555
Tmem141	55.8721	0.411919	0.244211	1.67969	0.0930177	0.318317
Rsph6a	3.09205	-0.00951079	0.212623	-0.0465014	0.962911	NA
Thy1	80.6324	1.08468	0.26417	4.10984	3.9594e-05	0.00390405
Thrb	12.536	0.0401694	0.263914	0.148148	0.882226	0.951509
Thpo	55.8184	0.250876	0.251778	0.999977	0.317321	0.59042
Adam17	3803.13	-0.0909691	0.0752899	-1.20825	0.22695	0.499462
Prap1	5.56494	-0.240218	0.273594	-0.89802	0.369175	0.637779
Uox	6.95923	-0.252664	0.231396	-1.06944	0.284871	0.558079
Patl2	310.697	-0.222513	0.278028	-0.804337	0.421202	0.681766
Tmem86a	155.871	0.150734	0.214139	0.702963	0.482079	0.726375
Plce1	189.033	0.338521	0.284049	1.19893	0.230553	0.503983
Gpr21	10.0255	-0.0454749	0.282601	-0.159918	0.872946	0.947379
Pde2a	135.393	0.0383066	0.257887	0.14823	0.882161	0.951509
Rhbdf2	1428.85	0.217869	0.205982	1.05792	0.290094	0.562564
Mtmr11	182.944	0.230264	0.154916	1.48593	0.137296	0.388231
Rps27l	6848.7	0.104978	0.197042	0.532793	0.594177	0.800249
Ppa1	4728.7	-0.238812	0.168158	-1.42013	0.15557	0.411324
Mfap3l	303.106	-0.175668	0.194782	-0.902283	0.366906	0.635588
Ifi30	1658.78	-0.137742	0.128752	-1.06978	0.284718	0.558079
Cpvl	13.0131	-0.2579	0.278724	-0.926472	0.354201	0.624671
Nipbl	6644.06	-0.10909	0.201132	-0.542406	0.587539	0.796906
Rbm12b1	224.08	-0.171429	0.145871	-1.1747	0.240116	0.513302
1700029P11Rik	108.554	-0.154892	0.249076	-0.620423	0.534979	0.763735
1810012K16Rik	5.25127	0.177152	0.276659	0.651933	0.514444	0.749825
Ascl5	4.50349	0.512161	0.235994	2.24172	0.0249793	NA
Nox4	280.599	0.466309	0.282611	1.65594	0.0977333	0.326627
Eral1	1001.02	0.142191	0.115412	1.23218	0.217883	0.490244
Insm2	0.974498	-0.0766666	0.126498	-0.539377	0.589627	NA
Nqo2	1022.35	-0.0493393	0.185111	-0.266606	0.789773	0.91021
4930526I15Rik	457.843	-0.00822437	0.244981	-0.0335395	0.973244	0.989056
1110038B12Rik	1950.63	0.119979	0.187019	0.641448	0.521232	0.754274
1110020A21Rik	13.5816	-0.0457053	0.279412	-0.162569	0.870858	0.946438
Angel2	1565.79	-0.116108	0.19095	-0.607943	0.543226	0.768733
Cpeb3	186.169	0.131389	0.216186	0.608829	0.542638	0.768607
Armh3	960.967	-0.239631	0.115953	-2.06645	0.038786	0.201789
Dhx30	5274.67	-0.0528668	0.106202	-0.497788	0.618633	0.815373
Marchf1	6.31894	0.0770593	0.283639	0.270354	0.786888	0.908764
Efemp2	775.83	0.570279	0.235888	2.41704	0.0156474	0.123114
Mmaa	341.365	-0.360926	0.242998	-1.48391	0.137834	0.389007
Npy4r	3.24729	-0.0353243	0.238764	-0.151601	0.879502	NA
Gpr12	3.61665	0.0530684	0.190999	0.276766	0.78196	NA
Cstf2	3446.68	-0.11992	0.0931626	-1.28718	0.198032	0.467083
Hap1	1047.83	0.343316	0.18677	1.83853	0.0659846	0.268474
Ormdl2	664.928	-0.3021	0.207258	-1.45707	0.145098	0.398369
Tec	270.464	-0.508357	0.264833	-1.92031	0.0548184	0.242959
Tom1	827.913	-0.112284	0.285	-0.394385	0.693297	0.856809
Sgpl1	6158.39	-0.640441	0.213099	-3.00568	0.00264986	0.0455032
Hvcn1	435.093	-0.0314316	0.126404	-0.248647	0.803634	0.916081
1700109H08Rik	43.9763	0.186251	0.282338	0.666662	0.504988	0.743349
Nmrk2	0.475289	0.0295855	0.0917293	0.413512	0.679232	NA
Pi4k2b	2065.07	0.2911	0.213181	1.36574	0.172019	0.433416
Rtn4ip1	771.086	-0.352666	0.169072	-2.08603	0.0369758	0.197095
Sdr42e1	52.4068	-0.500468	0.267903	-1.87882	0.0602697	0.255969
Ahctf1	9257.3	-0.0405271	0.159163	-0.254633	0.799007	0.913864
Stk31	641.42	-0.503482	0.242938	-2.07197	0.0382686	0.200835
Ctrb1	0.525055	-0.0163705	0.138884	-0.0993874	0.920831	NA
C330018D20Rik	427.125	-0.168978	0.164046	-1.02988	0.303064	0.575372
Ankrd55	3.78508	-0.016131	0.209978	-0.0812333	0.935256	NA
Sema3d	63.4816	0.949492	0.279619	3.52715	0.000420066	0.0151961
Wdr82	7830.39	-0.411149	0.186822	-2.2007	0.0277572	0.168353
Slc6a19	2.43349	0.166846	0.183978	0.921953	0.356553	NA
4933430I17Rik	41.4141	-0.298049	0.275218	-1.08084	0.279769	0.552909
Dao	12.9526	-1.04072	0.285071	-3.57261	0.000353435	0.0134116
E2f3	2546.58	-0.124383	0.124217	-1.00131	0.316675	0.589885
Usp17lc	9.03847	0.299109	0.277636	1.08979	0.275807	0.548079
Zbtb39	1161.72	-0.109388	0.175354	-0.623934	0.532671	0.761915
1810058I24Rik	1319.3	0.36489	0.12931	2.82177	0.00477595	0.0640425
Klkb1	1.69916	0.331815	0.213453	1.54705	0.121851	NA
Neurog1	9.09478	0.183413	0.276847	0.682263	0.495073	0.736614
Hspb1	8730.47	0.272672	0.248427	1.09774	0.272316	0.545068
Neb	119.83	-0.419497	0.277927	-1.50819	0.131505	0.37829
Ptger3	6.92918	0.82825	0.27929	2.99783	0.00271907	0.0461561
Ptcra	2.35095	-0.322554	0.198543	-1.6871	0.0915849	NA
Pstpip1	95.9487	0.747971	0.267264	2.80129	0.0050898	0.0661796
Scn1b	471.431	0.385151	0.231173	1.66614	0.0956865	0.322717
Slc20a1	4590.28	0.341599	0.183016	1.86659	0.0619585	0.259754
Csnk1g2	6461.67	0.00852851	0.12253	0.0696019	0.944511	0.977413
Zc2hc1c	75.6639	-0.243207	0.248577	-0.974088	0.330013	0.601128
Rap2c	3160.71	0.20999	0.215383	0.975053	0.329534	0.600654
Nkx2-3	66.3195	0.58307	0.264557	2.30292	0.0212831	0.145759
Aplf	637.977	-0.202979	0.185183	-1.09567	0.273221	0.545815
Fam13c	154.451	0.658803	0.240463	2.7452	0.00604745	0.0734675
Tex33	0.659267	-0.0659506	0.0935314	-0.806646	0.419871	NA
Phospho2	469.524	-0.105133	0.167257	-0.628325	0.529791	0.759289
Col20a1	128.715	0.404845	0.259263	1.56647	0.11724	0.357472
Fgd6	799.507	-0.379403	0.21123	-1.79654	0.0724092	0.281846
Ccdc60	74.3247	0.190882	0.185022	1.03302	0.301594	0.573892
Trerf1	1009.22	0.278894	0.282119	0.989772	0.322285	0.594544
Ctnnd1	11720.1	0.29171	0.240537	1.21287	0.225179	0.497519
Stxbp1	1417.04	-0.362347	0.227377	-1.59329	0.111095	0.348865
Zfp275	1244.5	0.0532339	0.222571	0.239258	0.810906	0.919498
Acer2	632.622	0.214964	0.19128	1.12438	0.260851	0.534503
Pdzd4	4649.89	-0.558759	0.265914	-2.10305	0.0354614	0.192595
Matn4	20.9087	1.53597	0.284988	5.38829	7.11323e-08	4.34288e-05
Scn1a	3.79054	-0.152061	0.201627	-0.75508	0.450201	NA
Adh5	8633.61	-0.0342902	0.170687	-0.200889	0.840786	0.932451
Tmcc2	1068.85	-0.305709	0.179077	-1.70704	0.0878148	0.310769
Hnrnph3	3400.12	0.106011	0.131237	0.807737	0.419242	0.680307
Il1r1	51.6921	-0.0883753	0.276628	-0.319091	0.749658	0.889644
Odf2	8482.73	-0.206184	0.102031	-2.02078	0.0433028	0.213894
Stx8	717.233	-0.226313	0.134139	-1.68694	0.0916153	0.316255
S100pbp	3574.31	-0.157234	0.156452	-1.00505	0.314874	0.587961
A930041C12Rik	4.43489	-0.204959	0.26165	-0.82581	0.408912	NA
Nt5c3b	906.854	0.430763	0.118455	3.6363	0.00027658	0.0115678
Gpr179	34.1184	0.150251	0.282782	0.538706	0.59009	0.797665
Gm16157	5.15822	-0.00593008	0.25939	-0.0235392	0.98122	0.992216
Gtf2ird1	2962.54	0.159995	0.133673	1.19696	0.23132	0.504468
Zfp37	494.379	0.0547196	0.158471	0.345419	0.72978	0.878476
Pbx1	2599.17	0.363522	0.272266	1.33613	0.181507	0.44526
Lbx2	5.41039	0.146912	0.272111	0.534098	0.593274	0.799497
Lbx1	14.0957	0.203071	0.255916	0.819179	0.412684	0.674981
Lats1	1469.54	0.0996054	0.144506	0.689366	0.490593	0.732963
Lat	114.584	0.225423	0.275327	0.815712	0.414665	0.676334
Lasp1	9840.01	-0.0807833	0.177956	-0.453963	0.649855	0.832431
Laptm5	246.34	0.469595	0.244352	1.92358	0.0544074	0.241994
Ing1	2439.38	0.225987	0.119152	1.8967	0.0578673	0.251139
Actn3	226.194	-0.181927	0.179134	-1.01481	0.310196	0.583832
Slc9b1	420.644	-0.000308828	0.196987	-0.0015687	0.998748	0.999485
Nalcn	31.3303	0.0665087	0.24791	0.26692	0.789531	0.910156
Aadacl3	25.1949	-1.52297	0.265174	-5.612	1.99998e-08	1.65177e-05
Klk1b3	0.325829	0.0514427	0.103072	0.471404	0.637352	NA
Ccr10	0.272166	0.0393407	0.0983752	0.383525	0.701331	NA
Ccr8	0.840427	0.0874682	0.151905	0.545572	0.58536	NA
Ccr7	33.5301	0.229161	0.283222	0.820549	0.411903	0.674246
Clk4	1017.25	-0.104647	0.151937	-0.688644	0.491047	0.73344
Lta4h	2084.9	0.118393	0.11929	0.992445	0.32098	0.593575
Tmem116	196.068	-0.503141	0.157237	-3.19837	0.00138205	0.0318224
Mast2	3859.08	-0.0110143	0.106588	-0.103337	0.917695	0.966748
Pigv	786.706	-0.155949	0.164622	-0.94709	0.343593	0.614624
Cabyr	39.7882	-0.280338	0.276347	-1.01218	0.31145	0.585124
Mtif2	2124.49	-0.256698	0.10846	-2.36676	0.0179447	0.131526
Blcap	909.992	0.0339367	0.134824	0.251694	0.801278	0.914973
Sgk1	3581.38	0.0695745	0.251626	0.27654	0.782133	0.906568
Timp3	341.051	0.575797	0.273363	2.11018	0.0348426	0.190785
Sertad1	653.589	0.0994187	0.193768	0.512902	0.60802	0.808657
Bace1	1937.98	-0.16779	0.129898	-1.29176	0.196441	0.464856
Ash2l	11335.7	-0.280743	0.0910339	-3.08392	0.0020429	0.0404087
Smarcal1	2044.44	-0.243698	0.144176	-1.69012	0.0910041	0.31589
Dusp14	272.516	0.184266	0.159365	1.15561	0.247841	0.521065
Cd248	86.6186	0.747258	0.284207	2.67063	0.00757092	0.0835007
Npy5r	0.119684	-0.0238625	0.0900063	-0.254481	0.799124	NA
Npy1r	3.09382	-0.0415967	0.210329	-0.203186	0.838989	NA
Cbx5	15011.4	-0.0861811	0.251141	-0.343173	0.731468	0.878819
Bclaf3	3265.67	-0.295881	0.202011	-1.46485	0.142961	0.395457
Zbtb3	267.681	-0.35991	0.186436	-1.93124	0.0534538	0.239717
Abcc8	33.7094	0.630582	0.284938	2.23467	0.0254388	0.160671
Nr6a1	5586.1	-0.134845	0.159584	-0.844987	0.398118	0.663354
Fut10	442.586	-0.674249	0.267228	-2.52488	0.0115737	0.105548
Tmem200a	111.27	0.0604614	0.240161	0.251488	0.801437	0.914973
Rgs7bp	1.2898	0.0592792	0.185561	0.323468	0.746341	NA
Ak7	176.023	-0.380751	0.159777	-2.38242	0.0171991	0.128536
Pold3	3260.55	-0.252615	0.154724	-1.63261	0.102551	0.334421
Cds2	6743.87	0.117325	0.0958874	1.22358	0.221109	0.493593
Armc9	645.034	0.0109731	0.114344	0.0959607	0.923552	0.96929
Asb10	22.2204	0.134462	0.26175	0.522063	0.601626	0.804227
Ppp1r3c	59.433	0.364937	0.272982	1.32944	0.183702	0.448148
Slc22a5	508.041	-0.0357921	0.141875	-0.252287	0.800819	0.914928
1600023N17Rik	3.25875	-0.099541	0.25201	-0.385794	0.699649	NA
Dlk1	179.393	0.652065	0.277758	2.35167	0.0186893	0.135279
Slc7a7	904.599	-0.126619	0.280758	-0.45084	0.652105	0.833659
Gm3500	39.3196	0.0508117	0.21767	0.236001	0.813432	0.920981
Tcf7l2	288.487	0.395827	0.284224	1.39776	0.162185	0.419664
Bcl2l2	855.336	-0.124883	0.112836	-1.10662	0.268456	0.541921
Anxa4	1150.44	0.41423	0.261727	1.58365	0.113274	0.352457
Rgl1	350.614	0.443273	0.28499	1.56206	0.118273	0.358881
Psme3	7760.85	-0.362728	0.180981	-2.00417	0.0450514	0.217924
Tmem19	890.117	0.113435	0.139893	0.810754	0.417507	0.679169
Mrpl42	3074.81	-0.309718	0.191344	-1.61855	0.105544	0.339018
Herc4	5126.93	-0.0379334	0.180569	-0.210089	0.833598	0.929488
Aup1	1430.46	0.276355	0.108415	2.54898	0.0108037	0.101838
Hadhb	1252.66	-0.282769	0.204083	-1.38598	0.165754	0.424539
Agbl5	1177.04	-0.039586	0.209201	-0.189167	0.849962	0.93826
Pvr	1399.24	0.30363	0.154314	1.96785	0.049085	0.229016
Zmym2	5367.5	-0.119069	0.124535	-0.956137	0.339003	0.610151
Nol8	3523.39	-0.535728	0.15683	-3.41597	0.000635562	0.0196325
Anxa6	5963.95	0.160643	0.159033	1.01015	0.312424	0.586092
H60c	1.01898	0.0365974	0.159266	0.211691	0.832348	NA
Sh3gl1	3555.71	0.306601	0.123574	2.48111	0.0130974	0.112505
Cpt1c	1513.55	0.2409	0.128381	1.87643	0.0605967	0.256594
Map2k7	2521.08	-0.195509	0.157184	-1.24375	0.213593	0.484327
Lrrc73	20.1582	0.341414	0.278923	1.21708	0.223573	0.495716
Zfp936	561.076	-0.110646	0.209227	-0.528944	0.596844	0.801653
Cmip	4032.14	0.0369893	0.196305	0.188444	0.850528	0.938368
Dpy30	3213.24	0.0718586	0.108036	0.66514	0.505961	0.743907
Ect2	6583.79	-0.0693639	0.201474	-0.344303	0.730619	0.87874
Rpl31	14835.9	0.0133019	0.285025	0.0466717	0.962775	0.985086
Insig2	740.502	0.313576	0.137324	2.28328	0.0224136	0.150239
Cers3	24.4864	0.627151	0.25457	2.46009	0.0138901	0.115014
Ldb2	63.5944	0.467234	0.284529	1.65601	0.0977204	0.326627
Ncoa7	373.097	0.529034	0.220429	2.40166	0.0163208	0.126037
Cmah	6.40278	-0.208758	0.276809	-0.756624	0.449275	0.70284
Vps13d	1966.86	-0.202933	0.187178	-1.08433	0.278216	0.550917
Adra2b	60.9431	0.262356	0.27519	0.963919	0.335087	0.606232
Zfp59	1015.8	0.178233	0.240222	0.742308	0.4579	0.708907
Commd6	738.245	0.196823	0.121418	1.62089	0.105042	0.338543
Tmem42	84.2643	0.112608	0.257964	0.434594	0.663857	0.841351
Traf7	3911.47	-0.0718582	0.0959494	-0.748916	0.453908	0.706047
Mynn	1483.23	-0.288744	0.148816	-1.94029	0.0523439	0.236828
Rab27b	50.4377	0.320171	0.270201	1.20382	0.228658	0.501594
Bmp3	1.9202	0.235997	0.171467	1.66129	0.0966554	NA
Il6ra	114.866	0.473311	0.233839	2.0256	0.0428056	0.21219
Meis2	1775.28	0.627027	0.253411	2.47576	0.0132953	0.113149
Kcnd1	355.971	-0.135265	0.150543	-0.898856	0.368729	0.637287
Kcnc3	287	0.336923	0.225218	1.49756	0.134248	0.383206
Tnfrsf18	33.1045	0.297969	0.267182	1.12036	0.262561	0.536155
Foxa3	32.0371	-0.15528	0.260217	-0.594844	0.551948	0.774382
Foxa1	52.7068	1.11896	0.284446	4.07397	4.62187e-05	0.00417997
Jpt1	5238.09	0.0869111	0.15298	0.568099	0.569968	0.786181
Hmgcs2	181.564	0.0514942	0.205335	0.251846	0.80116	0.914973
Tnnc1	166.93	0.453491	0.281685	1.62784	0.103559	0.33589
Ankdd1a	1.02643	0.0235572	0.172375	0.17313	0.86255	NA
St3gal2	1892.77	-0.345453	0.257533	-1.34135	0.179805	0.443291
Tbca	3050.75	0.388343	0.164193	2.36523	0.0180189	0.131775
Pacsin3	711.052	0.314154	0.259758	1.2101	0.226239	0.498776
Ush1c	70.3165	-0.588029	0.282182	-2.10413	0.0353669	0.192362
Hp	1.47161	0.211181	0.205425	1.06075	0.288802	NA
Ceacam2	9.17856	-0.564972	0.284863	-1.97055	0.0487757	0.228495
Slc25a4	11346.2	-0.0241637	0.223741	-0.107994	0.914	0.965878
Ang	6.13074	0.244208	0.236239	1.05207	0.292767	0.56482
Amy1	14.6817	0.378055	0.28458	1.3242	0.185435	0.450311
Bgn	337.654	0.832371	0.285069	2.96568	0.00302019	0.0488239
Mir19b-1	1.92248	-0.149859	0.205093	-0.79475	0.426759	NA
Ctnnb1	38347.1	0.0625287	0.0848087	0.737292	0.460945	0.710512
Ctsl	6211.17	-0.0398948	0.0865473	-0.460962	0.644826	0.829341
Ctsd	9717.93	-0.154629	0.148021	-1.04462	0.296197	0.568419
Sec61g	1571.42	0.0116693	0.284172	0.0410798	0.967232	0.986998
Myh6	142.648	0.430925	0.241493	1.78651	0.074017	0.285045
Pik3c2a	2771.33	0.34404	0.218827	1.57247	0.115841	0.356156
6230400D17Rik	14.1694	0.236588	0.271456	0.869535	0.384555	0.65061
Lpar5	184.862	0.347757	0.216763	1.60691	0.108074	0.343239
Rnf20	2310.98	0.098237	0.157846	0.622412	0.533671	0.762608
Gm38509	161.304	0.122196	0.19884	0.615218	0.538411	0.765803
Prxl2a	1392.23	0.0104888	0.178666	0.0587016	0.95319	0.981284
4921525O09Rik	28.5957	0.122344	0.265339	0.468937	0.639115	0.826185
Rorb	2.15696	0.164261	0.186614	0.885813	0.375718	NA
Tbx2	239.326	1.01255	0.284352	3.60884	0.00030757	0.0123628
Trpc5	16.6323	-0.210714	0.28468	-0.747363	0.454845	0.706731
Fam149b	1201.52	-0.11188	0.148431	-0.753625	0.451074	0.703905
Pus1	2566.3	-0.262371	0.230756	-1.13686	0.255596	0.529255
Aldh18a1	1965.95	-0.113289	0.258324	-0.438457	0.661055	0.839351
Gdi2	16915	0.122674	0.116048	1.05709	0.290469	0.562564
Drd4	8.97161	0.394784	0.274769	1.48985	0.136264	0.386637
Drd3	0.629801	0.00225582	0.0922101	0.0199646	0.984072	NA
Dpep1	7.86186	0.123773	0.253554	0.499482	0.61744	0.814755
Pkib	11.8427	0.394056	0.256881	1.56235	0.118206	0.358881
Crx	2.41515	0.267897	0.232779	1.17033	0.24187	NA
Epha6	0.425655	-0.0526774	0.0917252	-0.614613	0.53881	NA
Inka2	75.5553	0.710604	0.280611	2.54751	0.0108494	0.102091
Rhot1	2655.04	-0.191137	0.0897943	-2.12856	0.0332909	0.186555
Ncmap	194.104	-0.276162	0.230256	-1.20013	0.230088	0.503307
Cacfd1	696.05	0.320899	0.211477	1.5167	0.129342	0.375189
Jarid2	15019.6	-0.335591	0.189795	-1.76817	0.0770321	0.290042
St7l	389.866	0.0704428	0.104591	0.673523	0.500615	0.740192
Mag	24.8764	-0.64069	0.270671	-2.38104	0.0172639	0.128678
Zfp467	152.842	0.920484	0.275874	3.34949	0.000809612	0.0230349
Ranbp17	2630.47	-0.43935	0.167732	-2.61944	0.00880733	0.0909473
Pecam1	5820.5	-0.751935	0.188732	-3.98426	6.7692e-05	0.00512539
Aldh1l1	365.157	0.243205	0.242446	1.00384	0.315455	0.588566
Stk32c	13.8998	0.279965	0.264364	1.07825	0.280923	0.553986
Maf1	3671.68	-0.353696	0.15415	-2.29433	0.0217714	0.147797
Lrrc63	2.06976	-0.298804	0.169236	-2.30646	0.0210847	NA
Krt28	2.41251	0.207768	0.202363	0.992941	0.320739	NA
Aoc1	8.10135	-0.0303105	0.2761	-0.109037	0.913173	0.965764
Itch	3731.91	-0.0554243	0.133342	-0.415676	0.677647	0.848315
Slc30a6	778.788	-0.08516	0.125351	-0.679269	0.496968	0.73777
Prmt1	11805.4	-0.107181	0.170641	-0.628094	0.529942	0.759289
Mpl	1.34398	0.238796	0.190272	1.21726	0.223506	NA
Rhbdl3	57.8469	-0.2301	0.278185	-0.8324	0.405183	0.669052
Lin54	1281.44	-0.0240205	0.113972	-0.210776	0.833062	0.929182
Rpain	571.429	-0.179292	0.166875	-1.07441	0.282641	0.555946
Arih2	6387.59	0.0490681	0.183441	0.267499	0.789085	0.909868
Osbpl3	871.487	-0.109064	0.241789	-0.451283	0.651785	0.833596
Cmtm7	1237.44	-0.00343107	0.164845	-0.02081	0.983397	0.993035
Cbfa2t3	74.7919	0.212343	0.280055	0.759974	0.44727	0.701321
Senp6	6598.92	-0.0768467	0.0844535	-0.909927	0.362861	0.63224
Wdr18	3845.95	-0.254516	0.143011	-1.7796	0.0751412	0.287252
Thap3	692.639	0.166103	0.159729	1.03966	0.298496	0.570748
Mtpap	1498.03	0.0271261	0.0961343	0.282186	0.777801	0.904803
Peli3	304.154	-0.159888	0.216313	-0.738514	0.460202	0.709894
Gm5741	3.2039	-0.0245959	0.259618	-0.0947013	0.924552	NA
Gm39653	0	NA	NA	NA	NA	NA
Zfp169	98.7052	0.131044	0.244845	0.537207	0.591125	0.798202
Tmem241	459.262	-0.699813	0.272734	-2.56745	0.010245	0.0992728
Tcf20	7510.58	-0.330507	0.228573	-1.44612	0.148143	0.401596
Cacnb1	433.882	-0.00472781	0.133986	-0.0352913	0.971847	0.988609
Podn	12.9067	0.56818	0.278325	2.03026	0.0423299	0.211247
Acr	1.82599	0.0965287	0.201134	0.470174	0.63823	NA
Crhr1	4.81219	0.657197	0.239325	2.97384	0.00294099	0.0482625
Asgr2	7.8049	0.111681	0.279189	0.405868	0.68484	0.852137
Tet3	827.806	0.532297	0.284962	1.87838	0.0603296	0.256157
Arhgap33	419.458	-0.307974	0.20207	-1.52282	0.127803	0.373094
Nrap	6.9433	-0.580358	0.28323	-2.05494	0.0398851	0.204961
1700012B07Rik	5.03538	-0.131151	0.274254	-0.478031	0.632628	0.823309
Hoxc5	2.50552	0.13851	0.203531	0.652024	0.514386	NA
Pianp	312.107	0.149045	0.247066	0.604047	0.545812	0.770422
Lpar6	764.599	0.385967	0.228106	1.69135	0.0907704	0.315707
Rae1	5153.36	-0.240439	0.110644	-2.17303	0.0297777	0.174121
4931406C07Rik	731.004	0.0225446	0.107424	0.209851	0.833784	0.929606
Cnep1r1	1135.63	-0.0414637	0.198931	-0.208373	0.834938	0.930106
Snx16	569.083	0.122748	0.126434	0.970875	0.331611	0.603026
Spata17	10.8148	-0.476708	0.259568	-1.83803	0.0660578	0.268704
Tbc1d30	6.96681	0.495359	0.275569	1.77377	0.0761014	0.289047
Asnsd1	3159.84	-0.0368647	0.153879	-0.239553	0.810677	0.919462
Kptn	614.748	-0.110268	0.181383	-0.607704	0.543384	0.768733
Ankra2	964.473	-0.134255	0.119685	-1.12173	0.261979	0.535437
Capzb	10351.4	0.140783	0.109017	1.29137	0.196574	0.464967
Nf2	8143.97	-0.192048	0.125615	-1.52886	0.126299	0.370348
Pex3	741.988	-0.0910128	0.129587	-0.702329	0.482474	0.726464
Trim24	7072.83	-0.211564	0.0985042	-2.14777	0.0317321	0.180998
Kmt5a	5819.66	0.299722	0.181631	1.65024	0.0988931	0.328927
Cep57	1587.64	0.0853796	0.0929412	0.918685	0.35826	0.628655
Tsc2	4345.85	-0.269901	0.125932	-2.14317	0.0320992	0.182266
Mapk7	2578.53	-0.182004	0.221096	-0.82307	0.410468	0.673116
Egflam	30.3689	0.78321	0.284137	2.79245	0.00523099	0.0673697
Adamts13	1.39259	0.161469	0.201677	0.79201	0.428355	NA
Zfp862-ps	958.38	-0.850203	0.231531	-3.6735	0.000239252	0.0107889
Dnajb6	5249.54	-0.024633	0.276829	-0.0889929	0.929088	0.971606
Slc26a10	215.419	0.495782	0.236083	2.10296	0.0354691	0.192595
Hspa14	4832.61	-0.27563	0.186187	-1.48031	0.138791	0.390093
Fkbp11	321.218	-0.00892547	0.262778	-0.0340151	0.972865	0.989056
Nubp2	1630.93	-0.274513	0.203078	-1.35147	0.176546	0.43947
Ndrg3	1142.82	-0.290607	0.185787	-1.56387	0.117847	0.358284
Gbp3	501.314	0.335718	0.189053	1.77617	0.0757049	0.288213
Fgfr1	7515.5	0.298393	0.141229	2.11281	0.0346172	0.190039
Lct	2.01422	-0.0960235	0.223545	-0.416992	0.676684	NA
Fmo5	49.1795	0.408028	0.23951	1.70816	0.0876074	0.310616
Fbxw7	1664.51	-0.128777	0.10692	-1.20445	0.228414	0.501329
Septin7	6772.11	0.0244657	0.0923359	0.264965	0.791036	0.91043
Gm14169	0.487107	-0.0434698	0.110086	-0.423305	0.672073	NA
Gm9926	5.07032	-0.0300937	0.263978	-0.115056	0.9084	0.963503
Csf2ra	1131.96	0.156389	0.250713	0.623537	0.532932	0.762049
Brd2	10569.2	-0.143069	0.115852	-1.23491	0.216862	0.488638
Frk	210.254	0.584694	0.283216	2.07014	0.0384393	0.201204
Slc15a2	1014.49	0.0766826	0.14254	0.537942	0.590617	0.797996
Tmpo	11823.6	-0.0161258	0.0745227	-0.216387	0.828686	0.926714
Triml2	2434.01	-0.112998	0.164741	-0.685942	0.49275	0.734702
Abr	1924.89	-0.29153	0.165287	-1.76366	0.0777896	0.290956
Gins4	2294.41	-0.117366	0.140305	-0.836448	0.402903	0.667173
Med27	558.331	-0.0958335	0.14432	-0.663856	0.506782	0.744203
1700012C14Rik	3.98296	-0.122875	0.229657	-0.513052	0.607915	NA
2510003B16Rik	12.3849	-0.235674	0.280448	-0.83523	0.403588	0.667888
Lin7a	0.130533	0.00640446	0.0900945	0.0752415	0.940023	NA
Gxylt1	2705.29	0.145277	0.189974	0.764792	0.444396	0.69863
Zdbf2	4494.62	0.406319	0.227037	1.78996	0.0734607	0.283972
Magoh	3060.09	-0.183712	0.172477	-1.06505	0.286851	0.559374
Tmem175	469.087	-0.0806096	0.205287	-0.392417	0.69475	0.857596
Alkbh4	547.683	-0.234262	0.173701	-1.348	0.177658	0.440802
Stra8	413.02	-0.348156	0.253606	-1.37388	0.169479	0.430249
Adad1	17.1669	-0.267335	0.256271	-1.03997	0.298352	0.570725
Golt1a	17.6022	-0.266631	0.285001	-0.954841	0.339658	0.610634
Myl4	425.347	0.369334	0.280263	1.31956	0.18698	0.45255
E030030I06Rik	32.9153	0.715852	0.272566	2.64519	0.00816452	0.0872687
Slc25a25	771.972	-0.0618153	0.166476	-0.371212	0.710479	0.866619
Srrm1	13176.4	-0.118373	0.158865	-0.745129	0.456194	0.707746
Lrrc56	280.277	0.10967	0.145232	0.754791	0.450375	0.703397
Klhdc3	5833.65	-0.197119	0.202082	-0.975397	0.329363	0.600654
Slc38a4	18347.8	-0.136137	0.209423	-0.650068	0.515648	0.750894
Dars2	2563.94	-0.388314	0.187154	-2.07461	0.0380224	0.20003
Tmem218	266.422	0.024132	0.192828	0.125027	0.900502	0.96032
Adnp	780.532	-0.225637	0.204957	-1.1006	0.271071	0.544202
Parp11	595.951	-0.255048	0.165929	-1.53696	0.124302	0.36821
Zfp773	222.658	-0.301409	0.178078	-1.69388	0.0902888	0.315127
G3bp1	22084.2	-0.142425	0.114466	-1.24427	0.213402	0.484244
Stx3	4664.2	-0.13638	0.150391	-0.906865	0.364478	0.633295
Extl3	2605.01	0.0504295	0.117725	0.428377	0.668377	0.844301
Dhx16	5752.14	-0.113244	0.101639	-1.11418	0.265201	0.538171
Tbc1d7	434.423	0.185155	0.162916	1.13605	0.255936	0.529514
Map3k4	5080.07	-0.0057382	0.13581	-0.0422522	0.966298	0.986662
Svop	116.878	0.719368	0.247543	2.91229	0.00358788	0.0543322
Slc27a1	1299.89	-0.451891	0.144979	-3.11673	0.00182872	0.0377819
Aqr	6532.82	-0.460708	0.145822	-3.15939	0.00158101	0.0346779
Colgalt1	4710.86	-0.0689738	0.0768433	-0.897583	0.369408	0.637979
Acap1	298.762	0.0615094	0.195377	0.314677	0.753007	0.891052
Zfp687	3427.19	-0.0276377	0.106669	-0.259102	0.795556	0.912749
B3gat1	3.16258	0.114069	0.249063	0.464782	0.642088	NA
Zmym5	2177.7	-0.529254	0.209085	-2.53116	0.0113686	0.104796
Postn	61.7206	0.430888	0.282678	1.53505	0.124772	0.368709
Zbbx	27.0956	-0.442672	0.284641	-1.5368	0.124341	0.36821
Tfdp1	6329.97	-0.305191	0.131047	-2.32882	0.0198687	0.140201
Cct2	29447.5	-0.326438	0.177639	-1.83764	0.0661148	0.268869
Ccng2	1116.67	0.344648	0.240758	1.43113	0.152392	0.408294
Ccnf	9217.56	-0.0382723	0.122814	-0.311623	0.755327	0.892694
Kcnc1	10.8247	-0.523301	0.267589	-1.97241	0.0485628	0.228286
4933433G15Rik	36.6152	0.166657	0.28284	0.595999	0.551176	0.773766
Mitf	325.673	0.185374	0.254806	0.728567	0.466266	0.713849
Pkd1	1748.14	0.368594	0.182957	2.01486	0.043919	0.21526
Mmp20	1.48972	-0.137446	0.182829	-0.768178	0.442381	NA
Tcl1b2	61.0721	0.0869182	0.254498	0.343315	0.731361	0.878819
Rsc1a1	1.53223	0.0380316	0.196115	0.196645	0.844106	NA
Cldn2	2.38292	0.0901349	0.208248	0.42771	0.668862	NA
Cldn1	15.2602	0.846962	0.284425	2.99596	0.0027358	0.0461993
Nfatc1	72.3715	0.704781	0.284709	2.50014	0.0124145	0.110014
Tnk2	4860.44	-0.339916	0.165524	-2.05352	0.0400227	0.204966
Pdlim5	2023.58	0.197818	0.180192	1.09794	0.272231	0.54503
Tmlhe	102.766	0.306711	0.238359	1.28674	0.198187	0.467196
Ints13	2592.97	0.124363	0.122622	1.01425	0.310463	0.583935
Aak1	2270.96	0.158777	0.24427	0.650149	0.515596	0.750885
Cryz	1463.08	-0.242445	0.123203	-1.96765	0.0491079	0.229016
Hus1	1513.34	-0.0686664	0.203777	-0.337052	0.736078	0.881524
Slc6a17	81.2501	0.637599	0.263304	2.56088	0.0104407	0.100215
Fkbp2	3.39999	-0.205728	0.231026	-0.865621	0.386698	NA
Wbp1	1135.41	0.420423	0.222535	1.88875	0.0589254	0.253124
Cdk2	2919.82	0.31312	0.212389	1.47447	0.140356	0.392137
Mylpf	1590.86	0.203246	0.195653	1.03886	0.29887	0.571055
Lxn	453.798	0.361018	0.245602	1.46897	0.141842	0.393967
A330093E20Rik	2.02899	-0.0418617	0.194301	-0.212929	0.831382	NA
Nup88	6618.45	-0.289749	0.11773	-2.46111	0.0138508	0.114864
Ggps1	1246.51	-0.164107	0.190605	-0.86119	0.389133	0.655292
Rbp7	12.0098	0.366523	0.278985	1.34929	0.177243	0.440107
Mir6407	1.06033	-0.0471913	0.185635	-0.25722	0.797009	NA
Mkrn2os	10.3624	-0.00944296	0.273524	-0.035687	0.971532	0.988557
Usp17le	18.0566	0.329464	0.275741	1.20139	0.2296	0.502644
Tmem250-ps	1893.87	-0.368032	0.209575	-1.75585	0.0791145	0.293347
Ate1	2039.42	-0.0701972	0.168571	-0.41648	0.677059	0.848277
Papss1	1214.84	0.541022	0.193312	2.79874	0.00513027	0.0663876
Pi4kb	1340.15	-0.0170821	0.0963209	-0.177344	0.859238	0.940718
Gid8	3676.2	-0.40583	0.1639	-2.47612	0.0132818	0.113149
Tll2	2.56819	-0.107592	0.173366	-0.598915	0.54923	NA
Cacna1c	48.7288	0.438243	0.281757	1.55612	0.11968	0.36126
Zdhhc23	307.049	-0.531599	0.25863	-2.05635	0.0397489	0.204618
Vdr	96.1241	0.0386595	0.266806	0.145558	0.88427	0.952824
Vcp	21572.6	-0.072441	0.231678	-0.312687	0.754518	0.891997
Hsd3b7	510.754	0.0535056	0.123914	0.431787	0.665896	0.842844
Ppp1r11	1189.3	0.43085	0.183927	2.34265	0.0191472	0.136889
Brk1	2833.51	0.0791311	0.167984	0.471022	0.637625	0.825456
Mir130b	7.76608	-0.252568	0.28319	-0.888675	0.374178	0.641703
C9orf72	811.559	-0.169675	0.119915	-1.41483	0.157118	0.41367
Zfp202	283.071	0.0862433	0.250339	0.34491	0.730162	0.878645
Ube2w	783.315	0.267721	0.137778	1.9431	0.0520037	0.235865
Mir7688	0	NA	NA	NA	NA	NA
Kif20a	7204.65	-0.119659	0.148396	-0.80632	0.420058	0.680795
Gm45871	340.954	0.0539857	0.157889	0.342062	0.732304	0.879404
Dph3	1062.89	-0.191297	0.151706	-1.26075	0.207398	0.477565
Ankrd31	38.8173	0.243136	0.258445	0.945175	0.34457	0.615377
Mirlet7f-1	5.35249	-0.176353	0.267517	-0.686856	0.492173	0.73465
Mir677	5.80803	0.0080929	0.265446	0.0309606	0.975301	0.989689
Gm4961	68.8589	0.213776	0.216117	0.986887	0.323698	0.595825
Stard8	1101.25	0.382901	0.284362	1.34995	0.177031	0.43995
Tjp2	9669.17	0.130294	0.169613	0.768203	0.442367	0.696802
Fchsd2	1228.33	0.131634	0.0941831	1.3976	0.162234	0.419674
Mphosph6	2115.19	-0.253256	0.161051	-1.57236	0.115867	0.356156
Hcrtr2	6.52211	0.278949	0.247394	1.20294	0.229	0.502096
Gabra4	4.81354	0.0927311	0.274769	0.344385	0.730557	0.87874
Fubp1	10447.8	0.0592788	0.165924	0.357274	0.720887	0.874247
Bdnf	27.206	0.167076	0.281632	0.584468	0.558905	0.778892
Hnrnpab	37070.7	-0.0310657	0.159823	-0.194375	0.845882	0.935406
Oprl1	21.2757	0.960703	0.276996	3.49749	0.000469667	0.0160624
Rad1	1417.77	-0.378071	0.13668	-2.76622	0.00567111	0.070581
Sox17	34.7272	0.345574	0.258589	1.34528	0.178535	0.441513
Ovol3	3.32051	0.118226	0.245552	0.46543	0.641623	NA
Obsl1	4249.11	0.411104	0.271573	1.51492	0.129793	0.375893
Bmf	2771.86	0.324544	0.273281	1.18831	0.23471	0.507891
Mcts1	757.841	0.201629	0.183328	1.10025	0.271224	0.544308
Ccpg1	2632.43	-0.154242	0.180469	-0.854764	0.392682	0.65897
Dnajb2	728.902	0.143831	0.184554	0.779201	0.435861	0.692233
Nthl1	896.995	-0.184048	0.184833	-0.995465	0.31951	0.591932
Kcnip4	38.4357	-0.0755431	0.265791	-0.286124	0.774783	0.903942
Pkm	85137.1	0.193627	0.166697	1.16155	0.24542	0.518536
Tssk4	9.2293	0.427427	0.284969	1.49068	0.136045	0.386235
Apbb1	1202.39	0.403291	0.201325	2.00348	0.0451261	0.218049
Mphosph9	1041.57	-0.333712	0.151968	-2.19549	0.0281286	0.169532
Immt	8169.63	-0.220074	0.160875	-1.36795	0.171329	0.432815
Prlr	214.173	-0.25996	0.273648	-0.952593	0.340797	0.612073
Enpp1	29.8069	0.679162	0.284609	2.38449	0.0171029	0.128273
Pmepa1	815.902	0.638692	0.240478	2.65716	0.00788021	0.0855213
Mtrr	2380.23	-0.247901	0.097049	-2.55438	0.0106377	0.100744
Csf3r	8.09706	-0.00873696	0.27883	-0.030961	0.975301	0.989689
Sumo3	7957.92	-0.334675	0.139012	-2.4075	0.0160623	0.125244
Hipk1	3429.56	0.272547	0.207841	1.31147	0.189698	0.456414
Brd8	6643.81	-0.164306	0.116307	-1.41271	0.15774	0.414703
Tmem63c	28.2895	0.362723	0.283011	1.29707	0.194606	0.461807
Apool	980.703	0.0877745	0.137394	0.638778	0.522967	0.755201
Ppt2	799.283	0.238678	0.183137	1.30285	0.192626	0.459182
Pbx3	451.402	0.693186	0.183106	3.78598	0.000153101	0.00847734
Plpp2	490.427	0.68746	0.24367	2.82184	0.00477495	0.0640425
Kmt2b	7020.66	-0.0813894	0.133078	-0.611598	0.540804	0.766899
Fmo4	1.49611	0.212443	0.20803	1.0043	0.315233	NA
Kctd9	1347.98	0.14784	0.100017	1.47805	0.139395	0.390907
Dusp28	86.9552	-0.114996	0.25746	-0.445014	0.65631	0.836654
Lax1	91.4797	0.273238	0.232289	1.17648	0.239403	0.512653
Ikzf5	808.745	0.12247	0.164274	0.745723	0.455835	0.707324
Actn1	15448.5	0.0513061	0.179669	0.285563	0.775213	0.904168
Rps19bp1	1165.98	-0.0739142	0.191315	-0.386243	0.699317	0.860287
Slc16a13	179.163	0.564999	0.184771	3.05689	0.00223648	0.0419927
Zranb1	2994.24	0.00621138	0.107656	0.0576973	0.95399	0.981421
Tom1l2	643.001	-0.161794	0.1075	-1.50504	0.132313	0.379746
Pex10	670.798	0.0320578	0.140391	0.228289	0.819421	0.923595
Rad52	417.561	0.00616704	0.137928	0.0447242	0.964327	0.985729
Traf3	1269.6	-0.282366	0.204529	-1.38029	0.167498	0.427287
Hsp90b1	35274.9	-0.147655	0.121274	-1.21753	0.223402	0.495626
Nrg1	131.936	0.98395	0.284676	3.50812	0.00045128	0.0158018
Ralbp1	5776.49	-0.281066	0.186014	-1.51092	0.130809	0.377468
Arhgef2	5639.88	-0.296376	0.139351	-2.12677	0.0334393	0.186872
Fip1l1	4393.12	-0.0206308	0.0879668	-0.234529	0.814574	0.921449
Tada2b	521.471	0.318955	0.133696	2.38614	0.0170262	0.128218
Wbp2	5700.83	-0.398955	0.146734	-2.71891	0.00654974	0.0764873
Matn3	232.366	0.354876	0.258254	1.3769	0.168545	0.42891
Gpr158	0.844798	0.00801602	0.0936822	0.0726114	0.942115	NA
Apaf1	3088.4	0.326382	0.212439	1.53657	0.124398	0.36821
Grb7	2985.55	-0.181089	0.15121	-1.19767	0.231045	0.504383
Aqp4	4.71706	0.214384	0.205433	1.11147	0.266368	NA
Mon1b	928.003	-0.113695	0.138502	-0.820856	0.411728	0.674246
Enox2	479.752	0.245071	0.185089	1.32341	0.185699	0.45079
Kcnma1	11.3043	0.514175	0.282881	1.82432	0.0681038	0.272868
Haghl	361.2	0.36101	0.219488	1.64349	0.100282	0.3308
Orc6	2598.53	-0.169802	0.0992173	-1.71139	0.0870094	0.310008
Ube2dnl1	7.1202	0.25325	0.25794	0.976503	0.328815	0.600634
Camsap1	3321.79	-0.0229761	0.0986809	-0.232835	0.81589	0.921968
Dst	17930.8	0.0696278	0.26318	0.264574	0.791337	0.91043
Usp29	719.244	-0.214292	0.173017	-1.23856	0.215509	0.487056
Slc30a4	567.612	0.333461	0.236227	1.41217	0.157899	0.414758
Slc2a12	432.263	-0.402538	0.180776	-2.227	0.025947	0.162458
Cdk10	1174.81	-0.0410007	0.124612	-0.329036	0.742128	0.884962
Hnrnpr	6451.44	-0.172797	0.112647	-1.53399	0.125032	0.3691
Wdr37	1448.84	-0.298476	0.162863	-1.83247	0.0668818	0.270569
Tfpt	790.561	-0.134074	0.157941	-0.848693	0.396052	0.661526
Polg	4593.52	-0.0795534	0.0894304	-0.889568	0.373698	0.641306
Cyba	1355.98	0.264906	0.222377	1.19103	0.233641	0.507163
Slc26a2	727.841	-0.117898	0.138331	-0.852295	0.39405	0.659905
Dsg2	4161.51	0.211166	0.252091	0.837791	0.402148	0.666773
Htr7	2.19866	0.00036504	0.216482	0.00159861	0.998724	NA
Vldlr	317.931	0.846464	0.27803	3.18585	0.00144331	0.0329071
Smarca2	674.713	0.389302	0.26763	1.45463	0.145772	0.399078
Ptprk	2132.42	-0.0889273	0.10611	-0.83804	0.402008	0.666629
Cpne9	179.703	-0.123296	0.186345	-0.661924	0.50802	0.744947
Gnas	14409.5	0.725493	0.249863	2.90551	0.00366653	0.0550623
Rpusd4	1142.91	-0.150467	0.150939	-0.99668	0.31892	0.59128
Ppp6r2	528.366	0.0770027	0.174386	0.441702	0.658705	0.837971
Irak2	575.546	0.14858	0.154519	0.961671	0.336215	0.607463
Msrb2	575.892	-0.136029	0.247555	-0.549074	0.582955	0.793937
Knl1	3081.7	0.0230463	0.181125	0.127253	0.89874	0.959628
Clec4a3	1.80024	0.0489577	0.196769	0.23466	0.814472	NA
6030458C11Rik	3155.79	-0.597334	0.119939	-4.98025	6.35008e-07	0.000252129
Smim10l1	504.432	0.500593	0.234361	2.13514	0.0327492	0.184307
Rerg	97.2288	0.910243	0.26142	3.47372	0.000513297	0.0171229
Rit1	411.228	0.472574	0.204929	2.30614	0.0211025	0.14492
Pcgf2	2665.41	-0.264708	0.161297	-1.64103	0.100792	0.33174
Apol9b	2.31185	-0.246448	0.19886	-1.23788	0.215761	NA
Pum2	9518.23	0.0837922	0.150559	0.556554	0.577832	0.791041
Pcdh11x	1.21812	0.275786	0.170082	1.74107	0.0816718	NA
Gm8439	1.45837	-0.187023	0.138412	-1.66503	0.095906	NA
Scoc	522.05	0.124296	0.27658	0.449874	0.652801	0.834075
Ptger4	28.5374	0.467267	0.250077	1.87535	0.0607452	0.256822
Ptpn21	1352.21	0.325266	0.244854	1.32896	0.18386	0.44815
Serpinb9c	8.91781	0.136231	0.252024	0.546978	0.584394	0.794899
Snrpa	5589.12	-0.138272	0.15951	-0.866822	0.38604	0.65197
Mro	0.406787	0.0684645	0.110927	0.573294	0.566446	NA
Hspbp1	2090.95	-0.213941	0.258774	-0.82661	0.408458	0.672109
Lrrn4cl	107.923	-0.233612	0.179235	-1.30262	0.192706	0.459224
Ptprc	0.638953	0.0648838	0.137548	0.47807	0.6326	NA
Bdkrb1	2.89788	-0.0760379	0.197723	-0.36384	0.715978	NA
Opn1sw	2.37113	0.26994	0.213134	1.39507	0.162994	NA
Bckdha	2981.89	-0.526485	0.204808	-2.57048	0.0101558	0.0990568
Bcat1	10286.6	0.234981	0.188739	1.24504	0.213118	0.483929
Mmp23	232.445	0.360736	0.246161	1.46639	0.142542	0.394908
Fhod3	431.85	0.526279	0.164269	3.20425	0.00135416	0.0315558
Abi1	2597.95	0.0594302	0.121561	0.488868	0.624935	0.818515
Slc25a32	601.604	-0.109384	0.196418	-0.55713	0.577439	0.791041
Mbnl3	1174.19	0.280072	0.281112	0.997045	0.318742	0.591238
Mcoln3	107.47	0.0260866	0.275676	0.0949835	0.924328	0.969594
Cyp4f15	8.92993	0.222668	0.283472	0.789088	0.43006	0.688122
Zfp809	940.302	-0.0723141	0.135096	-0.535373	0.592392	0.798697
Nox1	3.63975	0.136622	0.20351	0.645548	0.518572	NA
Tmem108	287.544	-0.0691934	0.249655	-0.277346	0.781514	0.906256
Zfp87	416.213	-0.105051	0.159406	-0.659	0.509896	0.746455
Dlg1	6253.56	-0.154929	0.0943049	-1.64287	0.10041	0.330857
Tmem38a	455.417	0.00591026	0.159293	0.0371147	0.970394	0.988179
Ubxn4	3342	0.067877	0.131769	0.515094	0.606488	0.80733
C130026I21Rik	8.29557	0.60362	0.277261	2.16671	0.0302573	0.175914
Rnf181	3071.1	0.0762189	0.115151	0.661891	0.508041	0.744947
Ccdc59	1042.98	0.276618	0.127156	2.1756	0.029585	0.173492
Speer5-ps1	24.9384	0.0169996	0.236344	0.0731218	0.941709	0.976314
Aldh9a1	2968.73	0.228243	0.180221	1.26657	0.205311	0.475427
Atxn7l2	408.088	0.347454	0.18466	1.88098	0.0599746	0.255249
Atp9a	2147.71	-0.315101	0.178064	-1.76937	0.0768318	0.289858
E130008D07Rik	11.2046	-0.327312	0.280055	-1.18831	0.234711	0.507891
AI197445	2.57409	-0.167381	0.199176	-0.918979	0.358107	NA
Clcf1	33.3594	0.374935	0.282662	1.34472	0.178714	0.441672
Gm2061	1.1796	0.18738	0.168908	1.21574	0.224084	NA
Mep1b	728.371	-0.267558	0.197316	-1.35625	0.175019	0.437389
Smurf2	2843.85	0.281628	0.144886	1.94389	0.0519082	0.235677
Dzip3	2076.12	-0.00305174	0.168151	-0.0181468	0.985522	0.994032
Bin3	494.921	0.174127	0.166835	1.04332	0.296799	0.568899
Aggf1	3080.13	0.0197225	0.0857625	0.229966	0.818118	0.92339
0610030E20Rik	1316.39	-0.022751	0.187786	-0.121182	0.903547	0.961802
Slc11a1	71.9866	-0.769527	0.251593	-3.0572	0.00223414	0.0419927
D230017M19Rik	102.018	-0.199793	0.198283	-1.00896	0.312993	0.586717
Adcy10	8.9177	0.00924407	0.285058	0.0324112	0.974144	0.989284
Elovl4	74.6594	0.106812	0.22733	0.471062	0.637596	0.825456
Pcsk2os1	3.48429	-0.110411	0.236967	-0.469813	0.638489	NA
Vash2	208.225	0.610717	0.282677	2.17163	0.0298834	0.17442
Cahm	18.5486	-0.179899	0.275004	-0.648851	0.516435	0.751367
Gm11532	8.20528	0.191081	0.261926	0.74969	0.453442	0.705803
Apobec3	3399.42	0.107208	0.207984	0.515509	0.606197	0.807305
Smox	385.773	-0.0153419	0.16981	-0.0903542	0.928006	0.971297
Uimc1	853.492	0.0314412	0.122842	0.255973	0.797971	0.91328
4930546K05Rik	3.58523	0.41005	0.24452	1.72925	0.0837641	NA
Ica1l	11.2138	-0.00512947	0.28435	-0.017736	0.985849	0.994032
Irf8	22.7865	-0.299625	0.284907	-1.0395	0.298574	0.570748
Icam5	93.0413	-0.133245	0.239803	-0.554985	0.578905	0.7916
1700025N23Rik	0.618702	-0.0679078	0.0958978	-0.803342	0.421777	NA
Dnase1l1	111.764	0.269841	0.229575	1.17302	0.240789	0.514053
Tspan4	814.963	0.468299	0.242045	1.93586	0.0528844	0.23828
Zfp410	1278.54	0.097115	0.128574	0.755241	0.450104	0.703397
Ldhb	13491.2	-0.400201	0.230751	-1.73455	0.0828204	0.300327
Nkiras1	361.117	-0.190642	0.225481	-0.844647	0.398308	0.663398
Mus81	610.651	0.0545202	0.218544	0.24932	0.803113	0.915783
Ldah	1478.26	-0.0716654	0.113912	-0.629098	0.529285	0.759251
Bspry	966.832	-0.279501	0.256168	-1.0908	0.275362	0.54761
Tatdn1	369.636	-0.20022	0.141949	-1.41098	0.158252	0.414758
Drd2	83.5792	-0.891064	0.233149	-3.82755	0.000129424	0.00774594
Chaf1a	4997.97	0.043979	0.0991844	0.443402	0.657475	0.837291
Vsig2	34.3666	0.649019	0.269777	2.40328	0.0162488	0.12578
Slc16a8	14.8909	0.302147	0.285047	1.07062	0.284342	0.557716
Sgk2	117.732	0.37803	0.282491	1.34126	0.179836	0.4433
Ldoc1	946.403	0.324182	0.284819	1.14008	0.254252	0.527852
Prkg1	45.4967	0.836898	0.283417	3.03516	0.00240405	0.0432256
Glrx3	534.859	0.0080383	0.266768	0.0301029	0.975985	0.989839
Bloc1s2	1063.68	0.174313	0.228114	0.764453	0.444598	0.698797
Ebf1	77.1952	0.375253	0.262515	1.42435	0.154344	0.410062
Gm6938	0.571125	-0.0250823	0.116189	-0.183117	0.854706	NA
H2afy3	4.1261	-0.201568	0.258004	-0.79516	0.426521	NA
Zfp229	1380.9	0.233566	0.208228	1.12198	0.26187	0.535349
Cox7a2l	3370.5	-0.0940631	0.142005	-0.662387	0.507723	0.74475
Shcbp1	1788.99	-0.0592247	0.109056	-0.543083	0.587072	0.796839
Srpx	6.99227	0.253437	0.261156	0.993449	0.320491	0.593142
Pigp	686.221	0.295097	0.178606	1.65171	0.0985935	0.328263
Pcdh9	1.36587	0.133373	0.180553	0.741523	0.458377	NA
Pik3r3	381.562	-0.0869997	0.186202	-0.466926	0.640553	0.826663
Sytl4	17.2078	0.656578	0.283874	2.30951	0.0209153	0.144374
Atp5d	5915.53	-0.0568136	0.184817	-0.30739	0.758547	0.89481
Rp9	1325.07	0.244718	0.139154	1.75863	0.0786404	0.292669
Nemf	2513.26	-0.00743122	0.13424	-0.055362	0.95585	0.981869
Gm2762	3.96912	-0.0337513	0.264846	-0.124802	0.90068	NA
Kmt5b	2621.52	-0.185988	0.103907	-1.78993	0.0734651	0.283972
Suv39h1	2621.65	0.26294	0.194542	1.35144	0.176555	0.43947
Stag2	4588.23	0.193838	0.151659	1.27818	0.201186	0.470246
Mgat4e	16.6438	-0.362116	0.283853	-1.2801	0.200512	0.469321
Nol4l	1188.9	0.152185	0.279291	0.54517	0.585636	0.795732
Tor1aip2	7751.59	-0.324258	0.131311	-2.4694	0.0135338	0.113955
Ktn1	8575.47	-0.00844393	0.15579	-0.0542021	0.956774	0.982299
Unc5d	5.81183	0.0699834	0.283838	0.244651	0.806727	0.917408
Miga1	2420.33	0.188589	0.110274	1.71026	0.0872171	0.31034
Setd3	3701.09	-0.0695321	0.107129	-0.649062	0.516298	0.751302
Capn12	107.906	-1.15186	0.218071	-5.28049	1.28839e-07	5.82602e-05
Mrpl52	1576.39	-0.0471525	0.187453	-0.251496	0.801431	0.914973
Gpr180	749.701	-0.100925	0.233131	-0.432702	0.665232	0.84242
Dr1	3293.76	-0.394188	0.165111	-2.38727	0.0169741	0.127994
Zfand2b	626.782	-0.219256	0.136488	-1.60604	0.108265	0.34361
Lman2	4661.22	0.041413	0.13189	0.313983	0.753534	0.891417
Cmc2	396.933	0.0990313	0.189927	0.521125	0.602279	0.804628
Carhsp1	3694.63	0.343014	0.244025	1.40593	0.159744	0.416938
Pdgfrl	197.686	0.621469	0.278105	2.23479	0.0254311	0.160671
Zfp385a	1167.47	0.0313451	0.225958	0.138756	0.889643	0.955436
BC039966	2.30894	0.0321463	0.226408	0.142814	0.886437	NA
Nde1	3815.44	0.208868	0.125459	1.66476	0.0959598	0.323155
Mir3101	13.5657	-0.12743	0.285051	-0.440943	0.659254	0.838307
Mir3100	1.07377	0.146922	0.177871	0.836207	0.403039	NA
Zmynd10	22.8396	0.00175707	0.279945	0.00620814	0.995047	0.998007
Gm35978	1.83381	0.0288872	0.190074	0.161308	0.87185	NA
Cd46	8.38887	0.623384	0.283107	2.21058	0.0270646	0.165984
Eif3k	7820	-0.134059	0.216016	-0.620572	0.534881	0.763667
Fez2	1240.52	0.0376607	0.204144	0.184437	0.853671	0.939107
Tdrd3	818.16	0.0282591	0.117748	0.239999	0.810331	0.919462
Septin4	529.399	0.166752	0.280955	0.594241	0.552351	0.774614
Sh3bp5l	1580.91	0.062985	0.126927	0.496198	0.619755	0.815473
Apba2	292.32	-1.18234	0.279727	-4.61344	3.96061e-06	0.000871281
Cpsf4	2455.6	-0.214539	0.15516	-1.38258	0.166794	0.425987
Nlrp5	2.04098	-0.224433	0.184596	-1.35821	0.174397	NA
Abhd12	1251.59	0.122823	0.127934	0.959997	0.337057	0.608444
Tbx6	40.9259	-0.405827	0.244998	-1.65953	0.0970085	0.325072
Gm10451	154.93	0.225528	0.175866	1.2837	0.199247	0.468044
Scarna10	4.25427	-0.220323	0.211812	-1.12451	0.260797	NA
Slc24a3	12.2642	0.957461	0.274012	3.65691	0.000255275	0.0112314
Cdc123	3235.68	-0.189333	0.17551	-1.07866	0.280738	0.553822
Scml4	27.4883	-0.37436	0.283649	-1.30832	0.190766	0.457212
Chrdl1	12.0246	0.593503	0.283767	2.10774	0.0350538	0.191298
Ppfia2	0.20473	0.0216234	0.0912351	0.233408	0.815444	NA
Cpsf7	3529.36	-0.0273897	0.121559	-0.225329	0.821723	0.924439
Rps21	20643.6	-0.065014	0.148639	-0.437392	0.661827	0.840068
Cdk11b	4559.37	-0.0205755	0.0989558	-0.207931	0.835283	0.930106
Hnrnpc	20808.1	-0.028384	0.0939487	-0.302122	0.762559	0.896879
Stard13	266.126	0.227418	0.277463	0.820968	0.411664	0.674246
Lysmd4	337.897	0.0802321	0.161676	0.496513	0.619533	0.815473
Zkscan8	987.11	-0.0415211	0.1881	-0.220782	0.825262	0.925747
Prom1	1152.64	0.413443	0.277736	1.49083	0.136007	0.386196
Skor1	4.32629	-0.160684	0.255924	-0.609488	0.542201	NA
Fyb2	8.88027	0.583144	0.270184	2.24292	0.0249018	0.158971
Nsfl1c	4463.87	0.0125855	0.0931791	0.13507	0.892556	0.956776
Atp6v0e	1263.07	0.357055	0.186573	1.9136	0.0556715	0.245271
6330403K07Rik	108.596	0.966046	0.28499	3.43677	0.000588691	0.0185364
Abcc2	129.052	-0.402094	0.204443	-1.96925	0.0489247	0.228535
Adat1	811.254	-0.166034	0.151462	-1.09624	0.272972	0.545584
Slc25a13	8493.79	-0.523236	0.155915	-3.35592	0.000791007	0.022721
Sema4a	95.891	0.665528	0.259195	2.57771	0.00994588	0.0978809
Chek2	1765.9	-0.306719	0.18039	-1.70043	0.0890496	0.312971
Keap1	1754.02	0.0124371	0.0978274	0.127127	0.89884	0.959628
Klf13	4487.56	-0.0934248	0.0907931	-1.02898	0.303489	0.575815
Reck	687.005	0.456465	0.22339	2.04418	0.0409354	0.207468
Pld5	3.83657	0.0292114	0.270823	0.108105	0.913912	NA
Myo18a	3601.7	0.237405	0.280399	0.847163	0.396905	0.662009
Prrg1	77.9782	0.412983	0.280151	1.48057	0.13872	0.390093
Arhgap24	11.378	0.313726	0.280036	1.10109	0.270857	0.544202
Cd72	1.28355	0.0353253	0.166037	0.196746	0.844026	NA
Catsperg1	505.781	0.128553	0.236799	0.54334	0.586896	0.796766
Fh1	5152.89	-0.158476	0.103656	-1.52883	0.126307	0.370348
Fkbp7	86.2537	0.765341	0.239376	3.19894	0.00137933	0.0318224
Cd300a	28.7924	0.0367629	0.276928	0.133466	0.893825	0.957337
Hivep2	451.344	0.177531	0.217787	0.815444	0.414818	0.676365
Cgrrf1	257.691	0.43635	0.204579	2.13225	0.0329859	0.185165
2210408F21Rik	1.80882	-0.161172	0.188974	-0.915002	0.360191	NA
Angptl8	42.3705	0.186486	0.283885	0.661725	0.508148	0.744969
Akt1	6506.18	-0.097889	0.181081	-0.540556	0.588814	0.79724
Efna3	108.1	0.381907	0.257595	1.48459	0.137653	0.388732
Plpp1	795.328	0.312867	0.143091	2.18624	0.0287977	0.171349
Dgcr2	4836.82	-0.200182	0.176475	-1.13429	0.256672	0.530181
Ptn	102.2	0.921417	0.282146	3.36233	0.000772886	0.0226291
Twf1	3648.36	-0.11637	0.23675	-0.49159	0.623009	0.816978
Pthlh	15.0061	0.610616	0.262849	2.45593	0.0140522	0.115593
Ptgs1	104.775	0.099684	0.25547	0.389269	0.697077	0.85909
Ptgis	353.107	0.561213	0.234247	2.39869	0.0164538	0.126345
Plxna2	436.141	0.634891	0.282384	2.25868	0.0239036	0.155464
Gm14023	8.9001	-0.118489	0.277951	-0.422561	0.672616	0.846545
Etaa1os	29.9047	-0.119429	0.282617	-0.419438	0.674896	0.847571
Trip10	3279.78	-0.177695	0.123481	-1.439	0.15015	0.404103
Gusb	918.283	0.643236	0.222047	2.89732	0.00376364	0.0559844
BC055324	2321.1	-0.224584	0.0892471	-2.51648	0.0118533	0.106549
Ces2g	0.915316	0.115135	0.125999	0.879044	0.379377	NA
Sowahb	447.34	0.353932	0.283395	1.2555	0.209296	0.479945
Dmrt2	12.7361	0.52988	0.283256	1.93179	0.0533858	0.239551
Nlrp3	6.3532	-0.0474031	0.257945	-0.182132	0.855479	0.939563
Shisa4	248.858	0.528669	0.28502	1.8691	0.0616084	0.258886
Sgms1	2786.3	0.0444492	0.103889	0.427861	0.668752	0.844557
Odf4	1.65802	0.0713423	0.160439	0.495073	0.620548	NA
Gdf10	2.4781	0.141226	0.221696	0.634773	0.525577	NA
Ctnna2	17.1936	0.0432748	0.28395	0.154292	0.87738	0.949842
Map3k13	79.5442	-0.36552	0.213655	-1.70913	0.0874266	0.310532
Dip2b	2165.66	-0.298766	0.103864	-2.87653	0.00402068	0.057974
9630013K17Rik	40.2545	-0.0231952	0.2794	-0.0836637	0.933324	0.972825
Fbxo44	100.646	0.173933	0.269315	0.648664	0.516556	0.751463
Ifi202b	3.32029	0.336347	0.221266	1.64995	0.0989527	NA
Clec9a	0.656422	0.0241921	0.143529	0.139912	0.88873	NA
Ap5z1	615.809	-0.414427	0.266339	-1.55536	0.11986	0.361669
Fbxw8	4270.91	0.326988	0.179452	1.82219	0.0684258	0.273754
Klhl33	4.40917	0.296968	0.23664	1.22851	0.219256	NA
Pax2	4.70481	0.372328	0.239585	1.61885	0.105479	NA
Dna2	3211.89	-0.306583	0.13548	-2.26282	0.0236468	0.154597
Kdm5b	16064.8	0.0366282	0.115197	0.317963	0.750513	0.890029
Supt3	548.49	-0.147763	0.221372	-0.666998	0.504773	0.743168
S100g	2.41924	0.252674	0.204663	1.22526	0.220479	NA
Esrrb	14533.5	-0.494577	0.183809	-2.69077	0.0071288	0.0807021
Mir103-2	4.39834	0.00668785	0.239715	0.0289872	0.976875	NA
Chchd7	596.341	0.181758	0.153687	1.18235	0.237069	0.510264
Rxrb	2797.83	-0.173373	0.116943	-1.48248	0.138214	0.389382
Cadps2	42.3859	-0.0521308	0.272376	-0.189848	0.849428	0.937798
Gabpb1	2210.99	0.0458627	0.10203	0.449502	0.65307	0.834252
Gm13544	1.56811	-0.0983253	0.168006	-0.625359	0.531735	NA
1700101I11Rik	1.86501	0.0578021	0.235199	0.239064	0.811056	NA
Dll3	87.0572	0.391632	0.274303	1.42229	0.154943	0.410726
Fam57a	208.082	0.686254	0.224863	3.04824	0.00230186	0.0426852
Mettl7a1	204.418	0.00274412	0.257753	0.0106698	0.991487	0.99628
Ckmt1	248.432	0.305597	0.247343	1.23674	0.216184	0.487767
Spag7	3598.03	-0.1845	0.125035	-1.47553	0.140069	0.391784
Gal3st1	116.856	-0.748522	0.258407	-2.88986	0.00385417	0.0566775
Gpr68	10.9436	-0.376127	0.276702	-1.34261	0.179399	0.442759
Golph3l	1162.64	-0.110431	0.140889	-0.783915	0.43309	0.690146
Sptan1	22843.2	-0.246294	0.118644	-2.07591	0.0379026	0.199682
Slx1b	915.391	-0.348709	0.172637	-2.0196	0.043425	0.213894
Rprd2	3021.91	-0.191536	0.160577	-1.19289	0.232914	0.506358
Edem3	2114.32	-0.0867244	0.114008	-0.760705	0.446833	0.701016
Pcsk1n	249.219	0.453177	0.229824	1.97063	0.0487662	0.228495
Gpr162	193.275	0.103107	0.234731	0.440037	0.659911	0.838617
Syk	2964.61	-0.547989	0.126418	-4.33451	1.46083e-05	0.0021045
Frmd4b	591.107	0.830806	0.220417	3.77026	0.000163074	0.00867545
Pomt1	1195.73	-0.32617	0.168908	-1.93108	0.0534727	0.239736
Mpp4	6.22637	-0.131957	0.280559	-0.469843	0.638467	0.826004
Chst10	973.048	-0.90068	0.209447	-4.3013	1.69802e-05	0.00230351
Abcc10	686.764	0.0860955	0.135022	0.637619	0.523722	0.755956
Chd6	3898.1	0.00315202	0.191474	0.0164624	0.986866	0.994502
Tyms	2672.78	-0.184218	0.174192	-1.05744	0.29031	0.562564
Fam131b	16.3625	0.538451	0.284427	1.92787	0.053871	0.2406
Aicda	9.70457	0.257595	0.270259	0.990888	0.32174	0.594305
Ahrr	17.3606	0.449522	0.281169	1.59692	0.110284	0.34703
Zbtb17	1363.82	-0.0417783	0.110901	-0.376687	0.706406	0.8645
Gm21992	46.5668	0.0293107	0.27766	0.1047	0.916614	0.966727
Sergef	232.321	-0.0335076	0.162442	-0.206279	0.836573	0.930785
Armc3	6.86042	-0.164677	0.196904	-0.832044	0.405384	0.669227
Misp	234.245	-0.505745	0.283697	-1.78391	0.0744389	0.285867
A730082K24Rik	1.78936	0.0427809	0.182979	0.233205	0.815602	NA
Mettl26	696.873	0.334188	0.19626	1.70309	0.0885515	0.312124
Acbd6	1947.52	-0.0747613	0.143394	-0.521321	0.602143	0.804628
Ccdc88c	1803.12	0.390134	0.238942	1.63334	0.102398	0.334368
Nudcd2	4467.39	0.289018	0.137102	2.10811	0.0350216	0.191271
Zmynd19	4525.48	-0.410296	0.219155	-1.87214	0.0611877	0.257766
Tmprss13	123.888	0.0698208	0.28397	0.246771	0.805086	0.916631
Odr4	862.008	-0.0843486	0.1016	-0.830146	0.406456	0.670318
Elovl1	956.08	0.56864	0.238841	2.38181	0.0172278	0.128617
Nfatc4	2575.95	0.37971	0.19346	1.96278	0.0496715	0.230174
Camta2	580.887	0.353543	0.245282	1.44246	0.149174	0.402986
Ephx2	1948.25	-0.00197349	0.150802	-0.013088	0.989558	0.995474
Hdac9	89.2091	0.1811	0.260624	0.694848	0.487151	0.730133
Styxl1	6.54081	-0.041419	0.279679	-0.146163	0.883793	0.95261
Pex5	3263.74	-0.172525	0.120133	-1.43609	0.150977	0.405369
Cav2	54.0474	0.290109	0.247519	1.17702	0.239187	0.512572
Coq3	719.582	-0.187858	0.208349	-0.902074	0.367018	0.635672
Chrd	69.7452	0.942887	0.246692	3.81514	0.000136108	0.007992
Sbk3	2.90054	0.596066	0.222446	3.02467	0.00248908	NA
Dync1i2	5608.79	0.0551186	0.0828198	0.665525	0.505715	0.74379
Dennd2d	44.2365	0.507603	0.282346	1.81413	0.0696576	0.276331
Gm15290	14.9454	0.206901	0.283619	0.734201	0.462826	0.711593
Sh2d3c	390.135	-0.0564888	0.205334	-0.274881	0.783407	0.907241
Gm1673	62.0002	-0.00061443	0.273123	-0.00223068	0.99822	0.999202
Pard6a	230.533	-0.0397706	0.214063	-0.185684	0.852692	0.938983
Srgap2	2671.34	0.344573	0.219201	1.5722	0.115903	0.356168
Nrip1	1589.29	0.0452463	0.189426	0.23884	0.811229	0.919686
Tes	2330.58	-0.104899	0.260353	-0.402834	0.68707	0.853411
Dnph1	1757.15	-0.238511	0.22171	-1.0756	0.282108	0.555312
Fbh1	3358.1	0.0336793	0.0780319	0.431603	0.66603	0.842889
Rpl15	19475.5	-0.0097636	0.262968	-0.0371295	0.970382	0.988179
Sh3tc1	1220.87	-0.0889964	0.17502	-0.508397	0.611175	0.810865
Slc7a4	53.6733	0.503176	0.240246	2.09319	0.0363319	0.195262
Ghitm	8855.53	-0.185617	0.121287	-1.53037	0.125925	0.370159
Atp2b1	4087.46	0.0257113	0.100568	0.255658	0.798215	0.91328
Lrriq1	16.3212	-0.254617	0.284795	-0.893444	0.37162	0.639584
Sgtb	372.502	0.395775	0.187454	2.11272	0.0346248	0.190039
Zfp532	2868.44	-0.0267447	0.133409	-0.200473	0.841111	0.932537
Tnks2	22275.6	-0.17344	0.10858	-1.59735	0.110188	0.347021
Mbtps1	11644.6	-0.419533	0.151627	-2.76684	0.0056602	0.0704991
Cyp4f16	503.062	0.0706522	0.147531	0.478767	0.632104	0.822963
Toporsl	8.62098	-0.422898	0.280722	-1.56683	0.117154	0.357472
Prpf38b	5148.71	-0.110108	0.118209	-0.931492	0.351599	0.622478
Flrt1	10.4313	-0.138147	0.284617	-0.482476	0.629468	0.821082
B4gat1	418.127	0.480801	0.209164	2.29843	0.0215375	0.146944
Rcor3	330.943	0.131317	0.234416	0.560609	0.575064	0.789943
Man2a2	1686.41	0.031735	0.174447	0.181942	0.855628	0.939563
St6gal1	1855.44	0.15438	0.169922	0.908597	0.363563	0.632398
Fam227a	50.2245	-0.591569	0.283509	-2.08023	0.0375043	0.198353
Arap2	723.348	0.495847	0.207761	2.38764	0.0169569	0.127987
Tmem158	209.214	0.227368	0.266692	0.850767	0.394899	0.660641
Dcaf8l	9.49767	0.151163	0.283987	0.528423	0.597206	0.801873
Diaph1	10605.5	-0.430595	0.166667	-2.58357	0.00977834	0.0969868
Pkp1	9.56642	-0.13984	0.266098	-0.510101	0.609981	0.810073
Gfra2	31.7503	1.22185	0.284664	4.29634	1.73643e-05	0.0023111
Crim1	560.711	0.659538	0.222378	2.96718	0.00300541	0.0488239
Pde4b	129.821	0.691161	0.276853	2.50452	0.0122616	0.108956
4933405L10Rik	11.2977	0.304852	0.278872	1.09638	0.272911	0.545584
Nxf2	16.1082	0.400968	0.284758	1.4294	0.152891	0.40887
Fbrsl1	7076.74	-0.493099	0.192821	-2.5573	0.010549	0.100484
Phka2	1577.17	-0.0831777	0.122088	-0.681314	0.495673	0.736705
Eif2ak4	1383.23	0.231919	0.159683	1.45259	0.146337	0.399596
Cpq	31.6953	-0.127441	0.285015	-0.442219	0.658331	0.837852
Cdadc1	702.262	-0.231665	0.206079	-1.1237	0.261141	0.534746
Axin1	3924.29	0.10783	0.106932	1.00837	0.313275	0.586792
Arrdc1	974.387	0.306199	0.188403	1.62529	0.104101	0.336835
Septin2	14781.8	0.0348056	0.166991	0.208431	0.834892	0.930106
Mettl14	1888.87	-0.180633	0.132602	-1.3622	0.173133	0.434885
Pcnp	2903.74	-0.0149372	0.28071	-0.0532232	0.957554	0.982449
Kcnc4	188.346	-0.147012	0.146791	-1.00191	0.316388	0.58957
Paip2	6664.61	-0.220963	0.10986	-2.01132	0.0442915	0.216328
Trim30a	21.2785	0.374277	0.2829	1.31343	0.189037	0.455563
Plcb4	677.782	0.261478	0.11127	2.35009	0.0187686	0.135672
Pak1	3207.63	-0.201167	0.150569	-1.33601	0.181545	0.445286
Zfp948	552.927	0.378256	0.216196	1.7504	0.0800489	0.295223
Kcnj9	4.61235	0.559778	0.264521	2.13112	0.0330792	NA
Kcnj8	8.64648	0.401873	0.230598	1.81018	0.0702672	0.277542
Kcnj4	35.1523	0.574451	0.276875	2.09758	0.0359421	0.193894
Kcnj3	142.563	0.352746	0.258287	1.40103	0.161206	0.418464
Ppfibp2	1398.46	-0.74582	0.158537	-4.7041	2.54992e-06	0.000680494
Uspl1	3031.29	-0.0656214	0.0799425	-0.820851	0.411731	0.674246
Ptpre	301.494	-0.727381	0.277872	-2.62155	0.00875311	0.0908512
Mir5125	319.944	-0.181695	0.249181	-0.730022	0.465377	0.713081
Amer1	1035.4	0.345853	0.270266	1.28083	0.200254	0.469017
Nr2f6	2702.93	-0.291339	0.26699	-1.09125	0.275162	0.547524
Epor	20.5221	0.702991	0.284109	2.47407	0.0133582	0.113316
Epn2	3602.46	-0.0114645	0.116061	-0.0987841	0.92131	0.96848
Ehbp1	1144.05	0.109529	0.186837	0.586365	0.55763	0.778194
Ppp3cc	216.164	0.0963484	0.150774	0.639136	0.522735	0.755147
Apoe	16698.7	0.0800659	0.195049	0.410493	0.681444	0.850512
Arid3a	3584.07	0.141834	0.188689	0.751723	0.452218	0.705274
Tnfrsf8	31.4574	-0.128509	0.281229	-0.454115	0.649746	0.832431
Kif2a	3137.67	0.0563115	0.127923	0.440224	0.659775	0.838617
Tctex1d2	535.244	-0.158726	0.148705	-1.06747	0.285761	0.558897
Srsf5	13847.8	0.0686674	0.175594	0.391067	0.695748	0.857907
Col6a1	378.862	0.368823	0.281134	1.32146	0.186347	0.45142
Sytl3	33.7416	-0.457643	0.272298	-1.69011	0.0910062	0.31589
Zfr2	187.983	0.524585	0.274002	1.92163	0.0546529	0.24249
Gm12866	1.90495	-0.0701544	0.190055	-0.382423	0.702148	NA
Gm10778	8.44178	-0.0127377	0.282282	-0.045625	0.963609	0.985586
Ercc6	1389.61	-0.430496	0.176579	-2.43815	0.0147627	0.118327
Eif5	13774	-0.207766	0.0988815	-2.10116	0.0356266	0.192917
Rin1	364.19	0.257218	0.278665	0.924418	0.355269	0.625708
Plekhg4	179.082	-0.185306	0.241578	-0.768589	0.442137	0.696712
Palb2	1466.74	-0.415125	0.153234	-2.70917	0.00674508	0.0780961
Rars2	1480.55	-0.0790725	0.153058	-0.516544	0.605474	0.806812
Tmcc3	1001.58	0.275727	0.275362	1.0022	0.316245	0.589438
Ano2	7.57283	-0.724564	0.279026	-2.59963	0.00933247	0.094012
Dpysl3	1277.92	0.713218	0.284819	2.52608	0.0115345	0.105429
Dlx5	43.8357	0.405499	0.255847	1.64489	0.0999935	0.330315
Dlx3	507.991	0.114466	0.283	0.404926	0.685532	0.852672
Hspa1l	46.5906	-0.276209	0.26199	-1.05085	0.293326	0.565435
Eif2ak1	1774.96	-0.183143	0.104408	-1.75397	0.0794359	0.293945
Mmp28	57.6555	0.694273	0.230448	3.01304	0.00258642	0.0449062
Rdh1	1.99732	-0.00519405	0.205575	-0.0240687	0.980798	NA
Rab3d	265.258	0.34368	0.256973	1.3395	0.180407	0.444042
Tnrc6a	5700.19	0.105809	0.159542	0.663223	0.507188	0.744501
Capn5	1672.17	0.169882	0.217809	0.780072	0.435348	0.691848
Mgp	3.53485	0.340613	0.236815	1.51345	0.130165	NA
Cd14	9.28532	0.256558	0.235919	1.13863	0.254857	0.528175
Nptn	3501.61	-0.19534	0.180567	-1.08172	0.279377	0.552677
Slc25a44	781.185	0.108087	0.139065	0.777222	0.437028	0.693283
Slc25a45	23.2456	0.0149065	0.283059	0.0521184	0.958434	0.982869
Slc10a1	5.21635	0.104037	0.277392	0.37578	0.707081	0.864637
Lpxn	12.4203	-0.333652	0.284986	-1.15137	0.249579	0.523029
Poc1b	966.735	0.0995539	0.149062	0.667903	0.504196	0.742939
Acd	1167.52	-0.103355	0.204099	-0.506242	0.612687	0.812209
Tesc	15.6221	0.169923	0.279068	0.616647	0.537468	0.765114
Alkbh2	862.625	-0.405321	0.218833	-1.85148	0.0640999	0.264173
Dhx32	2370.98	-0.344392	0.181795	-1.89417	0.058203	0.25158
Wsb1	4464.4	0.270668	0.113232	2.39033	0.0168332	0.127884
Mtmr14	3886.78	-0.403889	0.167873	-2.40578	0.0161379	0.125518
Ap5s1	252.293	-0.0561583	0.183468	-0.30585	0.759719	0.895479
Glis2	2276.94	-0.435498	0.171528	-2.53862	0.0111292	0.103468
Cyp4f37	2.28377	-0.191729	0.229126	-0.861551	0.388935	NA
Tmem9	1678.04	0.535241	0.191094	2.80068	0.0050995	0.0662445
Bmp1	1980.4	0.73159	0.284818	2.59192	0.00954421	0.0955616
Nsmce4a	5346.15	-0.165902	0.100942	-1.64356	0.100268	0.3308
Satb1	609.379	0.420664	0.226968	1.85384	0.063762	0.263484
Dbn1	2131.09	1.0143	0.278587	3.66673	0.000245673	0.0109271
Psma2	6375.58	-0.177374	0.121519	-1.45961	0.144396	0.397628
Syt14	602.975	-0.0425469	0.207628	-0.205042	0.837539	0.931114
Thbs1	1899.28	0.251794	0.24018	1.07253	0.283483	0.556741
Cd79a	39.2835	-0.513238	0.273314	-1.89214	0.0584727	0.252286
Vmn1r51	1.04905	-0.0755668	0.171216	-0.393204	0.694169	NA
Utrn	10882.1	-0.168569	0.153265	-1.09987	0.271389	0.544308
Usp24	5725.09	0.0402853	0.223451	0.1803	0.856917	0.939741
Foxred2	638.567	-0.548244	0.195502	-2.80481	0.00503468	0.0658891
Homez	460.414	-0.333203	0.240916	-1.38228	0.166887	0.426156
Hdac7	1718.09	0.433554	0.284901	1.52903	0.126256	0.370348
Xylb	507.288	-0.88372	0.174205	-5.06959	3.98673e-07	0.00016641
Pmm1	6324.06	-0.627234	0.144097	-4.3528	1.3441e-05	0.00196395
Sh3glb1	5210.48	0.567607	0.208493	2.7226	0.00647698	0.0761841
B230311B06Rik	12.1111	-0.356972	0.284143	-1.2432	0.213796	0.484395
Foxp1	1169.64	-0.0280842	0.170116	-0.165097	0.868868	0.945222
Eps8	730.257	0.160579	0.169867	0.945203	0.344555	0.615377
Mir6986	0.995522	0.0325105	0.125158	0.242923	0.808065	NA
Cast	1526.57	0.443986	0.184036	2.41272	0.0158341	0.124129
Kcnq2	38.598	0.0715835	0.28507	0.25434	0.799233	0.913995
Ccl20	1.71458	0.354392	0.220422	1.68187	0.0925935	NA
Ube2h	7205.87	-0.384493	0.161931	-2.3745	0.0175726	0.129971
Spx	11.6667	-0.175204	0.277639	-0.618348	0.536346	0.764551
Stk40	2058.42	0.287252	0.121997	2.35465	0.0185401	0.134558
Ppp1r36	16.8432	0.247856	0.276163	0.893976	0.371335	0.639565
R3hdm2	4090.65	0.0149211	0.0997688	0.149554	0.881117	0.950893
Trim43c	11.3055	-0.350176	0.28228	-1.24581	0.212833	0.483885
Tro	1421.23	0.453483	0.254022	1.78628	0.0740541	0.285045
Pola2	4167.57	-0.349399	0.117427	-2.97542	0.00292592	0.0482272
4930432K21Rik	455.001	-0.585988	0.217408	-2.69456	0.00704827	0.0799854
Mmp19	18.0236	0.257257	0.271633	0.94916	0.342539	0.613983
Grwd1	3147.65	-0.0554662	0.182398	-0.304068	0.761076	0.896178
Igf2bp2	7191.57	0.128369	0.222476	0.577035	0.563916	0.782919
Gm18905	15.3742	0.30202	0.283749	1.04494	0.296051	0.568419
Mir6945	1.00895	0.157685	0.188326	0.845995	0.397556	NA
Gm13582	0.555181	0.10065	0.120557	0.767694	0.442669	NA
Smtn	2346.57	0.222186	0.166153	1.33735	0.181109	0.444645
Mapkap1	2002.41	-0.184527	0.214085	-0.861792	0.388802	0.654896
Rce1	1311.72	-0.116872	0.228943	-0.510333	0.609818	0.810073
Zfp831	5.0536	-0.115011	0.24481	-0.484696	0.627892	0.820104
Gm14305	120.993	0.0532226	0.284887	0.187711	0.851104	0.938566
Large2	1215.21	0.218445	0.234677	0.931167	0.351767	0.622664
Plekha7	4007.25	0.0679162	0.168242	0.403704	0.68643	0.853222
Elf2	2813.48	-0.263881	0.123916	-2.12944	0.0332176	0.186273
Coasy	1167.13	0.00598318	0.136065	0.043968	0.96493	0.985884
Csrp1	5417.37	0.25738	0.272322	0.945461	0.344424	0.615377
Pcx	1347.55	-0.349971	0.226944	-1.54181	0.12312	0.366219
Rfx8	38.5069	-0.0426157	0.230058	-0.185183	0.853085	0.93904
Lrrc57	634.436	0.0418306	0.139505	0.299799	0.76433	0.897859
Ctla2a	34.1064	0.782656	0.276609	2.95535	0.00312317	0.049943
Mindy3	1034.95	0.165243	0.139006	1.18886	0.234495	0.507625
Tcea2	172.501	0.594218	0.210449	2.82114	0.00478533	0.0640955
Stam	2161.66	-0.144199	0.118633	-1.21547	0.224186	0.496264
Fgf13	95.4852	0.588345	0.256849	2.29644	0.0216506	0.147345
Pde1c	22.3037	0.359851	0.285071	1.26072	0.207411	0.477565
Eda2r	1451.49	0.202248	0.254079	0.796315	0.425849	0.685303
Nxt2	1071.33	-0.387389	0.211559	-1.83086	0.0671209	0.271199
Klf14	15.6398	0.228267	0.284117	0.793087	0.427727	0.686278
Phyhipl	140.921	-0.355428	0.236262	-1.50791	0.131578	0.37829
Rab26	127.186	-0.124072	0.23735	-0.521742	0.60185	0.804429
Tmeff1	6591.32	-0.0777359	0.131627	-0.590565	0.554812	0.77652
A230028O05Rik	5.34402	0.148095	0.253164	0.615485	0.538234	0.765768
Arntl2	235.102	0.276212	0.279776	0.989946	0.322201	0.594544
P2ry14	10.6731	0.243422	0.283084	0.871322	0.383578	0.649971
Erg	18.493	0.345874	0.279174	1.22657	0.219986	0.492322
Adra1b	8.13568	0.647195	0.276144	2.40745	0.0160643	0.125244
Chfr	2781.58	-0.181271	0.126746	-1.43011	0.152686	0.408723
Mlst8	772.814	-0.162708	0.200856	-0.809706	0.418109	0.679879
Psma4	6018.26	-0.111314	0.154879	-0.71874	0.472301	0.71814
Dnajc14	2618.99	-0.0505971	0.0860114	-0.588246	0.556367	0.7771
Becn1	2382.88	-0.270069	0.129984	-2.07756	0.0377495	0.19942
Gprin1	10.4593	0.509604	0.283605	1.81959	0.0688217	0.27473
Mier2	2366.63	-0.217948	0.129699	-1.68036	0.0928877	0.318008
Zfp653	501.254	0.0786233	0.216321	0.363199	0.716456	0.871298
Ndufa11b	1.19189	-0.0023574	0.167139	-0.0142387	0.98864	NA
Itgav	2887.98	0.324211	0.151676	2.13763	0.032547	0.183891
Sec23b	3356.37	0.183176	0.10451	1.75268	0.0796567	0.294511
Gna13	5182.86	-0.256675	0.138959	-1.84712	0.0647296	0.265424
Actr6	987.251	-0.375801	0.14431	-2.60431	0.00920586	0.0934929
Rnf146	1129.88	0.00955818	0.176216	0.0542294	0.956752	0.982299
Cdc42ep3	454.56	0.274628	0.157783	1.74075	0.081728	0.298307
Sox13	3699.16	-0.170073	0.270766	-0.628103	0.529937	0.759289
Stpg1	29.7244	-0.615457	0.279423	-2.17968	0.0292813	0.172832
Ttc30a1	188.365	0.156601	0.178333	0.877765	0.380071	0.646987
9430065F17Rik	4.36772	-0.00448597	0.248637	-0.0175835	0.985971	NA
5033417F24Rik	5.99658	0.379146	0.268413	1.45655	0.145242	0.398379
Slc35a1	916.91	0.421582	0.159085	2.65015	0.00804549	0.0865076
Lpin2	1103.38	-0.356085	0.205288	-1.73447	0.0828348	0.300327
Cdc40	2281.53	-0.212797	0.0939796	-2.26424	0.0235592	0.154148
Lrmda	5.83758	-0.0584078	0.257109	-0.219505	0.826256	0.925975
Nt5c1b	0.39185	0.0143811	0.104381	0.115989	0.907661	NA
Aldh1b1	1228.61	-0.54783	0.197908	-2.76795	0.00564107	0.0703685
Shisa5	1207.37	0.621202	0.239433	2.59548	0.00944585	0.0948605
Gria2	1.93688	0.122747	0.165357	0.720153	0.471431	NA
Mtdh	10049.3	-0.300019	0.180974	-1.65786	0.097346	0.325868
Tfap2b	1.23629	0.288812	0.172419	1.79975	0.0719005	NA
Olfr658	0.454114	-0.0279908	0.108269	-0.222136	0.824208	NA
Usp15	3889.74	-0.0491664	0.101009	-0.486749	0.626436	0.819426
Itga7	311.373	0.74004	0.285071	2.62905	0.00856226	0.0896366
Plekha1	6043.75	0.0868227	0.150892	0.575416	0.56501	0.783565
Lag3	109.085	0.31888	0.238603	1.34048	0.180091	0.443745
L1cam	67.6586	0.503597	0.274611	1.8475	0.0646749	0.265266
Plek2	73.3509	0.696364	0.217742	3.19168	0.00141446	0.0324538
Abl2	5038.97	-0.394876	0.174756	-2.25963	0.0238444	0.155265
Clmn	608.157	0.241405	0.265465	0.910219	0.362707	0.632174
Hemgn	2.61636	0.0628961	0.231289	0.265402	0.7907	NA
Pcdhb22	7.28761	0.616	0.254864	2.48379	0.0129992	0.112467
Pcdhb21	1.18456	0.144642	0.136476	1.09155	0.275032	NA
Pcdhb20	0.974038	0.10219	0.141939	0.782995	0.43363	NA
Pcdhb18	0.20473	0.0216234	0.0912351	0.233408	0.815444	NA
Slc37a3	1898.97	0.380246	0.150392	2.52855	0.0114534	0.105163
Rasl10a	22.2294	0.301154	0.285063	1.05275	0.292455	0.564351
Klc1	2496.1	0.112802	0.158918	0.709859	0.477792	0.722904
Higd1a	1382.05	0.0688719	0.123443	0.557973	0.576863	0.7906
Ythdc1	5536.56	-0.0359353	0.0850983	-0.42228	0.672821	0.846545
Adck1	653.878	0.0674111	0.152182	0.442835	0.657885	0.837481
Cbr2	1.86968	0.377022	0.214903	1.74203	0.081504	NA
Slc4a2	1508.93	0.290101	0.21554	1.34566	0.178412	0.441494
A530072M11Rik	11.8054	-0.0981285	0.283703	-0.343039	0.731569	0.878844
Slc10a7	1330.52	-0.291868	0.160542	-1.81783	0.0690901	0.275261
Cyb5r2	44.1411	-0.210148	0.258303	-0.810921	0.417411	0.679119
Gm16793	1.67243	0.345323	0.184601	2.09451	0.0362146	NA
B130034C11Rik	14.0027	0.0854824	0.284058	0.298679	0.765185	0.898474
9630028I04Rik	85.114	-0.403411	0.226377	-1.77824	0.0753644	0.287781
Ypel5	1649.8	-0.235418	0.140644	-1.67385	0.0941593	0.320457
Snord45b	25.9752	-0.22483	0.282939	-0.807499	0.419379	0.680394
Zfp574	1894.3	-0.350164	0.184212	-1.90068	0.0573436	0.250032
Shoc2	3290.67	-0.101692	0.0987471	-1.02984	0.303084	0.575372
E030044B06Rik	16.9032	-0.281401	0.279656	-1.01775	0.308795	0.582174
Clip3	703.712	0.559083	0.214306	2.6093	0.00907272	0.0928898
Cdh1	13966.6	0.23638	0.159853	1.47876	0.139205	0.390574
Igf2	46399.1	0.339646	0.283095	1.2048	0.22828	0.501236
Islr2	58.104	0.342228	0.277936	1.24108	0.214577	0.485523
Slc24a2	1.865	0.00530559	0.184374	0.0307917	0.975436	NA
Aqp8	3.75181	0.441424	0.232202	2.05548	0.0398329	NA
Kif21a	1082.39	-0.203146	0.214644	-0.946741	0.343771	0.614837
Abhd14a	897.679	-0.118758	0.164741	-0.720835	0.471011	0.717268
Zfp78	49.1316	-0.363623	0.22627	-1.60107	0.109361	0.345621
Ipo7	15046.7	0.0554226	0.227074	0.24408	0.807169	0.917724
Wdr70	1834.99	-0.137113	0.156796	-0.874552	0.381818	0.64849
Cacna1d	46.8808	-0.000984406	0.27479	-0.00357489	0.997148	0.998743
Cyp26c1	144.035	1.01616	0.272892	4.11936	3.7992e-05	0.00381772
Pls3	3487.51	-0.337239	0.201587	-1.67297	0.094333	0.320457
Ddah2	3647.92	0.327645	0.139462	2.34935	0.0188063	0.135737
Men1	2431.97	0.27235	0.132984	2.0479	0.0405694	0.206448
Taf1a	822.508	-0.162199	0.152241	-1.06519	0.286792	0.559347
Tk1	1412.51	0.128623	0.138312	0.930016	0.352363	0.62322
Trim2	1082.3	0.422327	0.187522	2.25243	0.0242953	0.157166
Ank1	14.3867	0.356181	0.276664	1.2723	0.203268	0.472717
Ildr1	1217.36	-0.288407	0.209922	-1.3743	0.169348	0.430205
Pars2	584.778	-0.061146	0.111895	-0.546454	0.584754	0.795123
Clip1	1169.38	0.508204	0.257003	1.97886	0.047832	0.226551
Arhgdib	154.01	0.635322	0.279673	2.28122	0.0225356	0.150398
Bub3	5542.61	-0.0902971	0.229246	-0.393859	0.693685	0.857041
Mtch2	4585.23	-0.182076	0.155654	-1.1697	0.242123	0.515443
Atf3	165.225	0.627932	0.285069	2.22263	0.0262409	0.163496
Mns1	623.942	-0.584723	0.28292	-2.07272	0.0381988	0.200722
Casp4	7.6491	0.548717	0.243733	2.45373	0.0141383	0.11589
Cdx4	8.57298	0.423361	0.231321	1.90426	0.056876	0.248827
Cdr2	1305.4	0.200626	0.113008	1.77537	0.0758368	0.28858
Lmna	2529.77	0.611481	0.284314	2.16241	0.0305864	0.177257
Ap2b1	8990.57	0.0399731	0.0903289	0.442532	0.658104	0.837695
Blzf1	1314.73	-0.243756	0.124601	-1.95609	0.0504549	0.231966
Cldnd2	6.97365	0.109113	0.26591	0.42583	0.670232	0.845342
Stoml2	4969.23	-0.104219	0.145047	-0.718488	0.472456	0.71814
Cic	8458.32	-0.280736	0.147089	-1.90859	0.0563145	0.247034
Aven	889.108	-0.185788	0.198148	-0.937401	0.348552	0.619171
Iqcf1	0.588507	0.00896336	0.111989	0.0774084	0.938299	NA
Tspan17	163.136	-0.193	0.246113	-0.785478	0.432173	0.689581
Lrrc2	416.023	0.0614083	0.25977	0.236637	0.812938	0.920742
Ctbs	615.168	-0.155587	0.13137	-1.18439	0.236258	0.509593
Zbtb14	968.111	-0.377337	0.148002	-2.54961	0.0107845	0.101715
Lrrc19	14.2475	0.0702273	0.279395	0.250665	0.802073	0.915378
Rsrc1	1811.33	-0.0978923	0.109164	-0.896783	0.369835	0.638094
Hs3st6	50.9567	0.778993	0.27808	2.80582	0.00501884	0.0658354
Zfp638	5209.58	-0.0679534	0.169116	-0.401837	0.687804	0.853802
Glp1r	29.7692	-0.182852	0.282588	-0.642395	0.520617	0.754274
Yeats4	2819.98	-0.106425	0.193756	-0.549221	0.582854	0.793931
Slc25a39	11192.8	-0.561103	0.187925	-2.9858	0.00282833	0.0473064
Tcirg1	1396.35	0.655712	0.275678	2.3844	0.0171068	0.128273
Slc7a10	2.64701	0.305377	0.195809	1.74371	0.0812097	NA
Crb2	1277	0.468629	0.283197	1.66835	0.0952471	0.322085
Tnnt3	435.861	0.471935	0.28202	1.67768	0.0934091	0.318919
Dmkn	44.6725	0.120801	0.284297	0.426424	0.669799	0.845342
Mgat1	1256.62	0.232063	0.218417	1.06218	0.288155	0.560773
Ubr5	27059.9	-0.662296	0.174592	-3.7935	0.000148539	0.00834636
Tax1bp1	6520.58	-0.188469	0.0770541	-2.44593	0.0144478	0.117347
AA465934	254.885	0.198202	0.20312	0.975297	0.329413	0.600654
Cbln1	170.171	0.793113	0.274452	2.9035	0.00369021	0.0552818
Tspan6	951.673	0.41177	0.262362	1.56925	0.116589	0.356891
Adar	2139.82	-0.0796983	0.136261	-0.584873	0.558633	0.778892
Trpv4	189.474	-0.406955	0.22473	-1.81354	0.0697481	0.276395
Rsrc2	4709.05	0.00418201	0.152559	0.0274137	0.97813	0.990895
Il12rb2	54.8686	0.252955	0.272172	0.936793	0.348865	0.619452
Cfd	5.23812	-0.188208	0.222361	-0.837236	0.40246	0.666863
Pdcd6ip	6808.5	0.0839819	0.0982598	0.854702	0.392716	0.65897
Endov	499.182	0.295307	0.185672	1.58987	0.111865	0.349846
Ppp1r8	3477.09	-0.211956	0.1169	-1.81308	0.0698192	0.276448
Rbm20	426.582	0.162119	0.273963	0.592404	0.55358	0.77547
Dcaf12l1	916.077	0.339713	0.256124	1.32725	0.184427	0.448807
Hdac5	3792.82	-0.0877157	0.127746	-0.686609	0.492329	0.73468
A930001C03Rik	27.17	0.189306	0.273336	0.69939	0.484308	0.727417
Btf3l4	1487.63	-0.141208	0.260346	-0.542602	0.587404	0.796906
Plec	4968.69	0.298573	0.22902	1.30382	0.192295	0.458799
Cbln2	1.42991	0.141033	0.160616	0.88637	0.375418	NA
Ctf1	340.873	-0.664343	0.280344	-2.37352	0.0176195	0.130142
Rprd1b	1682.69	0.132707	0.0979683	1.35455	0.175561	0.438136
Srpr	6209.43	-0.16003	0.120856	-1.32417	0.185446	0.450311
Fbln5	12.924	0.460087	0.279991	1.65649	0.0976228	0.326392
Thra	662.831	0.412468	0.201118	2.051	0.040267	0.205704
Cux2	376.404	-0.642406	0.226938	-2.83066	0.00464519	0.0632653
Grin1os	49.6259	0.66597	0.247119	2.69103	0.00712316	0.0806944
Mx1	6.79672	0.0210893	0.283385	0.0747784	0.940391	0.975662
Aamp	9485.88	-0.323756	0.191228	-1.693	0.0904546	0.315287
Mroh1	3190.73	-0.206927	0.168795	-1.22598	0.220206	0.492544
Triobp	3943.64	-0.158087	0.113914	-1.38773	0.16522	0.423495
Nod2	120.732	-0.829543	0.267012	-3.11079	0.00186587	0.038355
Tmem255a	7.23015	0.370561	0.248721	1.47602	0.139939	0.391555
Col6a6	15.2827	-0.325662	0.284695	-1.17296	0.240811	0.514053
Cep55	2909.78	0.0230833	0.129861	0.177758	0.858913	0.940425
Zfp119a	111.724	-0.0319097	0.210143	-0.152004	0.879184	0.950514
Sh3d21	159.741	0.697576	0.232312	3.00407	0.00266392	0.0456004
Fam174b	50.0432	0.704081	0.258376	2.73509	0.00623631	0.0743743
Rangap1	11188.9	-0.184099	0.0976979	-1.88436	0.0595163	0.254029
Syvn1	1406.3	0.0232676	0.135995	0.171076	0.864164	0.94351
Aurkaip1	2754.94	-0.12232	0.180064	-0.679244	0.496983	0.73777
Ndfip1	5691.37	-0.0324508	0.0999817	-0.324562	0.745513	0.887019
Grk6	4267.28	0.0347371	0.183792	0.188992	0.850099	0.938285
Cenpa	7138.01	-0.215657	0.173346	-1.24405	0.21348	0.484327
Rassf5	583.515	-1.23429	0.279965	-4.45424	8.41904e-06	0.00145802
Ppp1r14a	631.741	0.446888	0.218469	2.0449	0.0408645	0.207238
Gm21083	1.1612	0.0484043	0.18261	0.259456	0.795284	NA
Mir6946	1.38776	0.10691	0.210683	0.508289	0.61125	NA
Myadm	3971.16	0.273554	0.28108	0.973971	0.330071	0.601166
Olig1	3.69814	0.0688804	0.207847	0.339577	0.734175	NA
Phgdh	3433.39	0.353234	0.272629	1.29653	0.194794	0.462013
Nckap1	8150.51	-0.067484	0.106616	-0.632965	0.526756	0.757983
Zfp518a	3270.35	-0.268348	0.132125	-2.03105	0.04225	0.210913
Utp3	2980.89	0.140824	0.104252	1.35077	0.176769	0.439735
Katnal2	320.908	-0.697045	0.276505	-2.52363	0.011615	0.105632
Rfx4	25.7779	0.25028	0.280886	0.879659	0.379044	0.646256
2810006K23Rik	628.289	-0.190378	0.136679	-1.39287	0.163658	0.421712
Hspa12b	69.9429	0.73655	0.271498	2.71737	0.00658039	0.0767351
Ankle2	4442.51	-0.310941	0.142945	-2.17516	0.0296178	0.173497
Dgke	900.979	-0.209878	0.163211	-1.28622	0.198365	0.467265
[truncated: 16,863 more rows]
